# Supplementary material for: Global mapping of miRNA-target interactions in cattle (Bos taurus)
Source: Sci Rep. 2017 Aug 15;7:8190. doi: 10.1038/s41598-017-07880-8 (PMC5557892; doi:10.1038/s41598-017-07880-8)
Supplement: Supplementary file 2 — Supplementary Dataset 1 [file 41598_2017_7880_MOESM2_ESM.xls]

## Sheet: Sheet1
Sample.no	CLIP.type	CLIP.exp	Seq.pool	Index	Small.RNA	Collapsed.reads	Virus.reads.perc	miRfirst	miRlast	perc.miRfirst	perc.miRlast	Estim.perc.missing.chim	Estim.perc.missing.miR-17.chim
1	Std. AGO-CLIP	TS1330C	TS1330	CATG	-	1033371	0.06	23883	498	0.0231117	0.000481918	0.0715195	0.43595
2	Std. AGO-CLIP	TS1330D	TS1330	TGCA	-	1005436	0.06	22006	470	0.021887	0.000467459	0.074672	0.497602
3	Std. AGO-CLIP	TS1330E	TS1330	TCAC	-	642911	0.06	11815	289	0.0183773	0.000449518	0.0987694	0.579734
4	Std. AGO-CLIP	TS1330F	TS1330	AGTG	-	598600	0.06	13011	291	0.0217357	0.000486134	0.0896223	0.580189
5	Std. AGO-CLIP	TS1330G	TS1330	TACG	-	1159238	0.03	19361	537	0.0167015	0.000463235	0.0517679	0.468116
6	Std. AGO-CLIP	TS1330H	TS1330	ATGC	-	764099	0.03	7123	343	0.00932209	0.000448895	0.0528409	0.527132
7	Std. AGO-CLIP	TS1330I	TS1330	CCGA	-	202445	0.03	3333	241	0.0164637	0.00119045	0.0411892	0.376471
8	Std. AGO-CLIP	TS1330J	TS1330	CTCC	-	828664	0.04	14958	419	0.0180507	0.000505633	0.0491814	0.436823
9	Std. AGO-CLIP	TS1383A	TS1383-1	CGTA	-	914647	0	6857	320	0.00749688	0.000349862	-	-
10	Std. AGO-CLIP	TS1383B	TS1383-1	GCAT	-	684457	0	8016	391	0.0117115	0.000571256	-	-
11	Std. AGO-CLIP	TS1383C	TS1383-1	GTGC	-	674272	0	7473	331	0.0110831	0.0004909	-	-
12	Std. AGO-CLIP	TS1383D	TS1383-1	ACCG	-	706905	0	5493	244	0.00777049	0.000345167	-	-
13	Std. AGO-CLIP	TS1383E	TS1383-1	CATG	-	992373	0.04	14779	340	0.0148926	0.000342613	0.0473771	0.354633
14	Std. AGO-CLIP	TS1383F	TS1383-1	TGCA	-	1056624	0.03	15805	501	0.014958	0.000474152	0.0482989	0.358146
15	Std. AGO-CLIP	TS1383G	TS1383-1	TCAC	-	1030109	0.03	14140	393	0.0137267	0.000381513	0.0498305	0.372129
16	Std. AGO-CLIP	TS1383H	TS1383-1	AGTG	-	874997	0.03	17614	473	0.0201304	0.000540573	0.0544358	0.406821
17	CLEAR-CLIP	TS1468M	TS1468	AGTG	-	170327	0	2851	600	0.0167384	0.00352264	-	-
18	CLEAR-CLIP	TS1468N	TS1468	TACG	-	188733	0	4428	598	0.0234617	0.0031685	-	-
19	CLEAR-CLIP	TS1468O	TS1468	ATGC	-	167864	0	5808	596	0.0345994	0.00355049	-	-
20	CLEAR-CLIP	TS1486D	TS1486	CGTA	-	497399	0	2214	316	0.00445115	0.000635305	-	-
21	CLEAR-CLIP	TS1486E	TS1486	GCAT	-	621282	0	2716	316	0.00437161	0.000508626	-	-
22	CLEAR-CLIP	TS1486F	TS1486	GTGC	-	531757	0	3617	240	0.00680198	0.000451334	-	-
23	CLEAR-CLIP	TS1486G	TS1486	ACCG	-	350351	0	2574	291	0.00734692	0.000830596	-	-
24	CLEAR-CLIP	TS1486H	TS1486	CATG	-	477178	0	3596	529	0.00753597	0.0011086	-	-
25	CLEAR-CLIP	TS1486I	TS1486	TGCA	-	469675	0	4647	695	0.00989408	0.00147975	-	-
26	CLEAR-CLIP	TS1486J	TS1486	TCAC	-	587018	0	3582	1228	0.00610203	0.00209193	-	-
27	CLEAR-CLIP	TS1486K	TS1486	AGTG	-	272786	0	2014	379	0.00738308	0.00138937	-	-
28	CLEAR-CLIP	TS1486L	TS1486	TACG	-	261792	0	3329	507	0.0127162	0.00193665	-	-
29	CLEAR-CLIP	TS1486M	TS1486	ATGC	-	418532	0	4370	712	0.0104413	0.00170118	-	-
30	CLEAR-CLIP	TS1486N	TS1486	CCGA	-	344946	0	7076	1102	0.0205134	0.0031947	-	-
31	CLEAR-CLIP	TS1486O	TS1486	CTCC	-	400922	0	6779	580	0.0169085	0.00144667	-	-
32	CLEAR-CLIP	TS1524A	TS1524-1	CTAG	Mock	227309	0	6964	3879	0.0306367	0.0170649	-	-
33	CLEAR-CLIP	TS1524B	TS1524-1	GATC	Mock	183262	0	8720	1334	0.0475822	0.0072792	-	-
34	CLEAR-CLIP	TS1524C	TS1524-1	CGTA	Mock	176867	0	8696	1633	0.0491669	0.00923293	-	-
35	CLEAR-CLIP	TS1524D	TS1524-1	GCAT	Mock	155024	0	7614	1256	0.049115	0.00810197	-	-
36	CLEAR-CLIP	TS1524E	TS1524-1	GTGC	LNA	475649	0	5392	436	0.0113361	0.000916642	-	0.378499
37	CLEAR-CLIP	TS1524F	TS1524-1	ACCG	LNA	168241	0	7012	690	0.0416783	0.00410126	-	0.305902
38	CLEAR-CLIP	TS1524G	TS1524-1	CATG	LNA	202011	0	8004	801	0.0396216	0.00396513	-	0.276472
39	CLEAR-CLIP	TS1524H	TS1524-1	TGCA	LNA	181519	0	7351	1421	0.0404971	0.00782838	-	0.238841
