# Supplementary material for: Global mapping of miRNA-target interactions in cattle (Bos taurus)
Source: Sci Rep. 2017 Aug 15;7:8190. doi: 10.1038/s41598-017-07880-8 (PMC5557892; doi:10.1038/s41598-017-07880-8)
Supplement: Supplementary file 4 — Supplementary Dataset 3 [file 41598_2017_7880_MOESM4_ESM.csv]

GeneName	GeneID	Chr	Start	End	ReadName	PH	Strand	miRNA	miRstart	targetStart	targetLen	targetSeq	Seq	DataSet	Type	Region	Type.miR	rmsk_perc	rmsk
AGO3	NM_001001133	chr3	116049257	116049288	HISEQ1:564:C3691ACXX:2:1110:11447:99604#10#AGTGC	100	-	bta-miR-339	2	24	31	TTTAAAAACCATGTCCAGAAAAAAAGTTTGG	TCCCTGTCCTCCAGGAGCTCAGGTTTAAAAACCATGTCCAGAAAAAAAGTTTGG	TS1486G	miRfirst	Intron	bta-miR-339	1	MLT1J-int
AGO3	NM_001001133	chr3	116026601	116026655	HISEQ2:536:C2RD9ACXX:1:1104:5886:7600#11#ATGGA	100	-	bta-miR-27b	2	23	54	TATCAAGAAGCTAACGGACAATCAAACCTCCACTATGATCAAAGCCACAGCAAG	TTCACAGTGGCTAAGTTCCGCTTATCAAGAAGCTAACGGACAATCAAACCTCCACTATGATCAAAGCCACAGCAAG	TS1383G	miRfirst	CDS	bta-miR-27a-3p	0	.
AGO3	NM_001001133	chr3	116002081	116002117	HISEQ1:586:C6CP2ACXX:8:1105:10036:34436#34#AAAGC	100	-	bta-let-7f	2	24	36	CTTCCCAACTCAGGGATCCTCCCACATTGTGATTGG	TGAGGTAGTAGGTTGTATAGTTTCTTCCCAACTCAGGGATCCTCCCACATTGTGATTGG	TS1524G	miRfirst	Intron	bta-let-7a	1	Bov-tA2
AGO3	NM_001001133	chr3	116038527	116038571	HISEQ2:512:C264LACXX:7:1309:2387:27618#8#TGGAT	100	-	bta-miR-19a	2	25	44	AAAAAAAACCCAACCCTTTGATTTATCAATATCTCCTGAGTACT	TGTGCAAATCCATGCAAAACTGAGAAAAAAAACCCAACCCTTTGATTTATCAATATCTCCTGAGTACT	TS1330G	miRfirst	Intron	bta-miR-19a	0	.
AGO3	NM_001001133	chr3	116018224	116018245	HISEQ1:564:C3691ACXX:2:2107:13066:44305#1#TGAAA	100	-	bta-miR-21	2	26	21	TTGTACTTGTCCCGGCCTGTA	TAGCTTATCAGACTGATGTTGACTATTGTACTTGTCCCGGCCTGTA	TS1486J	miRfirst	Intron	bta-miR-21	0	.
AGO3	NM_001001133	chr3	116026601	116026656	HISEQ2:536:C2RD9ACXX:1:2201:10019:8362#1#ATGGA	100	-	bta-miR-27a-3p	2	22	55	TTATCAAGAAGCTAACGGACAATCAAACCGCCACTATGATCAAAGCCACAGCAAG	TTCGCAGTGGCTAAGTTCCGCTTATCAAGAAGCTAACGGACAATCAAACCGCCACTATGATCAAAGCCACAGCAAG	TS1383G	miRfirst	CDS	bta-miR-27a-3p	0	.
AGO3	NM_001001133	chr3	116027107	116027142	HISEQ2:512:C264LACXX:7:1104:13429:30488#4#GCAAG	100	-	bta-miR-21	2	26	35	CCTGCCACTAGAAGTAATGTGTTTAGGCTGCTTAT	TAGCTTATCAGACTGATGTTGACTACCTGCCACTAGAAGTAATGTGTTTAGGCTGCTTAT	TS1330D	miRfirst	CDS	bta-miR-21	0	.
AGO3	NM_001001133	chr3	115997833	115997881	HISEQ2:536:C2RD9ACXX:1:1201:17705:94504#5#ACAAG	100	-	bta-let-7a	2	24	48	TACGAACTCCTAGCAATTCGAGAAGCCTGCATCAGTTTGGAGAAAGAC	TGAGGTAGTAGGTTGTATAGTATTACGAACTCCTAGCAATTCGAGAAGCCTGCATCAGTTTGGAGAAAGAC	TS1383F	miRfirst	CDS	bta-let-7a	0	.
AGO3	NM_001001133	chr3	115994760	115994799	HISEQ2:512:C264LACXX:7:1114:9096:17717#5#GTAGA	100	-	bta-miR-21	2	26	39	CTTAGTAGCACATAAGCTGTAATTCAGTGCTTCTCAAAC	TAGCTTATCAGACTGATGTTGACTACTTAGTAGCACATAAGCTGTAATTCAGTGCTTCTCAAAC	TS1330G	miRfirst	Intron	bta-miR-21	0	.
AGO3	NM_001001133	chr3	116058014	116058050	HISEQ2:512:C264LACXX:7:1214:14792:38228#3#TGTAC	100	-	bta-miR-21	2	26	36	ATCAGTCTGTTCGGCCTGCCATGTGGAAAATGATGC	TAGCTTATCAGACTGATGTTGACTCATCAGTCTGTTCGGCCTGCCATGTGGAAAATGATGC	TS1330C	miRfirst	CDS	bta-miR-21	0	.
AGO3	NM_001001133	chr3	116084102	116084136	HISEQ2:512:C264LACXX:7:1206:21162:9462#6#AAGTG	100	-	bta-miR-27a-3p	2	22	34	TTATGTGAAGGAAACTGTGAAACTTTGATTAAAA	TTCACAGTGGCTAAGTTCCGCTTATGTGAAGGAAACTGTGAAACTTTGATTAAAA	TS1330J	miRfirst	Intron	bta-miR-27a-3p	1	L1MC
SLCO3A1	NM_001001134	chr21	14403883	14403936	HISEQ2:512:C264LACXX:7:1115:14015:35453#8#TGGAG	100	-	bta-let-7f	2	24	53	CAACCTACTCTAGTACTCTTATCTGGAAAATCCCATGGACAGAGGAGCCTGGT	TGAGGTAGTAGGTTGTATAGTTGCAACCTACTCTAGTACTCTTATCTGGAAAATCCCATGGACAGAGGAGCCTGGT	TS1330G	miRfirst	Intron	bta-let-7a	1	BOV-A2
SLCO3A1	NM_001001134	chr21	14691324	14691372	HISEQ1:564:C3691ACXX:2:1116:19326:24251#7#GGCGG	100	-	bta-let-7f	2	24	48	GAGACATATATTACCAAGACGCAAATGCACAGTAATAAAAATACCTGT	TGAGGTAGTAGGTTGTATAGTTAGAGACATATATTACCAAGACGCAAATGCACAGTAATAAAAATACCTGT	TS1486J	miRfirst	Intron	bta-let-7a	0	.
SLCO3A1	NM_001001134	chr21	14596656	14596695	HISEQ2:512:C264LACXX:7:2214:2477:67739#1#TGAGT	100	-	bta-miR-16b	2	23	39	TTTGGCTGCGGCGGCATCGTCATGGCACTGGGGGCACTG	TAGCAGCACGTAACTATTGGCGTTTGGCTGCGGCGGCATCGTCATGGCACTGGGGGCACTG	TS1330G	miRfirst	CDS	bta-miR-15a	0	.
SLCO3A1	NM_001001134	chr21	14292513	14292566	HISEQ2:512:C264LACXX:7:1202:13657:10328#13#AAGCG	100	-	bta-let-7f	2	24	53	TAAAAACTGTGAATGCCAAACCGATTCCTTCACTCCAGTGTGCGGGGCGGACG	TGAGGTAGTAGGTTGTATAGTTATAAAAACTGTGAATGCCAAACCGATTCCTTCACTCCAGTGTGCGGGGCGGACG	TS1330H	miRfirst	CDS	bta-let-7a	0	.
SLCO3A1	NM_001001134	chr21	14262749	14262782	HISEQ2:512:C264LACXX:7:1110:3260:52619#6#TGAAA	100	-	bta-let-7f	2	24	33	AAAATTTATCTATAACCTCGAAGATCACGAGTG	TGAGGTAGTAGATTGTATAGTTTAAAATTTATCTATAACCTCGAAGATCACGAGTG	TS1330J	miRfirst	CDS	bta-let-7a	0	.
SLCO3A1	NM_001001134	chr21	14690047	14690100	HISEQ1:586:C6CP2ACXX:8:2209:11047:72307#1#GCATG	100	-	bta-let-7i	2	24	53	TTCTCCCTTTTCTTTCTGAAAAGACAGATGACCTAGTATCTTTGCTGAAGCTG	TGAGGTAGTAGTTTGTGCTGTACTTCTCCCTTTTCTTTCTGAAAAGACAGATGACCTAGTATCTTTGCTGAAGCTG	TS1524F	miRfirst	Intron	bta-let-7a	0	.
SLCO3A1	NM_001001134	chr21	14529667	14529692	HISEQ1:564:C3691ACXX:2:1108:1864:83649#12#ACAAG	100	-	bta-miR-29a	1	24	25	GTTGACCTGGTTTTGAGCCCTTTTC	TAGCACCATCTGAAATCGGTTAAGTTGACCTGGTTTTGAGCCCTTTTC	TS1486H	miRfirst	Intron	bta-miR-29a	1	MIRb
SLCO3A1	NM_001001134	chr21	14637495	14637541	HISEQ1:564:C3691ACXX:2:1116:20154:51755#8#GGGTA	100	-	bta-miR-19a	2	25	46	AGCCTGTACCCCTCACCAGGACCCACCCCATTGAGTGCCATGGTAC	TGTGCAAATCCATGCAAAACTGAAAGCCTGTACCCCTCACCAGGACCCACCCCATTGAGTGCCATGGTAC	TS1486L	miRfirst	Intron	bta-miR-19a	0	.
SLCO3A1	NM_001001134	chr21	14592224	14592279	HISEQ1:564:C3691ACXX:2:2207:15003:100352#2#AAGGC	100	-	bta-miR-27a-3p	2	22	55	TTTTTTTTTTTTTAAGTTTTGCTCTTATAAAACAAAGCAGACAAGTGAACTGTGA	TTCACAGTGGCTAAGTTCTGATTTTTTTTTTTTTAAGTTTTGCTCTTATAAAACAAAGCAGACAAGTGAACTGTGA	TS1486M	miRfirst	Intron	bta-miR-27a-3p	0.890909090909	MIRb
SLCO3A1	NM_001001134	chr21	14261946	14262000	HISEQ1:586:C6CP2ACXX:8:1214:9560:80982#2#GACTT	100	-	bta-let-7b	1	23	54	AACAGCACCTCCCATTGGGGGGCGCCCCCCTCCCCCACCAGCCCCACAGAATGA	GAGGTAGTAGGTTGTGTGGTTTAACAGCACCTCCCATTGGGGGGCGCCCCCCTCCCCCACCAGCCCCACAGAATGA	TS1524H	miRfirst	Downstream_10k	bta-let-7a	0	.
SLCO3A1	NM_001001134	chr21	14262115	14262138	HISEQ2:512:C264LACXX:7:1303:15369:61909#2#GATGT	478.64	-	bta-miR-29a	1	24	23	AGTTCTCTCAGCGATGCTAAAGG	TAGCACCATCTGAAATCGGTTAGAGTTCTCTCAGCGATGCTAAAGG	TS1330F	miRfirst	Downstream_10k	bta-miR-29a	0	.
SLCO3A1	NM_001001134	chr21	14639963	14640004	HISEQ2:512:C264LACXX:7:1208:10040:24363#9#AACAT	100	-	bta-miR-21	2	26	41	AACACAACATCATGAATCAACTACATTTCAATAAGCTAAAT	TAGCTTATCAGACTGATGTTGACTTAACACAACATCATGAATCAACTACATTTCAATAAGCTAAAT	TS1330J	miRfirst	Intron	bta-miR-21	0.80487804878	L1-2_BT
SLCO3A1	NM_001001134	chr21	14292548	14292581	HISEQ2:536:C2RD9ACXX:1:1103:18092:84399#29#ACTGT	5903.2	-	bta-miR-27a-3p	2	22	33	CTACTCGTCCTGCAATAAAAACTGTGAATGCCA	TTCACAGTGGCTAAGTTCTGCCTACTCGTCCTGCAATAAAAACTGTGAATGCCA	TS1383F	miRfirst	CDS	bta-miR-27a-3p	0	.
SLCO3A1	NM_001001134	chr21	14636876	14636925	HISEQ2:536:C2RD9ACXX:1:1101:19097:16282#11#ATAAA	100	-	bta-miR-27a-3p	2	22	49	CCCTCTGCATTGAGAGCGTGGAGTCCTAGCCACTAGACCAGGGAAGTCC	TTCACAGTGGCTAAGTTCCGACCCTCTGCATTGAGAGCGTGGAGTCCTAGCCACTAGACCAGGGAAGTCC	TS1383C	miRfirst	Intron	bta-miR-27a-3p	1	CHR-2_BT
SLCO3A1	NM_001001134	chr21	14410361	14410416	HISEQ1:564:C3691ACXX:2:1102:19914:53073#9#GCATG	100	-	bta-miR-27a-3p	2	22	55	AAGCTGTGATAATTTCCAGTGAACAGTGAAGGGACTCGGCCATACATATACATGT	TTCACAGTGGCTAAGTTCCACAAGCTGTGATAATTTCCAGTGAACAGTGAAGGGACTCGGCCATACATATACATGT	TS1486N	miRfirst	Intron	bta-miR-27a-3p	1	L1-2_BT
SLCO3A1	NM_001001134	chr21	14424419	14424472	HISEQ2:512:C264LACXX:7:1207:15474:77001#11#ATGGC	100	-	bta-let-7b	2	24	53	AAATTGAAGCTACACAATTTACCCTCCAAGCATTCACTAATGGATTGACATTG	TGAGGTAGTAGGTTGTGTGGTTTAAATTGAAGCTACACAATTTACCCTCCAAGCATTCACTAATGGATTGACATTG	TS1330J	miRfirst	Intron	bta-let-7a	0.754716981132	L3
SLCO3A1	NM_001001134	chr21	14292556	14292609	HISEQ2:512:C264LACXX:7:1107:8718:41053#14#GAAAT	100	-	bta-miR-92	2	24	53	CCTCAACGCCTGGCTCGGCCCTGGACCCCTACTCGTCCTGCAATAAAAACTGT	TATTGCACTTGTCCCGGCCTGTACCTCAACGCCTGGCTCGGCCCTGGACCCCTACTCGTCCTGCAATAAAAACTGT	TS1330E	miRfirst	CDS	bta-miR-25	0	.
SLCO3A1	NM_001001134	chr21	14520988	14521041	HISEQ2:536:C2RD9ACXX:1:1101:15657:90147#5#AAATA	100	-	bta-miR-320	2	24	53	GGTTTCTCTCTAATTCCAGCTTTATCTTTAATTGACTCCCCTGGACGGACTGA	AAAAGCTGGGTTGAGAGGGCGATGGTTTCTCTCTAATTCCAGCTTTATCTTTAATTGACTCCCCTGGACGGACTGA	TS1383A	miRfirst	Intron	bta-miR-320	0	.
SLCO3A1	NM_001001134	chr21	14262111	14262138	HISEQ2:536:C2RD9ACXX:1:1201:3128:41297#2#AAGAG	957.28	-	bta-miR-29a	2	25	27	AGTTCTCTCAGCGATGCTAAAGGGTGA	CTAGCACCATCTGAAATCGGTTAGAGTTCTCTCAGCGATGCTAAAGGGTGA	TS1383E	miRfirst	Downstream_10k	bta-miR-29a	0	.
SLCO3A1	NM_001001134	chr21	14438764	14438789	HISEQ2:536:C2RD9ACXX:1:1201:15362:14047#4#AAATT	1116.82	-	bta-miR-92	1	23	25	CAGCTCGGGACAAGCAAATGGAAAC	ATTGCACTTGTCCCGGCCTGTGCAGCTCGGGACAAGCAAATGGAAAC	TS1383E	miRfirst	Intron	bta-miR-25	0	.
SLCO3A1	NM_001001134	chr21	14382611	14382654	HISEQ2:512:C264LACXX:7:1108:12287:27499#5#AAGGC	100	-	bta-miR-23b-3p	2	25	43	CACCTGTAAAATGTGAATGGAAACAACACGTCGTAGGTTGACC	ATCACATTGCTAGGGATTACCACTCACCTGTAAAATGTGAATGGAAACAACACGTCGTAGGTTGACC	TS1330C	miRfirst	Intron	bta-miR-23a	0.860465116279	MIRb
SLCO3A1	NM_001001134	chr21	14432910	14432933	HISEQ1:586:C6CP2ACXX:8:1103:17198:27519#16#TAAGC	2712.28	-	bta-miR-15a	2	23	23	TTTTACCAGCTGTGCTGCTAAGT	TAGCAGCACATAATGGTTTGTGTTTTACCAGCTGTGCTGCTAAGT	TS1524C	miRfirst	Intron	bta-miR-15a	1	MIR3
SLCO3A1	NM_001001134	chr21	14438764	14438789	HISEQ2:536:C2RD9ACXX:1:2104:13347:30049#1#ACATT	159.55	-	bta-miR-92	1	23	25	CAGCTGGGGACAAGCAAATGGAAAC	ATTGCACTTGTCCCGGCCTGTGCAGCTGGGGACAAGCAAATGGAAAC	TS1383E	miRfirst	Intron	bta-miR-25	0	.
SLCO3A1	NM_001001134	chr21	14690541	14690562	HISEQ2:536:C2RD9ACXX:1:2106:21131:21481#1#ATGCA	100	-	bta-miR-26a	2	24	21	TCTTTCGAGCAGCTTGTGATT	TTCAAGTAATCCAGGAAAGGCTCTCTTTCGAGCAGCTTGTGATT	TS1383D	miRfirst	Intron	bta-miR-26a	0	.
SLCO3A1	NM_001001134	chr21	14449475	14449528	HISEQ2:512:C264LACXX:7:1107:11674:42933#12#ATATC	100	-	bta-miR-26a	2	24	53	GTTCATGGGGTTGCACAGAGTCGGACATGACTGAAGTGACTTAGTGTGCATGC	TTCAAGTAATCCAGGATAGGCTAGTTCATGGGGTTGCACAGAGTCGGACATGACTGAAGTGACTTAGTGTGCATGC	TS1330J	miRfirst	Intron	bta-miR-26a	1	Bov-tA1
SLCO3A1	NM_001001134	chr21	14432101	14432126	HISEQ1:564:C3691ACXX:2:1312:2416:18536#1#ATAAG	159.55	-	bta-miR-21	2	26	25	ACTCGATAAATGGAAGCTGTATCCC	TAGCTTATCAGACTGATGTTGAATAACTCGATAAATGGAAGCTGTATCCC	TS1486I	miRfirst	Intron	bta-miR-21	0	.
SLCO3A1	NM_001001134	chr21	14537768	14537801	HISEQ2:512:C264LACXX:7:1116:19261:30632#7#GAAAG	100	-	bta-miR-26a	2	24	33	AGCCTGGCGGGCCACAGTCCAGGAGGTCGCAAA	TTCAAGTAATCCAGGATAGGCTGAGCCTGGCGGGCCACAGTCCAGGAGGTCGCAAA	TS1330D	miRfirst	Intron	bta-miR-26a	1	Bov-tA2
SLCO3A1	NM_001001134	chr21	14292548	14292580	HISEQ2:536:C2RD9ACXX:1:1305:2225:81118#1#ACTGT	100	-	bta-miR-27b	2	23	32	TACTCGTCCTGCAATAAAAACTGTGAATGCCA	TCCACAGTGGCTAAGTTCTGCCTACTCGTCCTGCAATAAAAACTGTGAATGCCA	TS1383F	miRfirst	CDS	bta-miR-27a-3p	0	.
SLCO3A1	NM_001001134	chr21	14540326	14540372	HISEQ2:512:C264LACXX:7:1106:3238:93702#5#ATTGC	100	-	bta-miR-3432	2	24	46	CTCTGAGCACCACCCCCATCCCCGCATACAAACACAGGGGCTCCCT	TGCGGGATCTTTAGTTGTGGTGTCTCTGAGCACCACCCCCATCCCCGCATACAAACACAGGGGCTCCCT	TS1330F	miRfirst	Intron	bta-miR-3432	1	L2c
SLCO3A1	NM_001001134	chr21	14559384	14559439	HISEQ1:586:C6CP2ACXX:8:1102:11624:46005#33#GAGAT	100	-	bta-miR-27a-3p	2	22	55	TTTGTACTAGTGCCTTTCACCAGAATTTTGAGCTGTTGATCGCCACAAAGGCTAG	TTCACAGTGGCTAAGTTCCGCTTTGTACTAGTGCCTTTCACCAGAATTTTGAGCTGTTGATCGCCACAAAGGCTAG	TS1524D	miRfirst	Intron	bta-miR-27a-3p	0.727272727273	L1M4
SLCO3A1	NM_001001134	chr21	14258929	14258962	HISEQ2:512:C264LACXX:7:1101:13551:90082#6#AACGG	100	-	bta-miR-24-3p	2	24	33	ATTATCTTCCACACTTCCAAAGCAGGTTGCTTA	TGGCTCAGTTCAGCAGGAACAGTATTATCTTCCACACTTCCAAAGCAGGTTGCTTA	TS1330D	miRfirst	Downstream_10k	bta-miR-24-3p	0	.
SLCO3A1	NM_001001134	chr21	14592226	14592281	HISEQ1:564:C3691ACXX:2:2315:10243:65025#1#AAGGC	100	-	bta-miR-27a-3p	2	22	55	TTTTTTTTTTTTTTTAAGTTTTGCTCTTATAAAACAAAGCAGACAAGTGAACTGT	TTCACAGTGGCTAAGTTCTGATTTTTTTTTTTTTTTAAGTTTTGCTCTTATAAAACAAAGCAGACAAGTGAACTGT	TS1486M	miRfirst	Intron	bta-miR-27a-3p	0.890909090909	MIRb
SLCO3A1	NM_001001134	chr21	14258253	14258278	HISEQ2:512:C264LACXX:7:1113:4734:14070#3#TGCTG	100	-	bta-miR-16b	2	23	25	TAGTCTGAAACGTGACTACAGCCCT	TAGCAGCACGTAAATATTGGTTTAGTCTGAAACGTGACTACAGCCCT	TS1330G	miRfirst	Downstream_10k	bta-miR-15a	0	.
SLCO3A1	NM_001001134	chr21	14262142	14262195	HISEQ2:536:C2RD9ACXX:1:1108:7086:28370#1#AACAA	159.55	-	bta-miR-320	2	24	53	ATAGGGGCCACGGTGCAGGCGACTCACCCAGTCTACACCTGTGGCTCAAGGCC	AAAAGCTGGGTTGAGAGGGCGAAATAGGGGCCACGGTGCAGGCGACTCACCCAGTCTACACCTGTGGCTCAAGGCC	TS1383E	miRfirst	Downstream_10k	bta-miR-320	0	.
SLCO3A1	NM_001001134	chr21	14593409	14593428	HISEQ1:586:C6CP2ACXX:8:1103:2192:59824#18#CTATG	100	-	bta-miR-92	1	23	19	ATCCAGCCACAGGCCACTG	ATTGCACTTGTCCCGGCCTGTGATCCAGCCACAGGCCACTG	TS1524D	miRfirst	Intron	bta-miR-25	0	.
SLCO3A1	NM_001001134	chr21	14526416	14526469	HISEQ1:564:C3691ACXX:2:1109:1438:14056#10#GAGCT	100	-	bta-let-7f	2	24	53	CCCAAACCACCGACTCATCTAAGCTCTGGTCCATGTTCCAAAGAGGAGCAAAG	TGAGGTAGTAGGTTGTATAGTTACCCAAACCACCGACTCATCTAAGCTCTGGTCCATGTTCCAAAGAGGAGCAAAG	TS1486L	miRfirst	Intron	bta-let-7a	0	.
SLCO3A1	NM_001001134	chr21	14262142	14262195	HISEQ2:536:C2RD9ACXX:1:1202:10231:14246#7#AACAG	1435.91	-	bta-miR-320	2	24	53	ATAGGGGCCACGGTGCAGGCGACTCACCCAGTCTACACCTGTGGCTCAAGGCC	AAAAGCTGGGTTGAGAGGGCGAAATAGGGGCCACGGTGCAGGCGACTCACCCAGTCTACACCTGTGGCTCAAGGCC	TS1383E	miRfirst	Downstream_10k	bta-miR-320	0	.
SLCO3A1	NM_001001134	chr21	14262745	14262780	HISEQ1:586:C6CP2ACXX:8:1101:11810:79730#49#TGATG	100	-	bta-let-7f	2	24	35	AATTTATCTATAACCTCGAAGATCACGAGTGGTGT	TGAGGTAGTAGGTTGTATAGTTAAATTTATCTATAACCTCGAAGATCACGAGTGGTGT	TS1524D	miRfirst	CDS	bta-let-7a	0	.
SLCO3A1	NM_001001134	chr21	14292548	14292581	HISEQ2:536:C2RD9ACXX:1:2204:7705:78405#1#AGTGT	159.55	-	bta-miR-27a-3p	2	22	33	CTACTCGTCCTGCAATAAAAACTGTGAATGCCA	TTCACAGTGGCTAAGTTCTGCCTACTCGTCCTGCAATAAAAACTGTGAATGCCA	TS1383F	miRfirst	CDS	bta-miR-27a-3p	0	.
SLCO3A1	NM_001001134	chr21	14432101	14432126	HISEQ1:564:C3691ACXX:2:1105:12773:35692#46#AGAAG	7498.66	-	bta-miR-21	2	26	25	ACTCGATAAATGGAAGCTGTATCCC	TAGCTTATCAGACTGATGTTGAATAACTCGATAAATGGAAGCTGTATCCC	TS1486I	miRfirst	Intron	bta-miR-21	0	.
SLCO3A1	NM_001001134	chr21	14579463	14579499	HISEQ1:552:C32KNACXX:6:1115:20821:53566#24#GAAAC	100	-	bta-let-7f	2	24	36	ACTAAACAACTCCCAGCCTCTGACAACCACCCTACT	TGAGGTAGTAGGTTGTATAGTTCACTAAACAACTCCCAGCCTCTGACAACCACCCTACT	TS1468O	miRfirst	Intron	bta-let-7a	1	L1MB2
SLCO3A1	NM_001001134	chr21	14578806	14578859	HISEQ2:536:C2RD9ACXX:1:1106:6371:8942#2#GGCAA	100	-	bta-miR-23a	2	24	53	CTGCCTTCAGTGTAGGAGACCCAGGTTCGATCCCTAGGTTGGGAAGATCCCCT	ATCACATTGCCAGGGATTTCCATCTGCCTTCAGTGTAGGAGACCCAGGTTCGATCCCTAGGTTGGGAAGATCCCCT	TS1383H	miRfirst	Intron	bta-miR-23a	1	Bov-tA2
SLCO3A1	NM_001001134	chr21	14262555	14262602	HISEQ1:552:C32KNACXX:6:1216:8205:4779#2#CTGAC	100	-	bta-miR-18a	2	24	47	CACACACATATACACAGCACCTTTGTCCTTTTCTCAAAATCAGAGCC	TAAGGTGCATCTAGTGCAGATCACACACACATATACACAGCACCTTTGTCCTTTTCTCAAAATCAGAGCC	TS1468N	miRfirst	Downstream_10k	bta-miR-18a	0.340425531915	(TG)n
SLCO3A1	NM_001001134	chr21	14592225	14592280	HISEQ1:564:C3691ACXX:2:1114:1207:79617#4#AAGGC	100	-	bta-miR-27a-3p	2	22	55	TTTTTTTTTTTTTTAAGTTTTGCTCTTATAAAACAAAGCAGACAAGTGAACTGTG	TTCACAGTGGCTAAGTTCTGATTTTTTTTTTTTTTAAGTTTTGCTCTTATAAAACAAAGCAGACAAGTGAACTGTG	TS1486M	miRfirst	Intron	bta-miR-27a-3p	0.890909090909	MIRb
SLCO3A1	NM_001001134	chr21	14457192	14457245	HISEQ1:586:C6CP2ACXX:8:1105:15051:80285#24#GGGAT	3988.65	-	bta-let-7b	2	24	53	ACGCAACAAGGAAGACTCAGCTAAAAATGCAAAACCCCAAATTTAGACCTTCT	TGAGGTAGTAGGTTGTGTGGTTCACGCAACAAGGAAGACTCAGCTAAAAATGCAAAACCCCAAATTTAGACCTTCT	TS1524H	miRfirst	Intron	bta-let-7a	0.396226415094	CHR-2A
SLCO3A1	NM_001001134	chr21	14432910	14432933	HISEQ1:586:C6CP2ACXX:8:1113:3298:91683#1#AAGCT	159.55	-	bta-miR-15a	1	22	23	TTTTACCAGCTGTGCTGCTAAGT	AGCAGCACATAATGGTTTGTGTTTTACCAGCTGTGCTGCTAAGT	TS1524C	miRfirst	Intron	bta-miR-15a	1	MIR3
SLCO3A1	NM_001001134	chr21	14677542	14677595	HISEQ2:512:C264LACXX:7:1113:12277:6293#7#ATGGA	100	-	bta-let-7c	2	24	53	TGTGCAACGGTCCCTGTCTCCTCCCTGAAGCTCAGTCTGATTTGACGAGGCTG	TGAGGTAGTAGGTTGTGTGGTTATGTGCAACGGTCCCTGTCTCCTCCCTGAAGCTCAGTCTGATTTGACGAGGCTG	TS1330C	miRfirst	Intron	bta-let-7a	0	.
SLCO3A1	NM_001001134	chr21	14261909	14261962	HISEQ1:586:C6CP2ACXX:8:2316:6778:76533#1#TGTTG	159.55	-	bta-let-7b	2	24	53	AAGCCCCACAGAATGACCTCAGGAAGCAGTGGGCCTCGCCTGGCTATGACTGT	TGAGGTAGTAGGTTGTGTGGTTGAAGCCCCACAGAATGACCTCAGGAAGCAGTGGGCCTCGCCTGGCTATGACTGT	TS1524A	miRfirst	Downstream_10k	bta-let-7a	0	.
SLCO3A1	NM_001001134	chr21	14269134	14269179	HISEQ1:586:C6CP2ACXX:8:1102:14382:97306#114#GGGCC	20262.33	-	bta-miR-24-3p	2	24	45	TTGAATCCAGCTCTGCCGTACTGAGCATGAGACCTTTAACAAGTA	TGGCTCAGTTCAGCAGGAACGGTTTGAATCCAGCTCTGCCGTACTGAGCATGAGACCTTTAACAAGTA	TS1524A	miRfirst	Intron	bta-miR-24-3p	1	MIRb
SLCO3A1	NM_001001134	chr21	14432910	14432933	HISEQ1:586:C6CP2ACXX:8:2311:17285:58479#1#TCAGC	159.55	-	bta-miR-15a	2	23	23	TTTTACCAGCTGTGATGCTAAGT	TAGCAGCACATAATGGTTTGTGTTTTACCAGCTGTGATGCTAAGT	TS1524C	miRfirst	Intron	bta-miR-15a	1	MIR3
SLCO3A1	NM_001001134	chr21	14437443	14437474	HISEQ1:552:C32KNACXX:6:1101:20931:34879#1#TGAAA	100	-	bta-miR-106	2	24	31	AACTGGACCTGCCCCACACAGCGCTGTGACC	CAAAGTGCTTACAGTGCAGGCAGAACTGGACCTGCCCCACACAGCGCTGTGACC	TS1468O	miRfirst	Intron	bta-miR-17-5p	1	MIRb
SLCO3A1	NM_001001134	chr21	14406448	14406499	HISEQ2:512:C264LACXX:7:1112:4915:51990#5#ATAAA	100	-	bta-miR-21	2	26	51	CCTCCTCCAACCCCCAAAGGATGAGGATGTGTCCTGGATCCCTGTCCCCAC	TAGCTTATCAGACTGATGTTGACTTCCTCCTCCAACCCCCAAAGGATGAGGATGTGTCCTGGATCCCTGTCCCCAC	TS1330F	miRfirst	Intron	bta-miR-21	0	.
SLCO3A1	NM_001001134	chr21	14437443	14437472	HISEQ1:552:C32KNACXX:6:1105:14836:47007#1#AGAAA	159.55	-	bta-miR-17-5p	2	26	29	CTGGACCTGCCCCACACAGCGCTGCGACC	CAAAGTGCTTACAGTGCAGGTAGAACTGGACCTGCCCCACACAGCGCTGCGACC	TS1468O	miRfirst	Intron	bta-miR-17-5p	1	MIRb
SLCO3A1	NM_001001134	chr21	14328956	14328979	HISEQ2:536:C2RD9ACXX:1:1208:15251:47318#1#ACACT	159.55	-	bta-miR-27b	1	22	23	GCTCTGCGGTGCCTTACTCTTCT	TCACAGTGGCTAAGTTCCGCTGCTCTGCGGTGCCTTACTCTTCT	TS1383A	miRfirst	CDS	bta-miR-27a-3p	0	.
SLCO3A1	NM_001001134	chr21	14590760	14590793	HISEQ1:564:C3691ACXX:2:1101:6064:85626#39#AAGGT	6541.38	-	bta-miR-24-3p	2	24	33	GCATTAGTTCCACCTCAGATCATTAGCACTAAA	TGGCTCAGTTCAGCAGGAACAGTGCATTAGTTCCACCTCAGATCATTAGCACTAAA	TS1486O	miRfirst	Intron	bta-miR-24-3p	0	.
SLCO3A1	NM_001001134	chr21	14261853	14261878	HISEQ2:512:C264LACXX:7:1210:8909:49620#3#GGATC	100	-	bta-miR-30a-5p	2	26	25	TCCAAGTCATTTGCTTACATTTGCC	TGTAAACATCCTCGACTGGAAGCAGTCCAAGTCATTTGCTTACATTTGCC	TS1330C	miRfirst	Downstream_10k	bta-miR-30a-5p	0	.
SLCO3A1	NM_001001134	chr21	14300609	14300662	HISEQ2:512:C264LACXX:7:1107:5858:21837#4#CTTGA	100	-	bta-miR-23a	2	24	53	ATGAGGATGATCCCTGAGAATGTGACAAGTCCAGTCTGAAAGTTGAGACCACT	ATCACATTGCCAGGGATTTCCATATGAGGATGATCCCTGAGAATGTGACAAGTCCAGTCTGAAAGTTGAGACCACT	TS1330C	miRfirst	Intron	bta-miR-23a	0	.
SLCO3A1	NM_001001134	chr21	14579439	14579491	HISEQ1:586:C6CP2ACXX:8:1116:21267:36336#1#AAGTT	159.55	-	bta-miR-21	1	25	52	ACTCCCAGCCTCTGACAACCACCCTACTACTTCTGTCTTTATGGGATTGACT	AGCTTATCAGACTGATGTTGACCAACTCCCAGCCTCTGACAACCACCCTACTACTTCTGTCTTTATGGGATTGACT	TS1524H	miRfirst	Intron	bta-miR-21	1	L1MB2
SLCO3A1	NM_001001134	chr21	14534059	14534107	HISEQ1:564:C3691ACXX:2:1101:6864:22841#12#AGAAA	100	-	bta-miR-16b	2	23	48	ATAGGTTGTCTCCATATCTTGCCAATTGTGAATAATGCTGCTATGAAC	TAGCAGCACGTAAAAATTGGCGATAGGTTGTCTCCATATCTTGCCAATTGTGAATAATGCTGCTATGAAC	TS1486H	miRfirst	Intron	bta-miR-15a	1	L1-2_BT
SLCO3A1	NM_001001134	chr21	14293941	14293973	HISEQ2:512:C264LACXX:7:1208:10847:49031#13#AAGAC	100	-	bta-miR-27a-3p	2	22	32	CGCTTGCTACGTCTCCTTCCTCTTCCTGGGCT	TTCACAGTGGCTAAGTTCTGCCGCTTGCTACGTCTCCTTCCTCTTCCTGGGCT	TS1330J	miRfirst	CDS	bta-miR-27a-3p	0	.
SLCO3A1	NM_001001134	chr21	14269134	14269179	HISEQ1:586:C6CP2ACXX:8:1206:2634:25363#1#GGCCT	159.55	-	bta-miR-24-3p	1	23	45	TTGAATCCAGCTCTGCCGTACTGAGCATGAGACCTTTAACAAGTA	GGCTCAGTTCAGCAGGAACGGTTTGAATCCAGCTCTGCCGTACTGAGCATGAGACCTTTAACAAGTA	TS1524A	miRfirst	Intron	bta-miR-24-3p	1	MIRb
SLCO3A1	NM_001001134	chr21	14590760	14590793	HISEQ1:564:C3691ACXX:2:2312:17091:48540#1#AAGGC	159.55	-	bta-miR-24-3p	2	24	33	GCATTAGTTCCACCTCAGATCATTAGCACTAAA	TGGCTCAGTTCAGCAGGAACAGTGCATTAGTTCCACCTCAGATCATTAGCACTAAA	TS1486O	miRfirst	Intron	bta-miR-24-3p	0	.
SLCO3A1	NM_001001134	chr21	14262298	14262330	HISEQ2:512:C264LACXX:7:1204:7443:95342#1#CGGCG	100	-	bta-miR-23a	5	27	32	TAAAAACACCCACGTTGACAACATTGCCAGGA	TTAATCACATTGCCAGGGATTTCAACTAAAAACACCCACGTTGACAACATTGCCAGGA	TS1330F	miRfirst	Downstream_10k	bta-miR-23a	0	.
SLCO3A1	NM_001001134	chr21	14590378	14590431	HISEQ2:512:C264LACXX:7:1108:11247:60660#4#ATGAG	100	-	bta-miR-1249	2	24	53	AGGCTTCAACCTATGAATGGGGGGGCGGGGCATGATTCAACTCATAACAGGAG	ACGCCCTTCCCCCCCTTCTTCAAAGGCTTCAACCTATGAATGGGGGGGCGGGGCATGATTCAACTCATAACAGGAG	TS1330F	miRfirst	Intron	bta-miR-1249	0.924528301887	MLT1B
SLCO3A1	NM_001001134	chr21	14293953	14294007	HISEQ2:512:C264LACXX:7:1112:13679:77752#19#ATGTG	100	-	bta-miR-222	2	23	54	TTCGGATGGCCATGCTCGTCAACCTGGTGTCCACCGCTTGCTACGTCTCCTTCC	AGCTACATCTGGCTACTGGGTCTTCGGATGGCCATGCTCGTCAACCTGGTGTCCACCGCTTGCTACGTCTCCTTCC	TS1330E	miRfirst	CDS	bta-miR-221	0	.
SLCO3A1	NM_001001134	chr21	14384609	14384638	HISEQ2:512:C264LACXX:7:1110:3058:32337#18#TAGAA	100	-	bta-miR-27a-3p	2	22	29	AAAGCCCAGGCACCAGTCAGGGGGAAAAG	TTCACAGTGGCTAAGTTCCGCAAAGCCCAGGCACCAGTCAGGGGGAAAAG	TS1330E	miRfirst	Intron	bta-miR-27a-3p	0	.
SLCO3A1	NM_001001134	chr21	14262703	14262722	HISEQ2:512:C264LACXX:7:1202:1742:98768#2#TGTGG	100	-	bta-miR-33a	1	22	19	GTGACTGAAGGAGGGTTGA	TGCATTGTAGTTGCATTGCTAGTGACTGAAGGAGGGTTGA	TS1330D	miRfirst	3'UTR	bta-miR-33a	0	.
SLCO3A1	NM_001001134	chr21	14649260	14649312	HISEQ2:536:C2RD9ACXX:1:1102:18062:94863#5#CGGAA	100	-	bta-miR-29b	2	25	52	TTATCAAAACACACAGAAATCTCTGCTCCAAAGGTGCTTACGTTGTGGTACT	TAGCACCATTTGAAATCAGTGTTTTTATCAAAACACACAGAAATCTCTGCTCCAAAGGTGCTTACGTTGTGGTACT	TS1383A	miRfirst	Intron	bta-miR-29b	0.942307692308	L2a
SLCO3A1	NM_001001134	chr21	14261782	14261826	HISEQ2:512:C264LACXX:7:1106:13859:36765#10#AATAG	100	-	bta-miR-33b	1	21	44	AAAAAAATGCAATGCATATGAATTTCAAACTGTTGTATGTATAA	TGCATTGCTGTTGCATTGCAAAAAAAATGCAATGCATATGAATTTCAAACTGTTGTATGTATAA	TS1330C	miRfirst	Downstream_10k	bta-miR-33a	0	.
SLCO3A1	NM_001001134	chr21	14549547	14549566	HISEQ2:536:C2RD9ACXX:1:2206:3031:74512#1#AAAAA	100	-	bta-miR-34a	2	24	19	TGTGCCTGTGAGTGTATCT	TGGCAGTGTCTTAGCTGGTTGTTTGTGCCTGTGAGTGTATCT	TS1383A	miRfirst	Intron	bta-miR-34a	1	(CA)n
SLCO3A1	NM_001001134	chr21	14265936	14265958	HISEQ1:586:C6CP2ACXX:8:1308:18445:26103#1#GAGTC	100	-	bta-miR-25	1	23	22	GAGGGAGTAGGTTGTGTGGGTT	ATTGCACTTGTCTCGGTCTGATGAGGGAGTAGGTTGTGTGGGTT	TS1524B	miRfirst	Intron	bta-miR-25	0	.
SLCO3A1	NM_001001134	chr21	14685637	14685685	HISEQ2:536:C2RD9ACXX:1:1206:12450:61629#2#ATGAG	100	-	bta-miR-16b	2	23	48	AGACAATAAATACTAGCTGCTATTCTTATTCAGAGGTTCATGTGGTAA	TAGCAGCACGTAAATATTGGTGAGACAATAAATACTAGCTGCTATTCTTATTCAGAGGTTCATGTGGTAA	TS1383E	miRfirst	Intron	bta-miR-15a	0	.
SLCO3A1	NM_001001134	chr21	14253848	14253901	HISEQ2:536:C2RD9ACXX:1:1109:8933:52436#1#AAAAA	100	-	bta-miR-23a	2	24	53	TTGCTCAGCAGGTGGTGACCCGCTGTGGCTGAATGGAAAGTAAACTGGCCCCA	ATCACATTGCCAGGGATTTCCAATTGCTCAGCAGGTGGTGACCCGCTGTGGCTGAATGGAAAGTAAACTGGCCCCA	TS1383E	miRfirst	Downstream_10k	bta-miR-23a	0	.
SLCO3A1	NM_001001134	chr21	14525348	14525373	HISEQ1:564:C3691ACXX:2:1201:3741:32541#3#TCAAA	100	-	bta-let-7f	2	24	25	TTAAACCTGCTCCCCGAACAGTGAT	TGAGGTAGTAGGTTGTATAGTTATTAAACCTGCTCCCCGAACAGTGAT	TS1486G	miRfirst	Intron	bta-let-7a	1	MIRb
SLCO3A1	NM_001001134	chr21	14557673	14557699	HISEQ1:564:C3691ACXX:2:1110:17977:44893#10#TTAGA	100	-	bta-miR-16b	2	23	26	TTTGGATGTAGACTGTACAAGAAATT	TAGCAGCACGTAAATATTGGTGTTTGGATGTAGACTGTACAAGAAATT	TS1486G	miRfirst	Intron	bta-miR-15a	1	Charlie1b
SLCO3A1	NM_001001134	chr21	14268667	14268710	HISEQ1:586:C6CP2ACXX:8:1106:15979:70767#23#ACAAG	100	-	bta-miR-23a	2	24	43	AGAGTATAACTAAGCCTGGCGTTTTCAACCCATGGAGTGAATT	ATCACATTGCCAGGGATTTCCAAAGAGTATAACTAAGCCTGGCGTTTTCAACCCATGGAGTGAATT	TS1524G	miRfirst	Intron	bta-miR-23a	0	.
SLCO3A1	NM_001001134	chr21	14457193	14457245	HISEQ1:586:C6CP2ACXX:8:2115:19974:67904#1#GGGGA	159.55	-	bta-let-7b	3	25	52	ACGCAACAAGGAAGACTCAGCTAAAAATGCAAAACCCCAAATTTAGACCTTC	TTGAGGTAGTAGGTTGTGTGGTTCACGCAACAAGGAAGACTCAGCTAAAAATGCAAAACCCCAAATTTAGACCTTC	TS1524H	miRfirst	Intron	bta-let-7a	0.403846153846	CHR-2A
SLCO3A1	NM_001001134	chr21	14437443	14437472	HISEQ1:552:C32KNACXX:6:2205:8528:62122#1#TTAAA	159.55	-	bta-miR-17-5p	2	26	29	CTGGACCTGCCCCACACAGCGCTGTGACC	CAAAGTGCTTACAGTGCAGGTAGAACTGGACCTGCCCCACACAGCGCTGTGACC	TS1468O	miRfirst	Intron	bta-miR-17-5p	1	MIRb
SLCO3A1	NM_001001134	chr21	14328956	14328980	HISEQ2:536:C2RD9ACXX:1:2114:14931:95282#1#AACAC	100	-	bta-miR-27a-3p	2	22	24	TGCTCTGCGGTGCCTTACTCTTCT	TTCACAGTGGCTAAGTTGCGCTGCTCTGCGGTGCCTTACTCTTCT	TS1383A	miRfirst	CDS	bta-miR-27a-3p	0	.
SLCO3A1	NM_001001134	chr21	14581977	14581996	HISEQ1:586:C6CP2ACXX:8:1108:5880:16774#3#GTGTA	100	-	bta-miR-193b	2	26	19	CTTGTGGACTGCTTGGTGG	AACTGGCCCACAAAGTCCCGCTGTGCTTGTGGACTGCTTGGTGG	TS1524F	miRfirst	Intron	bta-miR-193a-3p	0	.
SLCO3A1	NM_001001134	chr21	14682032	14682087	HISEQ1:564:C3691ACXX:2:1213:4925:75772#1#TAGAA	100	-	bta-miR-27a-3p	2	22	55	GTCTGGCGGCTTGCCCTTCGGGACAGGTCTCTGGATAATGAACTTGGCTGTCCAG	TTCACAGTGGCTAAGTTCCGCGTCTGGCGGCTTGCCCTTCGGGACAGGTCTCTGGATAATGAACTTGGCTGTCCAG	TS1486F	miRfirst	Intron	bta-miR-27a-3p	0	.
SLCO3A1	NM_001001134	chr21	14415722	14415748	HISEQ2:512:C264LACXX:7:1304:15031:20560#1#AGAAT	159.55	-	bta-miR-27a-3p	1	21	26	AGGAACCAGTCTGCTCACTGCCTGAT	TCACAGTGGCTAAGTTCCGCAGGAACCAGTCTGCTCACTGCCTGAT	TS1330C	miRfirst	Intron	bta-miR-27a-3p	0	.
SLCO3A1	NM_001001134	chr21	14294012	14294067	HISEQ2:512:C264LACXX:7:1214:12412:86697#7#GAAGG	100	-	bta-miR-27a-3p	2	22	55	TGGGCATCTTCCTGGGCGGTCTCCTGGTGAAGAAGCTCAGCCTGTCTGCCCTTGG	TTCACAGTGGCTAAGTTCCGCTGGGCATCTTCCTGGGCGGTCTCCTGGTGAAGAAGCTCAGCCTGTCTGCCCTTGG	TS1330G	miRfirst	CDS	bta-miR-27a-3p	0	.
SLCO3A1	NM_001001134	chr21	14328956	14328979	HISEQ2:536:C2RD9ACXX:1:1101:19476:32756#14#AACAC	3829.1	-	bta-miR-27b	2	23	23	GCTCTGCGGTGCCTTACTCTTCT	TTCACAGTGGCTAAGTTCCGCTGCTCTGCGGTGCCTTACTCTTCT	TS1383A	miRfirst	CDS	bta-miR-27a-3p	0	.
SLCO3A1	NM_001001134	chr21	14579440	14579491	HISEQ1:586:C6CP2ACXX:8:1106:12315:12324#46#TAAGT	7498.66	-	bta-miR-21	2	26	51	ACTCCCAGCCTCTGACAACCACCCTACTACTTCTGTCTTTATGGGATTGAC	TAGCTTATCAGACTGATGTTGACCAACTCCCAGCCTCTGACAACCACCCTACTACTTCTGTCTTTATGGGATTGAC	TS1524H	miRfirst	Intron	bta-miR-21	1	L1MB2
SLCO3A1	NM_001001134	chr21	14269134	14269179	HISEQ1:586:C6CP2ACXX:8:1204:20887:13088#1#GGGGC	159.55	-	bta-miR-24-3p	3	25	45	TTGAATCCAGCTCTGCCGTACTGAGCATGAGACCTTTAACAAGTA	CTGGCTCAGTTCAGCAGGAACGGTTTGAATCCAGCTCTGCCGTACTGAGCATGAGACCTTTAACAAGTA	TS1524A	miRfirst	Intron	bta-miR-24-3p	1	MIRb
SLCO3A1	NM_001001134	chr21	14437443	14437472	HISEQ1:552:C32KNACXX:6:1101:19772:63755#169#TGAAA	29037.35	-	bta-miR-17-5p	2	26	29	CTGGACCTGCCCCACACAGCGCTGTGACC	CAAAGTGCTTACAGTGCAGGTAGAACTGGACCTGCCCCACACAGCGCTGTGACC	TS1468O	miRfirst	Intron	bta-miR-17-5p	1	MIRb
SLCO3A1	NM_001001134	chr21	14292548	14292581	HISEQ2:536:C2RD9ACXX:1:1305:15100:56329#1#CTGTT	159.55	-	bta-miR-27a-3p	1	21	33	CTACTCGTCCTGCAATAAAAACTGTGAATGCCA	TCACAGTGGCTAAGTTCTGCCTACTCGTCCTGCAATAAAAACTGTGAATGCCA	TS1383F	miRfirst	CDS	bta-miR-27a-3p	0	.
SLCO3A1	NM_001001134	chr21	14405797	14405850	HISEQ1:586:C6CP2ACXX:8:1106:5079:79062#13#GCCGG	100	-	bta-let-7b	2	24	53	TTCTCTGCACCCATCTACCTCCTAGCCACTCACCAAGTGTTGCCTCCAACCCT	TGAGGTAGTAGGTTGTGTGGTTCTTCTCTGCACCCATCTACCTCCTAGCCACTCACCAAGTGTTGCCTCCAACCCT	TS1524C	miRfirst	Intron	bta-let-7a	0	.
SLCO3A1	NM_001001134	chr21	14415722	14415748	HISEQ2:512:C264LACXX:7:1101:14003:65404#7#AAGAA	1116.82	-	bta-miR-27a-3p	2	22	26	AGGAACCAGTCTGCTCACTGCCTGAT	TTCACAGTGGCTAAGTTCCGCAGGAACCAGTCTGCTCACTGCCTGAT	TS1330C	miRfirst	Intron	bta-miR-27a-3p	0	.
SLCO3A1	NM_001001134	chr21	14262555	14262604	HISEQ1:552:C32KNACXX:6:1202:10566:19616#2#CTGAC	100	-	bta-miR-18a	2	24	49	CACACACACATATACACAGCACCTTTGTCCTTTTCTCAAAATCAGAGCC	TAAGGTGCATCTAGTGCAGATCACACACACACATATACACAGCACCTTTGTCCTTTTCTCAAAATCAGAGCC	TS1468N	miRfirst	Downstream_10k	bta-miR-18a	0.367346938776	(TG)n
SLCO3A1	NM_001001134	chr21	14437443	14437472	HISEQ1:552:C32KNACXX:6:1107:9835:63326#1#GAAAC	478.64	-	bta-miR-17-5p	1	25	29	CTGGACCTGCCCCACACAGCGCTGTGACC	AAAGTGCTTACAGTGCAGGTAGAACTGGACCTGCCCCACACAGCGCTGTGACC	TS1468O	miRfirst	Intron	bta-miR-17-5p	1	MIRb
SLCO3A1	NM_001001134	chr21	14261909	14261962	HISEQ1:586:C6CP2ACXX:8:2111:11894:64638#1#GGTTG	159.55	-	bta-let-7b	2	24	53	AAGCCCCACAGAATGACCTCAGGAAGCAGTGGGCCTCGCCTGGCTATGACTGT	TGAGGTAGTAGGTTGTGTGGTTGAAGCCCCACAGAATGACCTCAGGAAGCAGTGGGCCTCGCCTGGCTATGACTGT	TS1524A	miRfirst	Downstream_10k	bta-let-7a	0	.
SLCO3A1	NM_001001134	chr21	14296285	14296332	HISEQ1:564:C3691ACXX:2:1301:11102:73506#4#AGACA	100	-	bta-miR-1249	2	24	47	ACAGGGGGCCCTGAGGGGGACAGAAAGAGGCCACAGAAGCCTAGGGC	ACGCCCTTCCCCCCCTTCTTCTGACAGGGGGCCCTGAGGGGGACAGAAAGAGGCCACAGAAGCCTAGGGC	TS1486I	miRfirst	Intron	bta-miR-1249	0	.
SLCO3A1	NM_001001134	chr21	14512652	14512697	HISEQ2:512:C264LACXX:7:1110:2978:27781#5#CTGTA	100	-	bta-miR-27a-3p	2	22	45	ATATGGGCTGCACAATTAGATGCTTTAGTGAGAGCATCCCAGATT	TTCACAGTGGCTAAGTTCCGCATATGGGCTGCACAATTAGATGCTTTAGTGAGAGCATCCCAGATT	TS1330H	miRfirst	Intron	bta-miR-27a-3p	0	.
SLCO3A1	NM_001001134	chr21	14343008	14343063	HISEQ2:512:C264LACXX:7:1305:9690:73487#7#ATATA	100	-	bta-miR-27a-3p	2	22	55	TTTGGACCAGCCTGTGGATTTATCCTGGGCTCTTTCTGTACCAAAATCTATGTGG	TTCACAGTGGCTAAGTTCCGCTTTGGACCAGCCTGTGGATTTATCCTGGGCTCTTTCTGTACCAAAATCTATGTGG	TS1330C	miRfirst	CDS	bta-miR-27a-3p	0	.
SLCO3A1	NM_001001134	chr21	14261909	14261962	HISEQ1:586:C6CP2ACXX:8:1101:13466:93139#120#AGTTG	19624.15	-	bta-let-7b	2	24	53	AAGCCCCACAGAATGACCTCAGGAAGCAGTGGGCCTCGCCTGGCTATGACTGT	TGAGGTAGTAGGTTGTGTGGTTGAAGCCCCACAGAATGACCTCAGGAAGCAGTGGGCCTCGCCTGGCTATGACTGT	TS1524A	miRfirst	Downstream_10k	bta-let-7a	0	.
SLCO3A1	NM_001001134	chr21	14262289	14262326	HISEQ2:536:C2RD9ACXX:1:1102:15139:30846#16#TGTGA	100	-	bta-miR-21	2	26	37	AACACCCACGTTGACAACATTGCCAGGATAAGCACTA	TAGCTTATCAGACTGATGTTGACAAAACACCCACGTTGACAACATTGCCAGGATAAGCACTA	TS1383A	miRfirst	Downstream_10k	bta-miR-21	0	.
SLCO3A1	NM_001001134	chr21	14414303	14414356	HISEQ2:536:C2RD9ACXX:1:2105:5834:26817#1#GGAAA	100	-	bta-miR-23a	2	24	53	TTCTTCTCTCTGAAAGGGAGAAATCCGGCAGCATGTGAAATTTCCTCCAGCTC	ATCACATTGCCAGGGATTACCACTTCTTCTCTCTGAAAGGGAGAAATCCGGCAGCATGTGAAATTTCCTCCAGCTC	TS1383E	miRfirst	Intron	bta-miR-23a	0	.
SLCO3A1	NM_001001134	chr21	14516190	14516238	HISEQ1:564:C3691ACXX:2:1109:19372:67028#8#ACAAA	100	-	bta-miR-15b	2	24	48	GTATTTGATGTAAACTGTTGCTTCTGTATAGTTGGTTGTTATAAAGGT	TAGCAGCACATCATGGTTTACAAGTATTTGATGTAAACTGTTGCTTCTGTATAGTTGGTTGTTATAAAGGT	TS1486J	miRfirst	Intron	bta-miR-15a	0	.
FYTTD1	NM_001001137	chr1	71387160	71387213	HISEQ2:536:C2RD9ACXX:1:2101:12453:74081#1#AAAAC	100	-	bta-miR-1249	2	24	53	TAATGAAGATCGGGGGGATGACCAGCTGGAGTTGATCAAGGATGATGAAAAAA	ACGCCCTTCCCCCCCTTCTTCAATAATGAAGATCGGGGGGATGACCAGCTGGAGTTGATCAAGGATGATGAAAAAA	TS1383G	miRfirst	Intron	bta-miR-1249	0	.
FYTTD1	NM_001001137	chr1	71387648	71387678	HISEQ1:564:C3691ACXX:2:2109:12875:97203#1#GAGAT	100	-	bta-miR-29b	1	24	30	ATCTACAATTGAATGTTACTCAGCTATAAA	AGCACCATTTGAAATCAGTGTCTATCTACAATTGAATGTTACTCAGCTATAAA	TS1486M	miRfirst	Intron	bta-miR-29b	1	BTLTR1J
FYTTD1	NM_001001137	chr1	71407494	71407514	HISEQ2:536:C2RD9ACXX:1:2208:18650:62144#1#ACAAT	100	-	bta-miR-222	2	23	20	TCTTCACTTCCAAGTGTCAG	AGCTACATCTGGCTACTGGGTCTCTTCACTTCCAAGTGTCAG	TS1383D	miRfirst	Intron	bta-miR-221	0	.
FYTTD1	NM_001001137	chr1	71409423	71409449	HISEQ2:512:C264LACXX:7:1313:4191:78800#1#TGACG	100	-	bta-miR-27a-3p	2	22	26	TTTAGGAAAAGAAATACTGTGAATAA	TTCACAGTGGCTAAGTTCCGCTTTAGGAAAAGAAATACTGTGAATAA	TS1330J	miRfirst	Intron	bta-miR-27a-3p	0	.
FYTTD1	NM_001001137	chr1	71401558	71401590	HISEQ2:536:C2RD9ACXX:1:1101:3263:71545#22#AAATG	5903.2	-	bta-miR-24-3p	2	24	32	CCTCCACCCTGCTTAAGAAAGACAGTATCCTA	TGGCTCAGTTCAGCAGGAACAGTCCTCCACCCTGCTTAAGAAAGACAGTATCCTA	TS1383H	miRfirst	Intron	bta-miR-24-3p	0	.
FYTTD1	NM_001001137	chr1	71401558	71401590	HISEQ2:536:C2RD9ACXX:1:2104:17259:94551#1#AGATG	159.55	-	bta-miR-24-3p	2	24	32	CCTGCACCCTGCTTAAGAAAGACAGTATCCTA	TGGCTCAGTTCAGCAGGAACAGTCCTGCACCCTGCTTAAGAAAGACAGTATCCTA	TS1383H	miRfirst	Intron	bta-miR-24-3p	0	.
FYTTD1	NM_001001137	chr1	71383543	71383595	HISEQ2:512:C264LACXX:7:1102:2337:23431#4#GGTGT	100	-	bta-miR-30d	1	25	52	TAAGAAATGTGACTCCGGGCATTAGCTTCTGTTTAAAATGTTGGTGTTTAAA	GTAAACATCCCCGACTGGAAGCTATAAGAAATGTGACTCCGGGCATTAGCTTCTGTTTAAAATGTTGGTGTTTAAA	TS1330G	miRfirst	Downstream_10k	bta-miR-30a-5p	0	.
FYTTD1	NM_001001137	chr1	71396741	71396794	HISEQ1:586:C6CP2ACXX:8:1314:7738:48848#6#TGGAA	100	-	bta-let-7b	2	24	53	ACCTTTAAACCTACATTCCACACCATTACCTTCACCCCCTCCTCTCCGCCATA	TGAGGTAGTAGGTTGTGTGGTTCACCTTTAAACCTACATTCCACACCATTACCTTCACCCCCTCCTCTCCGCCATA	TS1524G	miRfirst	Intron	bta-let-7a	0	.
CCNT1	NM_001001147	chr5	34052920	34052973	HISEQ2:512:C264LACXX:7:1203:17770:22250#1#CGTGT	100	+	bta-miR-26b	2	24	53	AAATCTCATTCCTGAAACTTTGCTTGAATCTCATGTTGGCAAAAACGATTAGT	TTCAAGTAATTCAGGATAGGTTTAAATCTCATTCCTGAAACTTTGCTTGAATCTCATGTTGGCAAAAACGATTAGT	TS1330J	miRfirst	Downstream_10k	bta-miR-26a	0	.
CCNT1	NM_001001147	chr5	34052919	34052963	HISEQ2:536:C2RD9ACXX:1:2103:17898:55765#1#GTAAC	159.55	+	bta-miR-26b	2	24	44	TAAATCTCATTCCTGAAGCTTTGCTTGAATCGCATGTTGGCAAA	TTCAAGTAATTCAGGATAGGTTATAAATCTCATTCCTGAAGCTTTGCTTGAATCGCATGTTGGCAAA	TS1383H	miRfirst	Downstream_10k	bta-miR-26a	0	.
CCNT1	NM_001001147	chr5	34050737	34050764	HISEQ2:512:C264LACXX:7:1213:20722:9764#5#ACTGG	100	+	bta-miR-27a-3p	2	22	27	CTGAAGTGTTTCGACCTGTAAGTGTGT	TTCACAGTGGCTAAGTTCCGCCTGAAGTGTTTCGACCTGTAAGTGTGT	TS1330D	miRfirst	Downstream_10k	bta-miR-27a-3p	0	.
CCNT1	NM_001001147	chr5	34053110	34053141	HISEQ1:586:C6CP2ACXX:8:1211:7038:60297#6#TGCAC	100	+	bta-miR-26a	2	24	31	TAGTCTGGTCTTTTTACTTGAATCAGTGTGT	TTCAAGTAATCCAGGATAGGCTTTAGTCTGGTCTTTTTACTTGAATCAGTGTGT	TS1524E	miRfirst	Downstream_10k	bta-miR-26a	0	.
CCNT1	NM_001001147	chr5	34049286	34049340	HISEQ2:536:C2RD9ACXX:1:2103:7710:95457#1#GTGCT	159.55	+	bta-miR-196a	1	23	54	AACAGCTCTCAAAAGGAGAATCCCAATGACAGGTGGAGATAAAGCTGCCTCTAT	AGGTAGTTTCCTGTTGTTGGGAAACAGCTCTCAAAAGGAGAATCCCAATGACAGGTGGAGATAAAGCTGCCTCTAT	TS1383E	miRfirst	CDS	bta-miR-196a	0	.
CCNT1	NM_001001147	chr5	34018074	34018127	HISEQ1:586:C6CP2ACXX:8:1107:6621:14483#9#CAATC	100	+	bta-let-7f	2	24	53	ATCTTTAACCCCTCTACCTCCTCTGATTGCCAGGAACACATTCTTCTTAAAAG	TGAGGTAGTAGGTTGTATAGTTTATCTTTAACCCCTCTACCTCCTCTGATTGCCAGGAACACATTCTTCTTAAAAG	TS1524C	miRfirst	Intron	bta-let-7a	0	.
CCNT1	NM_001001147	chr5	34052925	34052959	HISEQ2:536:C2RD9ACXX:1:1101:15417:39896#19#AGAGA	100	+	bta-miR-26a	2	24	34	TCATTCCTGAAACTTTGCTTGAATCTCATGTTGG	TTCAAGTAATCCAGGATAGGCTCTCATTCCTGAAACTTTGCTTGAATCTCATGTTGG	TS1383C	miRfirst	Downstream_10k	bta-miR-26a	0	.
CCNT1	NM_001001147	chr5	34050643	34050697	HISEQ1:586:C6CP2ACXX:8:1102:14582:4886#1#AATTT	100	+	bta-miR-26a	1	23	54	GTCCTTCCGGGTGGGATTGGAGGGTTGGGGGTGTGTGTAGGTGGGTTGGGAAGA	TCAAGTAATCCAGGATAGGCTAGTCCTTCCGGGTGGGATTGGAGGGTTGGGGGTGTGTGTAGGTGGGTTGGGAAGA	TS1524E	miRfirst	Downstream_10k	bta-miR-26a	0	.
CCNT1	NM_001001147	chr5	34052024	34052051	HISEQ2:536:C2RD9ACXX:1:1103:6622:22999#6#GCGGC	2552.73	+	bta-miR-20b	3	25	27	GAGTGCCTGCTATTGCTGTGTAAAGTG	TCAAAGTGCTTACAGTGCAGGTAAGAGTGCCTGCTATTGCTGTGTAAAGTG	TS1383H	miRfirst	Downstream_10k	bta-miR-17-5p	0	.
CCNT1	NM_001001147	chr5	34049480	34049525	HISEQ2:512:C264LACXX:7:1108:10527:95097#4#GGAGT	100	+	bta-let-7c	2	24	45	ATCACCACTCACACAAACACTCTCACTCACAGCTTCCAGCTGGTC	TGAGGTAGTAGGTTGTGTGGTTAATCACCACTCACACAAACACTCTCACTCACAGCTTCCAGCTGGTC	TS1330C	miRfirst	CDS	bta-let-7a	0	.
CCNT1	NM_001001147	chr5	34049371	34049412	HISEQ2:512:C264LACXX:7:1102:13671:10237#114#AGGTC	19305.05	+	bta-miR-20b	2	24	41	GTTCACACTGCAGCTGATAAGCACAATTCTGTAGATGATAG	CAAAGTGCTTACAGTGCAGGTATGTTCACACTGCAGCTGATAAGCACAATTCTGTAGATGATAG	TS1330I	miRfirst	CDS	bta-miR-17-5p	0	.
CCNT1	NM_001001147	chr5	34050309	34050330	HISEQ2:512:C264LACXX:7:1210:2451:36216#1#GTGAG	100	+	bta-miR-27a-3p	2	22	21	GGTATTGGAGAGGTGAGAATG	TTCACAGTGGCTAAGTTCCGCGGTATTGGAGAGGTGAGAATG	TS1330C	miRfirst	Downstream_10k	bta-miR-27a-3p	0	.
CCNT1	NM_001001147	chr5	34050386	34050437	HISEQ2:512:C264LACXX:7:1102:1180:86044#13#ACTGG	100	+	bta-miR-27a-3p	2	22	51	TAATTAGGTTGATTAGAGTTGATATCTTCCCTCTTCTTGCCAGGACTGAAA	TTCACAGTGGCTAAGTTCCGCTAATTAGGTTGATTAGAGTTGATATCTTCCCTCTTCTTGCCAGGACTGAAA	TS1330E	miRfirst	Downstream_10k	bta-miR-27a-3p	0	.
CCNT1	NM_001001147	chr5	34049482	34049523	HISEQ2:512:C264LACXX:7:1116:4984:91682#5#AAGTA	1276.37	+	bta-let-7b	2	24	41	CACCACTCACACAAACACTCTCACTCACAGCTTCCAGCTGG	TGAGGTAGTAGGTTGTGTGGTTTCACCACTCACACAAACACTCTCACTCACAGCTTCCAGCTGG	TS1330J	miRfirst	CDS	bta-let-7a	0	.
CCNT1	NM_001001147	chr5	34049477	34049530	HISEQ2:512:C264LACXX:7:1102:13548:12979#7#TTAGG	100	+	bta-miR-125b	2	24	53	ATAATCACCACTCACACAAACACTCTCACTCACAGCTTCCAGCTGGTACTGGG	TCCCTGAGACCCTAACTTGTGAAATAATCACCACTCACACAAACACTCTCACTCACAGCTTCCAGCTGGTACTGGG	TS1330C	miRfirst	CDS	bta-miR-125a	0	.
CCNT1	NM_001001147	chr5	34050304	34050351	HISEQ2:512:C264LACXX:7:1112:18238:5277#7#ATTGA	100	+	bta-miR-27a-3p	2	22	47	TTACTGGTATTGGAGAGGTGAGAATGTGTTAAAGCTGTGAATGATTC	TTCACAGTGGCTAAGTTCCGCTTACTGGTATTGGAGAGGTGAGAATGTGTTAAAGCTGTGAATGATTC	TS1330D	miRfirst	Downstream_10k	bta-miR-27a-3p	0	.
CCNT1	NM_001001147	chr5	34050388	34050435	HISEQ2:512:C264LACXX:7:2204:11374:41202#1#GGCAA	100	+	bta-miR-21	2	26	47	ATTAGGTTGATTAGAGTTGATATCTTCCCTCTTCTTGCCAGGACTGA	TAGCTTATCAGACTGATGTTGACTAATTAGGTTGATTAGAGTTGATATCTTCCCTCTTCTTGCCAGGACTGA	TS1330G	miRfirst	Downstream_10k	bta-miR-21	0	.
CCNT1	NM_001001147	chr5	34054378	34054415	HISEQ2:512:C264LACXX:7:1111:7211:70443#19#TAAGC	100	+	bta-miR-31	2	23	37	TCTCAGCATATTATTCTGCTCTTGCCTCTGTCTTCCT	AGGCAAGATGCTGGCATAGCTGTCTCAGCATATTATTCTGCTCTTGCCTCTGTCTTCCT	TS1330E	miRfirst	Downstream_10k	bta-miR-31	0	.
CCNT1	NM_001001147	chr5	34052919	34052964	HISEQ2:512:C264LACXX:7:1206:11805:24012#1#TGAGT	159.55	+	bta-miR-26b	1	23	45	TAAATCTCATTCCTGAAACTTTGCTTGAATCTCATGTTGGCAAAA	TCAAGTAATTCAGGATAGGTTATAAATCTCATTCCTGAAACTTTGCTTGAATCTCATGTTGGCAAAA	TS1330F	miRfirst	Downstream_10k	bta-miR-26a	0	.
CCNT1	NM_001001147	chr5	34052954	34052998	HISEQ2:512:C264LACXX:7:1102:9104:4170#12#TTGGT	100	+	bta-miR-27a-3p	2	22	44	ATTGGCAAAAACGATTATCTGTGAATTGTTCGTAGGACTTTTAA	TTCACAGTGGCTAAGTTCCGCATTGGCAAAAACGATTATCTGTGAATTGTTCGTAGGACTTTTAA	TS1330D	miRfirst	Downstream_10k	bta-miR-27a-3p	0	.
CCNT1	NM_001001147	chr5	34049556	34049607	HISEQ1:564:C3691ACXX:2:1114:19102:31638#9#TGGAA	100	+	bta-miR-30d	2	26	51	TAGTAGCCAGACAAGCACCTTAGCACACAAACCCTACAGCTTGTCTAGCTC	TGTAAACATCCTCGACTGGAAGCTATAGTAGCCAGACAAGCACCTTAGCACACAAACCCTACAGCTTGTCTAGCTC	TS1486M	miRfirst	CDS	bta-miR-30a-5p	0	.
CCNT1	NM_001001147	chr5	34052915	34052968	HISEQ2:536:C2RD9ACXX:1:1104:6339:77954#9#AGCGG	100	+	bta-miR-26b	2	24	53	TCTATAAATCTCATTCCTGAAACTTTGCTTGAATCTCATGTTGGCAAAAACGA	TTCAAGTAATTCAGGATAGGTTTTCTATAAATCTCATTCCTGAAACTTTGCTTGAATCTCATGTTGGCAAAAACGA	TS1383F	miRfirst	Downstream_10k	bta-miR-26a	0	.
CCNT1	NM_001001147	chr5	34052369	34052410	HISEQ2:512:C264LACXX:7:2109:4003:82336#1#AGGAG	100	+	bta-miR-16a	2	24	41	ACTTCCTCACCACAGACATACATATCCACTTGGCCTCAGCA	TAGCAGCACGTAAATATTGCTGCACTTCCTCACCACAGACATACATATCCACTTGGCCTCAGCA	TS1330C	miRfirst	Downstream_10k	bta-miR-15a	0	.
CCNT1	NM_001001147	chr5	34054167	34054186	HISEQ1:586:C6CP2ACXX:8:2112:12632:67967#1#ATATA	159.55	+	bta-miR-491	1	23	19	AGCTGACTTGACTTAGTGT	GTGGGGAACCCTTCCATGAGGAAGCTGACTTGACTTAGTGT	TS1524B	miRfirst	Downstream_10k	bta-miR-491	0	.
CCNT1	NM_001001147	chr5	34052919	34052963	HISEQ2:536:C2RD9ACXX:1:1104:12499:29334#12#GAAAC	3510.01	+	bta-miR-26b	2	24	44	TAAATCTCATTCCTGAAACTTTGCTTGAATCTCATGTTGGCAAA	TTCAAGTAATTCAGGATAGGTTATAAATCTCATTCCTGAAACTTTGCTTGAATCTCATGTTGGCAAA	TS1383H	miRfirst	Downstream_10k	bta-miR-26a	0	.
CCNT1	NM_001001147	chr5	34024377	34024409	HISEQ1:586:C6CP2ACXX:8:1101:14121:39379#11#AATGT	100	+	bta-miR-16b	24	45	32	TTGGTGAATTCTGTCTAGTTCATGCCATTGCC	ATATAATACAACCTGCTAAGTGTAGCAGCACGTAAATATTGGCGTTGGTGAATTCTGTCTAGTTCATGCCATTGCC	TS1524G	miRfirst	Intron	bta-miR-15a	0	.
CCNT1	NM_001001147	chr5	34038745	34038791	HISEQ1:564:C3691ACXX:2:1101:7905:64880#13#TGCAG	100	+	bta-let-7b	2	24	46	TTTGACCACATTTAGCCTGCAGTACACACCTCCTGTGGTGGCCTGT	TGAGGTAGTAGGTTGTGTGGTTATTTGACCACATTTAGCCTGCAGTACACACCTCCTGTGGTGGCCTGT	TS1486H	miRfirst	CDS	bta-let-7a	0	.
CCNT1	NM_001001147	chr5	34049478	34049531	HISEQ2:512:C264LACXX:7:2107:7922:66203#2#GAGGA	100	+	bta-let-7b	2	24	53	TAATCACCACTCACACAAACACTCTCACTCACAGCTTCCAGCTGGTACTGGGA	TGAGGTAGTAGGTTGTGTGGTTATAATCACCACTCACACAAACACTCTCACTCACAGCTTCCAGCTGGTACTGGGA	TS1330J	miRfirst	CDS	bta-let-7a	0	.
CCNT1	NM_001001147	chr5	34049558	34049609	HISEQ1:564:C3691ACXX:2:1102:3767:7329#8#GGTGT	100	+	bta-miR-30d	2	26	51	GTAGCCAGACAAGCACCTTAGCACACAAACCCTACAGCTTGTCTAGCTCTT	TGTAAACATCCCCGACTGGAAGCTAGTAGCCAGACAAGCACCTTAGCACACAAACCCTACAGCTTGTCTAGCTCTT	TS1486M	miRfirst	CDS	bta-miR-30a-5p	0	.
CCNT1	NM_001001147	chr5	34050314	34050356	HISEQ2:512:C264LACXX:7:1111:20073:47013#9#ATTGA	100	+	bta-miR-342	2	27	42	TGGAGAGGTGAGAATGTGTTAAAGCTGTGAATGATTCAGAAT	TCTCACACAGAAATCGCACCCATCATTGGAGAGGTGAGAATGTGTTAAAGCTGTGAATGATTCAGAAT	TS1330J	miRfirst	Downstream_10k	bta-miR-342	0	.
CCNT1	NM_001001147	chr5	34052024	34052051	HISEQ2:536:C2RD9ACXX:1:2102:13574:66631#1#GTGGC	159.55	+	bta-miR-20b	3	25	27	GAGTGCGTGCTATTGCTGTGTAAAGTG	TGAAAGTGCTTACAGTGCAGGTAAGAGTGCGTGCTATTGCTGTGTAAAGTG	TS1383H	miRfirst	Downstream_10k	bta-miR-17-5p	0	.
CCNT1	NM_001001147	chr5	34054396	34054448	HISEQ2:512:C264LACXX:7:1116:20642:88787#7#TGTTT	100	+	bta-miR-30f	1	25	52	CTCTTGCCTCTGTCTTCCTCGGGGCACCTCAGTTCTGGATGCTACTCCTGGG	GTAAACACCCTACACTCTCATCTGCTCTTGCCTCTGTCTTCCTCGGGGCACCTCAGTTCTGGATGCTACTCCTGGG	TS1330C	miRfirst	Downstream_10k	bta-miR-30a-5p	0	.
CCNT1	NM_001001147	chr5	34052963	34053009	HISEQ2:536:C2RD9ACXX:1:1101:1393:21613#13#AGAGA	100	+	bta-miR-27a-3p	2	22	46	AACGATTATCTGTGAATTGTTCGTAGGACTTTTAATCAGATAACCT	TTCACAGTGGCTAAGTTCCGTAACGATTATCTGTGAATTGTTCGTAGGACTTTTAATCAGATAACCT	TS1383F	miRfirst	Downstream_10k	bta-miR-27a-3p	0	.
CCNT1	NM_001001147	chr5	34049106	34049159	HISEQ1:564:C3691ACXX:2:1102:16721:100103#12#AAGAC	100	+	bta-miR-23a	2	24	53	TGAAGAGTTGGCTGCCCAGAAGAGGCAACTGGAGAACATGGAGGCCAATGTGA	ATCACATTGCCAGGGATTACCACTGAAGAGTTGGCTGCCCAGAAGAGGCAACTGGAGAACATGGAGGCCAATGTGA	TS1486J	miRfirst	CDS	bta-miR-23a	0	.
CCNT1	NM_001001147	chr5	34052918	34052953	HISEQ2:536:C2RD9ACXX:1:1104:11120:10991#17#TATAG	4626.83	+	bta-miR-26b	2	24	35	ATAAATCTCATTCCTGAAACTTTGCTTGAATCTCA	TTCAAGTAATTCAGGATAGGTTTATAAATCTCATTCCTGAAACTTTGCTTGAATCTCA	TS1383H	miRfirst	Downstream_10k	bta-miR-26a	0	.
CCNT1	NM_001001147	chr5	34050311	34050349	HISEQ2:512:C264LACXX:7:1106:21040:92744#16#AAGAT	100	+	bta-miR-27b	1	22	38	TATTGGAGAGGTGAGAATGTGTTAAAGCTGTGAATGAT	TCACAGTGGCTAAGTTCCGCGTATTGGAGAGGTGAGAATGTGTTAAAGCTGTGAATGAT	TS1330F	miRfirst	Downstream_10k	bta-miR-27a-3p	0	.
CCNT1	NM_001001147	chr5	34052918	34052965	HISEQ2:536:C2RD9ACXX:1:1102:11872:68044#12#AGAAC	3669.56	+	bta-miR-26b	2	24	47	ATAAATCTCATTCCTGAAACTTTGCTTGAATCTCATGTTGGCAAAAA	TTCAAGTAATTCAGGATAGGTTTATAAATCTCATTCCTGAAACTTTGCTTGAATCTCATGTTGGCAAAAA	TS1383H	miRfirst	Downstream_10k	bta-miR-26a	0	.
CCNT1	NM_001001147	chr5	34054421	34054459	HISEQ2:536:C2RD9ACXX:1:1201:1498:80470#7#AGATC	100	+	bta-miR-21	2	26	38	ACCTCAGTTCTGGATGCTACTCCTGGGATCTCTACTGT	TAGCTTATCAGACTGATGTTGACGCACCTCAGTTCTGGATGCTACTCCTGGGATCTCTACTGT	TS1383E	miRfirst	Downstream_10k	bta-miR-21	0	.
CCNT1	NM_001001147	chr5	34049371	34049412	HISEQ2:512:C264LACXX:7:1215:1851:88857#1#GAGGT	159.55	+	bta-miR-106	3	25	41	GTTCACACTGCAGCTGATAAGCACAATTCTGTAGATGATAG	CCAAAGTGCTTACAGTGCAGGAATGTTCACACTGCAGCTGATAAGCACAATTCTGTAGATGATAG	TS1330I	miRfirst	CDS	bta-miR-17-5p	0	.
CCNT1	NM_001001147	chr5	34049369	34049411	HISEQ2:536:C2RD9ACXX:1:2104:3578:6728#1#ACTGT	159.55	+	bta-miR-21	2	26	42	ACGTTCACACTGCAGCTGATAAGCACAATTCTGTAGATGATA	TAGCTTATCAGACTGATGTTGACTAACGTTCACACTGCAGCTGATAAGCACAATTCTGTAGATGATA	TS1383C	miRfirst	CDS	bta-miR-21	0	.
CCNT1	NM_001001147	chr5	34049675	34049712	HISEQ2:512:C264LACXX:7:1108:17874:2848#6#TAACT	100	+	bta-miR-27a-3p	2	22	37	TTTCAACCAAGACCGCCAAGAGTGCTAAATCCTCTTC	TTCACAGTGGCTAAGTTCCGCTTTCAACCAAGACCGCCAAGAGTGCTAAATCCTCTTC	TS1330D	miRfirst	CDS	bta-miR-27a-3p	0	.
CCNT1	NM_001001147	chr5	34050225	34050278	HISEQ1:586:C6CP2ACXX:8:2215:9961:46711#2#AGTAG	100	+	bta-miR-484	2	24	53	GACATAGGTGGGAGGATGGTTGAGGGCCTTGGTTGTTAATGTCTCCTGCCTCA	TCAGGCTCAGTCCCCTCCCGAGAGACATAGGTGGGAGGATGGTTGAGGGCCTTGGTTGTTAATGTCTCCTGCCTCA	TS1524E	miRfirst	Downstream_10k	bta-miR-484	0	.
CCNT1	NM_001001147	chr5	34049370	34049413	HISEQ2:512:C264LACXX:7:1206:19563:18224#7#ATGTG	100	+	bta-miR-21	2	26	43	AGTTCACACTGCAGCTGATAAGCACAATTCTGTAGATGATAGT	TAGCTTATCAGACTGATGTTGACAAAGTTCACACTGCAGCTGATAAGCACAATTCTGTAGATGATAGT	TS1330J	miRfirst	CDS	bta-miR-21	0	.
CCNT1	NM_001001147	chr5	34050370	34050408	HISEQ2:536:C2RD9ACXX:1:2104:9889:10464#1#ATGCT	159.55	+	bta-let-7f	1	23	38	TGGCCTCTCCACCTCCTAATTAGGTTGATTAGAGTTGA	GAGGTAGTAGGTTGTATAGTTTTGGCCTCTCCACCTCCTAATTAGGTTGATTAGAGTTGA	TS1383F	miRfirst	Downstream_10k	bta-let-7a	0	.
CCNT1	NM_001001147	chr5	34020817	34020869	HISEQ1:586:C6CP2ACXX:8:1102:3741:81230#2#GATGA	100	+	bta-miR-19a	2	25	52	GTAAAGGTGAGCAACTTGATGTGTGTGTATTTGTTGCATTTTCTAACATTTG	TGTGCAAATCCATGCAAAACTGAAGTAAAGGTGAGCAACTTGATGTGTGTGTATTTGTTGCATTTTCTAACATTTG	TS1524D	miRfirst	Intron	bta-miR-19a	0	.
CCNT1	NM_001001147	chr5	34054555	34054580	HISEQ2:512:C264LACXX:7:1107:3328:79611#7#TAACA	100	+	bta-miR-23a	1	23	25	ATACATTTTATAGTCTGGCTATCAA	TCACATTGCCAGGGATTTCCGTATACATTTTATAGTCTGGCTATCAA	TS1330C	miRfirst	Downstream_10k	bta-miR-23a	0	.
CCNT1	NM_001001147	chr5	34054252	34054278	HISEQ1:586:C6CP2ACXX:8:1106:10238:66254#25#TGCAA	4148.19	+	bta-miR-25	2	24	26	TATCAGACCAAAGAGCAAAGAAGGAA	CATTGCACTTGTCTCGGTCTGATTATCAGACCAAAGAGCAAAGAAGGAA	TS1524B	miRfirst	Downstream_10k	bta-miR-25	0	.
CCNT1	NM_001001147	chr5	34049904	34049928	HISEQ1:586:C6CP2ACXX:8:1103:15694:99510#30#ATCAA	100	+	bta-miR-23a	1	23	24	GCTTAACTCCCTTCTCAATGCCCA	TCACATTGCCAGGGATTACCATGCTTAACTCCCTTCTCAATGCCCA	TS1524B	miRfirst	CDS	bta-miR-23a	0	.
CCNT1	NM_001001147	chr5	34050392	34050447	HISEQ2:512:C264LACXX:7:1208:6012:59341#9#CTCAA	100	+	bta-miR-27a-3p	2	22	55	TGTTGATTAGAGTTGATATCTTCCCTCTTCTTGCCAGGACTGAAATATGGAGGGT	TTCACAGTGGCTAAGTTCCGCTGTTGATTAGAGTTGATATCTTCCCTCTTCTTGCCAGGACTGAAATATGGAGGGT	TS1330G	miRfirst	Downstream_10k	bta-miR-27a-3p	0	.
CCNT1	NM_001001147	chr5	34052919	34052963	HISEQ2:536:C2RD9ACXX:1:2204:19795:90849#1#GGAAC	159.55	+	bta-miR-26b	2	24	44	TAAATCTCATTCCTGAAACTTTGCTTGAATCTCATGTTGGCAAA	TTCAAGTAATTCAGGATAGGTTATAAATCTCATTCCTGAAACTTTGCTTGAATCTCATGTTGGCAAA	TS1383H	miRfirst	Downstream_10k	bta-miR-26a	0	.
CCNT1	NM_001001147	chr5	34054416	34054443	HISEQ1:564:C3691ACXX:2:1110:13662:4400#8#TCGGG	100	+	bta-miR-21	2	26	27	GGGGCACCTCAGTTCTGGATGCTACTC	TAGCTTATCAGACTGATGTTGACTCGGGGCACCTCAGTTCTGGATGCTACTC	TS1486D	miRfirst	Downstream_10k	bta-miR-21	0	.
CCNT1	NM_001001147	chr5	34052863	34052914	HISEQ2:512:C264LACXX:7:1110:10513:41370#6#ATAAG	100	+	bta-miR-21	2	26	51	TAACCTAGACTATCAAGGATAAGTGGTGATAAGCAGGCCTGGAGCCTCAAG	TAGCTTATCAGACTGATGTTGACTTTAACCTAGACTATCAAGGATAAGTGGTGATAAGCAGGCCTGGAGCCTCAAG	TS1330G	miRfirst	Downstream_10k	bta-miR-21	0	.
CCNT1	NM_001001147	chr5	34054406	34054457	HISEQ1:586:C6CP2ACXX:8:1102:19842:93351#20#AAGGA	100	+	bta-miR-21	2	26	51	TGTCTTCCTCGGGGCACCTCAGTTCTGGATGCTACTCCTGGGATCTCTACT	TAGCTTATCAGACTGATGTTGACTCTGTCTTCCTCGGGGCACCTCAGTTCTGGATGCTACTCCTGGGATCTCTACT	TS1524G	miRfirst	Downstream_10k	bta-miR-21	0	.
CCNT1	NM_001001147	chr5	34050393	34050433	HISEQ1:586:C6CP2ACXX:8:2213:19374:86365#1#AACAG	100	+	bta-miR-27b	2	23	40	GTTGATTAGAGTTGATATCTTCCCTCTTCTTGCCAGGACT	TTCACAGTGGCTAAGTTCCGCTGTTGATTAGAGTTGATATCTTCCCTCTTCTTGCCAGGACT	TS1524E	miRfirst	Downstream_10k	bta-miR-27a-3p	0	.
CCNT1	NM_001001147	chr5	34021086	34021120	HISEQ1:586:C6CP2ACXX:8:2216:11342:96261#1#AAAAG	100	+	bta-miR-17-5p	2	26	34	TCCTGCACAATTGCACTCATCTCACATGCTAGTA	CAAAGAGCTTACAGTGCAGGTAGTCTCCTGCACAATTGCACTCATCTCACATGCTAGTA	TS1524A	miRfirst	Intron	bta-miR-17-5p	1	BovB
CCNT1	NM_001001147	chr5	34049482	34049523	HISEQ2:512:C264LACXX:7:1101:4117:55685#8#TGAGA	1276.37	+	bta-let-7b	2	24	41	CACCACTCACACAAACACTCTCACTCACAGCTTCCAGCTGG	TGAGGTAGTAGGTTGTGTGGTTTCACCACTCACACAAACACTCTCACTCACAGCTTCCAGCTGG	TS1330J	miRfirst	CDS	bta-let-7a	0	.
CCNT1	NM_001001147	chr5	34049371	34049412	HISEQ2:512:C264LACXX:7:2202:7813:57370#1#GGTCC	319.09	+	bta-miR-20b	1	23	41	GTTCACACTGCAGCTGATAAGCACAATTCTGTAGATGATAG	AAAGTGCTTACAGTGCAGGTATGTTCACACTGCAGCTGATAAGCACAATTCTGTAGATGATAG	TS1330I	miRfirst	CDS	bta-miR-17-5p	0	.
CCNT1	NM_001001147	chr5	34054252	34054278	HISEQ1:586:C6CP2ACXX:8:2316:4466:27015#1#TTCAA	159.55	+	bta-miR-25	2	24	26	TATCAGACCAAAGAGCAAAGAAGGAA	CATTGCACTTGTCTCGGTCTGATTATCAGACCAAAGAGCAAAGAAGGAA	TS1524B	miRfirst	Downstream_10k	bta-miR-25	0	.
CCNT1	NM_001001147	chr5	34049627	34049680	HISEQ2:536:C2RD9ACXX:1:2104:21138:87522#1#GAAAG	159.55	+	bta-miR-186	2	24	53	CTCGTAAAAGGCCCCTCCCTGAAGAGACTGGAGGGGTGGCGTATGATCATTCA	CAAAGAATTCTCCTTTTGGGCTTCTCGTAAAAGGCCCCTCCCTGAAGAGACTGGAGGGGTGGCGTATGATCATTCA	TS1383G	miRfirst	CDS	bta-miR-186	0	.
CCNT1	NM_001001147	chr5	34018075	34018128	HISEQ2:512:C264LACXX:7:1101:15076:26727#26#TAAGA	100	+	bta-let-7b	2	24	53	TCTTTAACCCCTCTACCTCCTCTGATTGCCAGGAACACATTCTTCTTAAGAGA	TGAGGTAGTAGGTTGTGTGGTTTTCTTTAACCCCTCTACCTCCTCTGATTGCCAGGAACACATTCTTCTTAAGAGA	TS1330F	miRfirst	Intron	bta-let-7a	0	.
CCNT1	NM_001001147	chr5	34049371	34049412	HISEQ2:512:C264LACXX:7:1205:15373:60531#2#TGGTC	319.09	+	bta-miR-20b	2	24	41	GTTCACACTGCAGCTGATAAGCACAATTCTGTAGATGATAG	CAAAGTGCTTACAGTGCAGGTATGTTCACACTGCAGCTGATAAGCACAATTCTGTAGATGATAG	TS1330I	miRfirst	CDS	bta-miR-17-5p	0	.
CCNT1	NM_001001147	chr5	34052919	34052964	HISEQ2:512:C264LACXX:7:1104:13456:33954#18#GTGAG	2871.83	+	bta-miR-26b	2	24	45	TAAATCTCATTCCTGAAACTTTGCTTGAATCTCATGTTGGCAAAA	TTCAAGTAATTCAGGATAGGTTATAAATCTCATTCCTGAAACTTTGCTTGAATCTCATGTTGGCAAAA	TS1330F	miRfirst	Downstream_10k	bta-miR-26a	0	.
CCNT1	NM_001001147	chr5	34049369	34049411	HISEQ2:536:C2RD9ACXX:1:1102:3779:12721#26#AATGT	6541.38	+	bta-miR-21	2	26	42	AAGTTCACACTGCAGCTGATAAGCACAATTCTGTAGATGATA	TAGCTTATCAGACTGATGTTGACTAAAGTTCACACTGCAGCTGATAAGCACAATTCTGTAGATGATA	TS1383C	miRfirst	CDS	bta-miR-21	0	.
CCNT1	NM_001001147	chr5	34054397	34054448	HISEQ1:586:C6CP2ACXX:8:1106:16843:82346#11#GGATG	100	+	bta-miR-21	2	26	51	TCTTGCCTCTGTCTTCCTCGGGGCACCTCAGTTCTGGATCCTACTCCTGGG	TAGCTTATCAGACTGATGTTGACGCTCTTGCCTCTGTCTTCCTCGGGGCACCTCAGTTCTGGATCCTACTCCTGGG	TS1524F	miRfirst	Downstream_10k	bta-miR-21	0	.
CCNT1	NM_001001147	chr5	34053793	34053838	HISEQ2:512:C264LACXX:7:1206:10645:65808#7#TTAAT	100	+	bta-let-7f	2	24	45	TGTGGGATAAAAAGCCTGGTACTATAATCCTGCCTGATAGAGTGG	TGAGGTAGTAGGTTGTATAGTTTTGTGGGATAAAAAGCCTGGTACTATAATCCTGCCTGATAGAGTGG	TS1330G	miRfirst	Downstream_10k	bta-let-7a	0	.
CCNT1	NM_001001147	chr5	34049489	34049523	HISEQ2:536:C2RD9ACXX:1:1101:6277:77912#4#AAGCT	100	+	bta-let-7b	1	23	34	CACACAAACACTCTCACTCACAGCTTCCAGCTGG	GAGGTAGTAGGTTGTGTGGTTTCACACAAACACTCTCACTCACAGCTTCCAGCTGG	TS1383E	miRfirst	CDS	bta-let-7a	0	.
CCNT1	NM_001001147	chr5	34049437	34049481	HISEQ2:512:C264LACXX:7:1211:17236:47625#7#GACGC	100	+	bta-let-7i	2	24	44	GAAAAGCACAAAACTCACCCATCTAATCATCATCATCATCATAA	TGAGGTAGTAGTTTGTGCTGTTAGAAAAGCACAAAACTCACCCATCTAATCATCATCATCATCATAA	TS1330C	miRfirst	CDS	bta-let-7a	0	.
CCNT1	NM_001001147	chr5	34049369	34049411	HISEQ2:536:C2RD9ACXX:1:2104:12499:87514#1#AGTGT	159.55	+	bta-miR-21	2	26	42	AAGTTCACACTGCAGCTGATAAGCACAATTCTGTAGATGATA	TAGCTTATCAGACTGATGTTGACTAAAGTTCACACTGCAGCTGATAAGCACAATTCTGTAGATGATA	TS1383C	miRfirst	CDS	bta-miR-21	0	.
CCNT1	NM_001001147	chr5	34049964	34050004	HISEQ1:586:C6CP2ACXX:8:1215:18969:20925#1#CAATG	100	+	bta-miR-23a	2	24	40	TTTTCATTCTTATGGAGAATATATGAATCCACGGGCTGGT	ATCACATTGCCAGGGATTTCCATTTTTCATTCTTATGGAGAATATATGAATCCACGGGCTGGT	TS1524F	miRfirst	CDS	bta-miR-23a	0	.
CCNT1	NM_001001147	chr5	34050135	34050172	HISEQ2:536:C2RD9ACXX:1:1102:20870:94982#12#AGAAA	100	+	bta-let-7f	2	24	37	TGTTTTTAAACTACTGATTCTGGACTAAGAAAAGTAC	TGAGGTAGTAGGTTGTATAGTTTTGTTTTTAAACTACTGATTCTGGACTAAGAAAAGTAC	TS1383F	miRfirst	Downstream_10k	bta-let-7a	0	.
CCNT1	NM_001001147	chr5	34045919	34045973	HISEQ1:586:C6CP2ACXX:8:1108:6239:37841#9#ACAGT	100	+	bta-miR-424	2	23	54	ACTTAAAGAATGTATGCTGCTCATTTGGGGAGAGTGTTCTGTATATGTTTGTGT	CAGCAGCAATTCATGTTTTGACACTTAAAGAATGTATGCTGCTCATTTGGGGAGAGTGTTCTGTATATGTTTGTGT	TS1524D	miRfirst	Intron	bta-miR-15a	1	L1M4c
CCNT1	NM_001001147	chr5	34049358	34049388	HISEQ1:586:C6CP2ACXX:8:1107:16311:74690#35#CATGA	100	+	bta-miR-20b	2	24	30	AATGCGCATTAAAGTTCACACTGCAGCTGA	CAAAGTGCTTACAGTGCAGGTAAAATGCGCATTAAAGTTCACACTGCAGCTGA	TS1524F	miRfirst	CDS	bta-miR-17-5p	0	.
CCNT1	NM_001001147	chr5	34049369	34049411	HISEQ2:536:C2RD9ACXX:1:1301:20268:84672#1#GATGT	159.55	+	bta-miR-21	2	26	42	AAGTTCACACTGCAGCTGATAAGCACAATTCTGTAGATGATA	TAGCTTATCAGACTGATGTTGACTAAAGTTCACACTGCAGCTGATAAGCACAATTCTGTAGATGATA	TS1383C	miRfirst	CDS	bta-miR-21	0	.
CCNT1	NM_001001147	chr5	34049286	34049340	HISEQ2:536:C2RD9ACXX:1:1304:16634:68500#4#GTGGT	957.28	+	bta-miR-196a	1	23	54	AACAGCTCTCAAAATGAGAATCCCAATGACAGGTGGAGATAAAGCTGCCTCTAT	AGGTAGTTTCCTGTTGTTGGGAAACAGCTCTCAAAATGAGAATCCCAATGACAGGTGGAGATAAAGCTGCCTCTAT	TS1383E	miRfirst	CDS	bta-miR-196a	0	.
CCNT1	NM_001001147	chr5	34049838	34049864	HISEQ1:586:C6CP2ACXX:8:1102:17103:51501#58#CGCAG	100	+	bta-miR-21	2	26	26	AAGCTCCACTGGGGCCAATAGTCACA	TAGCTTATCAGACTGATGTTGACAAAAGCTCCACTGGGGCCAATAGTCACA	TS1524H	miRfirst	CDS	bta-miR-21	0	.
CCNT1	NM_001001147	chr5	34054411	34054457	HISEQ2:512:C264LACXX:7:1110:3338:34351#10#GAATG	100	+	bta-miR-21	2	26	46	TCCTCGGGGCACCTCAGTTCTGGATGCTACTCCTGGGATCTCTACT	TAGCTTATCAGACTGATGTTGACCTTCCTCGGGGCACCTCAGTTCTGGATGCTACTCCTGGGATCTCTACT	TS1330J	miRfirst	Downstream_10k	bta-miR-21	0	.
CCNT1	NM_001001147	chr5	34049368	34049411	HISEQ1:564:C3691ACXX:2:1106:2288:20305#6#AATTG	100	+	bta-miR-21	2	26	43	AAAGTTCACACTGCAGCTGATAAGCACAATTCTGTAGATGATA	TAGCTTATCAGACTGATGTTGAATTAAAGTTCACACTGCAGCTGATAAGCACAATTCTGTAGATGATA	TS1486D	miRfirst	CDS	bta-miR-21	0	.
CCNT1	NM_001001147	chr5	34052368	34052410	HISEQ2:512:C264LACXX:7:2214:13831:45933#1#GGAGT	159.55	+	bta-miR-16b	1	22	42	CACTTCCTCACCACAGACATACATATCCACTTGGCCTCAGCA	AGCAGCACGTAAATATTGGTGCACTTCCTCACCACAGACATACATATCCACTTGGCCTCAGCA	TS1330C	miRfirst	Downstream_10k	bta-miR-15a	0	.
CCNT1	NM_001001147	chr5	34054566	34054591	HISEQ1:586:C6CP2ACXX:8:2316:4482:44980#1#AAGGG	159.55	+	bta-miR-21	2	26	25	AGTCTGGCTATCAATTTGATATTTT	TAGCTTATCAGACTGATGTTGACATAGTCTGGCTATCAATTTGATATTTT	TS1524F	miRfirst	Downstream_10k	bta-miR-21	0	.
CCNT1	NM_001001147	chr5	34050477	34050505	HISEQ2:512:C264LACXX:7:1207:8773:73570#3#ATGGA	478.64	+	bta-miR-33a	2	23	28	GGTGTTTAATATATAAGAAGAGAGGAAG	GTGCATTGTAGTTGCATTGCTTGGTGTTTAATATATAAGAAGAGAGGAAG	TS1330D	miRfirst	Downstream_10k	bta-miR-33a	0	.
CCNT1	NM_001001147	chr5	34052921	34052974	HISEQ2:512:C264LACXX:7:1109:4591:10088#12#ATATA	100	+	bta-miR-26b	2	24	53	AATCTCATTCCTGAAACTTTGCTTGAATCTCATGTTGGCAAAAACGATTATCT	TTCAAGTAATTCAGGATAGGTTAAATCTCATTCCTGAAACTTTGCTTGAATCTCATGTTGGCAAAAACGATTATCT	TS1330J	miRfirst	Downstream_10k	bta-miR-26a	0	.
CCNT1	NM_001001147	chr5	34052013	34052066	HISEQ2:512:C264LACXX:7:1104:11019:47282#6#AGAAA	100	+	bta-miR-1271	2	24	53	TTAACTGTCTAGAGTGCCTGCTATTGTTGTGTAAAGTGAGCTCTCTGCTGATC	CTTGGCACCTAGTAAGTACTCATTTAACTGTCTAGAGTGCCTGCTATTGTTGTGTAAAGTGAGCTCTCTGCTGATC	TS1330D	miRfirst	Downstream_10k	bta-miR-96	0	.
CCNT1	NM_001001147	chr5	34050477	34050505	HISEQ2:512:C264LACXX:7:2315:4522:79437#1#TGGAG	159.55	+	bta-miR-33a	1	22	28	GGTGTTTGATATATAAGAAGAGAGGAAG	TGCATTGTAGTTGCATTGCTTGGTGTTTGATATATAAGAAGAGAGGAAG	TS1330D	miRfirst	Downstream_10k	bta-miR-33a	0	.
CCNT1	NM_001001147	chr5	34054566	34054591	HISEQ1:586:C6CP2ACXX:8:1101:10012:90616#54#AAGAG	9094.12	+	bta-miR-21	2	26	25	AGTCTGGCTATCAATTTGATATTTT	TAGCTTATCAGACTGATGTTGACATAGTCTGGCTATCAATTTGATATTTT	TS1524F	miRfirst	Downstream_10k	bta-miR-21	0	.
CCNT1	NM_001001147	chr5	34054399	34054450	HISEQ2:512:C264LACXX:7:1216:3968:68391#3#TGTGA	100	+	bta-miR-21	2	26	51	TTGCCTCTGTCTTCCTCGGGGCACCTCAGTTCTGGATGCTACTCCTGGGAT	TAGCTTATCAGACTGATGTTGACTCTTGCCTCTGTCTTCCTCGGGGCACCTCAGTTCTGGATGCTACTCCTGGGAT	TS1330D	miRfirst	Downstream_10k	bta-miR-21	0	.
CCNT1	NM_001001147	chr5	34039879	34039910	HISEQ1:586:C6CP2ACXX:8:1109:13563:36450#52#GCACT	100	+	bta-miR-27a-3p	1	21	31	TAGTAGCGGGATCTTAGTTTCGTGTGTGTGT	TCACAGTGGCTAAGTTCCGCTAGTAGCGGGATCTTAGTTTCGTGTGTGTGT	TS1524H	miRfirst	Intron	bta-miR-27a-3p	0.322580645161	(TG)n
CCNT1	NM_001001147	chr5	34054566	34054591	HISEQ1:586:C6CP2ACXX:8:1208:9484:91790#1#TAGAG	159.55	+	bta-miR-21	2	26	25	AGTCTGGCTATCAATTTGATATTTT	TAGCTTATCAGACTGATGTTGACATAGTCTGGCTATCAATTTGATATTTT	TS1524F	miRfirst	Downstream_10k	bta-miR-21	0	.
CCNT1	NM_001001147	chr5	34050141	34050186	HISEQ2:536:C2RD9ACXX:1:1108:16984:5233#5#AAGTA	100	+	bta-miR-17-5p	2	26	45	TAAACTACTGATTCTGGACTAAGAAAAGTACTTCTCATATGAAAT	CAAAGTGCTTACAGTGCAGGTAGTTTAAACTACTGATTCTGGACTAAGAAAAGTACTTCTCATATGAAAT	TS1383F	miRfirst	Downstream_10k	bta-miR-17-5p	0	.
CCNT1	NM_001001147	chr5	34050370	34050408	HISEQ2:536:C2RD9ACXX:1:1103:11437:37494#15#ATGGT	3190.92	+	bta-let-7f	1	23	38	TGGCCTCTCCACCTCCTAATTAGGTTGATTAGAGTTGA	GAGGTAGTAGGTTGTATAGTTTTGGCCTCTCCACCTCCTAATTAGGTTGATTAGAGTTGA	TS1383F	miRfirst	Downstream_10k	bta-let-7a	0	.
CCNT1	NM_001001147	chr5	34050307	34050349	HISEQ1:564:C3691ACXX:2:1110:11669:19087#11#AAAAG	100	+	bta-miR-27b	2	23	42	CTGGTATTGGAGAGGTGAGAATGTGTTAAAGCTGTGAATGAT	TTCACAGTGGCTAAGTTCCGCACTGGTATTGGAGAGGTGAGAATGTGTTAAAGCTGTGAATGAT	TS1486G	miRfirst	Downstream_10k	bta-miR-27a-3p	0	.
CCNT1	NM_001001147	chr5	34050370	34050408	HISEQ2:536:C2RD9ACXX:1:2301:16726:57055#1#ATAGT	159.55	+	bta-let-7f	1	23	38	TGGCCTCTCCACCTCCTAATTAGGTTGATTAGAGTTGA	GAGGTAGTAGGTTGTATAGTTTTGGCCTCTCCACCTCCTAATTAGGTTGATTAGAGTTGA	TS1383F	miRfirst	Downstream_10k	bta-let-7a	0	.
CCNT1	NM_001001147	chr5	34054167	34054186	HISEQ1:586:C6CP2ACXX:8:1103:20522:43213#32#TATAT	5265.01	+	bta-miR-491	2	24	19	AGCTGACTTGACTTAGTGT	AGTGGGGAACCCTTCCATGAGGAAGCTGACTTGACTTAGTGT	TS1524B	miRfirst	Downstream_10k	bta-miR-491	0	.
CCNT1	NM_001001147	chr5	34049627	34049680	HISEQ2:536:C2RD9ACXX:1:1202:19401:83077#2#GGAAG	638.18	+	bta-miR-186	2	24	53	CTCGTAAAAGGCCCCTCCCTGAAGAGACTGGAGGGGTGGCGTATGATCATTCA	CAAAGAATTCTCCTTTTGGGCTTCTCGTAAAAGGCCCCTCCCTGAAGAGACTGGAGGGGTGGCGTATGATCATTCA	TS1383G	miRfirst	CDS	bta-miR-186	0	.
CCNT1	NM_001001147	chr5	34054566	34054591	HISEQ1:586:C6CP2ACXX:8:2209:16827:63389#1#AGAGT	159.55	+	bta-miR-21	1	25	25	AGTCTGGCTATCAATTTGATATTTT	AGCTTATCAGACTGATGTTGACATAGTCTGGCTATCAATTTGATATTTT	TS1524F	miRfirst	Downstream_10k	bta-miR-21	0	.
CCNT1	NM_001001147	chr5	34039109	34039138	HISEQ2:536:C2RD9ACXX:1:1102:11902:92207#13#AAAGT	100	+	bta-miR-92	1	23	29	ACAGGCTCAAACGAATTTGGAATTGGAGG	ATTGCACTTGTCCCGGCCTGCAACAGGCTCAAACGAATTTGGAATTGGAGG	TS1383G	miRfirst	CDS	bta-miR-25	0	.
CCNT1	NM_001001147	chr5	34052368	34052410	HISEQ2:512:C264LACXX:7:1105:5005:14310#12#AGGAG	1914.55	+	bta-miR-16b	2	23	42	CACTTCCTCACCACAGACATACATATCCACTTGGCCTCAGCA	TAGCAGCACGTAAATATTGGTGCACTTCCTCACCACAGACATACATATCCACTTGGCCTCAGCA	TS1330C	miRfirst	Downstream_10k	bta-miR-15a	0	.
CCNT1	NM_001001147	chr5	34053842	34053864	HISEQ2:512:C264LACXX:7:1104:19569:13716#2#ATGGT	100	+	bta-miR-30c	1	24	22	GAGTGAGAATTATTTTTAAGTG	GTAAACACCCTACACTCTCAGCTGAGTGAGAATTATTTTTAAGTG	TS1330G	miRfirst	Downstream_10k	bta-miR-30a-5p	0	.
MITF	NM_001001150	chr22	32288779	32288800	HISEQ2:512:C264LACXX:7:1116:7011:73381#4#AGAGT	100	-	bta-miR-17-5p	2	26	21	GAGTATGGCAATGGAAATACC	CAAAGTGCTTACAGTGCAGGTAGATGAGTATGGCAATGGAAATACC	TS1330C	miRfirst	Downstream_10k	bta-miR-17-5p	0	.
MITF	NM_001001150	chr22	32290909	32290933	HISEQ2:512:C264LACXX:7:1204:8706:97292#2#TCATG	100	-	bta-miR-26a	2	24	24	CTGTATTCTGTAAAAAAAAAAACA	TTCAAGTAATCCAGGATAGGCTCCTGTATTCTGTAAAAAAAAAAACA	TS1330G	miRfirst	Downstream_10k	bta-miR-26a	0	.
MITF	NM_001001150	chr22	32289457	32289509	HISEQ2:536:C2RD9ACXX:1:1203:1509:23892#2#CAAGG	100	-	bta-miR-29b	2	25	52	GGAAACATTGATGATGCTATCAGTTTTATAGCTTTATGACTCAAGGGGGTAG	TAGCACCATTTGAAATCAGTGTTTGGAAACATTGATGATGCTATCAGTTTTATAGCTTTATGACTCAAGGGGGTAG	TS1383F	miRfirst	Downstream_10k	bta-miR-29b	0	.
MITF	NM_001001150	chr22	32288728	32288781	HISEQ2:512:C264LACXX:7:1215:20725:69176#1#GTATG	100	-	bta-miR-378	2	24	53	CCAAACCTTCTGACTTTGCCAAAAAACCATACAACCAACCTGGTCATACATAG	ACTGGACTTGGAGTGAGAAGGCACCAAACCTTCTGACTTTGCCAAAAAACCATACAACCAACCTGGTCATACATAG	TS1330E	miRfirst	Downstream_10k	bta-miR-378	0	.
MITF	NM_001001150	chr22	32289953	32289976	HISEQ2:512:C264LACXX:7:1102:17048:14076#7#AGTAG	100	-	bta-miR-92	3	25	23	AGAGGCAGGCTGTTGAATGGAAT	TTATTGCACTTGTCCCGGCCTGTAAGAGGCAGGCTGTTGAATGGAAT	TS1330D	miRfirst	Downstream_10k	bta-miR-25	0	.
MITF	NM_001001150	chr22	32291318	32291366	HISEQ1:586:C6CP2ACXX:8:1101:11252:80779#27#TATAG	100	-	bta-let-7b	2	24	48	GTATATTCTATTTTACAACTACAAATGCCTCCAAAGTATTGTACGGTA	TGAGGTAGTAGGTTGTGTGGTTTGTATATTCTATTTTACAACTACAAATGCCTCCAAAGTATTGTACGGTA	TS1524C	miRfirst	3'UTR	bta-let-7a	0	.
MITF	NM_001001150	chr22	32290915	32290944	HISEQ2:536:C2RD9ACXX:1:2101:10983:92639#1#AAGAA	100	-	bta-miR-27a-3p	2	22	29	TTAAAGAAAGACTGTATTCTGTAAAAGAA	TTCACAGAGGCTAAGTTCCGCTTAAAGAAAGACTGTATTCTGTAAAAGAA	TS1383D	miRfirst	Downstream_10k	bta-miR-27a-3p	0	.
MITF	NM_001001150	chr22	32290915	32290943	HISEQ2:536:C2RD9ACXX:1:1102:16474:94714#38#AAGAA	100	-	bta-miR-27b	2	23	28	TAAAGAAAGACTGTATTCTGTAAAAGAA	TTCACAGTGGCTAAGTTCCGCTTAAAGAAAGACTGTATTCTGTAAAAGAA	TS1383D	miRfirst	Downstream_10k	bta-miR-27a-3p	0	.
MITF	NM_001001150	chr22	32309642	32309695	HISEQ1:586:C6CP2ACXX:8:1115:13313:21909#14#AATCA	100	-	bta-miR-26a	2	24	53	ACCTGTCTCTGGAAACTTGATTGACCTTTATGGAAATCAAGGCCTGCCACCCC	TTCAAGTAATCCAGGATAGGCTTACCTGTCTCTGGAAACTTGATTGACCTTTATGGAAATCAAGGCCTGCCACCCC	TS1524H	miRfirst	CDS	bta-miR-26a	0	.
ST6GALNAC6	NM_001001151	chrUn_AAFC02043845	4270	4311	HISEQ2:536:C2RD9ACXX:1:1101:6790:38769#9#GATTT	100	+	bta-miR-210	1	24	41	ATCCAGAACGAGAACAGCCGCAAGGGCAACCACCACCGCTT	CTGTGCGTGTGACAGCGGCTGACATCCAGAACGAGAACAGCCGCAAGGGCAACCACCACCGCTT	TS1383C	miRfirst	CDS	bta-miR-210	0	.
ST6GALNAC6	NM_001001151	chrUn_AAFC02043845	5208	5261	HISEQ2:512:C264LACXX:7:2207:20102:33246#1#GTGGA	100	+	bta-miR-24-3p	2	24	53	AGCCTGGCTCTTAAAGAGCCCGGCCCCTGTCTCTGCCATCCAGCCATGAGGTT	TGGCTCAGTTCAGCAGGAACAGTAGCCTGGCTCTTAAAGAGCCCGGCCCCTGTCTCTGCCATCCAGCCATGAGGTT	TS1330C	miRfirst	3'UTR	bta-miR-24-3p	0	.
MOGAT1	NM_001001153	chr2	116777762	116777815	HISEQ2:512:C264LACXX:7:1109:15435:71676#15#AAACA	2552.73	+	bta-let-7b	2	24	53	GCGTGAAACCACACAACTACCCTCTAGCTACCTCCCTGGTGGCTCAGGTAAGT	TGAGGTAGTAGGTTGTGTGGTTAGCGTGAAACCACACAACTACCCTCTAGCTACCTCCCTGGTGGCTCAGGTAAGT	TS1330D	miRfirst	Downstream_10k	bta-let-7a	0.433962264151	Bov-tA2
MOGAT1	NM_001001153	chr2	116777766	116777801	HISEQ2:536:C2RD9ACXX:1:1201:19156:76223#4#GGGCA	100	+	bta-let-7b	2	24	35	GAAACCACACAACTACCCTCTAGCTACCTCCCTGG	TGAGGTAGTAGGTTGTGTGGTGTGAAACCACACAACTACCCTCTAGCTACCTCCCTGG	TS1383F	miRfirst	Downstream_10k	bta-let-7a	0.257142857143	Bov-tA2
MOGAT1	NM_001001153	chr2	116777762	116777815	HISEQ2:512:C264LACXX:7:1204:8652:77402#1#GAACA	159.55	+	bta-let-7b	2	24	53	GCGTGAAACCACACAACTACCCTCTAGCTACCTCCCTGGTGGCTCAGGTAAGT	TGAGGTAGTAGGTTGTGTGGTTAGCGTGAAACCACACAACTACCCTCTAGCTACCTCCCTGGTGGCTCAGGTAAGT	TS1330D	miRfirst	Downstream_10k	bta-let-7a	0.433962264151	Bov-tA2
MOGAT1	NM_001001153	chr2	116777727	116777781	HISEQ2:536:C2RD9ACXX:1:1208:16815:66404#1#GAGGT	159.55	+	bta-let-7b	1	23	54	GTCAATACCAAACAAATGTAAAAGGAGAACCGTTTGCGTGAAACCACACAACTA	GAGGTAGTAGGTTGTGTGGTTAGTCAATACCAAACAAATGTAAAAGGAGAACCGTTTGCGTGAAACCACACAACTA	TS1383G	miRfirst	Downstream_10k	bta-let-7a	0	.
MOGAT1	NM_001001153	chr2	116777742	116777795	HISEQ2:536:C2RD9ACXX:1:1101:19343:92732#9#AGTGG	100	+	bta-let-7b	2	24	53	ATGTAAAAGGAGAACCGTTTGCGTGAAACCACACAACTACCCTCTAGCTACCT	TGAGGTAGTAGGTTGTGTGGTTAATGTAAAAGGAGAACCGTTTGCGTGAAACCACACAACTACCCTCTAGCTACCT	TS1383H	miRfirst	Downstream_10k	bta-let-7a	0.0566037735849	Bov-tA2
MOGAT1	NM_001001153	chr2	116777762	116777801	HISEQ2:512:C264LACXX:7:2115:18777:23367#1#GGCAC	159.55	+	bta-let-7c	2	24	39	GCGTGAAACCACACAACTACCCTCTAGCTACCTCCCTGG	TGAGGTAGTAGGTTGTGTGGTTTGCGTGAAACCACACAACTACCCTCTAGCTACCTCCCTGG	TS1330E	miRfirst	Downstream_10k	bta-let-7a	0.230769230769	Bov-tA2
MOGAT1	NM_001001153	chr2	116777768	116777821	HISEQ2:536:C2RD9ACXX:1:1205:13802:8472#2#AAAGG	100	+	bta-let-7b	2	24	53	AACCACACAACTACCCTCTAGCTACCTCCCTGGTGGCTCAGGTAAGGAATCTG	TGAGGTAGTAGGTTGTGTGGTGAAACCACACAACTACCCTCTAGCTACCTCCCTGGTGGCTCAGGTAAGGAATCTG	TS1383G	miRfirst	Downstream_10k	bta-let-7a	0.547169811321	Bov-tA2
MOGAT1	NM_001001153	chr2	116780824	116780866	HISEQ2:536:C2RD9ACXX:1:2107:5798:94960#1#TGGCG	159.55	+	bta-miR-449a	2	24	42	ACCAAAATTTCTCCAGCATTGCAGTGACTTTTCCTCATGGTG	TGGCAGTGTATTGTTAGCTGGCTACCAAAATTTCTCCAGCATTGCAGTGACTTTTCCTCATGGTG	TS1383E	miRfirst	Downstream_10k	bta-miR-34a	0	.
MOGAT1	NM_001001153	chr2	116777757	116777811	HISEQ1:564:C3691ACXX:2:2116:20200:45516#1#ATGCT	159.55	+	bta-let-7b	1	23	54	CGTTTGCGTGAAACCACACAACTACCCTCTAGCTACCTCCCTGGTGGCTCAGGT	GAGGTAGTAGGTTGTGTGGTTCCGTTTGCGTGAAACCACACAACTACCCTCTAGCTACCTCCCTGGTGGCTCAGGT	TS1486N	miRfirst	Downstream_10k	bta-let-7a	0.351851851852	Bov-tA2
MOGAT1	NM_001001153	chr2	116780824	116780866	HISEQ2:536:C2RD9ACXX:1:1102:8063:71346#5#TAGCG	1276.37	+	bta-miR-449a	2	24	42	ACCAAAATTTCTCCAGCATTGCAGTGACTTTTCCTCATGGTG	TGGCAGTGTATTGTTAGCTGGCTACCAAAATTTCTCCAGCATTGCAGTGACTTTTCCTCATGGTG	TS1383E	miRfirst	Downstream_10k	bta-miR-34a	0	.
MOGAT1	NM_001001153	chr2	116780831	116780866	HISEQ2:512:C264LACXX:7:1205:19781:94466#10#AGAAA	100	+	bta-miR-449a	2	24	35	GCTCTCCAGCATTGCAGTGACTTTTCCTCATGGTG	AGGCAGTGTATTGTTAGCTGGCTGCTCTCCAGCATTGCAGTGACTTTTCCTCATGGTG	TS1330G	miRfirst	Downstream_10k	bta-miR-34a	0	.
MOGAT1	NM_001001153	chr2	116777727	116777780	HISEQ2:536:C2RD9ACXX:1:1104:9949:41596#4#AGAGG	638.18	+	bta-let-7b	2	24	53	GTCAATACCAAACAAATGTAAAAGGAGAACCGTTTGCGTGAAACCACACAACT	TGAGGTAGTAGGTTGTGTGGTTAGTCAATACCAAACAAATGTAAAAGGAGAACCGTTTGCGTGAAACCACACAACT	TS1383G	miRfirst	Downstream_10k	bta-let-7a	0	.
MOGAT1	NM_001001153	chr2	116777757	116777810	HISEQ2:512:C264LACXX:7:1104:13073:21736#7#GGAGA	1116.82	+	bta-let-7b	2	24	53	GATTTGCGTGAAACCACACAACTACCCTCTAGCTACCTCCCTGGTGGCTCAGG	TGAGGTAGTAGGTTGTGTGGTTTGATTTGCGTGAAACCACACAACTACCCTCTAGCTACCTCCCTGGTGGCTCAGG	TS1330D	miRfirst	Downstream_10k	bta-let-7a	0.339622641509	Bov-tA2
MOGAT1	NM_001001153	chr2	116780806	116780859	HISEQ2:512:C264LACXX:7:1104:18942:2423#17#GAGAA	100	+	bta-let-7f	2	24	53	TACAAAACACAGAGTGCTACCAAAATTTCTCCAGCATTGCAGTGACTTTTCCT	TGAGGTAGTAGGTTGTATAGTTTTACAAAACACAGAGTGCTACCAAAATTTCTCCAGCATTGCAGTGACTTTTCCT	TS1330E	miRfirst	Downstream_10k	bta-let-7a	0	.
MOGAT1	NM_001001153	chr2	116779065	116779117	HISEQ2:512:C264LACXX:7:1108:7400:79247#13#TGAGC	100	+	bta-miR-19a	2	25	52	TACTTCTGTAACTTTGCATCTCTTCTGAACTACCTCACTGGTGCAGATTGCC	TGTGCAAATCCATGCAAAACTGATTACTTCTGTAACTTTGCATCTCTTCTGAACTACCTCACTGGTGCAGATTGCC	TS1330H	miRfirst	Downstream_10k	bta-miR-19a	0	.
MOGAT1	NM_001001153	chr2	116777760	116777812	HISEQ2:512:C264LACXX:7:2113:15868:12706#1#GTAGC	159.55	+	bta-let-7b	3	25	52	TTGCGTGAAACCACACAACTACCCTCTAGCTACCTCCCTGGTGGCTCAGGTA	TTGAGGTAGTAGGTTGTGTGGTTTTTGCGTGAAACCACACAACTACCCTCTAGCTACCTCCCTGGTGGCTCAGGTA	TS1330D	miRfirst	Downstream_10k	bta-let-7a	0.384615384615	Bov-tA2
MOGAT1	NM_001001153	chr2	116777760	116777813	HISEQ2:512:C264LACXX:7:2105:17335:80266#4#TAGCT	638.18	+	bta-let-7b	2	24	53	TTGCGTGAAACCACACAACTACCCTCTAGCTACCTCCCTGGTGGCTCAGGTAA	TGAGGTAGTAGGTTGTGTGGTTTTTGCGTGAAACCACACAACTACCCTCTAGCTACCTCCCTGGTGGCTCAGGTAA	TS1330D	miRfirst	Downstream_10k	bta-let-7a	0.396226415094	Bov-tA2
NA	NM_001001154	chrUn_JH121780	28787	28815	HISEQ1:564:C3691ACXX:2:2213:14077:88862#1#GGGGT	100	+	bta-let-7d	2	24	28	GTATTCTTGCCTTGAGAACCTCATGAAC	AGAGGTAGTAGGTTGCATCGTTAGTATTCTTGCCTTGAGAACCTCATGAAC	TS1486K	miRfirst	Downstream_10k	bta-let-7a	1	Bov-tA2
ADAM12	NM_001001156	chr26	46586801	46586820	HISEQ1:564:C3691ACXX:2:2213:5743:21346#1#GGCTA	100	-	bta-miR-2320	2	25	19	TGTTTCCTCTGAAAGAAAT	TGGCACAGGGTCCAGCTGTCGGCATGTTTCCTCTGAAAGAAAT	TS1486K	miRfirst	Intron	bta-miR-2320	0	.
ADAM12	NM_001001156	chr26	46549037	46549059	HISEQ1:564:C3691ACXX:2:2211:1889:42997#1#CGAGC	100	-	bta-miR-23a	2	24	22	CAAATGTTAAAAATGTGATTTT	ATCACATTGCCAGGGATTTCCGCCAAATGTTAAAAATGTGATTTT	TS1486J	miRfirst	Intron	bta-miR-23a	0	.
LY75	NM_001001158	chr2	37696282	37696303	HISEQ2:536:C2RD9ACXX:1:2204:16954:80607#1#ATAAA	159.55	+	bta-miR-221	2	24	21	AAAATTAAGAGTGGCAGTGGA	AGCTACATTGTCTGCTGGGTTTCAAAATTAAGAGTGGCAGTGGA	TS1383F	miRfirst	CDS	bta-miR-221	0	.
LY75	NM_001001158	chr2	37696282	37696303	HISEQ2:536:C2RD9ACXX:1:2104:14527:19065#1#AAACA	159.55	+	bta-miR-221	2	24	21	AAAATTAAGAGTGGCAGTGGA	AGCTACATTGTCTGCTGGGTTTCAAAATTAAGAGTGGCAGTGGA	TS1383F	miRfirst	CDS	bta-miR-221	0	.
LY75	NM_001001158	chr2	37696282	37696303	HISEQ2:536:C2RD9ACXX:1:1104:8933:44857#12#ACAAA	3031.37	+	bta-miR-221	2	24	21	AAAATTAAGAGTGGCAGTGGA	AGCTACATTGTCTGCTGGGTTTCAAAATTAAGAGTGGCAGTGGA	TS1383F	miRfirst	CDS	bta-miR-221	0	.
TLR6	NM_001001159	chr6	60289179	60289232	HISEQ2:512:C264LACXX:7:1113:4983:57298#9#TGAGT	100	-	bta-let-7i	2	24	53	TCAGGACTCACTGGAGGACCAACCTTACTAAATTTTACCCTCAACCACATGGA	TGAGGTAGTAGTTTGTGCTGTTATCAGGACTCACTGGAGGACCAACCTTACTAAATTTTACCCTCAACCACATGGA	TS1330D	miRfirst	CDS	bta-let-7a	0	.
TLR6	NM_001001159	chr6	60282759	60282812	HISEQ2:536:C2RD9ACXX:1:2104:21329:72844#1#GCAAA	159.55	-	bta-let-7c	2	24	53	ATACAGAAAAAGAAACCATACTTTCTACCTCTGCCTGAAAAAAGTACTCACAA	TGAGGTAGTAGGTTGTGTGGTTAATACAGAAAAAGAAACCATACTTTCTACCTCTGCCTGAAAAAAGTACTCACAA	TS1383A	miRfirst	Intron	bta-let-7a	1	L1MB8
TLR6	NM_001001159	chr6	60282759	60282812	HISEQ2:536:C2RD9ACXX:1:1103:4498:7928#10#GAACA	2393.19	-	bta-let-7c	2	24	53	ATACAGAAAAAGAAACCATACTTTCTACCTCTTCCTGAAAAAAGTACTCACAA	TGAGGTAGTAGGTTGTGTGGTTAATACAGAAAAAGAAACCATACTTTCTACCTCTTCCTGAAAAAAGTACTCACAA	TS1383A	miRfirst	Intron	bta-let-7a	1	L1MB8
TLR6	NM_001001159	chr6	60282762	60282809	HISEQ2:536:C2RD9ACXX:1:1102:16003:95820#12#GAGAT	100	-	bta-let-7b	2	24	47	CAGAAAAAGAAACCATACTTTCTACCTCTTCCTGAAAAAAGTGCTCA	TGAGGTAGTAGGTTGTGTGGTTACAGAAAAAGAAACCATACTTTCTACCTCTTCCTGAAAAAAGTGCTCA	TS1383F	miRfirst	Intron	bta-let-7a	1	L1MB8
TLR6	NM_001001159	chr6	60284849	60284900	HISEQ2:536:C2RD9ACXX:1:1201:20887:85988#2#GGAAT	319.09	-	bta-miR-21	2	26	51	AGTTACCAGCATCAAGAGCTTAAAGCATGTTTATATAAATATTAAAAAGTC	TAGCTTATCAGACTGATGTTGATTTAGTTACCAGCATCAAGAGCTTAAAGCATGTTTATATAAATATTAAAAAGTC	TS1383E	miRfirst	Intron	bta-miR-21	0	.
TLR6	NM_001001159	chr6	60284849	60284900	HISEQ2:536:C2RD9ACXX:1:2104:21329:94576#1#GAAAT	159.55	-	bta-miR-21	2	26	51	AGTTACCAGCATCAAGAGCTTAAAGCATGTATATATAAATATTAAAAAGTC	TAGCTTATCAGACTGATGTTGATTTAGTTACCAGCATCAAGAGCTTAAAGCATGTATATATAAATATTAAAAAGTC	TS1383E	miRfirst	Intron	bta-miR-21	0	.
USF1	NM_001001161	chr3	9039186	9039240	HISEQ2:512:C264LACXX:7:1106:7280:50187#6#GAGTT	100	+	bta-miR-15a	2	23	54	TTAAGAACAAGAATCTGCTGCTACGAGCTCAGCTGCGGCACCATGGAGTAGAGG	TAGCAGCACATAATGGTTTGTGTTAAGAACAAGAATCTGCTGCTACGAGCTCAGCTGCGGCACCATGGAGTAGAGG	TS1330F	miRfirst	CDS	bta-miR-15a	0	.
USF1	NM_001001161	chr3	9039573	9039608	HISEQ2:512:C264LACXX:7:1101:11474:92951#5#TTAGC	100	+	bta-miR-193a-3p	2	24	35	TAAATTGGGGGGCTTGCCCTGTGCTTGCTTAAAGT	AACTGTCCTACAAAGTCCCAGTCTAAATTGGGGGGCTTGCCCTGTGCTTGCTTAAAGT	TS1330D	miRfirst	3'UTR	bta-miR-193a-3p	0	.
USF2	NM_001001162	chr18	45271923	45271943	HISEQ1:586:C6CP2ACXX:8:2312:16358:47604#1#GCAAA	100	+	bta-miR-21	2	26	20	TTGCAGTTGTCTCGGGCTGA	TAGCTTATCAGACTGATGTTGACCATTGCAGTTGTCTCGGGCTGA	TS1524G	miRfirst	Intron	bta-miR-21	0	.
USF2	NM_001001162	chr18	45272733	45272769	HISEQ2:512:C264LACXX:7:1110:16962:40884#4#ATGTA	100	+	bta-miR-21	2	26	36	TTGTTTCTGGAACCCTGCTCCCCTCTGGGTGTGTGA	TAGCTTATCAGACTGATGTTGACTCTTGTTTCTGGAACCCTGCTCCCCTCTGGGTGTGTGA	TS1330G	miRfirst	Downstream_10k	bta-miR-21	0	.
ST8SIA4	NM_001001163	chr7	102531055	102531108	HISEQ2:512:C264LACXX:7:1104:5525:99636#6#GGTGC	100	-	bta-miR-30b-5p	2	24	53	TGTGTGTATACACACTGAGTCTGTAATATACACACACTAGATTTGTGTTACGC	TGTAAACATCCTACACTCAGCTCTGTGTGTATACACACTGAGTCTGTAATATACACACACTAGATTTGTGTTACGC	TS1330C	miRfirst	Downstream_10k	bta-miR-30a-5p	0.264150943396	(TA)n
ST8SIA4	NM_001001163	chr7	102533958	102533980	HISEQ1:586:C6CP2ACXX:8:1101:17128:90567#21#AACAA	100	-	bta-let-7a	2	24	22	ATAATTGACCTTTAAGTGATCG	TGAGGTAGTAGGTTGTATAGTAGATAATTGACCTTTAAGTGATCG	TS1524B	miRfirst	Downstream_10k	bta-let-7a	0	.
ST8SIA4	NM_001001163	chr7	102534586	102534641	HISEQ2:512:C264LACXX:7:1102:13765:32514#10#AAAAC	100	-	bta-miR-27a-3p	2	22	55	TTACATAATAGAGGAGCTCTGAAATTGACAACAGGAAAGTGCATAAAGCAATAAA	TTCACAGTGGCTAAGTTCCGCTTACATAATAGAGGAGCTCTGAAATTGACAACAGGAAAGTGCATAAAGCAATAAA	TS1330G	miRfirst	3'UTR	bta-miR-27a-3p	0	.
ST8SIA4	NM_001001163	chr7	102531464	102531516	HISEQ2:512:C264LACXX:7:1216:20140:29982#1#AACAT	100	-	bta-miR-21	1	25	52	ACATACCAACTAGTTGTTAAGCTACTATGCAGGAAGAGGGTGAACAAAGTAA	AGCTTATCAGACTGATGTTGACGTACATACCAACTAGTTGTTAAGCTACTATGCAGGAAGAGGGTGAACAAAGTAA	TS1330G	miRfirst	Downstream_10k	bta-miR-21	0	.
ST8SIA4	NM_001001163	chr7	102534464	102534498	HISEQ2:512:C264LACXX:7:1202:18930:30249#3#CAATT	100	-	bta-miR-23a	2	24	34	TGGGTTGCAGCATCCACCACTTACCTGAAAGGTG	ATCACATTGCCAGGGATTACCACTGGGTTGCAGCATCCACCACTTACCTGAAAGGTG	TS1330D	miRfirst	3'UTR	bta-miR-23a	0	.
ST8SIA4	NM_001001163	chr7	102530743	102530796	HISEQ2:536:C2RD9ACXX:1:2107:12036:41479#1#ATGCA	100	-	bta-miR-18a	2	24	53	CTCTGCATTTAAGTAGCACCTTTTAATAATTACTGTTTCTTTGTGTATGCAAA	TAAGGTGCATCTAGTGCAGATGTCTCTGCATTTAAGTAGCACCTTTTAATAATTACTGTTTCTTTGTGTATGCAAA	TS1383D	miRfirst	Downstream_10k	bta-miR-18a	0	.
ST8SIA4	NM_001001163	chr7	102615688	102615734	HISEQ2:512:C264LACXX:7:1314:18930:67471#1#GAAAC	100	-	bta-let-7e	2	23	46	GTGCACAGCCTCCTACCTGAAGTTTCACCAATGAAAAACCGTAGAT	TGAGGTAGGCGGTTGTATAGTTGTGCACAGCCTCCTACCTGAAGTTTCACCAATGAAAAACCGTAGAT	TS1330H	miRfirst	CDS	bta-let-7a	0	.
ST8SIA4	NM_001001163	chr7	102615688	102615733	HISEQ2:512:C264LACXX:7:1104:11580:100692#16#GAAAC	100	-	bta-let-7a	2	24	45	TGCACAGCCTCCTACCTGAAGTTTCACCAATGAAAAACCGTAGAT	TGAGGTAGGAGGTTGTATAGTTGTGCACAGCCTCCTACCTGAAGTTTCACCAATGAAAAACCGTAGAT	TS1330H	miRfirst	CDS	bta-let-7a	0	.
ST8SIA4	NM_001001163	chr7	102534769	102534818	HISEQ2:512:C264LACXX:7:1106:19577:41970#12#CGGCA	100	-	bta-miR-27a-3p	2	22	49	ATGTATACACTTGCCACGAGATTCTGTGATGAGATTCACCTGTATGGAT	TTCACAGTGGCTAAGTTCCGCATGTATACACTTGCCACGAGATTCTGTGATGAGATTCACCTGTATGGAT	TS1330E	miRfirst	CDS	bta-miR-27a-3p	0	.
ST8SIA4	NM_001001163	chr7	102591795	102591837	HISEQ1:586:C6CP2ACXX:8:1101:11162:38931#21#TGGCT	3350.46	-	bta-let-7f	1	23	42	ATAAACTCAAAGTGCGGACTGCCTATCCATCACTGAGACTTA	GAGGTAGTAGGTTGTATAGTTAATAAACTCAAAGTGCGGACTGCCTATCCATCACTGAGACTTA	TS1524D	miRfirst	CDS	bta-let-7a	0	.
ST8SIA4	NM_001001163	chr7	102533869	102533894	HISEQ2:512:C264LACXX:7:1301:2814:43941#8#GAAAC	100	-	bta-let-7b	2	24	25	TTGCACAACTGTAAACCTCCCAATT	TGAGGTAGTAGGTTGTGTGGTTTTTGCACAACTGTAAACCTCCCAATT	TS1330H	miRfirst	Downstream_10k	bta-let-7a	0	.
ST8SIA4	NM_001001163	chr7	102530814	102530866	HISEQ2:512:C264LACXX:7:1104:1469:98611#3#TTTAT	100	-	bta-miR-21	1	25	52	AAAAAAAAAGTCTTCAAGCTGGCAATGTATTTGAATTGCAGTTTTCAGATTG	AGCTTATCAGACTGATGTTGACAAAAAAAAAAAGTCTTCAAGCTGGCAATGTATTTGAATTGCAGTTTTCAGATTG	TS1330G	miRfirst	Downstream_10k	bta-miR-21	0.173076923077	AT_rich
ST8SIA4	NM_001001163	chr7	102534603	102534637	HISEQ2:536:C2RD9ACXX:1:1203:9532:26436#11#TTTAG	100	-	bta-miR-339	2	24	34	ATAATAGAGGAGCTCTGAAATTGACAACAGGAAA	TCCCTGTCCTCCAGGAGCTCAACATAATAGAGGAGCTCTGAAATTGACAACAGGAAA	TS1383G	miRfirst	CDS	bta-miR-339	0	.
ST8SIA4	NM_001001163	chr7	102533843	102533896	HISEQ2:512:C264LACXX:7:1203:14652:49820#5#GGAAG	797.73	-	bta-let-7b	2	24	53	TTTTGCACAACTGTAAACCTCCCAATTTTTTCCCAGTGGTGTAGAAGGTACCA	TGAGGTAGTAGGTTGTGTGGTTATTTTGCACAACTGTAAACCTCCCAATTTTTTCCCAGTGGTGTAGAAGGTACCA	TS1330D	miRfirst	Downstream_10k	bta-let-7a	0	.
ST8SIA4	NM_001001163	chr7	102534395	102534448	HISEQ2:512:C264LACXX:7:1111:3565:50173#6#GTTGG	100	-	bta-let-7i	2	24	53	GAGAAATCTACTACCAGCTGATGAAATACCTGCAAAGTGCTCTAAAAATTAAG	TGAGGTAGTAGTTTGTGCTGTTTGAGAAATCTACTACCAGCTGATGAAATACCTGCAAAGTGCTCTAAAAATTAAG	TS1330G	miRfirst	3'UTR	bta-let-7a	0	.
ST8SIA4	NM_001001163	chr7	102534326	102534365	HISEQ1:586:C6CP2ACXX:8:1104:18076:15364#58#TAGAT	9732.3	-	bta-miR-181a	2	26	39	CACTTCCACTCAGAACACAGTTTGAATGTATAATCAGTA	AACATTCAACGCTGTCGGTGAGTGCCACTTCCACTCAGAACACAGTTTGAATGTATAATCAGTA	TS1524H	miRfirst	3'UTR	bta-miR-181a	0	.
ST8SIA4	NM_001001163	chr7	102577026	102577053	HISEQ1:586:C6CP2ACXX:8:2215:18207:85835#1#GATGT	159.55	-	bta-miR-125b	1	23	27	AAGTTAGATCTCAGGTACGGTTACTAC	CCCTGAGACCCTAACTTGTGAGAAGTTAGATCTCAGGTACGGTTACTAC	TS1524B	miRfirst	Intron	bta-miR-125a	0	.
ST8SIA4	NM_001001163	chr7	102530757	102530800	HISEQ2:512:C264LACXX:7:1203:7135:67857#7#TTAGA	100	-	bta-miR-18b	2	24	43	TTGTCTCTGCATTTAAGTAGCACCTTTTAATAATTACTGTTTC	TAAGGTGCATCTAGTGCAGATAGTTGTCTCTGCATTTAAGTAGCACCTTTTAATAATTACTGTTTC	TS1330G	miRfirst	Downstream_10k	bta-miR-18a	0	.
ST8SIA4	NM_001001163	chr7	102534326	102534366	HISEQ1:586:C6CP2ACXX:8:1101:8339:98263#16#CTGGG	100	-	bta-miR-181b	2	26	40	CCACTTCCACTCAGAACACAGTTTGAATGTATAATCAGTA	AACATTCATTGCTGTCGGTGGGTTTCCACTTCCACTCAGAACACAGTTTGAATGTATAATCAGTA	TS1524E	miRfirst	3'UTR	bta-miR-181a	0	.
ST8SIA4	NM_001001163	chr7	102530813	102530865	HISEQ2:512:C264LACXX:7:2308:8912:45403#1#TTTAT	100	-	bta-miR-21	1	25	52	AAAAAAAAGTCTTCAAGCTGGCAATGTATTTGAATTGCAGTTTTCAGATTGG	AGCTTATCAGACTGATGTTGACAAAAAAAAAAGTCTTCAAGCTGGCAATGTATTTGAATTGCAGTTTTCAGATTGG	TS1330G	miRfirst	Downstream_10k	bta-miR-21	0.153846153846	AT_rich
ST8SIA4	NM_001001163	chr7	102530695	102530749	HISEQ2:512:C264LACXX:7:1112:12051:82812#8#GGGCG	100	-	bta-miR-15a	2	23	54	TGCAAAAGCACAAGAGTTACAAATGTATATAGCAGGGGGAAAAAAAAAGAGTTT	TAGCAGCACATAATGGTTTGTGTGCAAAAGCACAAGAGTTACAAATGTATATAGCAGGGGGAAAAAAAAAGAGTTT	TS1330H	miRfirst	Downstream_10k	bta-miR-15a	0	.
ST8SIA4	NM_001001163	chr7	102534326	102534365	HISEQ1:586:C6CP2ACXX:8:1307:15816:84274#1#AGATA	159.55	-	bta-miR-181a	1	25	39	CACTTCCACTCAGAACACAGTTTGAATGTATAATCAGTA	ACATTCAACGCTGTCGGTGAGTGCCACTTCCACTCAGAACACAGTTTGAATGTATAATCAGTA	TS1524H	miRfirst	3'UTR	bta-miR-181a	0	.
ST8SIA4	NM_001001163	chr7	102591789	102591830	HISEQ2:512:C264LACXX:7:1114:5752:22071#5#GCAGG	100	-	bta-miR-27a-3p	2	22	41	CAAAGTGCGGACTGCCTATCCATCACTGAGACTTATTCATG	TTCACAGTGGCTAAGTTCCGCCAAAGTGCGGACTGCCTATCCATCACTGAGACTTATTCATG	TS1330G	miRfirst	CDS	bta-miR-27a-3p	0	.
ST8SIA4	NM_001001163	chr7	102615702	102615743	HISEQ2:536:C2RD9ACXX:1:1105:6274:65907#3#GAAAC	100	-	bta-let-7f	2	24	41	TCTCAGGATCTGCACAGCCTCCTACCTGAAGTTTCACCAAT	TGAGGTAGTAGGTTGTATAGTTATCTCAGGATCTGCACAGCCTCCTACCTGAAGTTTCACCAAT	TS1383G	miRfirst	CDS	bta-let-7a	0	.
ST8SIA4	NM_001001163	chr7	102609232	102609253	HISEQ2:512:C264LACXX:7:2208:15244:40296#1#GATGT	100	-	bta-miR-103	2	25	21	TATGTAGCCTGTATCTTCAAG	AGCAGCATTGTACAGGGCTATGATTATGTAGCCTGTATCTTCAAG	TS1330G	miRfirst	Intron	bta-miR-103	1	L2a
ST8SIA4	NM_001001163	chr7	102591795	102591837	HISEQ1:586:C6CP2ACXX:8:1308:3078:95714#1#GTGGC	159.55	-	bta-let-7f	2	24	42	ATAAACTCAAAGTGCGGACTGCCTATCCATCACTGAGACTTA	TGAGGTAGTAGGTTGTATAGTTAATAAACTCAAAGTGCGGACTGCCTATCCATCACTGAGACTTA	TS1524D	miRfirst	CDS	bta-let-7a	0	.
ST8SIA4	NM_001001163	chr7	102533843	102533896	HISEQ2:512:C264LACXX:7:1114:4280:14737#5#AAAGC	797.73	-	bta-let-7i	2	24	53	TTTTGCACAACTGTAAACCTCCCAATTTTTTCCCAGTGGTGTAGAAGGTACCA	TGAGGTAGTAGTTTGTGCTGTTATTTTGCACAACTGTAAACCTCCCAATTTTTTCCCAGTGGTGTAGAAGGTACCA	TS1330D	miRfirst	Downstream_10k	bta-let-7a	0	.
ST8SIA4	NM_001001163	chr7	102615713	102615748	HISEQ2:536:C2RD9ACXX:1:1304:1288:58158#5#ATATA	1276.37	-	bta-let-7b	6	28	35	AATTTTCTCAGGATCTGCACAGCCTCCTACCTGAA	TTCATGAGGTAGTAGGTTGTGTGGTTAAATTTTCTCAGGATCTGCACAGCCTCCTACCTGAA	TS1383G	miRfirst	CDS	bta-let-7a	0	.
ST8SIA4	NM_001001163	chr7	102534462	102534516	HISEQ2:512:C264LACXX:7:1106:13913:38814#19#ATATG	100	-	bta-miR-33a	2	23	54	CAGGATCCAATACAAGACTGGGTTGCAGCATCCACCACTTACCTGAAAGGTGAT	GTGCATTGTAGTTGCATTGCAACAGGATCCAATACAAGACTGGGTTGCAGCATCCACCACTTACCTGAAAGGTGAT	TS1330J	miRfirst	3'UTR	bta-miR-33a	0	.
ST8SIA4	NM_001001163	chr7	102615713	102615748	HISEQ2:536:C2RD9ACXX:1:2205:15740:91158#1#TATAT	159.55	-	bta-let-7b	5	27	35	AATTTTCTCAGGATCTGCACAGCCTCCTACCTGAA	TCATGAGGTAGTAGGTTGTGTGGTTAAATTTTCTCAGGATCTGCACAGCCTCCTACCTGAA	TS1383G	miRfirst	CDS	bta-let-7a	0	.
ST8SIA4	NM_001001163	chr7	102627978	102627998	HISEQ1:586:C6CP2ACXX:8:2316:19506:93833#1#CAGAA	100	-	bta-miR-16b	2	23	20	AATTAAGAAGTGACATGCCA	TAGCAGCACGTAAATATTGGCGAATTAAGAAGTGACATGCCA	TS1524D	miRfirst	Intron	bta-miR-15a	0.3	AT_rich
ST8SIA4	NM_001001163	chr7	102577026	102577053	HISEQ1:586:C6CP2ACXX:8:1101:13385:26201#33#GGATG	5743.65	-	bta-miR-125b	2	24	27	AAGTTAGATCTCAGGTACGGTTACTAC	TCCCTGAGACCCTAACTTGTGAGAAGTTAGATCTCAGGTACGGTTACTAC	TS1524B	miRfirst	Intron	bta-miR-125a	0	.
C7H19orf10	NM_001001164	chr7	18072921	18072975	HISEQ1:586:C6CP2ACXX:8:2108:17209:47346#2#AAGGA	100	+	bta-miR-23a	1	23	54	TCTAGGTTGGATGGGGGGGCTCTTGGTTTTCTGTCCCAGCTGATGTTGCCCTGG	TCACATTGCCAGGGATTTCCTTTCTAGGTTGGATGGGGGGGCTCTTGGTTTTCTGTCCCAGCTGATGTTGCCCTGG	TS1524D	miRfirst	3'UTR	bta-miR-23a	0	.
NA	NM_001001166	chr4	9555594	9555647	HISEQ2:512:C264LACXX:7:1211:9394:74593#5#GAACG	100	-	bta-miR-26a	2	24	53	CCAGCACTCACTTTGCTACACTTACAGCAAGAATGTTAATAGCCTTGGATAAG	TTCAAGTAATCCAGGATAGGCATCCAGCACTCACTTTGCTACACTTACAGCAAGAATGTTAATAGCCTTGGATAAG	TS1330C	miRfirst	CDS	bta-miR-26a	0	.
CDC10	NM_001001168	chr4	63176676	63176700	HISEQ2:512:C264LACXX:7:1202:17054:8543#9#AATAT	100	-	bta-miR-27a-3p	1	21	24	ATAATGGAGTTGATAATAACAAGA	TCACAGTGGCTAAGTTCCGCATAATGGAGTTGATAATAACAAGA	TS1330D	miRfirst	CDS	bta-miR-27a-3p	0	.
CDC10	NM_001001168	chr4	63164490	63164525	HISEQ2:512:C264LACXX:7:1101:4936:61510#10#ACAAA	100	-	bta-let-7f	2	24	35	ATTGTGAAGCTAACAACCAACCTATTTCTACCTAT	TGAGGTAGTAGGTTGTATAGTTAATTGTGAAGCTAACAACCAACCTATTTCTACCTAT	TS1330E	miRfirst	3'UTR	bta-let-7a	0	.
CDC10	NM_001001168	chr4	63194636	63194690	HISEQ2:512:C264LACXX:7:1306:20590:87778#9#AAAAA	100	-	bta-miR-31	2	23	54	TATATCAACTTTGCCACTTACTTGTCATTATTGCTTAACTTCTTTGAACTGATT	AGGCAAGATGCTGGCATAGCTGTATATCAACTTTGCCACTTACTTGTCATTATTGCTTAACTTCTTTGAACTGATT	TS1330G	miRfirst	Intron	bta-miR-31	1	MIR
CDC10	NM_001001168	chr4	63164478	63164510	HISEQ2:536:C2RD9ACXX:1:1111:8359:55390#1#TGAGT	159.55	-	bta-let-7a	1	23	32	ACCAACCTATTTCTACCTATGTGCAGTCTCTT	GAGGTAGTAGGTTGTATAGTCAACCAACCTATTTCTACCTATGTGCAGTCTCTT	TS1383H	miRfirst	3'UTR	bta-let-7a	0	.
CDC10	NM_001001168	chr4	63164499	63164552	HISEQ2:536:C2RD9ACXX:1:1305:1824:93270#2#AGTTT	638.18	-	bta-let-7f	2	24	53	TGCATTTATAGATCATTTCTAGGCAAAATTGTGAAGCTAACAACCAACCTATT	TGAGGTAGTAGGTTGTATAGTTATGCATTTATAGATCATTTCTAGGCAAAATTGTGAAGCTAACAACCAACCTATT	TS1383E	miRfirst	3'UTR	bta-let-7a	0	.
CDC10	NM_001001168	chr4	63256608	63256633	HISEQ1:586:C6CP2ACXX:8:1101:3723:49356#48#AAGAT	100	-	bta-miR-33a	2	23	25	GTTGCAGGAAGGGGAACCCCTTTCA	GTGCATTGTAGTTGCATTGCATGTTGCAGGAAGGGGAACCCCTTTCA	TS1524B	miRfirst	Intron	bta-miR-33a	0	.
CDC10	NM_001001168	chr4	63184081	63184115	HISEQ1:564:C3691ACXX:2:1104:12372:49867#9#ATGGA	100	-	bta-miR-21	2	26	34	ATGATGAAGAAGAAAATAAGCTTGTTAAAAAGAT	TAGCTTATCAGACTGATGTTGACAGATGATGAAGAAGAAAATAAGCTTGTTAAAAAGAT	TS1486G	miRfirst	CDS	bta-miR-21	0	.
CDC10	NM_001001168	chr4	63157601	63157622	HISEQ2:512:C264LACXX:7:1110:9944:41802#7#TAAAA	100	-	bta-miR-103	2	25	21	CCAGGGTTTCCAGTGGCGCCA	AGCAGCATTGTACAGGGCTATGATCCAGGGTTTCCAGTGGCGCCA	TS1330G	miRfirst	Downstream_10k	bta-miR-103	0	.
CDC10	NM_001001168	chr4	63176699	63176739	HISEQ2:512:C264LACXX:7:1113:4011:19055#14#AAGAC	100	-	bta-miR-22-3p	2	23	40	ATGAGAACTACCGGAGCAGAAAACTGGCAGCTGTGACTTA	AAGCTGCCAGTTGAAGAACTGTATGAGAACTACCGGAGCAGAAAACTGGCAGCTGTGACTTA	TS1330F	miRfirst	CDS	bta-miR-22-3p	0	.
CDC10	NM_001001168	chr4	63227921	63227974	HISEQ2:536:C2RD9ACXX:1:1104:20357:98610#10#GTGCA	100	-	bta-let-7b	2	24	53	ACTTTTCCACTCTCCTCTTTCACCTTCATCAAGAGGCTTTTTAGTTTCTCTTC	TGAGGTAGTAGGTTGTGTGGTTAACTTTTCCACTCTCCTCTTTCACCTTCATCAAGAGGCTTTTTAGTTTCTCTTC	TS1383D	miRfirst	Intron	bta-let-7a	1	BovB
CDC10	NM_001001168	chr4	63169910	63169964	HISEQ1:586:C6CP2ACXX:8:2209:14599:22112#1#GTAGT	100	-	bta-miR-125b	1	23	54	GAATACTTAACACAAGAATCTATAAAGTATATTTGGCTTGATGTCCAAGAACAG	CCCTGAGACCCTAACTTGTGAAGAATACTTAACACAAGAATCTATAAAGTATATTTGGCTTGATGTCCAAGAACAG	TS1524F	miRfirst	Intron	bta-miR-125a	0	.
CDC10	NM_001001168	chr4	63164478	63164510	HISEQ2:536:C2RD9ACXX:1:1101:5572:72395#16#ATGAG	3669.56	-	bta-let-7a	2	24	32	ACCAACCTATTTCTACCTATGTGCAGTCTCTT	TGAGGTAGTAGGTTGTATAGTCAACCAACCTATTTCTACCTATGTGCAGTCTCTT	TS1383H	miRfirst	3'UTR	bta-let-7a	0	.
CDC10	NM_001001168	chr4	63166492	63166518	HISEQ2:512:C264LACXX:7:1108:13651:90789#8#GCTGC	100	-	bta-miR-27a-3p	2	22	26	GAATTTGGAAGCACAGCACAAAGAAT	TTCACAGTGGCTAAGTTCCGCGAATTTGGAAGCACAGCACAAAGAAT	TS1330J	miRfirst	CDS	bta-miR-27a-3p	0	.
CDC10	NM_001001168	chr4	63235624	63235657	HISEQ1:564:C3691ACXX:2:1104:13203:89940#13#AGCAC	100	-	bta-miR-26b	2	24	33	TCGTCCCCTTATCCTCCCGCCTTCACTCTTCCC	TTCAAGTAATTCAGGATAGGTTATCGTCCCCTTATCCTCCCGCCTTCACTCTTCCC	TS1486H	miRfirst	Intron	bta-miR-26a	1	ART2A
CDC10	NM_001001168	chr4	63221758	63221790	HISEQ2:536:C2RD9ACXX:1:1203:17083:9807#6#CGTGT	100	-	bta-miR-27a-3p	2	22	32	TTCAAGTATACAGAAAATCAGTGAAGAGAGGT	TTCACAGTGGCTAAGTTCCGCTTCAAGTATACAGAAAATCAGTGAAGAGAGGT	TS1383H	miRfirst	CDS	bta-miR-27a-3p	0	.
CDC10	NM_001001168	chr4	63176699	63176752	HISEQ1:586:C6CP2ACXX:8:1109:11927:27720#15#AAAAA	100	-	bta-miR-339	2	24	53	AATAATGTACACTATGAGAACTACCGGAGCAGAAAACTGGCAGCTGTGACTTA	TCCCTGTCCTCCAGGAGCTCACTAATAATGTACACTATGAGAACTACCGGAGCAGAAAACTGGCAGCTGTGACTTA	TS1524F	miRfirst	CDS	bta-miR-339	0	.
CDC10	NM_001001168	chr4	63176699	63176731	HISEQ2:512:C264LACXX:7:1104:13994:82039#13#AAATA	100	-	bta-miR-27a-3p	2	22	32	TACCGGAGCAGAAAACTGGCAGCTGTGACTTA	TTCACAGTGGCTAAGTTCCGCTACCGGAGCAGAAAACTGGCAGCTGTGACTTA	TS1330C	miRfirst	CDS	bta-miR-27a-3p	0	.
CDC10	NM_001001168	chr4	63165301	63165332	HISEQ2:512:C264LACXX:7:1105:14379:42729#3#GATGT	100	-	bta-miR-16b	2	23	31	TAGTTGCCAATATGCCAGCTTGGACATCAGT	TAGCAGCACGTAAATATTGGCTTAGTTGCCAATATGCCAGCTTGGACATCAGT	TS1330H	miRfirst	3'UTR	bta-miR-15a	0	.
CDC10	NM_001001168	chr4	63199172	63199227	HISEQ1:564:C3691ACXX:2:1215:5225:80171#1#AAAAG	100	-	bta-miR-27a-3p	2	22	55	TAAAATGGAAAAAGAACTGAAAAAGAATGTATATATCCATTTGAATGTAAATAAA	TTCACAGTGGCTAAGTTCCGCTAAAATGGAAAAAGAACTGAAAAAGAATGTATATATCCATTTGAATGTAAATAAA	TS1486E	miRfirst	Intron	bta-miR-27a-3p	0.854545454545	L1-2_BT
CDC10	NM_001001168	chr4	63207521	63207574	HISEQ1:552:C32KNACXX:6:1108:20966:68817#6#CTGCA	100	-	bta-let-7f	2	24	53	ACATTAATCAACTCATTATTCCTCACAGATTTATATTCTCCAGAGTATCCAGG	TGAGGTAGTAGATTGTATAGTTAACATTAATCAACTCATTATTCCTCACAGATTTATATTCTCCAGAGTATCCAGG	TS1468O	miRfirst	CDS	bta-let-7a	0	.
CDC10	NM_001001168	chr4	63164478	63164510	HISEQ2:536:C2RD9ACXX:1:1106:9168:90130#1#GTGAG	159.55	-	bta-let-7a	2	24	32	ACCAACCTATTTCTACCTATGTGCAGTCTCTT	TGAGGTAGTAGGTTGTATAGTCAACCAACCTATTTCTACCTATGTGCAGTCTCTT	TS1383H	miRfirst	3'UTR	bta-let-7a	0	.
CDC10	NM_001001168	chr4	63176675	63176713	HISEQ1:586:C6CP2ACXX:8:1210:2542:90232#1#TAGGT	159.55	-	bta-miR-27a-3p	1	21	38	TCAGCTGTGACTTATAATGGAGTTGATAATAACAAGAA	TCACAGTGGCTAAGTTCCGCTCAGCTGTGACTTATAATGGAGTTGATAATAACAAGAA	TS1524C	miRfirst	CDS	bta-miR-27a-3p	0	.
CDC10	NM_001001168	chr4	63182040	63182093	HISEQ1:586:C6CP2ACXX:8:2316:3231:47982#1#ATGAG	100	-	bta-miR-450	2	24	53	TAAAGGAGTTTTAAACAGCAATATAATCTTAGTTATAGAGTCAATTCTTGGAA	TTTTGCGATGTGTTCCTAATATTTAAAGGAGTTTTAAACAGCAATATAATCTTAGTTATAGAGTCAATTCTTGGAA	TS1524H	miRfirst	Intron	bta-miR-450	0	.
CDC10	NM_001001168	chr4	63229888	63229911	HISEQ1:552:C32KNACXX:6:1112:12418:40279#1#ATTAC	100	-	bta-miR-25	1	23	23	ACTAAGACCCGGCGCAATGAAAT	ATTGCACTTGTCCCGGTCTGAAACTAAGACCCGGCGCAATGAAAT	TS1468N	miRfirst	Intron	bta-miR-25	1	CHRL1_BT
CDC10	NM_001001168	chr4	63164485	63164536	HISEQ2:512:C264LACXX:7:1101:11293:48422#15#GAAGC	100	-	bta-miR-21	2	26	51	TTCTAGGCAAAATTGTGAAGCTAACAACCAACCTATTTCTACCTATGTGCA	TAGCTTATCAGACTGATGTTGACTTTTCTAGGCAAAATTGTGAAGCTAACAACCAACCTATTTCTACCTATGTGCA	TS1330E	miRfirst	3'UTR	bta-miR-21	0	.
CDC10	NM_001001168	chr4	63186474	63186500	HISEQ1:586:C6CP2ACXX:8:1101:2874:23462#38#TTGGC	100	-	bta-miR-29b	2	25	26	CCACATTTTGTCTTGGTGCTTTCTCA	TAGCACCATTTGAAATCAGTGTTTCCACATTTTGTCTTGGTGCTTTCTCA	TS1524G	miRfirst	Intron	bta-miR-29b	0	.
CDC10	NM_001001168	chr4	63176664	63176718	HISEQ1:552:C32KNACXX:6:1106:7817:11628#11#ATGCA	100	-	bta-miR-23a	1	23	54	AACTGGCAGCTGTGACTTATAATGGAGTTGATAATAACAAGAATAAAGGGCAAC	TCACATTGCCAGGGATTTCGAAAACTGGCAGCTGTGACTTATAATGGAGTTGATAATAACAAGAATAAAGGGCAAC	TS1468N	miRfirst	CDS	bta-miR-23a	0	.
CDC10	NM_001001168	chr4	63164498	63164552	HISEQ2:536:C2RD9ACXX:1:2209:19299:65264#1#GTTTT	159.55	-	bta-let-7a	1	23	54	TGCATTTATAGATCATTTCTAGGCAAAATTGTGAAGCTAACAACCAACCTATTT	GAGGTAGTACGTTGTATAGTTATGCATTTATAGATCATTTCTAGGCAAAATTGTGAAGCTAACAACCAACCTATTT	TS1383E	miRfirst	3'UTR	bta-let-7a	0	.
CDC10	NM_001001168	chr4	63165175	63165211	HISEQ2:536:C2RD9ACXX:1:1202:16392:93925#8#ATATG	100	-	bta-miR-26a	2	24	36	GTTCTTGATGGAGATTAAGATGCCTTGAATTGTCTA	TTCAAGTAATCCAGGATAGGCTTGTTCTTGATGGAGATTAAGATGCCTTGAATTGTCTA	TS1383E	miRfirst	3'UTR	bta-miR-26a	0	.
CDC10	NM_001001168	chr4	63261894	63261918	HISEQ1:564:C3691ACXX:2:1103:9506:98993#3#GAAGC	100	-	bta-miR-21	2	26	24	TATCTAATTATCAGCTGAGAGCAT	TAGCTTATCAGACTGATGTTGACATTATCTAATTATCAGCTGAGAGCAT	TS1486L	miRfirst	Intron	bta-miR-21	0	.
CDC10	NM_001001168	chr4	63198116	63198168	HISEQ1:586:C6CP2ACXX:8:1109:17839:3940#17#GAAGG	100	-	bta-miR-30c	2	25	52	GTAACTCAAACATTGTTAGAATAGTGTAGTGTGTTTAATAGTCTTTCAGAAA	TGTAAACATCCTACACTCTCAGCTGTAACTCAAACATTGTTAGAATAGTGTAGTGTGTTTAATAGTCTTTCAGAAA	TS1524A	miRfirst	Intron	bta-miR-30a-5p	0	.
CDC10	NM_001001168	chr4	63252235	63252263	HISEQ2:512:C264LACXX:7:1110:10238:13007#13#AAGCG	100	-	bta-miR-21	2	26	28	GGCATAAACCATGACACTGTTTACCTGA	TAGCTTATCAGACTGATGTTGACTTGGCATAAACCATGACACTGTTTACCTGA	TS1330J	miRfirst	Intron	bta-miR-21	0	.
CDC10	NM_001001168	chr4	63176675	63176713	HISEQ1:586:C6CP2ACXX:8:1101:12629:48388#49#TTAGG	8455.93	-	bta-miR-27a-3p	2	22	38	TCAGCTGTGACTTATAATGGAGTTGATAATAACAAGAA	TTCACAGTGGCTAAGTTCCGCTCAGCTGTGACTTATAATGGAGTTGATAATAACAAGAA	TS1524C	miRfirst	CDS	bta-miR-27a-3p	0	.
CDC10	NM_001001168	chr4	63176687	63176740	HISEQ2:512:C264LACXX:7:1106:2383:87114#3#AAGGC	100	-	bta-miR-221	2	24	53	TATGAGAACTACCGGAGCAGAAAACTGGCAGCTGTGACTTATAATGGAGTTGA	AGCTACATTGTCTGCTGGGTTTCTATGAGAACTACCGGAGCAGAAAACTGGCAGCTGTGACTTATAATGGAGTTGA	TS1330C	miRfirst	CDS	bta-miR-221	0	.
CDC10	NM_001001168	chr4	63180901	63180956	HISEQ2:536:C2RD9ACXX:1:1105:14294:75897#7#GGAGC	100	-	bta-miR-27a-3p	2	22	55	TTTGTTACTGAAACACTGTGAAAAACTGATCTTCCTCCCAGGAGGGAAAAACATT	TTCACAGTGGCTAAGTTCCGCTTTGTTACTGAAACACTGTGAAAAACTGATCTTCCTCCCAGGAGGGAAAAACATT	TS1383E	miRfirst	Intron	bta-miR-27a-3p	0	.
CDC10	NM_001001168	chr4	63239824	63239877	HISEQ2:536:C2RD9ACXX:1:1206:14576:94603#3#AGAAT	100	-	bta-miR-23a	2	24	53	GATGAACAGGGAAACCTGGCTTGCTGCAGTCCGTGGGGTCACAGAGTCAGACA	ATCACATTGCCAGGGATTTCCAAGATGAACAGGGAAACCTGGCTTGCTGCAGTCCGTGGGGTCACAGAGTCAGACA	TS1383E	miRfirst	Intron	bta-miR-23a	1	ART2A
CDC10	NM_001001168	chr4	63192071	63192111	HISEQ1:564:C3691ACXX:2:1102:5075:22147#31#AAAGG	100	-	bta-miR-92	2	24	40	ATATAACTTGTTAGGGCTTTTTCCTGAAAGCCAGCAAAGT	TATTGCACTTGTCCCGGCCTGTAATATAACTTGTTAGGGCTTTTTCCTGAAAGCCAGCAAAGT	TS1486L	miRfirst	Intron	bta-miR-25	0	.
CDC10	NM_001001168	chr4	63236444	63236479	HISEQ2:536:C2RD9ACXX:1:1104:8039:68488#2#GAGAG	100	-	bta-miR-27a-3p	2	22	35	TCAGTGGTAAAGAATCTGCCTGCCAGTGAAGCATT	TTCACAGTGGCTAAGTTCCGCTCAGTGGTAAAGAATCTGCCTGCCAGTGAAGCATT	TS1383H	miRfirst	Intron	bta-miR-27a-3p	1	Bov-tA3
CDC10	NM_001001168	chr4	63212436	63212489	HISEQ1:564:C3691ACXX:2:1213:20034:2618#9#AGTGG	100	-	bta-let-7f	2	24	53	AAGTTAACTACACTGCGAATCATTGAAGTGATATTATCCACCTTACCTGCCTC	TGAGGTAGTAGGTTGTATAGTTAAAGTTAACTACACTGCGAATCATTGAAGTGATATTATCCACCTTACCTGCCTC	TS1486H	miRfirst	Intron	bta-let-7a	0.301886792453	BovB
CDC10	NM_001001168	chr4	63164477	63164514	HISEQ2:512:C264LACXX:7:1209:3321:9919#16#AAAGT	100	-	bta-let-7d	1	23	37	AACAACCAACCTATTTCTACCTATGTGCAGTCTCTTT	GAGGTAGTAGGTTGCATAGTTTAACAACCAACCTATTTCTACCTATGTGCAGTCTCTTT	TS1330E	miRfirst	3'UTR	bta-let-7a	0	.
CDC10	NM_001001168	chr4	63176699	63176725	HISEQ2:512:C264LACXX:7:1110:1487:22941#9#CAATC	100	-	bta-miR-22-3p	2	23	26	AGCAGAAAACTGGCAGCTGTGACTTA	AAGCTGCCAGTTGAAGAACTGTAGCAGAAAACTGGCAGCTGTGACTTA	TS1330D	miRfirst	CDS	bta-miR-22-3p	0	.
CDC10	NM_001001168	chr4	63259905	63259956	HISEQ1:586:C6CP2ACXX:8:1201:9343:72815#2#ATGTA	100	-	bta-miR-30e-5p	2	26	51	TTAAAAATTGACTTTCCTGAAGATATGTTAATTCTATTGTTTTGTTTACCT	TGTAAACATCCTTGACTGGAAGCGATTAAAAATTGACTTTCCTGAAGATATGTTAATTCTATTGTTTTGTTTACCT	TS1524D	miRfirst	Intron	bta-miR-30a-5p	0	.
CDC10	NM_001001168	chr4	63221213	63221242	HISEQ2:512:C264LACXX:7:1104:7993:28169#6#TGAGT	100	-	bta-miR-23a	2	24	29	TCATTCATTGAGTGTAAGCCCTGGAATAA	ATCACATTGCCAGGGATTTCCAATCATTCATTGAGTGTAAGCCCTGGAATAA	TS1330G	miRfirst	Intron	bta-miR-23a	0	.
MAP1LC3B	NM_001001169	chr18	12153442	12153495	HISEQ2:536:C2RD9ACXX:1:1105:2607:62226#8#TATAG	2393.19	+	bta-let-7b	2	24	53	CAGATACCATGTTTTGAACATACCTCGTAGATACAGAAAGCTATTGATCTTGC	TGAGGTAGTAGGTTGTGTGGTTGCAGATACCATGTTTTGAACATACCTCGTAGATACAGAAAGCTATTGATCTTGC	TS1383F	miRfirst	Intron	bta-let-7a	0	.
MAP1LC3B	NM_001001169	chr18	12153442	12153495	HISEQ2:536:C2RD9ACXX:1:2103:8642:98086#1#TATGG	159.55	+	bta-let-7b	2	24	53	CAGATACCATGTTATGAACATACCTCGTAGATACAGAAAGCTATTGATCTTGC	TGAGGTAGTAGGTTGTGTGGTTGCAGATACCATGTTATGAACATACCTCGTAGATACAGAAAGCTATTGATCTTGC	TS1383F	miRfirst	Intron	bta-let-7a	0	.
MAP1LC3B	NM_001001169	chr18	12155546	12155600	HISEQ2:512:C264LACXX:7:1115:14555:54263#17#GAAGA	100	+	bta-miR-27b	2	23	54	TTGTATGAAAGCGAGAAGGATGAAGATGGATTCCTGTATATGGTATACGCCTCT	TTCACAGTGGCTAAGTTCCGCTTTGTATGAAAGCGAGAAGGATGAAGATGGATTCCTGTATATGGTATACGCCTCT	TS1330F	miRfirst	CDS	bta-miR-27a-3p	0	.
MAP1LC3B	NM_001001169	chr18	12154567	12154619	HISEQ2:536:C2RD9ACXX:1:2103:20062:41817#1#AAAGT	100	+	bta-miR-29b	2	25	52	ATAAAACAAAGTTTCTTGTGCCTGATCATGACAACATGAGTGAGCTCATCAA	TAGCACCATTTGAAATCAGTGTGGATAAAACAAAGTTTCTTGTGCCTGATCATGACAACATGAGTGAGCTCATCAA	TS1383E	miRfirst	CDS	bta-miR-29b	0	.
ATG4B	NM_001001170	chr3	125659539	125659560	HISEQ2:536:C2RD9ACXX:1:1105:14171:18623#8#TAAAC	100	+	bta-miR-92b	2	24	21	TGGAGCGCCCTGGCTGTGCAT	TATTGCACTCGTCCCGGCCTCCTTGGAGCGCCCTGGCTGTGCAT	TS1383F	miRfirst	CDS	bta-miR-25	0	.
ATG4A	NM_001001171	chrX	34662538	34662592	HISEQ2:512:C264LACXX:7:1103:20701:65135#3#AAGGA	100	+	bta-miR-16b	2	23	54	ATTCCAACCAAAGTAAGGGCCCCTCGGCCTGCTGCACGGCCTGGAAACCCTTGC	TAGCAGCACGTAAATATTGGTGATTCCAACCAAAGTAAGGGCCCCTCGGCCTGCTGCACGGCCTGGAAACCCTTGC	TS1330F	miRfirst	CDS	bta-miR-15a	0	.
ATG4A	NM_001001171	chrX	34652127	34652168	HISEQ2:512:C264LACXX:7:1315:1874:3472#1#TGGTT	159.55	+	bta-miR-30d	1	25	41	TGATATAAGTGCTCGTCTATGGTTTACATACAGGAGGAAAT	GTAAACATCCCCGACTGGAAGCTCTGATATAAGTGCTCGTCTATGGTTTACATACAGGAGGAAAT	TS1330D	miRfirst	CDS	bta-miR-30a-5p	0	.
ATG4A	NM_001001171	chrX	34652584	34652612	HISEQ2:536:C2RD9ACXX:1:2105:16431:95395#1#ATAGC	100	+	bta-miR-27b	2	23	28	TAACACTTTGGCACTGAGAAATGAATTA	TTCACAGTGGCTAAGTGCTGCATAACACTTTGGCACTGAGAAATGAATTA	TS1383H	miRfirst	Intron	bta-miR-27a-3p	0	.
ATG4A	NM_001001171	chrX	34652583	34652612	HISEQ2:536:C2RD9ACXX:1:2204:5722:79126#1#ACAGC	159.55	+	bta-miR-27a-3p	2	22	29	ATAACACTTTGCCACTGAGAAATGAATTA	TTCACAGTGGCTAAGTTCTGCATAACACTTTGCCACTGAGAAATGAATTA	TS1383H	miRfirst	Intron	bta-miR-27a-3p	0	.
ATG4A	NM_001001171	chrX	34652583	34652612	HISEQ2:536:C2RD9ACXX:1:1102:10537:87285#18#ATAGC	3510.01	+	bta-miR-27a-3p	2	22	29	ATAACACTTTGCCACTGAGAAATGAATTA	TTCACAGTGGCTAAGTTCTGCATAACACTTTGCCACTGAGAAATGAATTA	TS1383H	miRfirst	Intron	bta-miR-27a-3p	0	.
ATG4A	NM_001001171	chrX	34652127	34652168	HISEQ2:512:C264LACXX:7:1110:18677:3248#4#ATGGT	638.18	+	bta-miR-30d	2	26	41	TGATATAAGTGCTCGTCTATGGTTTACATACAGGAGGAAAT	TGTAAACATCCCCGACTGGAAGCTCTGATATAAGTGCTCGTCTATGGTTTACATACAGGAGGAAAT	TS1330D	miRfirst	CDS	bta-miR-30a-5p	0	.
ATG4A	NM_001001171	chrX	34650747	34650800	HISEQ2:512:C264LACXX:7:2108:19972:89374#1#ATGGA	100	+	bta-miR-26a	2	24	53	AGAGCCTATGCCTCACAATGAGAGGCCATTGAGAAGCCCACACACAACAATGA	TTCAAGTAATCCAGGATAGGCTTAGAGCCTATGCCTCACAATGAGAGGCCATTGAGAAGCCCACACACAACAATGA	TS1330F	miRfirst	Intron	bta-miR-26a	1	CHR-2
OPLAH	NM_001001173	chr14	607476	607521	HISEQ2:536:C2RD9ACXX:1:1107:9944:20613#1#GGTGA	100	+	bta-miR-222	1	22	45	TCTCAGAAGACCCTGCCAACTATGTAGACGCCCCCACTGAAGGCA	GCTACATCTGGCTACTGGGTCTCTCAGAAGACCCTGCCAACTATGTAGACGCCCCCACTGAAGGCA	TS1383G	miRfirst	CDS	bta-miR-221	0	.
COX4I1	NM_001001439	chr18	10886085	10886119	HISEQ1:586:C6CP2ACXX:8:1102:16773:90156#47#AAGAG	100	+	bta-miR-21	2	26	34	CAATCATTCAGACTAAGCTAATGGAGATGAAGCA	TAGCTTATCAGACTGATGTTGACTTCAATCATTCAGACTAAGCTAATGGAGATGAAGCA	TS1524C	miRfirst	Intron	bta-miR-21	0	.
COX4I1	NM_001001439	chr18	10887088	10887122	HISEQ2:536:C2RD9ACXX:1:2109:18633:63573#1#GATTG	100	+	bta-miR-21	2	26	34	TTGTAAAGAGTGAAGATTATGCTCTCCCGAGTTA	TAGCTTATCAGACTGATGTTGACTGTTGTAAAGAGTGAAGATTATGCTCTCCCGAGTTA	TS1383H	miRfirst	CDS	bta-miR-21	0	.
COX4I1	NM_001001439	chr18	10896073	10896105	HISEQ1:564:C3691ACXX:2:1108:10767:84350#11#GCTAT	100	+	bta-let-7f	1	23	32	GCACTGCACACCTCACATTTGCCTCCTGACTC	GAGGTAGTAGGTTGTATAGTTAGCACTGCACACCTCACATTTGCCTCCTGACTC	TS1486E	miRfirst	Downstream_10k	bta-let-7a	0	.
ANXA4	NM_001001440	chr11	70068903	70068956	HISEQ1:564:C3691ACXX:2:1101:9249:65665#5#GTAAT	100	+	bta-let-7f	2	24	53	CTATTAGCATTATCTCAGAATGCTTATTTCCAATTAAAACGCCTACAGATGCC	TGAGGTAGTAGGTTGTATAGTTGCTATTAGCATTATCTCAGAATGCTTATTTCCAATTAAAACGCCTACAGATGCC	TS1486O	miRfirst	3'UTR	bta-let-7a	0	.
ANXA4	NM_001001440	chr11	70057704	70057755	HISEQ2:512:C264LACXX:7:1316:3155:28156#3#AAGGC	100	+	bta-miR-17-5p	2	26	51	TTACCTGTAACTGATAAACTTTTTTCCTTCACTTGGTGCAAAGACCTAGTG	CAAAGTGCTTACAGTGCAGGTAGTTTTACCTGTAACTGATAAACTTTTTTCCTTCACTTGGTGCAAAGACCTAGTG	TS1330D	miRfirst	Intron	bta-miR-17-5p	0	.
ANXA4	NM_001001440	chr11	70046228	70046279	HISEQ2:512:C264LACXX:7:1104:11573:39724#8#GGACA	1435.91	+	bta-miR-30d	2	26	51	CTTAGGCTATCCAGTGAAGTGTTTACTACCCTGAAAGCTGAAAAGCTGTGT	TGTAAACATCCTCGACTGGAAGCTTCTTAGGCTATCCAGTGAAGTGTTTACTACCCTGAAAGCTGAAAAGCTGTGT	TS1330G	miRfirst	Intron	bta-miR-30a-5p	0	.
ANXA4	NM_001001440	chr11	70046094	70046147	HISEQ1:586:C6CP2ACXX:8:1110:8528:7725#10#TCACT	100	+	bta-miR-19a	1	24	53	CTGGAGTGGGAGTTTACCCACTGAAACACTGACCACGAGGGAGCCTCAGCTAC	GTGCAAATCTATGCAAAACTGATCTGGAGTGGGAGTTTACCCACTGAAACACTGACCACGAGGGAGCCTCAGCTAC	TS1524F	miRfirst	Intron	bta-miR-19a	0	.
ANXA4	NM_001001440	chr11	70006295	70006323	HISEQ2:512:C264LACXX:7:1302:16364:41848#5#CGGTT	100	+	bta-miR-424	2	23	28	TGGCCCCACCAAAAAATGCTGCTTTCCT	CAGCAGCAATTCATGTTTTGAATGGCCCCACCAAAAAATGCTGCTTTCCT	TS1330J	miRfirst	Intron	bta-miR-15a	1	Charlie5
ANXA4	NM_001001440	chr11	69999716	69999761	HISEQ2:536:C2RD9ACXX:1:1301:19889:34152#7#AGCAA	100	+	bta-miR-378	1	23	45	TCATGCCTTCTGTGCTTAGCTGCTCCGTCATGTCCGACTTTTTGC	CTGGACTTGGAGTCAGAAGGCATCATGCCTTCTGTGCTTAGCTGCTCCGTCATGTCCGACTTTTTGC	TS1383F	miRfirst	Intron	bta-miR-378	0.777777777778	Bov-tA2
ANXA4	NM_001001440	chr11	70069566	70069609	HISEQ2:512:C264LACXX:7:1104:2386:97813#6#CAAGT	1116.82	+	bta-miR-23a	2	24	43	TAATAATGGTCTTAAGCCAGCTTGAAGATGAATGTGAAAAAAT	ATCACATTGCCAGGGATTTCTAATAATAATGGTCTTAAGCCAGCTTGAAGATGAATGTGAAAAAAT	TS1330D	miRfirst	3'UTR	bta-miR-23a	0	.
ANXA4	NM_001001440	chr11	70065149	70065176	HISEQ1:564:C3691ACXX:2:2211:5024:18698#1#GGACT	159.55	+	bta-miR-27b	1	22	27	TCTCGAGCGGAGATTGACATGTTGGAC	TCACAGTGGCTAAGTTCCGCTTCTCGAGCGGAGATTGACATGTTGGAC	TS1486I	miRfirst	CDS	bta-miR-27a-3p	0	.
ANXA4	NM_001001440	chr11	70004677	70004709	HISEQ1:564:C3691ACXX:2:2207:18976:72518#1#GGAGA	159.55	+	bta-miR-30d	3	27	32	ATAATTAAGTGAATTATTTTCAGGGATAAGCT	ATGTAAACATCCCCGACTGGAAGCTAATAATTAAGTGAATTATTTTCAGGGATAAGCT	TS1486M	miRfirst	Intron	bta-miR-30a-5p	1	L1M6
ANXA4	NM_001001440	chr11	70000334	70000387	HISEQ1:586:C6CP2ACXX:8:1101:7418:28567#11#GCAAG	100	+	bta-let-7b	2	24	53	GAGATTGATTGCTAATCCTGGCAGAAATCTTGCACAATAGTCTACCTCAGCTT	TGAGGTAGTAGGTTGTGTGGTTAGAGATTGATTGCTAATCCTGGCAGAAATCTTGCACAATAGTCTACCTCAGCTT	TS1524B	miRfirst	Intron	bta-let-7a	0	.
ANXA4	NM_001001440	chr11	70046228	70046261	HISEQ1:586:C6CP2ACXX:8:1101:16798:80213#49#GGAAG	8775.02	+	bta-miR-30a-5p	2	26	33	CTTAGGCTATCCAGTGAAGTGTTTACTACCCTG	TGTAAACATCTTCGACTGGAAGCTTCTTAGGCTATCCAGTGAAGTGTTTACTACCCTG	TS1524C	miRfirst	Intron	bta-miR-30a-5p	0	.
ANXA4	NM_001001440	chr11	70016841	70016867	HISEQ2:512:C264LACXX:7:1208:18388:8836#2#AAAAA	100	+	bta-miR-26a	2	24	26	CCTGTTAGTTCCATGATTGCGAGTAG	TTCAAGTAATCCAGGATAGGCTTCCTGTTAGTTCCATGATTGCGAGTAG	TS1330G	miRfirst	Intron	bta-miR-26a	0	.
ANXA4	NM_001001440	chr11	70024167	70024189	HISEQ1:586:C6CP2ACXX:8:1309:9388:44248#1#AGGCG	100	+	bta-let-7a	2	24	22	AAAATCTACTTGTTCTTGAGGG	TGAGGTAGTAGGTTGTATAGTAAAAAATCTACTTGTTCTTGAGGG	TS1524H	miRfirst	Intron	bta-let-7a	1	Plat_L3
ANXA4	NM_001001440	chr11	70030721	70030775	HISEQ2:512:C264LACXX:7:1110:7834:64585#5#AAGCT	100	+	bta-miR-33a	2	23	54	AGAAAAAGCAATGCAAAAAGGCAAGATAGTTGTCCGAGGAGGCCTTACAAATAG	GTGCATTGTAGTTGCATTGCAAAGAAAAAGCAATGCAAAAAGGCAAGATAGTTGTCCGAGGAGGCCTTACAAATAG	TS1330D	miRfirst	Intron	bta-miR-33a	1	BovB
ANXA4	NM_001001440	chr11	70065149	70065176	HISEQ1:564:C3691ACXX:2:1101:1907:21039#56#TGGAC	9572.75	+	bta-miR-27b	2	23	27	TCTCGAGCGGAGATTGACATGTTGGAC	TTCACAGTGGCTAAGTTCCGCTTCTCGAGCGGAGATTGACATGTTGGAC	TS1486I	miRfirst	CDS	bta-miR-27a-3p	0	.
ANXA4	NM_001001440	chr11	70068839	70068877	HISEQ2:536:C2RD9ACXX:1:1101:20787:27000#59#TAGTC	100	+	bta-miR-186	1	23	38	TTTCCAGAAAGCCCAGGAAGATTCCCTACACTTTGAAT	AAAGAATTCTCCTTTTGGGCTTTTTCCAGAAAGCCCAGGAAGATTCCCTACACTTTGAAT	TS1383B	miRfirst	3'UTR	bta-miR-186	0	.
ANXA4	NM_001001440	chr11	70049814	70049841	HISEQ1:586:C6CP2ACXX:8:1101:17189:34635#54#AGATT	100	+	bta-miR-21	2	26	27	TCAGTATATAAGCATCCCTGGGTTCCA	TAGCTTATCAGACTGATGTTGACCATCAGTATATAAGCATCCCTGGGTTCCA	TS1524C	miRfirst	Intron	bta-miR-21	0	.
ANXA4	NM_001001440	chr11	70000341	70000389	HISEQ2:512:C264LACXX:7:1114:18486:87729#7#AGTAG	100	+	bta-miR-26a	2	24	48	ATTGCTAATCCTGGCAGAAATCTTGCACAATAGTCTACCTCAGCTTGA	TTCAAGTAATCCAGGATAGGCTGATTGCTAATCCTGGCAGAAATCTTGCACAATAGTCTACCTCAGCTTGA	TS1330C	miRfirst	Intron	bta-miR-26a	0	.
ANXA4	NM_001001440	chr11	70004677	70004709	HISEQ1:564:C3691ACXX:2:1108:11706:18379#27#GAGAA	4786.38	+	bta-miR-30d	2	26	32	ATAATTAAGTGAATTATTTTCAGGGATAAGCT	TGTAAACATCCCCGACTGGAAGCTAATAATTAAGTGAATTATTTTCAGGGATAAGCT	TS1486M	miRfirst	Intron	bta-miR-30a-5p	1	L1M6
ANXA4	NM_001001440	chr11	70069199	70069231	HISEQ1:586:C6CP2ACXX:8:1311:6067:92772#1#GAAAT	159.55	+	bta-let-7f	3	25	32	TTTATTCCCTCATTCTATTATTAAGAGTGGCT	TTGAGGTAGTAGATTGTATAGTTCTTTATTCCCTCATTCTATTATTAAGAGTGGCT	TS1524G	miRfirst	3'UTR	bta-let-7a	0	.
ANXA4	NM_001001440	chr11	70069200	70069231	HISEQ1:586:C6CP2ACXX:8:1215:21133:41574#1#AAATT	100	+	bta-let-7f	2	24	31	TTATTCCCTCATTCTATTATTAAGAGTGGCT	TGAGGTAGTAGATTGTATAGTTCTTATTCCCTCATTCTATTATTAAGAGTGGCT	TS1524G	miRfirst	3'UTR	bta-let-7a	0	.
ANXA4	NM_001001440	chr11	70027662	70027683	HISEQ1:586:C6CP2ACXX:8:1115:12009:70185#19#ACGGC	100	+	bta-let-7f	2	24	21	CTAAGCTTACTACCTCTCAGA	TGAGGTAGTAGGTTGTATAGTTACTAAGCTTACTACCTCTCAGA	TS1524C	miRfirst	Intron	bta-let-7a	0.857142857143	MIRb
ANXA4	NM_001001440	chr11	70068935	70068972	HISEQ2:536:C2RD9ACXX:1:1102:10702:42853#11#TGAGT	100	+	bta-let-7f	1	23	37	ATTAAAACGCCTACAGATGCCTCCTAGGATATAGCCT	GAGGTAGTAGGTTGTATAGTTAATTAAAACGCCTACAGATGCCTCCTAGGATATAGCCT	TS1383F	miRfirst	3'UTR	bta-let-7a	0	.
ANXA4	NM_001001440	chr11	70000343	70000389	HISEQ2:512:C264LACXX:7:1201:7225:51884#10#GGTAG	100	+	bta-miR-30b-5p	2	24	46	TGCTAATCCTGGCAGAAATCTTGCACAATAGTCTACCTCAGCTTGA	TGTAAACATCCTACACTTAGCTTTGCTAATCCTGGCAGAAATCTTGCACAATAGTCTACCTCAGCTTGA	TS1330E	miRfirst	Intron	bta-miR-30a-5p	0	.
ANXA4	NM_001001440	chr11	70041849	70041903	HISEQ1:586:C6CP2ACXX:8:2309:4754:73185#1#AAAGA	100	+	bta-miR-23a	1	23	54	GTCCTGGCCTATCGCAGCACGGCCCAGCGCCAGGAAATCCGGACAGCCTACAAA	TCACATTGCCAGGGATTTCCACGTCCTGGCCTATCGCAGCACGGCCCAGCGCCAGGAAATCCGGACAGCCTACAAA	TS1524F	miRfirst	CDS	bta-miR-23a	0	.
ANXA4	NM_001001440	chr11	70046230	70046277	HISEQ2:512:C264LACXX:7:1113:12342:46764#1#TAGGT	100	+	bta-miR-30a-5p	1	25	47	TAGGCTATCCAGTGAAGTGTTTACTACCCTGAAAGCTGAAAAGCTGT	GTAAACATCCTCGACTGGAAGCCTTAGGCTATCCAGTGAAGTGTTTACTACCCTGAAAGCTGAAAAGCTGT	TS1330C	miRfirst	Intron	bta-miR-30a-5p	0	.
ANXA4	NM_001001440	chr11	70069199	70069231	HISEQ1:586:C6CP2ACXX:8:1101:13557:87327#31#AAATT	6062.74	+	bta-let-7f	2	24	32	TTTATTCCCTCATTCTATTATTAAGAGTGGCT	TGAGGTAGTAGATTGTATAGTTCTTTATTCCCTCATTCTATTATTAAGAGTGGCT	TS1524G	miRfirst	3'UTR	bta-let-7a	0	.
ANXA4	NM_001001440	chr11	70040324	70040359	HISEQ2:512:C264LACXX:7:1102:7751:79608#16#ATGTA	100	+	bta-miR-26a	2	24	35	AACCTATCTACAAAACATACTTGAAGACATAGAGA	TTCAAGTAATCCAGGATAGGCCGAACCTATCTACAAAACATACTTGAAGACATAGAGA	TS1330E	miRfirst	Intron	bta-miR-26a	1	L1-2_BT
ANXA4	NM_001001440	chr11	70014128	70014165	HISEQ2:536:C2RD9ACXX:1:1208:8269:84175#6#AGTGT	100	+	bta-miR-23a	2	24	37	ACTCTTAACAATCGGACCATGATGGCAATGTGCTCTT	ATCACATTGCCAGGGATTTCCAAACTCTTAACAATCGGACCATGATGGCAATGTGCTCTT	TS1383H	miRfirst	Intron	bta-miR-23a	0	.
ANXA4	NM_001001440	chr11	70069011	70069064	HISEQ2:536:C2RD9ACXX:1:1201:18080:45218#8#AGCTT	100	+	bta-let-7g	2	24	53	AAAGCTGTACTTGCATTTCAAAGCTCATAAAACCTAAAAGGAGATTTCAGATT	TGAGGTAGTAGTTTGTACAGTTTAAAGCTGTACTTGCATTTCAAAGCTCATAAAACCTAAAAGGAGATTTCAGATT	TS1383G	miRfirst	3'UTR	bta-let-7a	0	.
ANXA4	NM_001001440	chr11	70046223	70046274	HISEQ2:512:C264LACXX:7:1106:18046:12062#11#GGGTG	100	+	bta-miR-30d	2	26	51	CTCTTCTTAGGCTATCCAGTGAAGTGTTTACTACCCTGAAAGCTGAAAAGC	TGTAAACATCCCCGACTGGAAGCTACTCTTCTTAGGCTATCCAGTGAAGTGTTTACTACCCTGAAAGCTGAAAAGC	TS1330D	miRfirst	Intron	bta-miR-30a-5p	0	.
ANXA4	NM_001001440	chr11	70035140	70035192	HISEQ1:564:C3691ACXX:2:1109:5308:21848#6#TGAGG	100	+	bta-miR-19a	2	25	52	CTCACTCCAGTGTTCTTGCCTGGGAAATCCCTCGGACAGAGGAGCCTGGTGG	TGTGCAAATCTATGCAAAACTGAACTCACTCCAGTGTTCTTGCCTGGGAAATCCCTCGGACAGAGGAGCCTGGTGG	TS1486O	miRfirst	Intron	bta-miR-19a	1	Bov-tA2
ANXA4	NM_001001440	chr11	70004041	70004094	HISEQ2:536:C2RD9ACXX:1:1201:5580:75381#6#AAGTT	100	+	bta-miR-92	2	24	53	TATCAGATCAGGCAGGCAACTTAAACAATAACGACTGGAGGGAAAAAGAGGTT	TATTGCACTTGTCCCGGCCTGTTTATCAGATCAGGCAGGCAACTTAAACAATAACGACTGGAGGGAAAAAGAGGTT	TS1383E	miRfirst	Intron	bta-miR-25	0	.
ANXA4	NM_001001440	chr11	70045977	70046011	HISEQ2:512:C264LACXX:7:1216:19040:90035#1#TGACG	100	+	bta-miR-92	2	24	34	ATTGAGATCCTGGCCTCCCGGACACCCGAGGAGA	TATTGCACTTGTCCCGGCCTGTGATTGAGATCCTGGCCTCCCGGACACCCGAGGAGA	TS1330H	miRfirst	CDS	bta-miR-25	0	.
ANXA4	NM_001001440	chr11	70024153	70024206	HISEQ2:512:C264LACXX:7:1201:15922:66905#8#GTTGC	100	+	bta-miR-26a	2	24	53	TTATGCTTTCATTTAAAATCTATTTGTTCTTGATGGGTTCTCCCTGGACATGG	TTCAAGTAATCCAGGATAGGCTCTTATGCTTTCATTTAAAATCTATTTGTTCTTGATGGGTTCTCCCTGGACATGG	TS1330C	miRfirst	Intron	bta-miR-26a	1	Plat_L3
ANXA4	NM_001001440	chr11	69995446	69995476	HISEQ1:586:C6CP2ACXX:8:1116:17907:35668#8#GCAAC	100	+	bta-miR-21	2	26	30	TACAAGTATATTTTGTGGTAGGATTCAAAA	TAGCTTATCAGACTGATGTTGACATTACAAGTATATTTTGTGGTAGGATTCAAAA	TS1524E	miRfirst	Intron	bta-miR-21	0	.
ANXA4	NM_001001440	chr11	70068911	70068964	HISEQ1:586:C6CP2ACXX:8:1105:18079:11491#7#ATTAC	100	+	bta-miR-29a	1	24	53	ATTATCTCAGAATGCTTATTTCCAATTAAAACGCCTACAGATGCCTCCTAGGA	TAGCACCATCTGAAATCGGTTGCATTATCTCAGAATGCTTATTTCCAATTAAAACGCCTACAGATGCCTCCTAGGA	TS1524F	miRfirst	3'UTR	bta-miR-29a	0	.
ANXA4	NM_001001440	chr11	70056718	70056771	HISEQ2:512:C264LACXX:7:1303:1823:28356#9#GTGAG	100	+	bta-miR-320	2	24	53	TTTTGTGCCCTCCCAGCTTTAAAATTCCACAGTCCTCTGTATGGGAAAAAGAA	AAAAGCTGGGTTGAGAGGGCGAATTTTGTGCCCTCCCAGCTTTAAAATTCCACAGTCCTCTGTATGGGAAAAAGAA	TS1330G	miRfirst	Intron	bta-miR-320	0.320754716981	L1-2_BT
ANXA4	NM_001001440	chr11	70035667	70035698	HISEQ1:586:C6CP2ACXX:8:1102:13785:78820#55#ATTAG	100	+	bta-miR-26a	2	24	31	AGTAGTGTTGCTCACAGTCTGGATTGTGCTG	TTCAAGTAATCCAGGATAGGCTAAGTAGTGTTGCTCACAGTCTGGATTGTGCTG	TS1524F	miRfirst	Intron	bta-miR-26a	1	L1MC5
ANXA4	NM_001001440	chr11	70068942	70068995	HISEQ1:586:C6CP2ACXX:8:1116:19116:65756#4#TAGTA	100	+	bta-let-7a	2	24	53	CGCCTACAGATGCCTCCTAGGATATAGCCTGTATTATTATTCATCTATAATTA	TGAGGTAGTAGGTTGTATAGTAACGCCTACAGATGCCTCCTAGGATATAGCCTGTATTATTATTCATCTATAATTA	TS1524F	miRfirst	3'UTR	bta-let-7a	0	.
ANXA4	NM_001001440	chr11	70068932	70068985	HISEQ2:536:C2RD9ACXX:1:2202:9287:74099#1#GTGAC	100	+	bta-let-7a	2	24	53	CCAATTAAAACGCCTACAGATGCCTCCTAGGATATAGCCTGTATTATTATTCA	TTAGGTAGTAGGTTGTATAGTTTCCAATTAAAACGCCTACAGATGCCTCCTAGGATATAGCCTGTATTATTATTCA	TS1383E	miRfirst	3'UTR	bta-let-7a	0	.
ANXA4	NM_001001440	chr11	70065109	70065145	HISEQ1:586:C6CP2ACXX:8:1106:17458:64254#31#ATATG	5265.01	+	bta-miR-186	2	24	36	CTTGGGCACCGATGACGACACCCTTATCAGAGTGAT	CAAAGAATTCTCCTTTTGGGCTGCTTGGGCACCGATGACGACACCCTTATCAGAGTGAT	TS1524C	miRfirst	CDS	bta-miR-186	0	.
ANXA4	NM_001001440	chr11	70068796	70068849	HISEQ2:536:C2RD9ACXX:1:1302:12048:82328#4#TGTAC	100	+	bta-miR-185	2	24	53	CTACAGGAAGGTGCTGCTCATTCTCTGTGGAGGAGATGATTAAAATCCAGAAA	TGGAGAGAAAGGCAGTTCCTGAACTACAGGAAGGTGCTGCTCATTCTCTGTGGAGGAGATGATTAAAATCCAGAAA	TS1383G	miRfirst	3'UTR	bta-miR-185	0	.
ANXA4	NM_001001440	chr11	70065148	70065176	HISEQ1:564:C3691ACXX:2:1314:17950:59956#1#TGGAC	100	+	bta-miR-27a-3p	2	22	28	TTCTCGAGCGGAGATTGACATGTTGGAC	TTCACATTGGCTAAGTTCCGCTTCTCGAGCGGAGATTGACATGTTGGAC	TS1486I	miRfirst	CDS	bta-miR-27a-3p	0	.
ANXA4	NM_001001440	chr11	70065109	70065145	HISEQ1:586:C6CP2ACXX:8:1101:5273:61084#1#TATGC	159.55	+	bta-miR-186	1	23	36	CTTGGGCACCGATGACGACACCCTTATCAGAGTGAT	AAAGAATTCTCCTTTTGGGCTGCTTGGGCACCGATGACGACACCCTTATCAGAGTGAT	TS1524C	miRfirst	CDS	bta-miR-186	0	.
ANXA4	NM_001001440	chr11	70069199	70069231	HISEQ1:586:C6CP2ACXX:8:1106:7550:34721#1#AATTT	319.09	+	bta-let-7f	1	23	32	TTTATTCCCTCATTCTATTATTAAGAGTGGCT	GAGGTAGTAGATTGTATAGTTCTTTATTCCCTCATTCTATTATTAAGAGTGGCT	TS1524G	miRfirst	3'UTR	bta-let-7a	0	.
ANXA4	NM_001001440	chr11	70069566	70069609	HISEQ2:512:C264LACXX:7:1114:7203:92009#1#CTAGT	159.55	+	bta-miR-23a	2	24	43	TAATAATGGTCTTAAGCCAGCTTGAAGATGAATGTGAAAAAAT	ATCACATTGCCAGGGATTTCTAATAATAATGGTCTTAAGCCAGCTTGAAGATGAATGTGAAAAAAT	TS1330D	miRfirst	3'UTR	bta-miR-23a	0	.
ANXA4	NM_001001440	chr11	70068931	70068984	HISEQ2:536:C2RD9ACXX:1:1308:13225:17813#1#TTTAG	100	+	bta-let-7f	2	24	53	TCCAATTAAAACGCCTACAGATGCCTCCTAGGATATAGCCTGTATTATTATTC	TGAGGTAGTAGGTTGTATAGTTTTCCAATTAAAACGCCTACAGATGCCTCCTAGGATATAGCCTGTATTATTATTC	TS1383H	miRfirst	3'UTR	bta-let-7a	0	.
NA	NM_001001443	chr9	92671305	92671346	HISEQ2:536:C2RD9ACXX:1:1101:1866:48892#14#AAAGT	100	+	bta-let-7f	2	24	41	ATGACTATACATACCTCTGTCGGCTAAGTGATACCTCTACT	TGAGGTAGTAGGTTGTATAGTTTATGACTATACATACCTCTGTCGGCTAAGTGATACCTCTACT	TS1383E	miRfirst	Intron	bta-let-7a	1	ART2A
NA	NM_001001443	chr9	92868687	92868740	HISEQ2:512:C264LACXX:7:2215:16262:58011#1#ATGGT	100	+	bta-let-7b	2	24	53	TTAATGAAACACACTTGTAAACCTCTTTTGCACCTTAAAAAAAAATGAATCCA	TGAGGTAGTAGGTTGTGTGGTTTTTAATGAAACACACTTGTAAACCTCTTTTGCACCTTAAAAAAAAATGAATCCA	TS1330D	miRfirst	Downstream_10k	bta-let-7a	0	.
NA	NM_001001443	chr9	92868750	92868796	HISEQ2:512:C264LACXX:7:1104:3441:88805#9#ACTTG	100	+	bta-let-7b	2	24	46	CAAGCACCTTAAACAATTTTCTCTACCTATTTGATGTTCAAATAAA	TGAGGTAGTAGGTTGTGTGGTTACAAGCACCTTAAACAATTTTCTCTACCTATTTGATGTTCAAATAAA	TS1330D	miRfirst	Downstream_10k	bta-let-7a	0	.
NA	NM_001001443	chr9	92692150	92692201	HISEQ1:564:C3691ACXX:2:1108:1229:39041#28#TAAGG	4945.92	+	bta-miR-17-5p	2	26	51	TACAGTTCTTCTTTGTATTCCTGCCGCCTCTTCTTAATATCTTCTGCTTCT	CAAAGTGCTTACAGTGCAGGTAGTGTACAGTTCTTCTTTGTATTCCTGCCGCCTCTTCTTAATATCTTCTGCTTCT	TS1486O	miRfirst	Intron	bta-miR-17-5p	1	BovB
NA	NM_001001443	chr9	92692150	92692202	HISEQ1:564:C3691ACXX:2:1203:9111:67644#1#AAGGC	159.55	+	bta-miR-17-5p	1	25	52	TACAGTTCTTCTTTGTATTCCTGCCGCCTCTTCTTAATATCTTCTGCTTCTG	AAAGTGCTTACAGTGCAGGTAGTGTACAGTTCTTCTTTGTATTCCTGCCGCCTCTTCTTAATATCTTCTGCTTCTG	TS1486O	miRfirst	Intron	bta-miR-17-5p	1	BovB
NA	NM_001001443	chr9	92586154	92586205	HISEQ1:586:C6CP2ACXX:8:1106:17826:62868#6#TGGTC	100	+	bta-miR-21	2	26	51	TTCATCAGTTCTAATAAAATTTTTTAAAAATGCTCACTGATATGACAGCTG	TAGCTTATCAGACTGATGTTGACAATTCATCAGTTCTAATAAAATTTTTTAAAAATGCTCACTGATATGACAGCTG	TS1524D	miRfirst	Intron	bta-miR-21	1	Mariner1_BT
NA	NM_001001443	chr9	92864421	92864472	HISEQ1:586:C6CP2ACXX:8:1104:8470:77137#8#GGAGC	100	+	bta-miR-21	2	26	51	CCCAGCACAGTCTGAGAGTTCCCCCGCTCCCCGCCAAGGTTCTGAGAATCC	TAGCTTATCAGACTGATGTTGATTCCCCAGCACAGTCTGAGAGTTCCCCCGCTCCCCGCCAAGGTTCTGAGAATCC	TS1524A	miRfirst	3'UTR	bta-miR-21	0	.
NA	NM_001001443	chr9	92866501	92866536	HISEQ1:586:C6CP2ACXX:8:1103:14272:50361#11#CACGA	100	+	bta-miR-181a	2	26	35	TGCTTGTTTATCAGACAGCTGAATGTAGTGATTCT	AACATTCAACGCTGTCGGTGAGTTATGCTTGTTTATCAGACAGCTGAATGTAGTGATTCT	TS1524E	miRfirst	Downstream_10k	bta-miR-181a	0	.
NA	NM_001001443	chr9	92696668	92696714	HISEQ1:564:C3691ACXX:2:1104:6106:30527#7#ATAAG	100	+	bta-miR-23a	2	24	46	TGGCCTGTAATTTTCTTTTCTTGTAGTGTCCTTGTCTAGTTTTGGT	ATCACATTGCCAGGGATTACCATTGGCCTGTAATTTTCTTTTCTTGTAGTGTCCTTGTCTAGTTTTGGT	TS1486F	miRfirst	Intron	bta-miR-23a	1	L1M3de
NA	NM_001001443	chr9	92866375	92866422	HISEQ1:564:C3691ACXX:2:1114:12590:46528#14#GATGA	100	+	bta-miR-18b	2	24	47	AAGTGCATCTAAATTTGGGGCCGATTTTATGTGTCTGCAGTAAGAAT	TAAGGTGCATCTAGTGCAGATAGAAGTGCATCTAAATTTGGGGCCGATTTTATGTGTCTGCAGTAAGAAT	TS1486H	miRfirst	Downstream_10k	bta-miR-18a	0	.
NA	NM_001001443	chr9	92864960	92864997	HISEQ2:512:C264LACXX:7:1204:11705:62566#10#AAAAA	1595.46	+	bta-miR-21	2	26	37	TTGCTCTGTTGTATAGCTGTAGCAGAATATTCAGTGA	TAGCTTATCAGACTGATGTTGACTTTTGCTCTGTTGTATAGCTGTAGCAGAATATTCAGTGA	TS1330G	miRfirst	Downstream_10k	bta-miR-21	0	.
NA	NM_001001443	chr9	92864960	92864997	HISEQ2:512:C264LACXX:7:1110:18630:71708#1#AAAAT	159.55	+	bta-miR-21	1	25	37	TTGCTCTGTTGTATAGCTGTAGCAGAATATTCAGTGA	AGCTTATCAGACTGATGTTGACTTTTGCTCTGTTGTATAGCTGTAGCAGAATATTCAGTGA	TS1330G	miRfirst	Downstream_10k	bta-miR-21	0	.
NA	NM_001001443	chr9	92865191	92865227	HISEQ2:536:C2RD9ACXX:1:1103:3205:49503#10#GAGAG	100	+	bta-miR-21	2	26	36	GTTGATCCCAGTTAAATAAGCTCCACATCCACCAGT	TAGCTTATCAGACTGATGTTGACAAGTTGATCCCAGTTAAATAAGCTCCACATCCACCAGT	TS1383F	miRfirst	Downstream_10k	bta-miR-21	0	.
NA	NM_001001443	chr9	92865195	92865230	HISEQ2:512:C264LACXX:7:1104:20520:47394#14#GGTAC	2393.19	+	bta-miR-21	2	26	35	ATCCCAGTTAAATAAGCTCCACATCCACCAGTTTA	TAGCTTATCAGACTGATGTTGATTGATCCCAGTTAAATAAGCTCCACATCCACCAGTTTA	TS1330J	miRfirst	Downstream_10k	bta-miR-21	0	.
NA	NM_001001443	chr9	92689642	92689668	HISEQ1:564:C3691ACXX:2:2213:14302:89092#1#CTGGT	100	+	bta-miR-31	2	23	26	TATGAATCACAGCACGCCAGGCCTCC	AGGCAAGATGCTGGCATAACTGTATGAATCACAGCACGCCAGGCCTCC	TS1486G	miRfirst	Intron	bta-miR-31	1	ART2A
NA	NM_001001443	chr9	92693586	92693640	HISEQ2:512:C264LACXX:7:1302:17204:76451#3#GGGTT	100	+	bta-miR-31	2	23	54	CTGATTCCTAGAATGCCGACGTTCACTCTTGCCATCTCTTGTTTGACCACTTCC	AGGCAAGATGCTGGCATAGCTGCTGATTCCTAGAATGCCGACGTTCACTCTTGCCATCTCTTGTTTGACCACTTCC	TS1330C	miRfirst	Intron	bta-miR-31	1	BovB
NA	NM_001001443	chr9	92866687	92866732	HISEQ2:512:C264LACXX:7:1216:2826:64900#8#AAATA	100	+	bta-miR-221	1	23	45	TATATCCACAGTAGATGAAATAGCACTAATCCAGATGCCTATTGT	GCTACATTGTCTGCTGGGTTTTTATATCCACAGTAGATGAAATAGCACTAATCCAGATGCCTATTGT	TS1330D	miRfirst	Downstream_10k	bta-miR-221	0	.
NA	NM_001001443	chr9	92722531	92722584	HISEQ1:564:C3691ACXX:2:1107:3115:24305#20#ATGGA	100	+	bta-miR-484	2	24	53	AGGGGACGACAGAGGATGAGATAGCCGGATGGCATTACTGACTCGATGGATGT	TCAGGCTCAGTCCCCTCCCGATAAGGGGACGACAGAGGATGAGATAGCCGGATGGCATTACTGACTCGATGGATGT	TS1486N	miRfirst	Intron	bta-miR-484	1	ART2A
NA	NM_001001443	chr9	92867377	92867420	HISEQ2:512:C264LACXX:7:1314:8251:65669#2#CTATA	100	+	bta-miR-23a	2	24	43	GTGTTCTGTTAACCACGAATAACTAGCTGTATGTGACAGCTGA	ATCACATTGCTAGGGATTTCCATGTGTTCTGTTAACCACGAATAACTAGCTGTATGTGACAGCTGA	TS1330J	miRfirst	Downstream_10k	bta-miR-23a	0	.
NA	NM_001001443	chr9	92633270	92633323	HISEQ1:564:C3691ACXX:2:1104:8643:30123#31#TAGCA	100	+	bta-miR-26a	2	24	53	CGTACTGCTGAAGCCTGGCTTAGAGATGAATAAATTCAGGTGAATGAAACAAT	TTCAAGTAATCCAGGATAGGCTACGTACTGCTGAAGCCTGGCTTAGAGATGAATAAATTCAGGTGAATGAAACAAT	TS1486M	miRfirst	Intron	bta-miR-26a	0.490566037736	BovB
NA	NM_001001443	chr9	92684192	92684224	HISEQ1:564:C3691ACXX:2:1104:6619:2936#6#GGAAC	100	+	bta-miR-155	2	25	32	AACTACTGTAAATATGCATTATTGTCACTGGC	TTAATGCTAATCGTGATAGGGGTAAACTACTGTAAATATGCATTATTGTCACTGGC	TS1486D	miRfirst	Intron	bta-miR-155	0	.
NA	NM_001001443	chr9	92715129	92715162	HISEQ1:564:C3691ACXX:2:1209:9310:96684#1#ATAAT	100	+	bta-miR-27a-3p	2	22	33	TTGTAGTGAAAGCTCCCTTAGTCATCTGTGAAA	TTCACAGTGGCTAATTTCCGCTTGTAGTGAAAGCTCCCTTAGTCATCTGTGAAA	TS1486N	miRfirst	Intron	bta-miR-27a-3p	0	.
NA	NM_001001443	chr9	92715130	92715162	HISEQ1:564:C3691ACXX:2:1101:4300:60588#56#ATAAT	100	+	bta-miR-27b	2	23	32	TGTAGTGAAAGCTCCCTTAGTCATCTGTGAAA	TTCACAGTGGCTAAGTTCCGCTTGTAGTGAAAGCTCCCTTAGTCATCTGTGAAA	TS1486N	miRfirst	Intron	bta-miR-27a-3p	0	.
NA	NM_001001443	chr9	92864705	92864734	HISEQ2:536:C2RD9ACXX:1:1103:2912:39241#20#GAGTT	100	+	bta-miR-106b	1	22	29	TTAGCGCTTCATGACTGAGCTCGGTCTCT	AAAGTGCTGACAGTGCAGATATTAGCGCTTCATGACTGAGCTCGGTCTCT	TS1383A	miRfirst	3'UTR	bta-miR-17-5p	0	.
NA	NM_001001443	chr9	92560856	92560880	HISEQ1:586:C6CP2ACXX:8:1101:17470:88223#41#GTAGA	7179.57	+	bta-miR-31	2	23	24	AGAGAAAAATGACAGTAGCATTAA	AGGCAAGATGCTGGCATAGCTGAGAGAAAAATGACAGTAGCATTAA	TS1524B	miRfirst	Intron	bta-miR-31	0	.
NA	NM_001001443	chr9	92560856	92560880	HISEQ1:586:C6CP2ACXX:8:1312:6860:8811#1#GGTAG	319.09	+	bta-miR-31	3	24	24	AGAGAAAAATGACAGTAGCATTAA	AAGGCAAGATGCTGGCATAGCTGAGAGAAAAATGACAGTAGCATTAA	TS1524B	miRfirst	Intron	bta-miR-31	0	.
NA	NM_001001443	chr9	92864680	92864725	HISEQ2:536:C2RD9ACXX:1:1101:16009:61570#13#TGAAA	5903.2	+	bta-miR-93	2	24	45	TACCTTACTCAGCACGAGGATTCACCTAGCGCTTCATGACTGAGC	CAAAGTGCTGTTCGTGCAGGTAGTACCTTACTCAGCACGAGGATTCACCTAGCGCTTCATGACTGAGC	TS1383A	miRfirst	3'UTR	bta-miR-17-5p	0	.
NA	NM_001001443	chr9	92864680	92864725	HISEQ2:536:C2RD9ACXX:1:2103:17090:57543#1#TAAAA	159.55	+	bta-miR-93	2	24	45	TACCTGACTCAGCACGAGGATTCACCTAGCGATTCATGACTGAGC	CAAAGTGCTGTTCGTGCAGGTAGTACCTGACTCAGCACGAGGATTCACCTAGCGATTCATGACTGAGC	TS1383A	miRfirst	3'UTR	bta-miR-17-5p	0	.
NA	NM_001001443	chr9	92864706	92864734	HISEQ2:536:C2RD9ACXX:1:2308:1481:28913#1#GAGTT	100	+	bta-miR-20b	1	23	28	TAGCGCTTCATGACTGAGCTCGGTCTCT	AAAGTGCTGACAGTGCAGGTATTAGCGCTTCATGACTGAGCTCGGTCTCT	TS1383A	miRfirst	3'UTR	bta-miR-17-5p	0	.
NA	NM_001001443	chr9	92866490	92866541	HISEQ1:586:C6CP2ACXX:8:2316:2851:69878#1#AAAAC	100	+	bta-miR-181b	2	26	51	TGAAATTGCAATGCTTGTTTATCAGACAGCTGAATGTAGTGATTCTGTTTT	AACATTCATTGCTGTCGGCGGGTTTTGAAATTGCAATGCTTGTTTATCAGACAGCTGAATGTAGTGATTCTGTTTT	TS1524B	miRfirst	Downstream_10k	bta-miR-181a	0	.
NA	NM_001001443	chr9	92865195	92865230	HISEQ2:512:C264LACXX:7:1309:10893:27497#1#GGCAC	159.55	+	bta-miR-21	2	26	35	ATCCCAGTTAAATAAGCTCCACATCCACCAGTTTA	TAGCTTATCAGACTGATGTTGATTGATCCCAGTTAAATAAGCTCCACATCCACCAGTTTA	TS1330J	miRfirst	Downstream_10k	bta-miR-21	0	.
NA	NM_001001443	chr9	92866958	92867009	HISEQ2:512:C264LACXX:7:1108:5894:77326#9#AGAAA	100	+	bta-miR-30d	2	26	51	CCAAACAATAATCCAGCGGAGGGTTTTACATTATTCACATAAGATGTTTGT	TGTAAACATCCCCGACTGGAAGCTACCAAACAATAATCCAGCGGAGGGTTTTACATTATTCACATAAGATGTTTGT	TS1330G	miRfirst	Downstream_10k	bta-miR-30a-5p	0	.
NA	NM_001001443	chr9	92868731	92868765	HISEQ1:586:C6CP2ACXX:8:2312:18109:57592#1#ATTGA	100	+	bta-miR-30d	2	26	34	ATGAATCCAGTGGGATGCTCAAGCACCTTAAACA	TGTAAACATCCCCGACTGGAAGCAAATGAATCCAGTGGGATGCTCAAGCACCTTAAACA	TS1524A	miRfirst	Downstream_10k	bta-miR-30a-5p	0	.
NA	NM_001001443	chr9	92866787	92866841	HISEQ2:536:C2RD9ACXX:1:1106:9465:61365#5#ATCTG	100	+	bta-miR-9	1	23	54	ATTATTCAGGGCAGCTAATTTTGCTTTACCAAAATATAAGTAGTAATATTTTTG	CTTTGGTTATCTAGCTGTATGAATTATTCAGGGCAGCTAATTTTGCTTTACCAAAATATAAGTAGTAATATTTTTG	TS1383H	miRfirst	Downstream_10k	bta-miR-9	0	.
NA	NM_001001443	chr9	92866944	92866983	HISEQ2:512:C264LACXX:7:1101:10010:93309#153#ATGGT	25367.8	+	bta-miR-9	2	24	39	AATACCAGCTAAATCCAAACAATAATCCAGCGGAGGGTT	TCTTTGGTTATCTAGCTGTATGTAATACCAGCTAAATCCAAACAATAATCCAGCGGAGGGTT	TS1330I	miRfirst	Downstream_10k	bta-miR-9	0	.
NA	NM_001001443	chr9	92866944	92866983	HISEQ2:512:C264LACXX:7:2110:18707:96396#1#ATGGC	159.55	+	bta-miR-9	2	24	39	AATACCAGCTAAATCCAAACAATAATCCAGCGGAGGGAT	TCTTTGGTTATCTAGCTGGATGTAATACCAGCTAAATCCAAACAATAATCCAGCGGAGGGAT	TS1330I	miRfirst	Downstream_10k	bta-miR-9	0	.
NA	NM_001001443	chr9	92592159	92592210	HISEQ2:536:C2RD9ACXX:1:2306:10006:79306#1#GTTGT	100	+	bta-miR-193b	2	26	51	GCTGGCAGAGAGAGATTGGCCAGTACCAGTGACAAGGGAAGCATGGCCATG	AACTGGCCCACAAAGTCCCGCTTAAGCTGGCAGAGAGAGATTGGCCAGTACCAGTGACAAGGGAAGCATGGCCATG	TS1383F	miRfirst	CDS	bta-miR-193a-3p	0	.
NA	NM_001001443	chr9	92840092	92840113	HISEQ1:586:C6CP2ACXX:8:1101:21015:4557#213#AAAAT	34621.46	+	bta-miR-15a	1	22	21	AATTAAACTGGTTCTCTGGTA	AGCAGCACATAATGGTTTGTTAATTAAACTGGTTCTCTGGTA	TS1524A	miRfirst	Intron	bta-miR-15a	0	.
NA	NM_001001443	chr9	92840092	92840113	HISEQ1:586:C6CP2ACXX:8:1214:1301:87708#1#GAAAT	159.55	+	bta-miR-15a	1	22	21	AATTAAACTGGTTCTCTGGTA	AGCAGCACATAATGGTTTGTTAATTAAACTGGTTCTCTGGTA	TS1524A	miRfirst	Intron	bta-miR-15a	0	.
NA	NM_001001443	chr9	92592534	92592585	HISEQ1:564:C3691ACXX:2:1109:20641:11333#22#GATCA	100	+	bta-miR-21	2	26	51	GATCCCAACAGTCTTGAGCAACTCTACAGGAAGAGGATTTCAATAGCTGGT	TAGCTTATCAGACTGATGTTGACAAGATCCCAACAGTCTTGAGCAACTCTACAGGAAGAGGATTTCAATAGCTGGT	TS1486O	miRfirst	Intron	bta-miR-21	0	.
NA	NM_001001443	chr9	92726942	92726984	HISEQ1:586:C6CP2ACXX:8:1102:15139:37704#28#GATAG	100	+	bta-miR-21	2	26	42	ACAGTCATGAAAGCATTTGTGGTTGACTTGCTTAGCCTGTGT	TAGCTTATCAGACTGATGTTGACAAACAGTCATGAAAGCATTTGTGGTTGACTTGCTTAGCCTGTGT	TS1524C	miRfirst	Intron	bta-miR-21	0	.
NA	NM_001001443	chr9	92831025	92831056	HISEQ1:564:C3691ACXX:2:1101:18578:83551#4#AAAAT	100	+	bta-miR-18b	2	24	31	CAGCCTATAACACCTGATGCTTGACAATGGG	TAAGGTGCATCTAGTGCAGATAGCAGCCTATAACACCTGATGCTTGACAATGGG	TS1486D	miRfirst	Intron	bta-miR-18a	0	.
PPIF	NM_001001597	chr28	34424243	34424298	HISEQ2:512:C264LACXX:7:1205:9695:99279#5#TAACA	100	+	bta-miR-27a-3p	2	22	55	TATTGTCTTTCTGATTGGAATAATTTCACTTGACTCCCTGGAGCTGAAGCTGTGA	TTCACAGTGGCTAAGTTCCGCTATTGTCTTTCTGATTGGAATAATTTCACTTGACTCCCTGGAGCTGAAGCTGTGA	TS1330C	miRfirst	Downstream_10k	bta-miR-27a-3p	0	.
PPIF	NM_001001597	chr28	34424567	34424601	HISEQ2:512:C264LACXX:7:1102:2717:71324#3#TGGAA	100	+	bta-miR-27a-3p	2	22	34	GTGCTATGTGCTCTGGAAGGAAGTCAAAGTGTAT	TTCACAGTGGCTAAGTTCCGCGTGCTATGTGCTCTGGAAGGAAGTCAAAGTGTAT	TS1330C	miRfirst	Downstream_10k	bta-miR-27a-3p	0	.
PPIF	NM_001001597	chr28	34424239	34424289	HISEQ2:512:C264LACXX:7:2309:12484:27972#1#AATGT	159.55	+	bta-miR-26a	1	23	50	TTAATATTGTCTTTCTGATTGGAATAATTTCACTTGACTCCCTGGAGCTG	TCAAGTAATCCAGGATAGGCTTTTAATATTGTCTTTCTGATTGGAATAATTTCACTTGACTCCCTGGAGCTG	TS1330I	miRfirst	Downstream_10k	bta-miR-26a	0	.
PPIF	NM_001001597	chr28	34424515	34424561	HISEQ2:512:C264LACXX:7:2306:18366:99552#1#GAATA	159.55	+	bta-miR-23a	2	24	46	GCTGTGCCTTGTCAATGTGAATTCCCAGGTTGAAAATAGCAATAAC	ATCACATTGCCAGGGTTTTCCAAGCTGTGCCTTGTCAATGTGAATTCCCAGGTTGAAAATAGCAATAAC	TS1330F	miRfirst	Downstream_10k	bta-miR-23a	0	.
PPIF	NM_001001597	chr28	34424415	34424470	HISEQ2:512:C264LACXX:7:2103:2531:34260#1#GATGT	100	+	bta-miR-27a-3p	2	22	55	TAATCCCAGCCACTGTGAATCCCGTTGGTCTGCTGCTCTTGTATTTGGGGAGAGC	TTAACAGTGGCTAAGTTCCGTTAATCCCAGCCACTGTGAATCCCGTTGGTCTGCTGCTCTTGTATTTGGGGAGAGC	TS1330C	miRfirst	Downstream_10k	bta-miR-27a-3p	0	.
PPIF	NM_001001597	chr28	34424259	34424306	HISEQ2:512:C264LACXX:7:1108:13483:18183#6#CTAAT	100	+	bta-miR-27a-3p	1	21	47	TGAATAATTTCACTTGACTCCCTGGAGCTGAAGCTGTGACACTAACT	TCACAGTGGCTAAGTTCCGCTGAATAATTTCACTTGACTCCCTGGAGCTGAAGCTGTGACACTAACT	TS1330D	miRfirst	Downstream_10k	bta-miR-27a-3p	0	.
PPIF	NM_001001597	chr28	34424515	34424548	HISEQ2:512:C264LACXX:7:1105:5215:75660#6#GAATG	957.28	+	bta-miR-23b-3p	2	25	33	GCTGTGCCTTGTCAATGTGAATTCCCAGGTTGA	ATCACATTGCCAGGGATTACCACAGCTGTGCCTTGTCAATGTGAATTCCCAGGTTGA	TS1330J	miRfirst	Downstream_10k	bta-miR-23a	0	.
PPIF	NM_001001597	chr28	34424269	34424294	HISEQ1:586:C6CP2ACXX:8:2103:7828:74310#1#ATAAT	100	+	bta-miR-27b	2	23	25	CACTTGACTCCCTGGAGCTGAAGCT	TTCACAGTGGCTAAGTTCCGCTCACTTGACTCCCTGGAGCTGAAGCT	TS1524E	miRfirst	Downstream_10k	bta-miR-27a-3p	0	.
PPIF	NM_001001597	chr28	34424315	34424370	HISEQ2:512:C264LACXX:7:1111:2166:80167#8#CAAAA	100	+	bta-miR-27a-3p	2	22	55	TGTGGTGTGACCTGAGTTGGTGGCACAGGCCACAGACCTACAGAGCTTGGCCTTT	TTCACAGTGGCTAAGTTCCGCTGTGGTGTGACCTGAGTTGGTGGCACAGGCCACAGACCTACAGAGCTTGGCCTTT	TS1330C	miRfirst	Downstream_10k	bta-miR-27a-3p	0	.
PPIF	NM_001001597	chr28	34424192	34424238	HISEQ2:536:C2RD9ACXX:1:2104:17611:75162#1#GACAA	159.55	+	bta-miR-193b	1	25	46	TCGACCACAGGGGAAAGCCAGTTGCTGTAAATCGCTGTCATATCTG	ACTGGCCCACAAAGTCCCGCTTCTTCGACCACAGGGGAAAGCCAGTTGCTGTAAATCGCTGTCATATCTG	TS1383H	miRfirst	Downstream_10k	bta-miR-193a-3p	0	.
PPIF	NM_001001597	chr28	34424192	34424238	HISEQ2:536:C2RD9ACXX:1:2104:19298:4104#1#GGCTA	159.55	+	bta-miR-193b	1	25	46	TCGACCACAGGGTAAAGCCAGTTGCTGTAAAGCGCTGTCATATCTG	ACTGGCCCACAAAGTCCCGCTTCTTCGACCACAGGGTAAAGCCAGTTGCTGTAAAGCGCTGTCATATCTG	TS1383H	miRfirst	Downstream_10k	bta-miR-193a-3p	0	.
PPIF	NM_001001597	chr28	34424379	34424424	HISEQ1:586:C6CP2ACXX:8:1106:3467:18951#48#GGCCG	8136.84	+	bta-miR-27a-3p	2	22	45	TCCAGGCCTTTGTGATGGTCCCGCAGCCGAGGCCTTTAATCCCAG	TTCACAGTGGCTAAGTTCCGCTCCAGGCCTTTGTGATGGTCCCGCAGCCGAGGCCTTTAATCCCAG	TS1524H	miRfirst	Downstream_10k	bta-miR-27a-3p	0	.
PPIF	NM_001001597	chr28	34424268	34424294	HISEQ1:586:C6CP2ACXX:8:1111:4861:67442#17#ATAAT	100	+	bta-miR-27a-3p	2	22	26	TCACTTGACTCCCTGGAGCTGAAGCT	TTCACAGTGGCTAAGTTCCGCTCACTTGACTCCCTGGAGCTGAAGCT	TS1524G	miRfirst	Downstream_10k	bta-miR-27a-3p	0	.
PPIF	NM_001001597	chr28	34424379	34424424	HISEQ1:586:C6CP2ACXX:8:1108:16273:43899#1#GGCCT	159.55	+	bta-miR-27a-3p	2	22	45	TCCAGGCCTTTGTGATGGTCCCGCAGCCGAGGCCTTTAATCCCAG	TTCACAGTGGCTAAGTTCCGCTCCAGGCCTTTGTGATGGTCCCGCAGCCGAGGCCTTTAATCCCAG	TS1524H	miRfirst	Downstream_10k	bta-miR-27a-3p	0	.
PPIF	NM_001001597	chr28	34424239	34424292	HISEQ2:512:C264LACXX:7:1101:18455:94309#96#GAATG	15316.41	+	bta-miR-26a	2	24	53	TTAATATTGTCTTTCTGATTGGAATAATTTCACTTGACTCCCTGGAGCTGGTG	TTCAAGTAATCCAGGATAGGCTTTTAATATTGTCTTTCTGATTGGAATAATTTCACTTGACTCCCTGGAGCTGGTG	TS1330I	miRfirst	Downstream_10k	bta-miR-26a	0	.
PPIF	NM_001001597	chr28	34424470	34424522	HISEQ2:512:C264LACXX:7:1105:6768:43704#7#GGATT	100	+	bta-miR-19b	2	25	52	CCGTGGGGGTGGAAGCAGCTGAACCGGGGGACAGACCCACTGCAAGCTGTGC	TGTGCAAATCCATGCAAAACTGGCCCGTGGGGGTGGAAGCAGCTGAACCGGGGGACAGACCCACTGCAAGCTGTGC	TS1330D	miRfirst	Downstream_10k	bta-miR-19a	0	.
PPIF	NM_001001597	chr28	34424515	34424548	HISEQ2:512:C264LACXX:7:2107:11061:61754#1#AATGA	159.55	+	bta-miR-23b-3p	1	24	33	GCTGTGCCTTGTCAATGTGAATTCCCAGGTTGA	TCACATTGCCAGGGATTACCACAGCTGTGCCTTGTCAATGTGAATTCCCAGGTTGA	TS1330J	miRfirst	Downstream_10k	bta-miR-23a	0	.
PPIF	NM_001001597	chr28	34424192	34424238	HISEQ2:536:C2RD9ACXX:1:1203:3439:65584#8#GGCAA	2233.64	+	bta-miR-193b	1	25	46	TCGACCACAGGGGAAAGCCAGTTGCTGTAAAGCGCTGTCATATCTG	ACTGGCCCACAAAGTCCCGCTTCTTCGACCACAGGGGAAAGCCAGTTGCTGTAAAGCGCTGTCATATCTG	TS1383H	miRfirst	Downstream_10k	bta-miR-193a-3p	0	.
CDH5	NM_001001601	chrUn_JH122456	15940	15992	HISEQ1:586:C6CP2ACXX:8:2208:15311:37224#1#GCAAC	100	-	bta-miR-196b	2	25	52	CGGTCTGTCTAGTCAAGGCTATGGTTTTTCCTGTGGTCATGTATGGATGTGA	TAGGTAGTTTCCTGTTGTTGGGTACGGTCTGTCTAGTCAAGGCTATGGTTTTTCCTGTGGTCATGTATGGATGTGA	TS1524D	miRfirst	Downstream_10k	bta-miR-196a	1	ART2A
CLDN1	NM_001001854	chr1	78435634	78435672	HISEQ2:512:C264LACXX:7:1114:21056:32684#1#GGGAG	159.55	+	bta-miR-320	3	25	38	AATATCATTTACCCTCCTTCATCAGCTTTTAGTGTCTT	CAAAAGCTGGGTTGAGAGGGCGAAAATATCATTTACCCTCCTTCATCAGCTTTTAGTGTCTT	TS1330F	miRfirst	Downstream_10k	bta-miR-320	0	.
CLDN1	NM_001001854	chr1	78435958	78436011	HISEQ1:564:C3691ACXX:2:1115:2001:65755#15#GATGC	100	+	bta-miR-26a	2	24	53	TCCTGTTGACCTTCCCATACGCCTCCTGTACCCTGACCTGTAACACACTTATG	TTCAAGTAATCCAGGATAGGCGTTCCTGTTGACCTTCCCATACGCCTCCTGTACCCTGACCTGTAACACACTTATG	TS1486H	miRfirst	Downstream_10k	bta-miR-26a	0	.
CLDN1	NM_001001854	chr1	78435634	78435672	HISEQ2:512:C264LACXX:7:1108:7101:66313#10#GGAGC	1755	+	bta-miR-320	2	24	38	AATATCATTTACCCTCCTTCATCAGCTTTTAGTGTCTT	AAAAGCTGGGTTGAGAGGGCGAAAATATCATTTACCCTCCTTCATCAGCTTTTAGTGTCTT	TS1330F	miRfirst	Downstream_10k	bta-miR-320	0	.
CLDN1	NM_001001854	chr1	78435632	78435665	HISEQ1:564:C3691ACXX:2:1106:4346:33625#22#ATAGC	100	+	bta-miR-320	2	24	33	TAAATATCATTTACCCTCCTTCATCAGCTTTTA	AAAAGCTGGGTTGAGAGGGCGAATAAATATCATTTACCCTCCTTCATCAGCTTTTA	TS1486G	miRfirst	Downstream_10k	bta-miR-320	0	.
CLDN1	NM_001001854	chr1	78420188	78420231	HISEQ2:512:C264LACXX:7:1115:12712:86132#11#CTGAT	100	+	bta-miR-24-3p	2	24	43	TGGCCAACGCGGGGTTGCAGCTGCTGGGCTTCATCCTGGCGTT	TGGCTCAGTTCAGCAGGAACAGTTGGCCAACGCGGGGTTGCAGCTGCTGGGCTTCATCCTGGCGTT	TS1330H	miRfirst	CDS	bta-miR-24-3p	0	.
CLDN1	NM_001001854	chr1	78430260	78430311	HISEQ2:512:C264LACXX:7:1110:3008:21705#10#GATAG	100	+	bta-miR-21	2	26	51	CAAGCAACCCGTGCCTTGATGGTGATTGGCATCCTGCTGGGACTAATAGCC	TAGCTTATCAGACTGATGTTGATTGCAAGCAACCCGTGCCTTGATGGTGATTGGCATCCTGCTGGGACTAATAGCC	TS1330F	miRfirst	CDS	bta-miR-21	0	.
CLDN1	NM_001001854	chr1	78435963	78435987	HISEQ1:564:C3691ACXX:2:1108:12994:92110#12#CTGGT	100	+	bta-let-7f	2	24	24	TTGACCTTCCCATACGCCTCCTGT	TGAGGTAGTAGGTTGTATAGTTGTTGACCTTCCCATACGCCTCCTGT	TS1486D	miRfirst	Downstream_10k	bta-let-7a	0	.
CLDN1	NM_001001854	chr1	78436107	78436135	HISEQ1:586:C6CP2ACXX:8:1105:9037:4322#34#GTTTA	5903.2	+	bta-miR-320	1	23	28	AGTTATATGCCCTCCCAAACTACCTTAT	AAAGCTGGGTTGAGAGGGCGACAGTTATATGCCCTCCCAAACTACCTTAT	TS1524G	miRfirst	Downstream_10k	bta-miR-320	0	.
CLDN1	NM_001001854	chr1	78436107	78436135	HISEQ1:586:C6CP2ACXX:8:2114:17323:51623#1#GGTTT	159.55	+	bta-miR-320	2	24	28	AGTTATATGCCCTCCCAAACTACCTTAT	AAAAGCTGGGTTGAGAGGGCGACAGTTATATGCCCTCCCAAACTACCTTAT	TS1524G	miRfirst	Downstream_10k	bta-miR-320	0	.
BIRC5	NM_001001855	chr19	55104028	55104081	HISEQ2:536:C2RD9ACXX:1:1102:11095:57405#16#AGATT	100	-	bta-miR-23a	2	24	53	AGGCAACTGATAATTCTCCTGTCTTTCCAATGTGAATCTTCCTAAAGGAATAA	ATCACATTGCCAGGGATTACCATAGGCAACTGATAATTCTCCTGTCTTTCCAATGTGAATCTTCCTAAAGGAATAA	TS1383F	miRfirst	3'UTR	bta-miR-23a	0.0943396226415	AT_rich
BIRC5	NM_001001855	chr19	55105204	55105232	HISEQ2:512:C264LACXX:7:1109:20728:96926#6#GGGTA	100	-	bta-miR-27a-3p	2	22	28	TTTGAAGAAACTGCAAAGAAAGTCCGCT	TTTACAGTGGCTAAGTTCCGCTTTGAAGAAACTGCAAAGAAAGTCCGCT	TS1330D	miRfirst	CDS	bta-miR-27a-3p	0	.
BIRC5	NM_001001855	chr19	55104031	55104071	HISEQ2:512:C264LACXX:7:2107:5661:31242#5#AAGAT	100	-	bta-miR-23a	2	24	40	TAATTCTCCTGTCTTTCCAATGTGAATCTTCCTAAAGGAA	ATCACATTGCCAGGGATTTCCAATAATTCTCCTGTCTTTCCAATGTGAATCTTCCTAAAGGAA	TS1330D	miRfirst	3'UTR	bta-miR-23a	0.05	AT_rich
BIRC5	NM_001001855	chr19	55104085	55104126	HISEQ2:536:C2RD9ACXX:1:1103:5805:75014#6#GAATG	100	-	bta-let-7f	2	24	41	TACTAATACTCTTCAAATACCTACTTTCCATTAATGATGTG	TGAGGTAGTAGATTGTATAGTATTACTAATACTCTTCAAATACCTACTTTCCATTAATGATGTG	TS1383G	miRfirst	3'UTR	bta-let-7a	0	.
BIRC5	NM_001001855	chr19	55104947	55104987	HISEQ2:512:C264LACXX:7:1116:11438:25661#10#ATATG	1755	-	bta-miR-30b-5p	2	24	40	TGTTATATAGCTGGAGCTAAGTACAGTAACTGACCTGTCT	TGTAAACATCCTACACTCAGCTCTGTTATATAGCTGGAGCTAAGTACAGTAACTGACCTGTCT	TS1330H	miRfirst	3'UTR	bta-miR-30a-5p	0	.
BIRC5	NM_001001855	chr19	55109575	55109597	HISEQ1:564:C3691ACXX:2:2208:15847:66936#1#AAAGA	159.55	-	bta-miR-23a	1	23	22	TGGTTGTGCTTTCCTTTCTGTC	TCACATTGCCAGGGATTACCACTGGTTGTGCTTTCCTTTCTGTC	TS1486E	miRfirst	CDS	bta-miR-23a	0	.
BIRC5	NM_001001855	chr19	55104022	55104075	HISEQ2:512:C264LACXX:7:1108:16051:7731#10#AAGAG	100	-	bta-miR-23a	2	24	53	TTGATAATTCTTCTGTCTTTCCAATGTGAATCTTCCTAAAGGAATAAATTAAT	ATCACATTGCCAGGGATTACCATTTGATAATTCTTCTGTCTTTCCAATGTGAATCTTCCTAAAGGAATAAATTAAT	TS1330D	miRfirst	3'UTR	bta-miR-23a	0.207547169811	AT_rich
BIRC5	NM_001001855	chr19	55104031	55104069	HISEQ2:536:C2RD9ACXX:1:1307:11991:57770#4#CAATG	100	-	bta-miR-23a	2	24	38	ATTCTCCTGTCTTTCCAATGTGAATCTTCCTAAAGGAA	ATCACATTGCCAGGGATTTCCTAATTCTCCTGTCTTTCCAATGTGAATCTTCCTAAAGGAA	TS1383F	miRfirst	3'UTR	bta-miR-23a	0.0526315789474	AT_rich
BIRC5	NM_001001855	chr19	55109575	55109597	HISEQ1:564:C3691ACXX:2:1113:3630:90760#8#GAAAG	1276.37	-	bta-miR-23a	2	24	22	TGGTTGTGCTTTCCTTTCTGTC	ATCACATTGCCAGGGATTACCACTGGTTGTGCTTTCCTTTCTGTC	TS1486E	miRfirst	CDS	bta-miR-23a	0	.
BIRC5	NM_001001855	chr19	55104947	55104987	HISEQ2:512:C264LACXX:7:2306:10675:82697#1#TATGT	159.55	-	bta-miR-30b-5p	1	23	40	TGTTATATAGCTGGAGCTAAGTACAGTAACTGACCTGTCT	GTAAACATCCTACACTCAGCTCTGTTATATAGCTGGAGCTAAGTACAGTAACTGACCTGTCT	TS1330H	miRfirst	3'UTR	bta-miR-30a-5p	0	.
E-CADHERIN	NM_001002763	chr18	35007753	35007791	HISEQ1:586:C6CP2ACXX:8:1204:18486:49680#14#GGCCT	100	+	bta-miR-17-5p	1	25	38	ATGAGTGTGCCCCAGTACCGACCCCGCCCTGCCAATCC	AAAGTGCTTACAGTGCAGGTACTCATGAGTGTGCCCCAGTACCGACCCCGCCCTGCCAATCC	TS1524D	miRfirst	CDS	bta-miR-17-5p	0	.
E-CADHERIN	NM_001002763	chr18	34956085	34956132	HISEQ2:512:C264LACXX:7:1114:18074:81619#8#ATAGT	100	+	bta-let-7i	2	24	47	TTCTCAGCTAATCTACCTCAATGTCTGAATCACATAATTAAAGGATA	TGAGGTAGTAGTTTGTGCTGTTATTCTCAGCTAATCTACCTCAATGTCTGAATCACATAATTAAAGGATA	TS1330D	miRfirst	Intron	bta-let-7a	0	.
E-CADHERIN	NM_001002763	chr18	34958696	34958728	HISEQ2:536:C2RD9ACXX:1:1103:8726:23587#11#TATTT	2871.83	+	bta-miR-769	2	24	32	CTATCAGTAACTACGGATAAAGGCCTATATAA	TGAGACCTCCGGGTTCTGAGCTTCTATCAGTAACTACGGATAAAGGCCTATATAA	TS1383F	miRfirst	Intron	bta-miR-769	0	.
E-CADHERIN	NM_001002763	chr18	34983791	34983824	HISEQ2:536:C2RD9ACXX:1:2105:12878:14521#1#AAAGG	100	+	bta-miR-29b	2	25	33	ACAACTCATGCAGATGGTTACTATGGTGCCTGG	TAGCACCATTTGAAATCAGTGTTAACAACTCATGCAGATGGTTACTATGGTGCCTGG	TS1383G	miRfirst	Intron	bta-miR-29b	0	.
E-CADHERIN	NM_001002763	chr18	34958696	34958728	HISEQ2:536:C2RD9ACXX:1:1208:13375:86632#1#GTATT	319.09	+	bta-miR-769	3	25	32	CTATCAGTAACTACGGATAAAGGCCTATATAA	TTGAGACCTCCGGGTTCTGAGCTTCTATCAGTAACTACGGATAAAGGCCTATATAA	TS1383F	miRfirst	Intron	bta-miR-769	0	.
E-CADHERIN	NM_001002763	chr18	34958696	34958728	HISEQ2:536:C2RD9ACXX:1:2105:4659:4988#1#ATTTT	159.55	+	bta-miR-769	1	23	32	CTATCAGTAACTACGGATAAAGGCCTATATAA	GAGACCTCCGGGTTCTGAGCTTCTATCAGTAACTACGGATAAAGGCCTATATAA	TS1383F	miRfirst	Intron	bta-miR-769	0	.
SIAT6	NM_001002882	chr3	108045363	108045388	HISEQ1:586:C6CP2ACXX:8:1215:6919:96090#8#TACAC	100	-	bta-miR-93	2	24	25	CCTGGGCTGGTCGAGGGAGGGGGCA	CAAAGTGCTGTTCGTGCAGGTAGCCTGGGCTGGTCGAGGGAGGGGGCA	TS1524D	miRfirst	Intron	bta-miR-17-5p	0	.
SIAT6	NM_001002882	chr3	108211196	108211220	HISEQ1:586:C6CP2ACXX:8:1104:3773:16567#39#AAGTC	6381.84	-	bta-let-7b	2	24	24	AATTCTTACCTCCTCTGGCTTCCT	TGAGGTAGTAGGTTGTGTGGTACAATTCTTACCTCCTCTGGCTTCCT	TS1524G	miRfirst	Intron	bta-let-7a	0	.
SIAT6	NM_001002882	chr3	108246321	108246340	HISEQ2:536:C2RD9ACXX:1:1208:15964:57068#1#AACGT	100	-	bta-miR-32	1	24	19	TTTCAGAAACTGATGAGCA	ATTGCACATGACTAAGCTGCATGTTTCAGAAACTGATGAGCA	TS1383A	miRfirst	Intron	bta-miR-25	0.842105263158	Charlie1a
SIAT6	NM_001002882	chr3	108264458	108264497	HISEQ1:586:C6CP2ACXX:8:1116:11518:47012#14#GATAC	100	-	bta-miR-1249	2	24	39	CGTTGGGGGAAAGAAGGGGAGTCAAGAGTTTTTTATTCA	ACGCCCTTCCCCCCCTTCTTCAACGTTGGGGGAAAGAAGGGGAGTCAAGAGTTTTTTATTCA	TS1524C	miRfirst	Intron	bta-miR-1249	0	.
SIAT6	NM_001002882	chr3	108247924	108247951	HISEQ2:512:C264LACXX:7:1305:2446:30950#2#GGCTA	100	-	bta-let-7c	2	24	27	AACATCCACTTCACCATACCTCTAGCC	TGAGGTAGTAGGTTGTGTGGTTAAACATCCACTTCACCATACCTCTAGCC	TS1330C	miRfirst	Intron	bta-let-7a	1	L1ME1
SIAT6	NM_001002882	chr3	108230787	108230832	HISEQ2:536:C2RD9ACXX:1:1102:8491:71454#8#TTGAC	100	-	bta-miR-26a	2	24	45	GTTGAATCAGCCTTCCATACTTGAGATTAACCGCACAATCGTGGT	TTCAAGTAATCCAGGATAGGCTTGTTGAATCAGCCTTCCATACTTGAGATTAACCGCACAATCGTGGT	TS1383G	miRfirst	Intron	bta-miR-26a	1	L1MC
SIAT6	NM_001002882	chr3	108211196	108211220	HISEQ1:586:C6CP2ACXX:8:1207:5173:42908#1#AAGCC	159.55	-	bta-let-7b	2	24	24	AATTCTTACCTCCTCTGGCTTCCT	TGAGGTAGTAGGTTGTGTGGTACAATTCTTACCTCCTCTGGCTTCCT	TS1524G	miRfirst	Intron	bta-let-7a	0	.
SIAT6	NM_001002882	chr3	108263946	108263997	HISEQ1:564:C3691ACXX:2:1105:4264:12151#4#ATATC	100	-	bta-miR-21	2	26	51	GGAACAGACTGAAAAGTCAACTCCTCTTGGCTCTGTAAGAGAGAAGAGCCC	TAGCTTATCAGACTGATGTTGACACGGAACAGACTGAAAAGTCAACTCCTCTTGGCTCTGTAAGAGAGAAGAGCCC	TS1486N	miRfirst	Intron	bta-miR-21	1	L1MC1
SIAT6	NM_001002882	chr3	108212540	108212561	HISEQ2:512:C264LACXX:7:1106:8110:50189#6#TACGA	100	-	bta-miR-21	2	26	21	CTACATCAAGGTTCAGCAAAC	TAGCTTATCAGACTGATGTTGACTTCTACATCAAGGTTCAGCAAAC	TS1330D	miRfirst	Intron	bta-miR-21	0.190476190476	HAL1
ST3GAL6	NM_001002883	chr1	43999308	43999345	HISEQ1:586:C6CP2ACXX:8:1102:1948:88039#15#TGAGG	100	+	bta-miR-16b	2	23	37	GAATGTTCTCCTGAGCTGCCAACTCTGCTACTTATGA	TAGCAGCACGTAAATATTGGCGGAATGTTCTCCTGAGCTGCCAACTCTGCTACTTATGA	TS1524G	miRfirst	Intron	bta-miR-15a	0	.
ST3GAL6	NM_001002883	chr1	44054681	44054708	HISEQ1:586:C6CP2ACXX:8:1107:4618:16667#9#TGAGC	100	+	bta-miR-26a	2	24	27	AACTTTGTAACCGACTTGACCCAAGAG	TTCAAGTAATCCAGGATAGGCTTAACTTTGTAACCGACTTGACCCAAGAG	TS1524E	miRfirst	CDS	bta-miR-26a	0	.
ST3GAL6	NM_001002883	chr1	44054967	44055019	HISEQ2:512:C264LACXX:7:2106:4183:46581#1#AGGCT	159.55	+	bta-miR-21	1	25	52	TAACTATAGTTAGTTCATCTTAGACTTCTGAAGGGACGTTGACTTCCTAGTA	AGCTTATCAGACTGATGTTGACTTTAACTATAGTTAGTTCATCTTAGACTTCTGAAGGGACGTTGACTTCCTAGTA	TS1330J	miRfirst	3'UTR	bta-miR-21	0	.
ST3GAL6	NM_001002883	chr1	44054994	44055047	HISEQ2:512:C264LACXX:7:1105:19138:15724#9#AAATC	100	+	bta-miR-193a-3p	2	24	53	CTGAAGGGACGTTGACTTCCTAGTAAATAAGGGGGGGTTAGTTTCCTACAACA	AACTGGCCTACAAAGTCCCAGTTCTGAAGGGACGTTGACTTCCTAGTAAATAAGGGGGGGTTAGTTTCCTACAACA	TS1330H	miRfirst	3'UTR	bta-miR-193a-3p	0	.
ST3GAL6	NM_001002883	chr1	44024794	44024847	HISEQ2:536:C2RD9ACXX:1:1101:13940:64660#8#GAAGT	100	+	bta-miR-23a	2	24	53	AAAAACTCTTTGTCCCTGTAAATGTGAGATACTGTCAGGATTGTAGATGGTAC	ATCACATTGCCAGGGATTTCCAAAAAAACTCTTTGTCCCTGTAAATGTGAGATACTGTCAGGATTGTAGATGGTAC	TS1383A	miRfirst	Intron	bta-miR-23a	0	.
ST3GAL6	NM_001002883	chr1	44054685	44054738	HISEQ1:586:C6CP2ACXX:8:1115:14760:73881#1#TTATG	159.55	+	bta-miR-26a	2	24	53	TTGTAACCGACTTGACCCAAGAGTAACCCTACAGACTCAGAAGATAATGCTAA	TTCAAGTAATCCAGGATAGGCTTTTGTAACCGACTTGACCCAAGAGTAACCCTACAGACTCAGAAGATAATGCTAA	TS1524D	miRfirst	3'UTR	bta-miR-26a	0	.
ST3GAL6	NM_001002883	chr1	44024789	44024842	HISEQ2:512:C264LACXX:7:1106:10193:51632#7#ATACA	100	+	bta-miR-23a	2	24	53	CTTTGAAAAACTCTTTGTCCCTGTAAATGTGAGATACTGTCAGGATTGTAGAT	ATCACATTGCCAGGGATTTCCATCTTTGAAAAACTCTTTGTCCCTGTAAATGTGAGATACTGTCAGGATTGTAGAT	TS1330J	miRfirst	Intron	bta-miR-23a	0	.
ST3GAL6	NM_001002883	chr1	44041276	44041308	HISEQ2:536:C2RD9ACXX:1:1312:15361:85686#1#AAAGG	100	+	bta-miR-30c	2	25	32	TTTTTATTGGAGTGTAGTTGATTTACAATGTT	GGTAAACACCCTACACTCTCAGCTTTTTTATTGGAGTGTAGTTGATTTACAATGTT	TS1383A	miRfirst	Intron	bta-miR-30a-5p	1	L1-3_BT
ST3GAL6	NM_001002883	chr1	44041278	44041308	HISEQ2:512:C264LACXX:7:1104:16129:66243#10#TGTTG	100	+	bta-miR-30c	2	25	30	TTTATTGGAGTGTAGTTGATTTACAATGTT	TGTAAACATCCTACACTCTCAGCTTTTATTGGAGTGTAGTTGATTTACAATGTT	TS1330D	miRfirst	Intron	bta-miR-30a-5p	1	L1-3_BT
ST3GAL6	NM_001002883	chr1	44054627	44054678	HISEQ1:586:C6CP2ACXX:8:1201:5751:25436#9#ATTGA	100	+	bta-miR-21	2	26	51	GAATATCACAATGTGACTGCGGAGCAGCTCTTTCTGAAGGACATTATAGAA	TAGCTTATCAGACTGATGTTGACATGAATATCACAATGTGACTGCGGAGCAGCTCTTTCTGAAGGACATTATAGAA	TS1524B	miRfirst	CDS	bta-miR-21	0	.
ST3GAL6	NM_001002883	chr1	44058574	44058627	HISEQ2:512:C264LACXX:7:1205:10201:56295#8#GAAGA	100	+	bta-miR-23a	2	24	53	TGAGCCGAAAAATACATGCTGGGTTTGCATTTCTTACTGTGGGAAAATATTTA	ATCACATTGCCAGGGATTTCCAATGAGCCGAAAAATACATGCTGGGTTTGCATTTCTTACTGTGGGAAAATATTTA	TS1330G	miRfirst	Downstream_10k	bta-miR-23a	0.188679245283	AT_rich
ST3GAL6	NM_001002883	chr1	44060685	44060738	HISEQ2:536:C2RD9ACXX:1:1101:11940:77963#11#GAGAG	100	+	bta-let-7a	2	24	53	ACATTTGGAAACTACCTCATCTCCTACACGTGGAAAAGATAAAGGATACTGTG	TGAGGTAGTAGGTTGTATAGTCTACATTTGGAAACTACCTCATCTCCTACACGTGGAAAAGATAAAGGATACTGTG	TS1383H	miRfirst	Downstream_10k	bta-let-7a	0	.
ST3GAL6	NM_001002883	chr1	44027606	44027659	HISEQ2:512:C264LACXX:7:1113:3083:42943#2#ATGGT	100	+	bta-let-7f	2	24	53	AACACTATACCAACCTAGCTCACTTGAAGCAGCCAATTGTGGTTTGTCTCTTG	TGAGGTAGTAGGTTGTATAGTTTAACACTATACCAACCTAGCTCACTTGAAGCAGCCAATTGTGGTTTGTCTCTTG	TS1330C	miRfirst	Intron	bta-let-7a	0	.
ST3GAL6	NM_001002883	chr1	44054967	44055018	HISEQ2:512:C264LACXX:7:1102:16697:86827#14#AAGGC	2393.19	+	bta-miR-21	2	26	51	TAACTATAGTTAGTTCATCTTAGACTTCTGAAGGGACGTTGACTTCCTAGT	TAGCTTATCAGACTGATGTTGACTTTAACTATAGTTAGTTCATCTTAGACTTCTGAAGGGACGTTGACTTCCTAGT	TS1330J	miRfirst	3'UTR	bta-miR-21	0	.
ST3GAL6	NM_001002883	chr1	44047743	44047762	HISEQ2:536:C2RD9ACXX:1:2206:5891:31121#1#CAAGT	100	+	bta-miR-27a-3p	1	21	19	GTCAGGTCATTCACTATGT	TCACAGTGGCTAAGTTGCGCGTCAGGTCATTCACTATGT	TS1383B	miRfirst	Intron	bta-miR-27a-3p	0	.
ST3GAL6	NM_001002883	chr1	44057848	44057886	HISEQ2:512:C264LACXX:7:1313:21147:17120#2#ACAGA	100	+	bta-miR-23a	2	24	38	TTGTATACTAAAGATGAATAAAAAAATAAAGCAATTGG	ATCACATTGCCAGGGATTTCCATTTGTATACTAAAGATGAATAAAAAAATAAAGCAATTGG	TS1330G	miRfirst	3'UTR	bta-miR-23a	0	.
ST3GAL6	NM_001002883	chr1	44054997	44055019	HISEQ2:512:C264LACXX:7:1213:20513:55359#1#GTTGT	100	+	bta-miR-193b	2	26	22	AAGGGACGTTGACTTCCTAGTA	AACTGGCCCACAAAGTCCCGCTCTGAAGGGACGTTGACTTCCTAGTA	TS1330F	miRfirst	3'UTR	bta-miR-193a-3p	0	.
ST3GAL6	NM_001002883	chr1	44054685	44054738	HISEQ1:586:C6CP2ACXX:8:1110:1891:9896#9#TTACG	1595.46	+	bta-miR-26a	2	24	53	TTGTAACCGACTTGACCCAAGAGTAACCCTACAGACTCAGAAGATAATGCTAA	TTCAAGTAATCCAGGATAGGCTTTTGTAACCGACTTGACCCAAGAGTAACCCTACAGACTCAGAAGATAATGCTAA	TS1524D	miRfirst	3'UTR	bta-miR-26a	0	.
COX5A	NM_001002891	chr21	33840321	33840375	HISEQ2:536:C2RD9ACXX:1:2204:16587:72968#1#GAAAG	159.55	+	bta-miR-15a	2	23	54	GATGACCTGGTTCCAGAGCCCAAAATCATTGATGCTGCTTTGCGGGCATGCAGA	TAGCAGCACATAATGGTTTGTGGATGACCTGGTTCCAGAGCCCAAAATCATTGATGCTGCTTTGCGGGCATGCAGA	TS1383G	miRfirst	CDS	bta-miR-15a	0	.
COX5A	NM_001002891	chr21	33841698	33841733	HISEQ2:512:C264LACXX:7:1206:6671:82512#7#GAGTT	100	+	bta-miR-361	2	24	35	GAAATCTACCCCTATGTCATCCAGGAACTTAGACC	TTATCAGAATCTCCAGGGGTACAGAAATCTACCCCTATGTCATCCAGGAACTTAGACC	TS1330D	miRfirst	CDS	bta-miR-361	0	.
COX5A	NM_001002891	chr21	33840321	33840375	HISEQ2:536:C2RD9ACXX:1:1103:11390:69838#2#GCAAG	319.09	+	bta-miR-15a	2	23	54	GATGACCTGGTTCCAGAGCCCAAAATCATTGATGCTGCTTTGCGGGCATGCAGA	TAGCAGCACATAATGGTTTGTGGATGACCTGGTTCCAGAGCCCAAAATCATTGATGCTGCTTTGCGGGCATGCAGA	TS1383G	miRfirst	CDS	bta-miR-15a	0	.
COX5A	NM_001002891	chr21	33843757	33843783	HISEQ1:586:C6CP2ACXX:8:1105:13896:90348#1#GAAGT	100	+	bta-let-7a	1	23	26	CTTCCCAAGGACTTATTGATAATGCT	GAGGTAGTAGGTTGTATAGTGACTTCCCAAGGACTTATTGATAATGCT	TS1524A	miRfirst	3'UTR	bta-let-7a	0	.
COX5A	NM_001002891	chr21	33843789	33843825	HISEQ2:536:C2RD9ACXX:1:1103:3797:66413#1#GGCTT	159.55	+	bta-miR-26a	1	23	36	TTATAAAGTCACCTGGAAATACTGATGATAACATAT	TCAAGTAATCCAGGATAGGCTTTTATAAAGTCACCTGGAAATACTGATGATAACATAT	TS1383G	miRfirst	3'UTR	bta-miR-26a	0	.
COX5A	NM_001002891	chr21	33841718	33841772	HISEQ2:512:C264LACXX:7:2311:19099:81904#1#GTTAA	159.55	+	bta-miR-27a-3p	3	23	54	CCAGGAACTTAGACCAACTTTGAACGAACTGGGAATCTCCACTCCAGAGGAACT	ATTCACAGTGGCTAAGTTCCGTCCAGGAACTTAGACCAACTTTGAACGAACTGGGAATCTCCACTCCAGAGGAACT	TS1330D	miRfirst	CDS	bta-miR-27a-3p	0	.
COX5A	NM_001002891	chr21	33833084	33833125	HISEQ1:586:C6CP2ACXX:8:2208:10333:89235#1#AAATC	100	+	bta-miR-20a	2	25	41	AGGCCTCCTGCACCCCACTCCGGCCCCCGGCCAAGCCGCCG	TAAAGTGCTTATAGTGCAGGTAGGAGGCCTCCTGCACCCCACTCCGGCCCCCGGCCAAGCCGCCG	TS1524D	miRfirst	CDS	bta-miR-17-5p	0	.
COX5A	NM_001002891	chr21	33841718	33841773	HISEQ2:512:C264LACXX:7:1206:6814:50904#11#TTAAA	1755	+	bta-miR-27a-3p	2	22	55	CCAGGAACTTAGACCAACTTTGAACGAACTGGGAATCTCCACTCCAGAGGAACTG	TTCACAGTGGCTAAGTTCCGTCCAGGAACTTAGACCAACTTTGAACGAACTGGGAATCTCCACTCCAGAGGAACTG	TS1330D	miRfirst	CDS	bta-miR-27a-3p	0	.
COX5A	NM_001002891	chr21	33843792	33843823	HISEQ2:536:C2RD9ACXX:1:1203:18285:14178#9#TGTTA	2233.64	+	bta-miR-26a	2	24	31	TAAAGTCACCTGGAAATACTGATGATAACAT	TTCAAGTAATCCAGGATAGGCTTTAAAGTCACCTGGAAATACTGATGATAACAT	TS1383G	miRfirst	3'UTR	bta-miR-26a	0	.
COX5A	NM_001002891	chr21	33843792	33843823	HISEQ2:536:C2RD9ACXX:1:2104:19009:5830#1#TGTGA	159.55	+	bta-miR-26a	2	24	31	TAACGTCACCTGGAAATACTGATGATAACAT	TTCAAGTAATCCAGGATAGGCTTTAACGTCACCTGGAAATACTGATGATAACAT	TS1383G	miRfirst	3'UTR	bta-miR-26a	0	.
COX5A	NM_001002891	chr21	33843776	33843822	HISEQ1:586:C6CP2ACXX:8:1108:3258:97285#9#GTAGA	100	+	bta-miR-374a	2	24	46	TAATGCTACTTGATTATAAAGTCACCTGGAAATACTGATGATAACA	TTATAATACAACCTGATAAGTGATAATGCTACTTGATTATAAAGTCACCTGGAAATACTGATGATAACA	TS1524F	miRfirst	3'UTR	bta-miR-374a	0	.
COX5A	NM_001002891	chr21	33843790	33843843	HISEQ2:536:C2RD9ACXX:1:1105:2299:49406#9#TAATA	100	+	bta-miR-26a	2	24	53	TATAAAGTCACCTGGAAATACTGATGATAACATATTACCTTATTCGAACAAGT	TTCAAGTAATCCAGGATAGGCTTTATAAAGTCACCTGGAAATACTGATGATAACATATTACCTTATTCGAACAAGT	TS1383G	miRfirst	3'UTR	bta-miR-26a	0	.
COX5A	NM_001002891	chr21	33841718	33841774	HISEQ2:512:C264LACXX:7:2215:11695:56244#1#TAAAT	159.55	+	bta-miR-27a-3p	1	21	56	CCAGGAACTTAGACCAACTTTGAACGAACTGGGAATCTCCACTCCAGAGGAACTGG	TCACAGTGGCTAAGTTCCGTCCAGGAACTTAGACCAACTTTGAACGAACTGGGAATCTCCACTCCAGAGGAACTGG	TS1330D	miRfirst	CDS	bta-miR-27a-3p	0	.
COX5A	NM_001002891	chr21	33841568	33841622	HISEQ2:512:C264LACXX:7:1114:17007:20023#16#AAAAA	100	+	bta-miR-16b	2	23	54	TATATTCTCTGCTGCTAGCCTCTGCATATGACTGAAAGCATTTTCAGCTTCGTG	TAGCAGCACGTAAATATTGGTGTATATTCTCTGCTGCTAGCCTCTGCATATGACTGAAAGCATTTTCAGCTTCGTG	TS1330J	miRfirst	Intron	bta-miR-15a	0	.
COX5A	NM_001002891	chr21	33841713	33841748	HISEQ2:536:C2RD9ACXX:1:1204:3559:94369#10#GGATA	100	+	bta-miR-27a-3p	2	22	35	GTCATCCAGGAACTTAGACCAACTTTGAATGAACT	TTCACAGTGGCTAAGTTCCGCGTCATCCAGGAACTTAGACCAACTTTGAATGAACT	TS1383F	miRfirst	CDS	bta-miR-27a-3p	0	.
COX5A	NM_001002891	chr21	33843788	33843834	HISEQ2:512:C264LACXX:7:1102:17159:82669#18#GAAGC	100	+	bta-miR-26a	2	24	46	TTTATAAAGTCACCTGGAAATACTGATGATAACATATTACCTTATT	TTCAAGTAATCCAGGATAGGCTATTTATAAAGTCACCTGGAAATACTGATGATAACATATTACCTTATT	TS1330F	miRfirst	3'UTR	bta-miR-26a	0	.
COX5A	NM_001002891	chr21	33843774	33843808	HISEQ2:512:C264LACXX:7:1105:4570:88265#4#ACAGA	100	+	bta-miR-26a	2	24	34	GATAATGCTACTTGATTATAAAGTCACCTGGAAA	TTCAAGTAATCCAGGATAGGCTTGATAATGCTACTTGATTATAAAGTCACCTGGAAA	TS1330C	miRfirst	3'UTR	bta-miR-26a	0	.
COX5A	NM_001002891	chr21	33843814	33843867	HISEQ2:536:C2RD9ACXX:1:1108:7243:67585#9#AAAAA	100	+	bta-let-7a	2	24	53	TGATAACATATTACCTTATTCGAACAAGTTTTCCTTTGTTGAGTACCAAACCG	TGAGGTAGTAGGTTGTATAGTGATGATAACATATTACCTTATTCGAACAAGTTTTCCTTTGTTGAGTACCAAACCG	TS1383H	miRfirst	3'UTR	bta-let-7a	0	.
COX5A	NM_001002891	chr21	33843780	33843833	HISEQ1:564:C3691ACXX:2:1103:6083:77774#2#GCAGG	100	+	bta-miR-29a	1	24	53	GCTACTTGATTATAAAGTCACCTGGAAATACTGATGATAACATATTACCTTAT	TAGCACCATCTGAAATCGGTTATGCTACTTGATTATAAAGTCACCTGGAAATACTGATGATAACATATTACCTTAT	TS1486N	miRfirst	3'UTR	bta-miR-29a	0	.
COX5A	NM_001002891	chr21	33841716	33841771	HISEQ2:512:C264LACXX:7:1103:1946:10784#12#AGAAC	100	+	bta-miR-27a-3p	2	22	55	ATCCAGGAACTTAGACCAACTTTGAATGAACTGGGAATCTCCACTCCAGAGGAAC	TTCACAGTGGCTAAGTTCCGCATCCAGGAACTTAGACCAACTTTGAATGAACTGGGAATCTCCACTCCAGAGGAAC	TS1330J	miRfirst	CDS	bta-miR-27a-3p	0	.
COX5A	NM_001002891	chr21	33843786	33843822	HISEQ2:512:C264LACXX:7:1101:4567:34829#21#AATTA	100	+	bta-miR-26a	2	24	36	TGATTATAAAGTCACCTGGAAATACTGATGATAACA	TTCAAGTAATCCAGGATAGGCTTTGATTATAAAGTCACCTGGAAATACTGATGATAACA	TS1330F	miRfirst	3'UTR	bta-miR-26a	0	.
COX5A	NM_001002891	chr21	33841718	33841747	HISEQ2:512:C264LACXX:7:1315:8807:85513#1#GCGTT	159.55	+	bta-miR-27a-3p	2	22	29	CCAGGAACTTAGACCAACTTTGAATGAAC	TTCACAGTGGCTAAGTTCCGTCCAGGAACTTAGACCAACTTTGAATGAAC	TS1330D	miRfirst	CDS	bta-miR-27a-3p	0	.
COX5A	NM_001002891	chr21	33843793	33843846	HISEQ2:536:C2RD9ACXX:1:1203:18364:47235#5#GGTGT	100	+	bta-miR-26a	2	24	53	AAAGTCACCTGGAAATACTGATGATAACATATTACCTTATTCGAACAAGTTTT	TTCAAGTAATCCAGGATAGGCTTAAAGTCACCTGGAAATACTGATGATAACATATTACCTTATTCGAACAAGTTTT	TS1383F	miRfirst	3'UTR	bta-miR-26a	0	.
COX5A	NM_001002891	chr21	33843787	33843825	HISEQ2:512:C264LACXX:7:1205:19223:61038#2#GTGGA	100	+	bta-miR-26a	2	24	38	TATTATAAAGTCACCTGGAAATACTGATGATAACATAT	TTCAAGTAATCCAGGATAGGCTTTATTATAAAGTCACCTGGAAATACTGATGATAACATAT	TS1330G	miRfirst	3'UTR	bta-miR-26a	0	.
COX5A	NM_001002891	chr21	33843789	33843825	HISEQ2:536:C2RD9ACXX:1:1106:11640:15790#5#CGGCT	957.28	+	bta-miR-26a	2	24	36	TTATAAAGTCACCTGGAAATACTGATGATAACATAT	TTCAAGTAATCCAGGATAGGCTTTTATAAAGTCACCTGGAAATACTGATGATAACATAT	TS1383G	miRfirst	3'UTR	bta-miR-26a	0	.
COX5A	NM_001002891	chr21	33841714	33841769	HISEQ2:512:C264LACXX:7:1101:15369:84515#23#TTTAC	100	+	bta-miR-27a-3p	2	22	55	ATATCCAGGAACTTAGACCAACTTTGAATGAACTGGGAATCTCCACTCCAGAGGA	TTCACAGTGGCTAAGTTCCGCATATCCAGGAACTTAGACCAACTTTGAATGAACTGGGAATCTCCACTCCAGAGGA	TS1330E	miRfirst	CDS	bta-miR-27a-3p	0	.
SIAT4B	NM_001002892	chr18	1065205	1065258	HISEQ2:512:C264LACXX:7:1205:3421:78554#3#CGGAA	100	+	bta-let-7b	2	24	53	CACCCCCACTCCCTCCACCCCTAGCCCTAGGCAACCACTAAGCTACTCTGTGT	TGAGGTAGTAGGTTGTGTGGTTTCACCCCCACTCCCTCCACCCCTAGCCCTAGGCAACCACTAAGCTACTCTGTGT	TS1330G	miRfirst	Intron	bta-let-7a	1	L1MB8
SIAT4B	NM_001002892	chr18	1069639	1069680	HISEQ2:536:C2RD9ACXX:1:1102:15896:22988#21#AGTGA	4148.19	+	bta-miR-31	1	22	41	TTTAGAAAGTCAAGACCAGTTATTCTTGCCAGTCTCATCTC	GGCAAGATGCTGGCATAGCTGTTTAGAAAGTCAAGACCAGTTATTCTTGCCAGTCTCATCTC	TS1383F	miRfirst	3'UTR	bta-miR-31	0	.
SIAT4B	NM_001002892	chr18	1069639	1069680	HISEQ2:536:C2RD9ACXX:1:2204:17544:87843#1#AATGA	159.55	+	bta-miR-31	1	22	41	TTTAGAAAGTCAAGACCAGTTATTCTTGCCAGTCTCATCTC	GGCAAGATGCTGGCATAGCTGTTTAGAAAGTCAAGACCAGTTATTCTTGCCAGTCTCATCTC	TS1383F	miRfirst	3'UTR	bta-miR-31	0	.
PAM16	NM_001002893	chr25	4108840	4108893	HISEQ2:512:C264LACXX:7:1310:1698:87229#4#GTGCA	100	-	bta-miR-26a	2	24	53	AACCAGGGACTCACCGTCTCCCCTCCTCTGCAGAACTACGAACACCTATTCAA	TTCAAGTAATCCAGGATAGGCTTAACCAGGGACTCACCGTCTCCCCTCCTCTGCAGAACTACGAACACCTATTCAA	TS1330C	miRfirst	CDS	bta-miR-26a	0	.
EIF5A	NM_001003658	chr19	27219170	27219211	HISEQ2:512:C264LACXX:7:1106:7948:90214#11#ATAGC	100	+	bta-miR-92b	2	24	41	TCATGACAGAGGAGGCGGCTGTTGCAATCAAGGCCATGGCA	TATTGCACTCGTCCCGGCCTCCTTCATGACAGAGGAGGCGGCTGTTGCAATCAAGGCCATGGCA	TS1330E	miRfirst	CDS	bta-miR-25	0	.
EIF5A	NM_001003658	chr19	27219160	27219204	HISEQ2:512:C264LACXX:7:1111:3420:51641#12#AGAGA	100	+	bta-miR-92	2	24	44	GTGCTGTCCGCCATGACAGAGGAGGCGGCTGTTGCAATCAAGGC	TATTGCACTTGTCCCGGCCTGTGGTGCTGTCCGCCATGACAGAGGAGGCGGCTGTTGCAATCAAGGC	TS1330F	miRfirst	CDS	bta-miR-25	0	.
EIF5A	NM_001003658	chr19	27217355	27217388	HISEQ1:586:C6CP2ACXX:8:1207:11666:53520#1#AGACT	159.55	+	bta-miR-92b	1	23	33	GTGCTCAAAGGCCGGCCATGTAAGATTGTGGAG	ATTGCACTCGTCCCGGCCTCCAGTGCTCAAAGGCCGGCCATGTAAGATTGTGGAG	TS1524A	miRfirst	CDS	bta-miR-25	0	.
EIF5A	NM_001003658	chr19	27219776	27219830	HISEQ2:536:C2RD9ACXX:1:2105:15590:83265#1#GAAGC	100	+	bta-miR-16b	2	23	54	TGACCCCTCATTTCCTCCATAGCCCTCTATCCCAAGCATCACCCCCACAGACTG	TAGCAGCACGTAAATATTGGTGTGACCCCTCATTTCCTCCATAGCCCTCTATCCCAAGCATCACCCCCACAGACTG	TS1383F	miRfirst	3'UTR	bta-miR-15a	0	.
EIF5A	NM_001003658	chr19	27220049	27220102	HISEQ2:512:C264LACXX:7:1108:14878:82647#16#CGATG	100	+	bta-miR-23a	2	24	53	TCTAATTAAATGGGTATTTATTTGGAAATCTGAAGAGTACAGGTTGAATGAAC	ATCACATTGCCAGGGATTACCACTCTAATTAAATGGGTATTTATTTGGAAATCTGAAGAGTACAGGTTGAATGAAC	TS1330F	miRfirst	Downstream_10k	bta-miR-23a	0	.
EIF5A	NM_001003658	chr19	27218638	27218668	HISEQ2:536:C2RD9ACXX:1:1104:13150:54331#15#TAAGA	100	+	bta-miR-27a-3p	2	22	30	TACGAAGATATCTGCCCATCAACTCATAAT	TTCACAGTGGCTAAGTTCCGCTACGAAGATATCTGCCCATCAACTCATAAT	TS1383F	miRfirst	CDS	bta-miR-27a-3p	0	.
EIF5A	NM_001003658	chr19	27219153	27219206	HISEQ2:512:C264LACXX:7:1101:20421:12830#25#AGATA	100	+	bta-miR-92	2	24	53	GATCACGGTGCTGTCCGCCATGACAGAGGAGGCGGCTGTTGCAATCAAGGCCA	TATTGCACTTGTCCCGGCCTGTTGATCACGGTGCTGTCCGCCATGACAGAGGAGGCGGCTGTTGCAATCAAGGCCA	TS1330F	miRfirst	CDS	bta-miR-25	0	.
EIF5A	NM_001003658	chr19	27217273	27217313	HISEQ2:512:C264LACXX:7:1101:19635:37536#11#ATAGC	100	+	bta-miR-27a-3p	2	22	40	TTTGGACTTCGAGACAGGAGATGCAGGGGCCCCAGCCACC	TTCACAGTGGCTAAGTTCCGCTTTGGACTTCGAGACAGGAGATGCAGGGGCCCCAGCCACC	TS1330J	miRfirst	CDS	bta-miR-27a-3p	0	.
EIF5A	NM_001003658	chr19	27217326	27217379	HISEQ1:564:C3691ACXX:2:1103:14806:27520#8#AACAA	100	+	bta-miR-20b	2	24	53	GCTCAGCATTACGTAAGAATGGCTTCGTGGTGCTCAAAGGCCGGCCATGTAAG	CAAAGTGCTTACAGTGCAGGTATGCTCAGCATTACGTAAGAATGGCTTCGTGGTGCTCAAAGGCCGGCCATGTAAG	TS1486M	miRfirst	CDS	bta-miR-17-5p	0	.
EIF5A	NM_001003658	chr19	27218977	27219032	HISEQ2:536:C2RD9ACXX:1:1203:3922:4409#3#TAAAG	478.64	+	bta-miR-27a-3p	2	22	55	TGTGCGAGAGGACCTCCGTCTGCCTGAGGGAGACCTTGGCAAGGAGATTGAGCAG	TTCACAGTGGCTAAGTTCTGCTGTGCGAGAGGACCTCCGTCTGCCTGAGGGAGACCTTGGCAAGGAGATTGAGCAG	TS1383F	miRfirst	CDS	bta-miR-27a-3p	0	.
EIF5A	NM_001003658	chr19	27219178	27219225	HISEQ2:512:C264LACXX:7:2211:10849:53273#1#AAGTT	159.55	+	bta-miR-92	1	23	47	GAGGAGGCGGCTGTTGCAATCAAGGCCATGGCAAAATAACTGGCTCC	ATTGCACTTGTCCCGGCCTGTAGAGGAGGCGGCTGTTGCAATCAAGGCCATGGCAAAATAACTGGCTCC	TS1330C	miRfirst	3'UTR	bta-miR-25	0	.
EIF5A	NM_001003658	chr19	27219501	27219555	HISEQ1:564:C3691ACXX:2:1315:18398:97982#1#CCAAA	100	+	bta-miR-27b	2	23	54	TTTGACGTTTTATTTTGGTTTCCCCTACCCCTTCAATCTGTCGGGGAGCCCCTG	TTCACGGTGGCTAAGTTCTGCATTTGACGTTTTATTTTGGTTTCCCCTACCCCTTCAATCTGTCGGGGAGCCCCTG	TS1486F	miRfirst	3'UTR	bta-miR-27a-3p	0	.
EIF5A	NM_001003658	chr19	27219500	27219556	HISEQ1:564:C3691ACXX:2:1102:3131:30387#1#CAAAT	159.55	+	bta-miR-27a-3p	1	21	56	ATTTGACGTTTTATTTTGGTTTCCCCTACCCCTTCAATCTGTCGGGGAGCCCCTGC	TCACAGTGGCTAAGTTCTGCATTTGACGTTTTATTTTGGTTTCCCCTACCCCTTCAATCTGTCGGGGAGCCCCTGC	TS1486F	miRfirst	3'UTR	bta-miR-27a-3p	0	.
EIF5A	NM_001003658	chr19	27218977	27219033	HISEQ2:536:C2RD9ACXX:1:2103:5907:16948#1#AAAGT	159.55	+	bta-miR-27a-3p	1	21	56	TGTGCGAGAGGACCTCCGTCTGCCTGAGGGAGACCTTGGCAAGGAGATTGAGCAGA	TCACAGTGGCTAAGTTCTGCTGTGCGAGAGGACCTCCGTCTGCCTGAGGGAGACCTTGGCAAGGAGATTGAGCAGA	TS1383F	miRfirst	CDS	bta-miR-27a-3p	0	.
EIF5A	NM_001003658	chr19	27219178	27219225	HISEQ2:512:C264LACXX:7:1203:11411:70744#6#GAAGT	957.28	+	bta-miR-92	2	24	47	GAGGAGGCGGCTGTTGCAATCAAGGCCATGGCAAAATAACTGGCTCC	TATTGCACTTGTCCCGGCCTGTAGAGGAGGCGGCTGTTGCAATCAAGGCCATGGCAAAATAACTGGCTCC	TS1330C	miRfirst	3'UTR	bta-miR-25	0	.
EIF5A	NM_001003658	chr19	27218978	27219032	HISEQ2:536:C2RD9ACXX:1:2101:12907:97958#1#TAAAG	100	+	bta-miR-27b	2	23	54	GTGCGAGAGGACCTCCGTCTGCCTGAGGGAGACCTTGGCAAGGAGATTGAGCAG	TTCACAGAGGCTAAGTTCTGCTGTGCGAGAGGACCTCCGTCTGCCTGAGGGAGACCTTGGCAAGGAGATTGAGCAG	TS1383F	miRfirst	CDS	bta-miR-27a-3p	0	.
EIF5A	NM_001003658	chr19	27217355	27217388	HISEQ1:586:C6CP2ACXX:8:1104:16520:10415#14#AAGAC	3031.37	+	bta-miR-92b	2	24	33	GTGCTCAAAGGCCGGCCATGTAAGATTGTGGAG	TATTGCACTCGTCCCGGCCTCCAGTGCTCAAAGGCCGGCCATGTAAGATTGTGGAG	TS1524A	miRfirst	CDS	bta-miR-25	0	.
EIF5A	NM_001003658	chr19	27218645	27218679	HISEQ1:564:C3691ACXX:2:1208:7634:21730#8#GCAAA	100	+	bta-let-7b	2	24	34	AGATCTGCCCATCAACTCATAATATGGATGTCCC	TGAGGTAGTAGGTTGTGTGGTTTAGATCTGCCCATCAACTCATAATATGGATGTCCC	TS1486J	miRfirst	CDS	bta-let-7a	0	.
EIF5A	NM_001003658	chr19	27219500	27219555	HISEQ1:564:C3691ACXX:2:1110:18425:8952#6#CCAAA	957.28	+	bta-miR-27a-3p	2	22	55	ATTTGACGTTTTATTTTGGTTTCCCCTACCCCTTCAATCTGTCGGGGAGCCCCTG	TTCACAGTGGCTAAGTTCTGCATTTGACGTTTTATTTTGGTTTCCCCTACCCCTTCAATCTGTCGGGGAGCCCCTG	TS1486F	miRfirst	3'UTR	bta-miR-27a-3p	0	.
TUBB2B	NM_001003900	chr23	50483746	50483768	HISEQ1:586:C6CP2ACXX:8:1101:18272:27094#22#GCAGG	100	+	bta-let-7b	2	24	22	ACTATGGTGCTCAGTTTTGCCT	TGAGGTAGTAGGTTGTGTGGTTTACTATGGTGCTCAGTTTTGCCT	TS1524A	miRfirst	3'UTR	bta-let-7a	0	.
TUBB2B	NM_001003900	chr23	50483738	50483762	HISEQ2:536:C2RD9ACXX:1:2201:17379:33703#1#AATTG	478.64	+	bta-miR-29a	1	24	24	ATTCGTATACTATGGTGCTCAGTT	TAGCACCTTCTGAAATCGGTTATATTCGTATACTATGGTGCTCAGTT	TS1383E	miRfirst	3'UTR	bta-miR-29a	0	.
TUBB2B	NM_001003900	chr23	50483740	50483768	HISEQ1:564:C3691ACXX:2:1113:11069:99192#24#AGAGT	4148.19	+	bta-miR-29a	1	24	28	TCGTATACTATGGTGCTCAGTTTTGCCT	TAGCACCATCTGAAATCGGTTATTCGTATACTATGGTGCTCAGTTTTGCCT	TS1486M	miRfirst	3'UTR	bta-miR-29a	0	.
TUBB2B	NM_001003900	chr23	50483738	50483762	HISEQ2:536:C2RD9ACXX:1:2104:15976:59837#1#ACTTG	159.55	+	bta-miR-29a	1	24	24	ATTAGTATACTATGGTGCTCAGTT	TAGCACCATCCGAAATCGGTTATATTAGTATACTATGGTGCTCAGTT	TS1383E	miRfirst	3'UTR	bta-miR-29a	0	.
TUBB2B	NM_001003900	chr23	50483736	50483768	HISEQ1:586:C6CP2ACXX:8:1101:3798:63041#13#GAAAC	100	+	bta-miR-27b	2	23	32	CTATTCGTATACTATGGTGCTCAGTTTTGCCT	TTCACAGTGGCTAAGTTCCGCTCTATTCGTATACTATGGTGCTCAGTTTTGCCT	TS1524B	miRfirst	3'UTR	bta-miR-27a-3p	0	.
TUBB2B	NM_001003900	chr23	50483733	50483761	HISEQ2:512:C264LACXX:7:1212:10466:99990#9#TAAGT	1755	+	bta-miR-29a	1	24	28	TTTCTATTCGTATACTATGGTGCTCAGT	TAGCACCATCTGAAATTGGTTATTTTCTATTCGTATACTATGGTGCTCAGT	TS1330E	miRfirst	3'UTR	bta-miR-29a	0	.
TUBB2B	NM_001003900	chr23	50446935	50446988	HISEQ2:536:C2RD9ACXX:1:2306:8715:69179#1#ATGGT	100	+	bta-let-7i	2	24	53	CTGGCCGTGGCCGCCATCTTCCGGGGCCGCATGTCCATGAAGGAGGTGGACGG	TGAGGTAGTAGTTTGTGCTGTTCCTGGCCGTGGCCGCCATCTTCCGGGGCCGCATGTCCATGAAGGAGGTGGACGG	TS1383B	miRfirst	Intron	bta-let-7a	0	.
TUBB2B	NM_001003900	chr23	50446336	50446391	HISEQ1:586:C6CP2ACXX:8:2302:12073:78430#1#AATGG	100	+	bta-miR-27a-3p	2	22	55	AGCTGGTGGACTCGGTCCTGGACGTGGTCAGGAAGGAGTCCGAGAGCTGTGACTG	TTCACAGTGGCTAAGTTCCGGAGCTGGTGGACTCGGTCCTGGACGTGGTCAGGAAGGAGTCCGAGAGCTGTGACTG	TS1524C	miRfirst	Intron	bta-miR-27a-3p	0	.
TUBB2B	NM_001003900	chr23	50482786	50482839	HISEQ1:564:C3691ACXX:2:1105:5095:34298#14#GAAAA	100	+	bta-miR-18b	2	24	53	ATTAGTAAGATCCGCGAGGAGTACCCCGACCGCATCATGAACACCTTCAGCGT	TAAGGTGCATCTAGTGCAGATAGATTAGTAAGATCCGCGAGGAGTACCCCGACCGCATCATGAACACCTTCAGCGT	TS1486H	miRfirst	CDS	bta-miR-18a	0	.
TUBB2B	NM_001003900	chr23	50446994	50447047	HISEQ2:536:C2RD9ACXX:1:1101:10457:46330#2#ACAGT	100	+	bta-let-7i	2	24	53	GCTCAACGTGCAGAACAAGAACAGCAGCTACTTCGTGGAGTGGATCCCCAACA	TGAGGTAGTAGTTTGTGCTGTTTGCTCAACGTGCAGAACAAGAACAGCAGCTACTTCGTGGAGTGGATCCCCAACA	TS1383H	miRfirst	Intron	bta-let-7a	0	.
TUBB2B	NM_001003900	chr23	50483796	50483838	HISEQ2:512:C264LACXX:7:1101:21002:79823#8#GAAGC	1595.46	+	bta-miR-23a	2	24	42	ATGTGGAACTCCTCTGGAAATTGCAATATTGTCTAAGATATC	ATCACATTGCCAGGGATTTCCAAATGTGGAACTCCTCTGGAAATTGCAATATTGTCTAAGATATC	TS1330H	miRfirst	3'UTR	bta-miR-23a	0	.
TUBB2B	NM_001003900	chr23	50483745	50483798	HISEQ1:564:C3691ACXX:2:1113:18964:44873#1#AACAG	159.55	+	bta-miR-29a	1	24	53	TACTATGGTGCTCAGTTTTGCCTCTGTCAGAAATTCACTGTTGATGTAATATG	TAGCACCATCTGAAATCGGTTTATACTATGGTGCTCAGTTTTGCCTCTGTCAGAAATTCACTGTTGATGTAATATG	TS1486L	miRfirst	3'UTR	bta-miR-29a	0	.
TUBB2B	NM_001003900	chr23	50483740	50483777	HISEQ2:536:C2RD9ACXX:1:1101:17048:49239#9#AGGTA	1914.55	+	bta-miR-29a	1	24	37	TCGTATACTATGGTGCTCAGTTTTGCCTCTGTCAGAA	TAGCACCATCTGAAATCGGTTATTCGTATACTATGGTGCTCAGTTTTGCCTCTGTCAGAA	TS1383H	miRfirst	3'UTR	bta-miR-29a	0	.
TUBB2B	NM_001003900	chr23	50483791	50483825	HISEQ2:536:C2RD9ACXX:1:1103:16291:25251#2#AACAG	100	+	bta-miR-27b	2	23	34	TAATAATGTGGAACTCCTCTGGAAATTGCAATAT	TTCACAGTGGCTAAGTTCCGCTTAATAATGTGGAACTCCTCTGGAAATTGCAATAT	TS1383G	miRfirst	3'UTR	bta-miR-27a-3p	0	.
TUBB2B	NM_001003900	chr23	50447530	50447556	HISEQ2:536:C2RD9ACXX:1:1106:12052:44861#5#GAATC	100	+	bta-miR-92	2	24	26	GAGATCTTTCTGAACTACTGTTGTAA	TATTGCACTTGTCCCGGCCTGTTGAGATCTTTCTGAACTACTGTTGTAA	TS1383E	miRfirst	Intron	bta-miR-25	0	.
TUBB2B	NM_001003900	chr23	50483358	50483411	HISEQ1:552:C32KNACXX:6:1204:12374:55376#7#ACAGC	100	+	bta-miR-23a	2	24	53	GGAGTGGATCCCCAACAACGTGAAGACGGCCGTGTGCGACATCCCGCCCCGCG	ATCACATTGCCAGGGATTTTCATGGAGTGGATCCCCAACAACGTGAAGACGGCCGTGTGCGACATCCCGCCCCGCG	TS1468O	miRfirst	CDS	bta-miR-23a	0	.
TUBB2B	NM_001003900	chr23	50483734	50483768	HISEQ1:564:C3691ACXX:2:1106:11694:16144#24#TTGAG	100	+	bta-miR-29a	1	24	34	TTCTATTCGTATACTATGGTGCTCAGTTTTGCCT	TAGCACCATCTGAAATCGGTTATTTCTATTCGTATACTATGGTGCTCAGTTTTGCCT	TS1486N	miRfirst	3'UTR	bta-miR-29a	0	.
TUBB2B	NM_001003900	chr23	50447246	50447299	HISEQ2:536:C2RD9ACXX:1:2106:10024:13201#1#ATGGA	100	+	bta-miR-92	2	24	53	AATGAAGGACCTGGTGTCCGAGTACCAGCAGTACCAGGACGCCACGGCCGACG	TATTGCACTTGTCCCGGCCTGTTAATGAAGGACCTGGTGTCCGAGTACCAGCAGTACCAGGACGCCACGGCCGACG	TS1383H	miRfirst	Intron	bta-miR-25	0	.
TUBB2B	NM_001003900	chr23	50483741	50483768	HISEQ1:586:C6CP2ACXX:8:1110:9032:82208#19#ATAAT	3031.37	+	bta-miR-29a	1	24	27	CGTATACTATGGTGCTCAGTTTTGCCT	TAGCACCATCTGAAATCGGTTATCGTATACTATGGTGCTCAGTTTTGCCT	TS1524F	miRfirst	3'UTR	bta-miR-29a	0	.
TUBB2B	NM_001003900	chr23	50482664	50482719	HISEQ1:586:C6CP2ACXX:8:1102:4080:22480#23#AATGG	100	+	bta-miR-27a-3p	2	22	55	AGCTGGTGGACTCGGTCCTGGACGTGGTCAGGAAGGAGTCCGAGAGCTGTGACTG	TTCACAGTGGCTAAGTTCCGGAGCTGGTGGACTCGGTCCTGGACGTGGTCAGGAAGGAGTCCGAGAGCTGTGACTG	TS1524C	miRfirst	CDS	bta-miR-27a-3p	0	.
TUBB2B	NM_001003900	chr23	50483805	50483850	HISEQ1:552:C32KNACXX:6:2207:21024:44775#1#GTAAA	159.55	+	bta-miR-151	4	25	45	TCCTCTGGAAATTGCAATATTGTCTAAGATATCTATACTAATAAA	AACTAGACTGAAGCTCCTTGAGACTCCTCTGGAAATTGCAATATTGTCTAAGATATCTATACTAATAAA	TS1468O	miRfirst	3'UTR	bta-miR-151	0	.
TUBB2B	NM_001003900	chr23	50483738	50483768	HISEQ2:536:C2RD9ACXX:1:1202:19555:69098#3#ATGGA	1276.37	+	bta-miR-29a	1	24	30	ATTCGTATACTATGGTGCTCAGTTTTGCCT	TAGCACCATCTGAAATCGGTTATATTCGTATACTATGGTGCTCAGTTTTGCCT	TS1383G	miRfirst	3'UTR	bta-miR-29a	0	.
TUBB2B	NM_001003900	chr23	50483739	50483768	HISEQ2:536:C2RD9ACXX:1:1103:2593:76199#16#AACGA	3669.56	+	bta-miR-29a	1	24	29	TTCGTATACTATGGTGCTCAGTTTTGCCT	TAGCACCATCTGAAATCGGTTTATTCGTATACTATGGTGCTCAGTTTTGCCT	TS1383H	miRfirst	3'UTR	bta-miR-29a	0	.
TUBB2B	NM_001003900	chr23	50483294	50483347	HISEQ2:512:C264LACXX:7:1213:11276:51122#2#GGCTG	100	+	bta-miR-23a	2	24	53	TGTCCATGAAGGAGGTGGACGAGCAGATGCTCAACGTGCAGAACAAGAACAGC	ATCACATTGCCAGGGATTACCACTGTCCATGAAGGAGGTGGACGAGCAGATGCTCAACGTGCAGAACAAGAACAGC	TS1330D	miRfirst	CDS	bta-miR-23a	0	.
TUBB2B	NM_001003900	chr23	50483738	50483774	HISEQ2:512:C264LACXX:7:2216:13262:16358#1#AAGAT	159.55	+	bta-miR-29c	1	23	36	ATTCGTATACTATGGTGCTCAGTTTTGCCTCTGTCA	AGCACCATCTGAAATCGGTTATATTCGTATACTATGGTGCTCAGTTTTGCCTCTGTCA	TS1330F	miRfirst	3'UTR	bta-miR-29b	0	.
TUBB2B	NM_001003900	chr23	50483737	50483774	HISEQ1:564:C3691ACXX:2:2209:18448:37565#1#GACTT	159.55	+	bta-miR-29c	1	23	37	TATTCGTATACTATGGTGCTCAGTTTTGCCTCTGTCA	AGCACCATCTGAAATCGGTTACTATTCGTATACTATGGTGCTCAGTTTTGCCTCTGTCA	TS1486O	miRfirst	3'UTR	bta-miR-29b	0	.
TUBB2B	NM_001003900	chr23	50483740	50483777	HISEQ2:536:C2RD9ACXX:1:2109:4772:91934#1#GAGGT	159.55	+	bta-miR-29a	2	25	37	TCGTATACTATGGTGCTCAGTTTTGCCTCTGTCAGAA	ATAGCACCATCTGAAATCGGTTATTCGTATACTATGGTGCTCAGTTTTGCCTCTGTCAGAA	TS1383H	miRfirst	3'UTR	bta-miR-29a	0	.
TUBB2B	NM_001003900	chr23	50483733	50483768	HISEQ1:564:C3691ACXX:2:1108:9087:52564#4#GCAAA	638.18	+	bta-miR-29b	2	25	35	TTTCTATTCGTATACTATGGTGCTCAGTTTTGCCT	TAGCACCATTTGAAATCAGTGTTTTTTCTATTCGTATACTATGGTGCTCAGTTTTGCCT	TS1486K	miRfirst	3'UTR	bta-miR-29b	0	.
TUBB2B	NM_001003900	chr23	50446458	50446512	HISEQ1:564:C3691ACXX:2:1103:4293:24667#1#AAAAT	100	+	bta-miR-18b	1	23	54	ATTAGTAAGATCCGCGAGGAGTACCCCGACCGCATCATGAACACCTTCAGCGTG	AAGGTGCATCTAGTGCAGATAGATTAGTAAGATCCGCGAGGAGTACCCCGACCGCATCATGAACACCTTCAGCGTG	TS1486H	miRfirst	Intron	bta-miR-18a	0	.
TUBB2B	NM_001003900	chr23	50447549	50447572	HISEQ2:512:C264LACXX:7:1204:21104:91600#5#ATAGA	100	+	bta-let-7c	2	24	23	GTTGTAATGGCTAAAATCACATA	TGAGGTAGTAGGTTGTGTGGTTTGTTGTAATGGCTAAAATCACATA	TS1330C	miRfirst	Intron	bta-let-7a	0	.
TUBB2B	NM_001003900	chr23	50481362	50481415	HISEQ2:536:C2RD9ACXX:1:2208:13181:45964#1#AAGGC	100	+	bta-miR-365-3p	2	24	53	ATCAGCGATGAGCATGGCATCGACCCCACTGGCAGTTACCATGGAGACAGTGA	TAATGCCCCTAAAAATCCCTATCATCAGCGATGAGCATGGCATCGACCCCACTGGCAGTTACCATGGAGACAGTGA	TS1383E	miRfirst	Intron	bta-miR-365-3p	0	.
TUBB2B	NM_001003900	chr23	50483745	50483768	HISEQ1:586:C6CP2ACXX:8:1116:6184:98570#2#AACTT	319.09	+	bta-miR-29a	1	24	23	TACTATGGTGCTCAGTTTTGCCT	TAGCACCATCTGAAATCGGTTTATACTATGGTGCTCAGTTTTGCCT	TS1524G	miRfirst	3'UTR	bta-miR-29a	0	.
TUBB2B	NM_001003900	chr23	50471779	50471832	HISEQ1:564:C3691ACXX:2:1204:9812:14115#6#TAGTG	100	+	bta-miR-23a	2	24	53	GTTTTCTGTTTACCTGCTGCGTGGCTTTGGGCAAGCCTCTGTCTCTCTGGGCC	ATCACATTGCCAGGGATTTCCAGGTTTTCTGTTTACCTGCTGCGTGGCTTTGGGCAAGCCTCTGTCTCTCTGGGCC	TS1486F	miRfirst	Intron	bta-miR-23a	1	MIRc
TUBB2B	NM_001003900	chr23	50446894	50446947	HISEQ1:564:C3691ACXX:2:1102:8610:39958#13#GTTGA	100	+	bta-miR-92	2	24	53	AGAACATGATGGCCGCCTGCGACCCGCGCCACGGCCGCTACCTGACCGTGGCC	TATTGCACTTGTCCCGGCCTGTTAGAACATGATGGCCGCCTGCGACCCGCGCCACGGCCGCTACCTGACCGTGGCC	TS1486O	miRfirst	Intron	bta-miR-25	0	.
TUBB2B	NM_001003900	chr23	50483745	50483768	HISEQ1:586:C6CP2ACXX:8:1207:14422:68938#5#ATGGA	797.73	+	bta-miR-29a	1	24	23	TACTATGGTGCTCAGTTTTGCCT	TAGCACCATCTGAAATCGGTTTATACTATGGTGCTCAGTTTTGCCT	TS1524G	miRfirst	3'UTR	bta-miR-29a	0	.
TUBB2B	NM_001003900	chr23	50483741	50483768	HISEQ1:586:C6CP2ACXX:8:2302:6000:58203#1#TAATT	159.55	+	bta-miR-29c	1	23	27	CGTATACTATGGTGCTCAGTTTTGCCT	AGCACCATCTGAAATCGGTTATCGTATACTATGGTGCTCAGTTTTGCCT	TS1524F	miRfirst	3'UTR	bta-miR-29b	0	.
TUBB2B	NM_001003900	chr23	50483574	50483627	HISEQ2:536:C2RD9ACXX:1:2209:13909:68672#1#ATGGA	100	+	bta-miR-92	2	24	53	AATGAACGACCTCGTGTCCGAGTACCAGCAGTACCAGGACGCCACGGCCGACG	TATTGCACTTGTCCCGGCCTGTTAATGAACGACCTCGTGTCCGAGTACCAGCAGTACCAGGACGCCACGGCCGACG	TS1383H	miRfirst	CDS	bta-miR-25	0	.
TUBB2B	NM_001003900	chr23	50483738	50483773	HISEQ1:564:C3691ACXX:2:1111:16738:64368#6#AGCTG	957.28	+	bta-miR-29a	1	24	35	ATTCGTATACTATGGTGCTCAGTTTTGCCTCTGTC	TAGCACCATCTGAAATCGGTTAAATTCGTATACTATGGTGCTCAGTTTTGCCTCTGTC	TS1486J	miRfirst	3'UTR	bta-miR-29a	0	.
TUBB2B	NM_001003900	chr23	50468032	50468085	HISEQ2:536:C2RD9ACXX:1:2201:14898:22952#4#AAGGC	100	+	bta-miR-365-3p	2	24	53	ATCAGCGATGAGCATGGCATCGACCCCACTGGCAGTTACCATGGAGACAGTGA	TAATGCCCCTAAAAATCCTTATCATCAGCGATGAGCATGGCATCGACCCCACTGGCAGTTACCATGGAGACAGTGA	TS1383E	miRfirst	Intron	bta-miR-365-3p	0	.
TUBB2B	NM_001003900	chr23	50483805	50483850	HISEQ1:552:C32KNACXX:6:2108:3711:40279#1#AAAAA	319.09	+	bta-miR-151	2	23	45	TCCTCTGGAAATTGCAATATTGTCTAAGATATCTATACTAATAAA	CTAGACTGAAGCTCCTTGAGACTCCTCTGGAAATTGCAATATTGTCTAAGATATCTATACTAATAAA	TS1468O	miRfirst	3'UTR	bta-miR-151	0	.
TUBB2B	NM_001003900	chr23	50483740	50483777	HISEQ2:536:C2RD9ACXX:1:1202:6185:56108#1#GGTAT	159.55	+	bta-miR-29c	1	23	37	TCGTATACTATGGTGCTCAGTTTTGCCTCTGTCAGAA	AGCACCATCTGAAATCGGTTATTCGTATACTATGGTGCTCAGTTTTGCCTCTGTCAGAA	TS1383H	miRfirst	3'UTR	bta-miR-29b	0	.
TUBB2B	NM_001003900	chr23	50447451	50447482	HISEQ1:564:C3691ACXX:2:1102:4656:21904#10#AGGGA	100	+	bta-miR-29b	2	25	31	GGGGCTCTCTGGTGCTCTTCACTGTTGCCAA	TAGCACCATTTGAAATCAGTGTTTGGGGCTCTCTGGTGCTCTTCACTGTTGCCAA	TS1486G	miRfirst	Intron	bta-miR-29b	0	.
TUBB2B	NM_001003900	chr23	50448491	50448528	HISEQ2:512:C264LACXX:7:1110:21033:45770#7#AGAAT	100	+	bta-miR-27a-3p	2	22	37	TAGTTAATGGAATCCCCTGTACTTAGGAATAGCCATA	TTCACAGTGGCTAAGTTCCGCTAGTTAATGGAATCCCCTGTACTTAGGAATAGCCATA	TS1330C	miRfirst	Intron	bta-miR-27a-3p	0	.
TUBB2B	NM_001003900	chr23	50483739	50483786	HISEQ2:512:C264LACXX:7:1111:6051:62341#5#GAAAT	797.73	+	bta-miR-29c	1	23	47	TTCGTATACTATGGTGCTCAGTTTTGCCTCTGTCAGAAATTCACTGT	AGCACCATCTGAAATCGGTTAATTCGTATACTATGGTGCTCAGTTTTGCCTCTGTCAGAAATTCACTGT	TS1330D	miRfirst	3'UTR	bta-miR-29b	0	.
TUBB2B	NM_001003900	chr23	50483222	50483275	HISEQ1:564:C3691ACXX:2:2308:13366:52507#1#GTTGA	100	+	bta-miR-92	2	24	53	AGAACATGATGGCCGCCTGCGACCCGCGCCACGGCCGCTACCTGACCGTGGCC	TATTGCACTTGTCCCGGCCTGTTAGAACATGATGGCCGCCTGCGACCCGCGCCACGGCCGCTACCTGACCGTGGCC	TS1486O	miRfirst	CDS	bta-miR-25	0	.
TUBB2B	NM_001003900	chr23	50483797	50483833	HISEQ1:586:C6CP2ACXX:8:1109:2324:34029#42#AGAGC	100	+	bta-miR-27a-3p	2	22	36	TGTGGAACTCCTCTGGAAATTGCAATATTGTCTAAG	TTCACAGTGGCTAAGCTCCGATGTGGAACTCCTCTGGAAATTGCAATATTGTCTAAG	TS1524B	miRfirst	3'UTR	bta-miR-27a-3p	0	.
TUBB2B	NM_001003900	chr23	50483263	50483316	HISEQ2:536:C2RD9ACXX:1:2108:21268:22142#1#ATGGT	100	+	bta-let-7i	2	24	53	CTGACCGTGGCCACCATCTTCCGGGGCCGCATGTCCATGAAGGAGGTGGACGG	TGAGGTAGTAGTATGTGCTGTTCCTGACCGTGGCCACCATCTTCCGGGGCCGCATGTCCATGAAGGAGGTGGACGG	TS1383B	miRfirst	CDS	bta-let-7a	0	.
TUBB2B	NM_001003900	chr23	50483739	50483768	HISEQ1:564:C3691ACXX:2:1201:6394:57996#8#AAGAC	1435.91	+	bta-miR-29a	1	24	29	TTCGTATACTATGGTGCTCAGTTTTGCCT	TAGCACCATCTGAAATCGGTTTATTCGTATACTATGGTGCTCAGTTTTGCCT	TS1486O	miRfirst	3'UTR	bta-miR-29a	0	.
TUBB2B	NM_001003900	chr23	50483737	50483774	HISEQ1:564:C3691ACXX:2:1102:7188:94004#23#AGACT	3669.56	+	bta-miR-29a	1	24	37	TATTCGTATACTATGGTGCTCAGTTTTGCCTCTGTCA	TAGCACCATCTGAAATCGGTTACTATTCGTATACTATGGTGCTCAGTTTTGCCTCTGTCA	TS1486O	miRfirst	3'UTR	bta-miR-29a	0	.
TUBB2B	NM_001003900	chr23	50483796	50483836	HISEQ2:536:C2RD9ACXX:1:1101:16128:33272#15#ATTGC	4148.19	+	bta-miR-23a	2	24	40	ATGTGGAACTCCTCTGGAAATTGCAATATTGTCTAAGATA	ATCACATTGCCAGGGATTTCCAAATGTGGAACTCCTCTGGAAATTGCAATATTGTCTAAGATA	TS1383F	miRfirst	3'UTR	bta-miR-23a	0	.
TUBB2B	NM_001003900	chr23	50483733	50483776	HISEQ1:564:C3691ACXX:2:1115:6683:20273#7#GAAGT	1116.82	+	bta-miR-29a	1	24	43	TTTCTATTCGTATACTATGGTGCTCAGTTTTGCCTCTGTCAGA	TAGCACCATCTGAAATCGGTTAATTTCTATTCGTATACTATGGTGCTCAGTTTTGCCTCTGTCAGA	TS1486F	miRfirst	3'UTR	bta-miR-29a	0	.
TUBB2B	NM_001003900	chr23	50482823	50482855	HISEQ1:552:C32KNACXX:6:1115:16359:59780#2#AAAGT	100	+	bta-let-7f	1	23	32	TGAACACCTTCAGCGTCATGCCCTCGCCCAAG	GAGGTAGTAGGTTGTATAGTTATGAACACCTTCAGCGTCATGCCCTCGCCCAAG	TS1468N	miRfirst	CDS	bta-let-7a	0	.
TUBB2B	NM_001003900	chr23	50483737	50483778	HISEQ2:536:C2RD9ACXX:1:1102:12836:36119#9#GGATG	2233.64	+	bta-miR-29b	2	25	41	TATTCGTATACTATGGTGCTCAGTTTTGCCTCTGTCAGAAA	TAGCACCATTTGAAATCAGTGTTATATTCGTATACTATGGTGCTCAGTTTTGCCTCTGTCAGAAA	TS1383G	miRfirst	3'UTR	bta-miR-29b	0	.
TUBB2B	NM_001003900	chr23	50483790	50483825	HISEQ2:536:C2RD9ACXX:1:2113:17142:69986#1#AACAG	100	+	bta-miR-27a-3p	2	22	35	TTAATAATGTGGAACTCCTCTGGAAATTGCAATAT	TTCACAGTGGCTAAGTTACGCTTAATAATGTGGAACTCCTCTGGAAATTGCAATAT	TS1383G	miRfirst	3'UTR	bta-miR-27a-3p	0	.
TUBB2B	NM_001003900	chr23	50483738	50483768	HISEQ1:564:C3691ACXX:2:2108:10914:89259#2#AAGGA	319.09	+	bta-miR-29a	1	24	30	ATTCGTATACTATGGTGCTCAGTTTTGCCT	TAGCACCATCTGAAATCGGTTATATTCGTATACTATGGTGCTCAGTTTTGCCT	TS1486N	miRfirst	3'UTR	bta-miR-29a	0	.
TUBB2B	NM_001003900	chr23	50483805	50483850	HISEQ1:552:C32KNACXX:6:1102:16257:46014#210#TAAAA	35738.28	+	bta-miR-151	3	24	45	TCCTCTGGAAATTGCAATATTGTCTAAGATATCTATACTAATAAA	ACTAGACTGAAGCTCCTTGAGACTCCTCTGGAAATTGCAATATTGTCTAAGATATCTATACTAATAAA	TS1468O	miRfirst	3'UTR	bta-miR-151	0	.
TUBB2B	NM_001003900	chr23	50483789	50483829	HISEQ1:564:C3691ACXX:2:1106:4953:67885#5#TGAAT	100	+	bta-miR-27a-3p	2	22	40	TGTAATAATGTGGAACTCCTCTGGAAATTGCAATATTGTC	TTCACAGTGGCTAAGTTCCGCTGTAATAATGTGGAACTCCTCTGGAAATTGCAATATTGTC	TS1486F	miRfirst	3'UTR	bta-miR-27a-3p	0	.
TUBB2B	NM_001003900	chr23	50483720	50483772	HISEQ1:564:C3691ACXX:2:1107:15895:14077#12#TACAC	100	+	bta-miR-19a	2	25	52	ATCAAGCATGGTCTTTCTATTCGTATACTATGGTGCTCAGTTTTGCCTCTGT	TGTGCAAATCCATGCAAAACTGAAATCAAGCATGGTCTTTCTATTCGTATACTATGGTGCTCAGTTTTGCCTCTGT	TS1486F	miRfirst	3'UTR	bta-miR-19a	0	.
TUBB2B	NM_001003900	chr23	50445464	50445517	HISEQ2:512:C264LACXX:7:1109:6009:80295#5#TAGAA	100	+	bta-miR-193a-3p	2	24	53	CATCAGTGATGAGCATGGCATCGACCCCACTGGCAGTTACCACGGAGACAGGT	AACTGGCCTACAAAGTCCCAGTTCATCAGTGATGAGCATGGCATCGACCCCACTGGCAGTTACCACGGAGACAGGT	TS1330G	miRfirst	CDS	bta-miR-193a-3p	0	.
TUBB2B	NM_001003900	chr23	50483738	50483774	HISEQ2:512:C264LACXX:7:1104:4218:75902#15#AAAGA	2871.83	+	bta-miR-29a	1	24	36	ATTCGTATACTATGGTGCTCAGTTTTGCCTCTGTCA	TAGCACCATCTGAAATCGGTTATATTCGTATACTATGGTGCTCAGTTTTGCCTCTGTCA	TS1330F	miRfirst	3'UTR	bta-miR-29a	0	.
DYNLL1	NM_001003901	chr17	65861438	65861491	HISEQ2:512:C264LACXX:7:1104:4068:32123#19#ATTAA	100	+	bta-miR-92	2	24	53	CAAGAATGCCGATATGTCGGAGGAGATGCAACAGGACTCGGTGGAGTGTGCTA	TATTGCACTTGTCCCGGCCTGTTCAAGAATGCCGATATGTCGGAGGAGATGCAACAGGACTCGGTGGAGTGTGCTA	TS1330F	miRfirst	CDS	bta-miR-25	0	.
DYNLL1	NM_001003901	chr17	65863269	65863322	HISEQ1:586:C6CP2ACXX:8:2109:3040:76099#1#GAAAT	100	+	bta-let-7b	2	24	53	TGCCACACACCCAGTGATCCATCCAAAAACAAGGACTGCAGCCTAAATTCCAA	TGATGTAGTAGGTTGTGTGGTTGTGCCACACACCCAGTGATCCATCCAAAAACAAGGACTGCAGCCTAAATTCCAA	TS1524C	miRfirst	3'UTR	bta-let-7a	0	.
DYNLL1	NM_001003901	chr17	65863180	65863233	HISEQ2:512:C264LACXX:7:1102:19942:28239#26#GTATA	100	+	bta-miR-34a	2	24	53	ATGTGACACATGAAACCAAACACTTCATCTACTTCTACCTGGGCCAAGTGGCC	TGGCAGTGTCTTAGCTGGTTGTTATGTGACACATGAAACCAAACACTTCATCTACTTCTACCTGGGCCAAGTGGCC	TS1330F	miRfirst	CDS	bta-miR-34a	0	.
DYNLL1	NM_001003901	chr17	65863249	65863286	HISEQ2:536:C2RD9ACXX:1:2202:9752:8287#1#AGTGG	100	+	bta-miR-19b	2	25	37	CTGGTTAAAAGCATGGACTGTGCCACACACCCAGTGA	TGTGCAAGTCCATGCAAAACTGATCTGGTTAAAAGCATGGACTGTGCCACACACCCAGTGA	TS1383E	miRfirst	3'UTR	bta-miR-19a	0	.
MRPS14	NM_001003902	chr16	53712377	53712410	HISEQ1:564:C3691ACXX:2:1204:17043:58978#1#AGCGA	319.09	-	bta-miR-31	1	22	33	TATGATCCAGCAATTCCATTTCTGAGTATAAAC	GGCAAGATGCTGGCATAGATGTATGATCCAGCAATTCCATTTCTGAGTATAAAC	TS1486O	miRfirst	Intron	bta-miR-31	1	L1MA9
MRPS14	NM_001003902	chr16	53712377	53712410	HISEQ1:564:C3691ACXX:2:1103:4790:78437#22#GAGCG	3669.56	-	bta-miR-31	2	23	33	TATGATCCAGCAATTCCATTTCTGAGTATAAAC	AGGCAAGATGCTGGCATAGATGTATGATCCAGCAATTCCATTTCTGAGTATAAAC	TS1486O	miRfirst	Intron	bta-miR-31	1	L1MA9
VKORC1	NM_001003903	chr25	29067066	29067099	HISEQ2:512:C264LACXX:7:1215:8795:87870#6#GAGAC	1116.82	-	bta-miR-28	2	24	33	ATTTCCAAAGCTCCTGCTGTTGCTCCAGGAGGG	AAGGAGCTCACAGTCTATTGAGGATTTCCAAAGCTCCTGCTGTTGCTCCAGGAGGG	TS1330F	miRfirst	3'UTR	bta-miR-28	0	.
VKORC1	NM_001003903	chr25	29067070	29067099	HISEQ2:512:C264LACXX:7:1103:17115:26519#6#GTTAA	1116.82	-	bta-miR-28	1	23	29	ATTTCCAAAGCTCCTGCTGTTGCTCCAGG	AGGAGCTCACAGTCTATTGAGGATTTCCAAAGCTCCTGCTGTTGCTCCAGG	TS1330J	miRfirst	3'UTR	bta-miR-28	0	.
C18H16orf80	NM_001003905	chr18	25897350	25897387	HISEQ2:536:C2RD9ACXX:1:1103:18014:59198#18#AATAA	5424.56	-	bta-miR-186	2	24	37	TTAGTTTAAAAAGGAAACTATCTGGAGGACAATGCAA	CAAAGAATTCTCCTTTTGGGCTCTTAGTTTAAAAAGGAAACTATCTGGAGGACAATGCAA	TS1383A	miRfirst	3'UTR	bta-miR-186	0	.
C18H16orf80	NM_001003905	chr18	25899505	25899543	HISEQ2:512:C264LACXX:7:1109:1854:93522#9#TGTTG	100	-	bta-miR-9	2	24	38	TTCACATGTCCTGCAGACCCAAAGAAAACACTGGGAAT	TCTTTGGTTATCTAGCTGTATGATTCACATGTCCTGCAGACCCAAAGAAAACACTGGGAAT	TS1330D	miRfirst	CDS	bta-miR-9	0	.
C18H16orf80	NM_001003905	chr18	25897172	25897224	HISEQ2:512:C264LACXX:7:1302:18520:64359#3#AAATG	100	-	bta-miR-30c	2	25	52	ATACGTGAATGCTGGAGTGTATCTCGGTGCCTGCCTTGATGTGTGGGGAGAG	TGTAAACACCCTACACTCTCAGCTATACGTGAATGCTGGAGTGTATCTCGGTGCCTGCCTTGATGTGTGGGGAGAG	TS1330F	miRfirst	3'UTR	bta-miR-30a-5p	0	.
C18H16orf80	NM_001003905	chr18	25897350	25897387	HISEQ2:536:C2RD9ACXX:1:2103:9928:84591#1#AATGA	159.55	-	bta-miR-186	2	24	37	TTAGTTTAAAAAGTAAACGATCTGGAGGACAATGCAA	CAAAGAATTCTCCTTTTGGGCTCTTAGTTTAAAAAGTAAACGATCTGGAGGACAATGCAA	TS1383A	miRfirst	3'UTR	bta-miR-186	0	.
TKT	NM_001003906	chr22	48613746	48613778	HISEQ1:564:C3691ACXX:2:1102:5823:64037#53#AATAT	100	+	bta-let-7b	1	23	32	TCACACAAAAACTACCTCATTCAGATTCTGCT	GAGGTAGTAGGTTGTGTGGTTATCACACAAAAACTACCTCATTCAGATTCTGCT	TS1486K	miRfirst	Intron	bta-let-7a	1	MIRb
TKT	NM_001003906	chr22	48613782	48613835	HISEQ2:512:C264LACXX:7:1107:11661:35910#16#AACTT	100	+	bta-let-7f	2	24	53	CTCCATTTTACACGGAGGAAACTGAGGCTCAGAGAGTTCACATCCCTGGGGTC	TGAGGTAGTAGGTTGTATAGTTTCTCCATTTTACACGGAGGAAACTGAGGCTCAGAGAGTTCACATCCCTGGGGTC	TS1330F	miRfirst	Intron	bta-let-7a	0.754716981132	MIRb
TKT	NM_001003906	chr22	48631668	48631719	HISEQ1:586:C6CP2ACXX:8:1104:14208:78615#29#TATGC	100	+	bta-miR-182	2	26	51	GAGTTCTACACATTCCTGAGATCCTGGCAAAGGTGCTCAAAAGATGTACTG	TTTGGCAATGGTAGAACTCACACTTGAGTTCTACACATTCCTGAGATCCTGGCAAAGGTGCTCAAAAGATGTACTG	TS1524A	miRfirst	3'UTR	bta-miR-182	0	.
TKT	NM_001003906	chr22	48608839	48608879	HISEQ2:536:C2RD9ACXX:1:1306:9040:55740#2#AAATT	100	+	bta-miR-26b	1	23	40	TAACCTTCCACTCACACGTGAGGAAACCGAGGCTCCGAGT	TCAAGTAATTCAGGATAGGTTATAACCTTCCACTCACACGTGAGGAAACCGAGGCTCCGAGT	TS1383E	miRfirst	Intron	bta-miR-26a	0	.
TKT	NM_001003906	chr22	48628510	48628553	HISEQ2:512:C264LACXX:7:1110:2388:31208#2#TGTTG	100	+	bta-miR-92	1	23	43	GCAGCACCTTCGCAGCCTTCTTTACACGGGCCTTCGACCAGAT	ATTGCACTTGTCCCGGCCTGTTGCAGCACCTTCGCAGCCTTCTTTACACGGGCCTTCGACCAGAT	TS1330C	miRfirst	CDS	bta-miR-25	0	.
TKT	NM_001003906	chr22	48631681	48631734	HISEQ2:512:C264LACXX:7:1310:11737:14834#6#AGATG	100	+	bta-miR-30b-5p	2	24	53	TCCTGAGATCCTGGCAAAGGTGCTCAAAAGATGTACTGAGAAGAGTCATAAAA	TGTAAACATCCTACACTCAGCTTTCCTGAGATCCTGGCAAAGGTGCTCAAAAGATGTACTGAGAAGAGTCATAAAA	TS1330D	miRfirst	3'UTR	bta-miR-30a-5p	0	.
TKT	NM_001003906	chr22	48613742	48613772	HISEQ2:512:C264LACXX:7:1105:15367:43883#8#ATATG	100	+	bta-let-7b	2	24	30	CTTTACACACAAAAACTACCTCATTCAGAT	TGAGGTAGTAGGTTGTGTGGTTTCTTTACACACAAAAACTACCTCATTCAGAT	TS1330H	miRfirst	Intron	bta-let-7a	1	MIRb
TKT	NM_001003906	chr22	48610489	48610542	HISEQ1:564:C3691ACXX:2:1104:8185:51117#5#ATAAG	100	+	bta-let-7b	2	24	53	ATATATCCCTTCCTGTTTGAACCTCCCTCCCATCTGCCTCCCCATCCCACCCC	TGAGGTAGTAGGTTGTGTGGTTAATATATCCCTTCCTGTTTGAACCTCCCTCCCATCTGCCTCCCCATCCCACCCC	TS1486J	miRfirst	Intron	bta-let-7a	1	L1-3_BT
TKT	NM_001003906	chr22	48608381	48608434	HISEQ2:512:C264LACXX:7:1207:12661:9935#1#AAAGG	100	+	bta-let-7f	2	24	53	GGACACGGCCAACCGCCTGCGTATCAGCTCCATCCAAGCCACCACGGCGGCCG	TGAGGTAGTAGGTTGTATAGTTAGGACACGGCCAACCGCCTGCGTATCAGCTCCATCCAAGCCACCACGGCGGCCG	TS1330J	miRfirst	CDS	bta-let-7a	0	.
TKT	NM_001003906	chr22	48615318	48615372	HISEQ2:512:C264LACXX:7:1210:2465:78056#6#GATAG	100	+	bta-miR-16b	2	23	54	CTCCCATGCATCACAAAGAGTTGCTTAGCAGATAAAGTTCCCTGCAGCTGCCCA	TAGCAGCACGTAAATATTGGTGCTCCCATGCATCACAAAGAGTTGCTTAGCAGATAAAGTTCCCTGCAGCTGCCCA	TS1330C	miRfirst	Intron	bta-miR-15a	0	.
JUP	NM_001004024	chr19	43011084	43011124	HISEQ1:564:C3691ACXX:2:1102:20211:41677#30#TGGAT	100	-	bta-let-7b	1	23	40	CCTGCACAACCTCTCCCACCACCGCGAGGGGCTGCTTGCC	GAGGTAGTAGGTTGTGTGGTTTCCTGCACAACCTCTCCCACCACCGCGAGGGGCTGCTTGCC	TS1486L	miRfirst	CDS	bta-let-7a	0	.
JUP	NM_001004024	chr19	43010135	43010188	HISEQ1:564:C3691ACXX:2:2116:17416:57979#1#TGAAA	100	-	bta-let-7c	2	24	53	AGACGGGCTGCAGAAGATGGTGCCCCTGCTCAACAAGAACAACCCCAAGTTCC	TGAGGTAGTAGGTTGTGTGGTTTAGACGGGCTGCAGAAGATGGTGCCCCTGCTCAACAAGAACAACCCCAAGTTCC	TS1486M	miRfirst	CDS	bta-let-7a	0	.
JUP	NM_001004024	chr19	43014374	43014427	HISEQ2:536:C2RD9ACXX:1:1301:6564:57795#1#GTTTG	159.55	-	bta-miR-27b	3	24	53	ACGCAGCAGCCACCATGGAGGTGATGAACCTGATCGAACAGCCCATCAAGGTG	ATTCACAGTGGCTAAGTTCTGCAACGCAGCAGCCACCATGGAGGTGATGAACCTGATCGAACAGCCCATCAAGGTG	TS1383A	miRfirst	CDS	bta-miR-27a-3p	0	.
JUP	NM_001004024	chr19	43009150	43009198	HISEQ2:536:C2RD9ACXX:1:1108:17303:26455#2#GACAG	100	-	bta-miR-15a	2	23	48	ACTACAGTTATGAGAAGCTGCTCTGGACCACCAGCCGCGTGCTCAAAG	TAGCAGCACATAATGGTTTGTGACTACAGTTATGAGAAGCTGCTCTGGACCACCAGCCGCGTGCTCAAAG	TS1383E	miRfirst	CDS	bta-miR-15a	0	.
JUP	NM_001004024	chr19	43001465	43001492	HISEQ2:512:C264LACXX:7:1103:19964:41298#7#TGTGA	100	-	bta-miR-27a-3p	2	22	27	TGATGCACATGGACATGGATGGAGACT	TTCACAGTGGCTAAGTTCCGCTGATGCACATGGACATGGATGGAGACT	TS1330G	miRfirst	CDS	bta-miR-27a-3p	0	.
JUP	NM_001004024	chr19	43010213	43010257	HISEQ2:512:C264LACXX:7:1104:13653:10357#2#GTGGA	319.09	-	bta-miR-16b	2	23	44	CTATGCCATCACCACGCTGCACAACCTGCTGCTCTACCAGGAGG	TAGCAGCACGTAAATATTGGTTCTATGCCATCACCACGCTGCACAACCTGCTGCTCTACCAGGAGG	TS1330H	miRfirst	CDS	bta-miR-15a	0	.
JUP	NM_001004024	chr19	43014373	43014427	HISEQ2:536:C2RD9ACXX:1:1101:18083:21242#15#TTTGA	3510.01	-	bta-miR-27b	2	23	54	ACGCAGCAGCCACCATGGAGGTGATGAACCTGATCGAACAGCCCATCAAGGTGA	TTCACAGTGGCTAAGTTCTGCAACGCAGCAGCCACCATGGAGGTGATGAACCTGATCGAACAGCCCATCAAGGTGA	TS1383A	miRfirst	CDS	bta-miR-27a-3p	0	.
JUP	NM_001004024	chr19	43010091	43010137	HISEQ2:512:C264LACXX:7:1108:15985:22953#9#GATGA	100	-	bta-miR-29a	1	24	46	CCTGGCCATCACCACCGACTGCCTGCAGCTCCTGGCCTATGGCAAA	TAGCACCATCTGAAATCGGTTATCCTGGCCATCACCACCGACTGCCTGCAGCTCCTGGCCTATGGCAAA	TS1330J	miRfirst	CDS	bta-miR-29a	0	.
JUP	NM_001004024	chr19	43009158	43009209	HISEQ1:586:C6CP2ACXX:8:1105:4753:11759#7#AAGAA	100	-	bta-miR-21	2	26	51	GATCATGCGCAACTACAGTTATGAGAAGCTGCTCTGGACCACCAGCCGCGT	TAGCTTATCAGACTGATGTTGACCAGATCATGCGCAACTACAGTTATGAGAAGCTGCTCTGGACCACCAGCCGCGT	TS1524D	miRfirst	CDS	bta-miR-21	0	.
JUP	NM_001004024	chr19	43010170	43010223	HISEQ2:512:C264LACXX:7:1202:10394:79538#9#GAAGT	100	-	bta-miR-29a	1	24	53	TACCAGGAGGGTGCCAAGATGGCAGTGCGCCTGGCAGACGGGCTGCAGAAGAT	TAGCACCATCTGAAATCGGTTACTACCAGGAGGGTGCCAAGATGGCAGTGCGCCTGGCAGACGGGCTGCAGAAGAT	TS1330J	miRfirst	CDS	bta-miR-29a	0	.
JUP	NM_001004024	chr19	43009178	43009232	HISEQ2:512:C264LACXX:7:1102:1254:66103#9#TGAAA	100	-	bta-miR-16b	2	23	54	GGAGGACCCCAGGCCCTCGTCCAGATCATGCGCAACTACAGTTATGAGAAGCTG	TAGCAGCACGTAAATATTGGCTGGAGGACCCCAGGCCCTCGTCCAGATCATGCGCAACTACAGTTATGAGAAGCTG	TS1330I	miRfirst	CDS	bta-miR-15a	0	.
JUP	NM_001004024	chr19	43010205	43010257	HISEQ2:536:C2RD9ACXX:1:1204:16154:14521#4#TGTAC	797.73	-	bta-miR-103	2	25	52	CTATGCCATCACCACGCTGCACAACCTGCTGCTCTACCAGGAGGGTGCCAAG	AGCAGCATTGTACAGGGCTATGTTCTATGCCATCACCACGCTGCACAACCTGCTGCTCTACCAGGAGGGTGCCAAG	TS1383H	miRfirst	CDS	bta-miR-103	0	.
JUP	NM_001004024	chr19	43009140	43009190	HISEQ2:536:C2RD9ACXX:1:2205:21316:30773#1#TAAAT	100	-	bta-miR-27a-3p	2	22	50	TATGAGAAGCTGCTCTGGACCACCAGCCGCGTGCTCAAAGTGCTGTCCGT	TTCACAGTGGCTAAGTTCCGCTATGAGAAGCTGCTCTGGACCACCAGCCGCGTGCTCAAAGTGCTGTCCGT	TS1383E	miRfirst	CDS	bta-miR-27a-3p	0	.
NA	NM_001007076	chr3	15919506	15919526	HISEQ1:564:C3691ACXX:2:2110:1126:88603#1#AAGGA	100	-	bta-miR-29a	1	24	20	TGTGAAATTCGGCCGTGCTG	TAGCACCATCTGAAATCGGTTATTGTGAAATTCGGCCGTGCTG	TS1486I	miRfirst	CDS	bta-miR-29a	0	.
PTGES3	NM_001007806	chr5	61058007	61058059	HISEQ2:512:C264LACXX:7:1303:4782:77102#6#GATAA	100	+	bta-miR-30c	2	25	52	TCGATTTTATGTTGTTTACGAAAAGGAGAATCTGGCCAGTCATGGCCAAGGT	TGTAAACATCCTACACTCTCAGCTTCGATTTTATGTTGTTTACGAAAAGGAGAATCTGGCCAGTCATGGCCAAGGT	TS1330F	miRfirst	CDS	bta-miR-30a-5p	0	.
PTGES3	NM_001007806	chr5	61069545	61069598	HISEQ2:536:C2RD9ACXX:1:1105:5337:2498#7#AGCGC	100	+	bta-let-7b	2	24	53	CAAGGACCACACACTTACCTCTGCCCTGCTTCCACTCCCATCCAAGGCCCTGA	TGAGGTAGTAGGTTGTGTGGTTTCAAGGACCACACACTTACCTCTGCCCTGCTTCCACTCCCATCCAAGGCCCTGA	TS1383H	miRfirst	Downstream_10k	bta-let-7a	0	.
PTGES3	NM_001007806	chr5	61069541	61069594	HISEQ2:512:C264LACXX:7:2113:18680:42223#8#AGTGA	1276.37	+	bta-let-7b	2	24	53	TGTTCAAGGACCACACACTTACCTCTGCCCTGCTTCCACTCCCATCCAAGGCC	TGAGGTAGTAGGTTGTGTGGTTGTGTTCAAGGACCACACACTTACCTCTGCCCTGCTTCCACTCCCATCCAAGGCC	TS1330D	miRfirst	Downstream_10k	bta-let-7a	0	.
PTGES3	NM_001007806	chr5	61058002	61058042	HISEQ2:536:C2RD9ACXX:1:1105:9382:31528#10#AGGCA	2871.83	+	bta-miR-92	1	23	40	ACAGATCGATTTTATGTAGTTTACGAAAAGGAGAATCTGG	ATTGCACTTGTCCCGGCCTGTGACAGATCGATTTTATGTAGTTTACGAAAAGGAGAATCTGG	TS1383F	miRfirst	CDS	bta-miR-25	0	.
PTGES3	NM_001007806	chr5	61058002	61058042	HISEQ2:536:C2RD9ACXX:1:2204:7848:63057#1#ACGCA	159.55	+	bta-miR-92	1	23	40	ACAGATCGATTTTATGTAGTTTACGAAAAGGATAATCTGG	ATTGCACTTGGCCCGGCCTGTGACAGATCGATTTTATGTAGTTTACGAAAAGGATAATCTGG	TS1383F	miRfirst	CDS	bta-miR-25	0	.
PTGES3	NM_001007806	chr5	61042479	61042532	HISEQ2:512:C264LACXX:7:1314:8376:63203#1#CAGGA	100	+	bta-let-7b	2	24	53	TAGTTCCGGTTACCGTTGGCTGGTGGGGGACATTTTTCCTCCGATGTCCGCTT	TGAGGTAGTAGGGTGTGTGGTTCTAGTTCCGGTTACCGTTGGCTGGTGGGGGACATTTTTCCTCCGATGTCCGCTT	TS1330C	miRfirst	Intron	bta-let-7a	0	.
PTGES3	NM_001007806	chr5	61069541	61069595	HISEQ2:512:C264LACXX:7:1210:15189:74567#1#GTGAT	159.55	+	bta-let-7b	1	23	54	TGTTCAAGGACCACACACTTACCTCTGCCCTGCTTCCACTCCCATCCAAGGCCC	GAGGTAGTAGGTTGTGTGGTTGTGTTCAAGGACCACACACTTACCTCTGCCCTGCTTCCACTCCCATCCAAGGCCC	TS1330D	miRfirst	Downstream_10k	bta-let-7a	0	.
PTGES3	NM_001007806	chr5	61058676	61058730	HISEQ2:512:C264LACXX:7:1213:18540:37447#5#ACATG	100	+	bta-miR-9	1	23	54	CTATTCATTGCAGCAGTATTTAAAATAACCAAAATATGGAAGCAGCCAAAATAT	CTTTGGTTATCTAGCTGTATGACTATTCATTGCAGCAGTATTTAAAATAACCAAAATATGGAAGCAGCCAAAATAT	TS1330C	miRfirst	Intron	bta-miR-9	1	L1M5
PTGES3	NM_001007806	chr5	61059567	61059597	HISEQ2:512:C264LACXX:7:1106:12295:38389#6#AGAAT	100	+	bta-miR-27a-3p	2	22	30	TTAATAATTGGAAAGACTGGGAAGATGATT	TTCACAGTGGCTAAGTTCCGCTTAATAATTGGAAAGACTGGGAAGATGATT	TS1330J	miRfirst	CDS	bta-miR-27a-3p	0	.
PTGES3	NM_001007806	chr5	61069540	61069593	HISEQ2:512:C264LACXX:7:1108:3957:58792#12#CAAGC	100	+	bta-let-7b	2	24	53	GTGTTCAAGGACCACACACTTACCTCTGCCCTGCTTCCACTCCCATCCAAGGC	TGAGGTAGTAGGTTGTGTGGTTTGTGTTCAAGGACCACACACTTACCTCTGCCCTGCTTCCACTCCCATCCAAGGC	TS1330G	miRfirst	Downstream_10k	bta-let-7a	0	.
PTGES3	NM_001007806	chr5	61063965	61063984	HISEQ2:512:C264LACXX:7:1108:7886:98303#8#TATGT	100	+	bta-miR-27b	2	23	19	AAAAAAAAAAACCCTCTAG	TTCACAGTGGCTAAGTTCCGCTAAAAAAAAAAACCCTCTAG	TS1330F	miRfirst	Downstream_10k	bta-miR-27a-3p	0	.
PTGES3	NM_001007806	chr5	61059571	61059611	HISEQ2:536:C2RD9ACXX:1:1102:10612:45180#2#AAGCG	100	+	bta-miR-23a	2	24	40	TAATTGGAAAGACTGGGAAGATGATTCCGATGAAGACATG	ATCACATTGCCAGGGATTTCCAATAATTGGAAAGACTGGGAAGATGATTCCGATGAAGACATG	TS1383G	miRfirst	CDS	bta-miR-23a	0	.
PTGES3	NM_001007806	chr5	61057110	61057162	HISEQ2:512:C264LACXX:7:1109:12378:67342#18#CAAGA	100	+	bta-miR-106	3	25	52	TGCAAAGTGGTACGATCGGAGGGACTATGTCTTCATTGAATTTTGTGTTGAA	TCAAAGTGCTTACAGTGCAGGTTCTGCAAAGTGGTACGATCGGAGGGACTATGTCTTCATTGAATTTTGTGTTGAA	TS1330E	miRfirst	CDS	bta-miR-17-5p	0	.
CAV2	NM_001007808	chr4	53675082	53675107	HISEQ2:512:C264LACXX:7:1115:3522:40368#6#GTATT	100	-	bta-miR-19a	1	24	25	ACAAGTTCCTGACGGTGTTCCTGGC	GTGCAAATCCATGCAAAACTGAAACAAGTTCCTGACGGTGTTCCTGGC	TS1330C	miRfirst	CDS	bta-miR-19a	0	.
CAV2	NM_001007808	chr4	53670442	53670476	HISEQ2:536:C2RD9ACXX:1:1105:3970:65166#8#ATGCA	1595.46	-	bta-miR-24-3p	2	24	34	TCTCTTCTGTCAGCCTGCAACTGAGCCACGATTG	TGGCTCAGTTCAGCAGGAACAGTTCTCTTCTGTCAGCCTGCAACTGAGCCACGATTG	TS1383H	miRfirst	CDS	bta-miR-24-3p	0	.
CAV2	NM_001007808	chr4	53675089	53675131	HISEQ2:512:C264LACXX:7:1108:19872:18146#12#TAGGA	100	-	bta-miR-27a-3p	2	22	42	TTGAAATGAGCAAATATGTGATCTACAAGTTCCTGACGGTGT	TTCACAGTGGCTAAGTTCCGCTTGAAATGAGCAAATATGTGATCTACAAGTTCCTGACGGTGT	TS1330E	miRfirst	CDS	bta-miR-27a-3p	0	.
CAV2	NM_001007808	chr4	53670521	53670575	HISEQ2:512:C264LACXX:7:1109:2135:18300#12#TAATA	100	-	bta-miR-16b	2	23	54	TAAAGACCTGCCTAATGGTCCTGCCTTCAGTGCAGACAATATGGAAGAGTGTGA	TAGCAGCACGTAAATATTGGTGTAAAGACCTGCCTAATGGTCCTGCCTTCAGTGCAGACAATATGGAAGAGTGTGA	TS1330F	miRfirst	CDS	bta-miR-15a	0	.
CAV2	NM_001007808	chr4	53670442	53670476	HISEQ2:536:C2RD9ACXX:1:2105:13745:4354#1#AGGCA	159.55	-	bta-miR-24-3p	2	24	34	TCTCTTCTGTCAGCCTGCAACTGAGCCACGATTG	TGGCTCAGTTCAGCAGGAACAGTTCTCTTCTGTCAGCCTGCAACTGAGCCACGATTG	TS1383H	miRfirst	CDS	bta-miR-24-3p	0	.
CAV2	NM_001007808	chr4	53673263	53673314	HISEQ1:552:C32KNACXX:6:1216:14818:78251#4#GGAGC	100	-	bta-miR-21	2	26	51	GTCAAAAAAGCTAGGCTTTCGTAAAGCACTTGTGGAATAATTGATAACAGT	TAGCTTATCAGACTGATGTTGACCAGTCAAAAAAGCTAGGCTTTCGTAAAGCACTTGTGGAATAATTGATAACAGT	TS1468O	miRfirst	Intron	bta-miR-21	0	.
HSD17B4	NM_001007809	chr7	33510112	33510161	HISEQ1:586:C6CP2ACXX:8:1108:19003:38717#21#GTGAG	100	-	bta-miR-9	1	23	49	GAAATAACCCAGCAAAAATGATCAAAATTAAGGTACAAGGAGAACTGCT	CTTTGGTTATCTAGCTGTATGAGAAATAACCCAGCAAAAATGATCAAAATTAAGGTACAAGGAGAACTGCT	TS1524G	miRfirst	3'UTR	bta-miR-9	0	.
HSD17B4	NM_001007809	chr7	33510217	33510247	HISEQ2:512:C264LACXX:7:1303:17210:37953#1#AAAGT	159.55	-	bta-miR-27b	1	22	30	CTTAAAGACTATGCCAAGCTCTGAAGGATG	TCACAGTGGCTAAGTTCCGCTCTTAAAGACTATGCCAAGCTCTGAAGGATG	TS1330F	miRfirst	3'UTR	bta-miR-27a-3p	0	.
HSD17B4	NM_001007809	chr7	33554975	33555020	HISEQ2:536:C2RD9ACXX:1:2202:7550:27957#1#AAGGA	100	-	bta-miR-182	2	26	45	TATGAAGGGAGTTCTGGTTTCTCCTGTTTGCCAACCTTTGGAGTT	TTTGGCACTGGTAGAACTCACACTGTATGAAGGGAGTTCTGGTTTCTCCTGTTTGCCAACCTTTGGAGTT	TS1383H	miRfirst	CDS	bta-miR-182	0	.
HSD17B4	NM_001007809	chr7	33510116	33510165	HISEQ2:512:C264LACXX:7:1104:18069:99936#20#TAAGC	100	-	bta-miR-221	2	24	49	TGCAGAAATAACCCAGCAAAAATGATCAAAATTAAGGTACAAGGAGAAC	AGCTACATTGTCTGCTGGGTTTATGCAGAAATAACCCAGCAAAAATGATCAAAATTAAGGTACAAGGAGAAC	TS1330F	miRfirst	3'UTR	bta-miR-221	0	.
HSD17B4	NM_001007809	chr7	33510217	33510247	HISEQ2:512:C264LACXX:7:1205:6490:62893#21#CAAAG	3510.01	-	bta-miR-27b	2	23	30	CTTAAAGACTATGCCAAGCTCTGAAGGATG	TTCACAGTGGCTAAGTTCCGCTCTTAAAGACTATGCCAAGCTCTGAAGGATG	TS1330F	miRfirst	3'UTR	bta-miR-27a-3p	0	.
HSD17B4	NM_001007809	chr7	33510123	33510176	HISEQ2:512:C264LACXX:7:1111:17956:98827#11#TAAGT	100	-	bta-miR-221	2	24	53	TTGCCTAAATATGCAGAAATAACCCAGCAAAAATGATCAAAATTAAGGTACAA	AGCTACATTGTCTGCTGGGTTTCTTGCCTAAATATGCAGAAATAACCCAGCAAAAATGATCAAAATTAAGGTACAA	TS1330G	miRfirst	3'UTR	bta-miR-221	0	.
HSD17B4	NM_001007809	chr7	33429954	33430008	HISEQ2:512:C264LACXX:7:1109:16210:51681#9#CAAGC	100	+	bta-miR-15a	2	23	54	TTTGGCCAAGCAAATTATTGTGCTGCAAAACTGGGTCTTCTGGGCCTTTCAAAC	TAGCAGCACATAATGGTTTGTGTTTGGCCAAGCAAATTATTGTGCTGCAAAACTGGGTCTTCTGGGCCTTTCAAAC	TS1330C	miRfirst	CDS	bta-miR-15a	0	.
HSD17B4	NM_001007809	chr7	33555053	33555105	HISEQ2:512:C264LACXX:7:1208:2017:18433#1#AACTC	319.09	-	bta-miR-17-5p	1	25	52	TTCTTCCTATGCGGAGCTGGACACTATTATGTATGCCCTTGGAGTGGGAGCA	AAAGTGCTTACAGTGCAGGTAGTATTCTTCCTATGCGGAGCTGGACACTATTATGTATGCCCTTGGAGTGGGAGCA	TS1330E	miRfirst	CDS	bta-miR-17-5p	0	.
HSD17B4	NM_001007809	chr7	33510217	33510248	HISEQ2:512:C264LACXX:7:1110:14465:74556#1#CAAAG	100	-	bta-miR-27a-3p	2	22	31	TCTTAAACACTATGCCAAGCTCTGAAGGATG	TTGACAGTGGCTAAGTTCCGCTCTTAAACACTATGCCAAGCTCTGAAGGATG	TS1330F	miRfirst	3'UTR	bta-miR-27a-3p	0	.
HSD17B4	NM_001007809	chr7	33555054	33555105	HISEQ2:512:C264LACXX:7:1106:12861:97765#19#AAACT	3190.92	-	bta-miR-17-5p	2	26	51	TTCTTCCTATGCGGAGCTGGACACTATTATGTATGCCCTTGGAGTGGGAGC	CAAAGTGCTTACAGTGCAGGTAGTATTCTTCCTATGCGGAGCTGGACACTATTATGTATGCCCTTGGAGTGGGAGC	TS1330E	miRfirst	CDS	bta-miR-17-5p	0	.
CDC2L1	NM_001007811	chr16	48215689	48215733	HISEQ1:564:C3691ACXX:2:1112:19840:57678#4#GTGAC	100	+	bta-miR-16b	2	23	44	AAATGAACCAATAATGATGGCCATCCTGACCAGTGTGAGGTGAT	TAGCAGCACGTAAATATTGGTGAAATGAACCAATAATGATGGCCATCCTGACCAGTGTGAGGTGAT	TS1486D	miRfirst	Intron	bta-miR-15a	1	L1-3_BT
CDC2L1	NM_001007811	chr16	48230142	48230187	HISEQ1:586:C6CP2ACXX:8:1115:10321:63695#9#TGATT	100	+	bta-miR-21	2	26	45	TCACCCATCGAGCTCAAGCAGGAGCTGCCCAAGTACCTGCCCGCC	TAGCTTATCAGACTGATGTTGACTGTCACCCATCGAGCTCAAGCAGGAGCTGCCCAAGTACCTGCCCGCC	TS1524E	miRfirst	CDS	bta-miR-21	0	.
MGST1	NM_001007815	chr5	99808800	99808853	HISEQ2:536:C2RD9ACXX:1:1102:1183:7547#13#TGAGC	100	-	bta-miR-10a	1	24	53	TCGGCAAAGGAGAAAATGCCAAGAAGTATCTTCGGACAGATGACAGGGTGGAA	ACCCTGTAGATCCGAATTTGTGATCGGCAAAGGAGAAAATGCCAAGAAGTATCTTCGGACAGATGACAGGGTGGAA	TS1383H	miRfirst	CDS	bta-miR-10a	0	.
MGST1	NM_001007815	chr5	99811736	99811782	HISEQ2:536:C2RD9ACXX:1:2208:16182:53784#1#TGAGC	159.55	-	bta-miR-106	1	23	46	CATGGCCTTTGCGTCCTACACGACGATTGTGCTTTCAAAAATGATG	AAAGTGCTTACAGTGCAGATATCATGGCCTTTGCGTCCTACACGACGATTGTGCTTTCAAAAATGATG	TS1383F	miRfirst	CDS	bta-miR-17-5p	0	.
MGST1	NM_001007815	chr5	99808799	99808824	HISEQ1:564:C3691ACXX:2:1106:7927:44070#32#AGCAA	100	-	bta-miR-10a	2	25	25	CTTCGGACAGATGACAGGGTGGAAC	TACCCTGTAGATCCGAATTTGTATCTTCGGACAGATGACAGGGTGGAAC	TS1486K	miRfirst	CDS	bta-miR-10a	0	.
MGST1	NM_001007815	chr5	99796908	99796959	HISEQ1:586:C6CP2ACXX:8:1105:16154:10705#16#GAAGA	100	-	bta-miR-17-5p	2	26	51	TCTCTACAGCCATCCTGCACTTCAGACTCTTTGTCGGAGCACGAATCTACC	CAAAGTGCTTACAGTGCAGGTAGTCTCTCTACAGCCATCCTGCACTTCAGACTCTTTGTCGGAGCACGAATCTACC	TS1524B	miRfirst	CDS	bta-miR-17-5p	0	.
MGST1	NM_001007815	chr5	99796889	99796915	HISEQ2:512:C264LACXX:7:1114:8962:16243#4#GAAAC	100	-	bta-let-7b	2	24	26	ATCTACCACACGATTGCGTATTTGAC	TGAGGTAGTAGGTTGTGTGGTTAATCTACCACACGATTGCGTATTTGAC	TS1330J	miRfirst	CDS	bta-let-7a	0	.
MGST1	NM_001007815	chr5	99811736	99811782	HISEQ2:536:C2RD9ACXX:1:1103:20240:89504#9#CTGAG	3031.37	-	bta-miR-20b	2	24	46	CATGGCCTTTGCCTCCTACACGACGATTGTGCTTTCAAAAATGATG	CAAAGTGCTTACAGTGCAGGTATCATGGCCTTTGCCTCCTACACGACGATTGTGCTTTCAAAAATGATG	TS1383F	miRfirst	CDS	bta-miR-17-5p	0	.
MGST1	NM_001007815	chr5	99794963	99795016	HISEQ2:536:C2RD9ACXX:1:1202:1393:7162#8#ATTAG	100	-	bta-miR-26a	2	24	53	AATTGAGACTGTGCAAATCCTGTCTTCCTATAAACTTTTACCCAATGGATTGT	TTCAAGTAATCCAGGATAGGCCTAATTGAGACTGTGCAAATCCTGTCTTCCTATAAACTTTTACCCAATGGATTGT	TS1383G	miRfirst	Downstream_10k	bta-miR-26a	1	L1MC4
FADD	NM_001007816	chr29	49035692	49035745	HISEQ2:512:C264LACXX:7:2207:4558:85168#4#AAAAA	100	+	bta-miR-23a	2	24	53	ACTTAAGGCGGTCCTGTTGAAGCAGGCGCCTTTGCAGGAGGCCTCCGCGGGAC	ATCACATTGCCAGGGATTACCACACTTAAGGCGGTCCTGTTGAAGCAGGCGCCTTTGCAGGAGGCCTCCGCGGGAC	TS1330G	miRfirst	Downstream_10k	bta-miR-23a	0	.
FADD	NM_001007816	chr29	49033915	49033944	HISEQ2:536:C2RD9ACXX:1:1104:4617:18129#19#TAGAC	100	+	bta-miR-17-5p	2	26	29	CTCTACCTGCCTTCTGTTGTCTAGTCTGA	CAAAGTGCTTACAGTGCAGGTAGATCTCTACCTGCCTTCTGTTGTCTAGTCTGA	TS1383F	miRfirst	Intron	bta-miR-17-5p	0	.
FADD	NM_001007816	chr29	49044442	49044471	HISEQ2:512:C264LACXX:7:1101:18510:93903#6#TAAAG	100	+	bta-miR-23a	2	24	29	TCTTGTCCTCCAAAGTGACTCTTTTTCCT	ATCACATTGCCAGGGATTTCCAATCTTGTCCTCCAAAGTGACTCTTTTTCCT	TS1330H	miRfirst	Downstream_10k	bta-miR-23a	0	.
NA	NM_001007817	chr9	103362904	103362927	HISEQ1:586:C6CP2ACXX:8:1103:15161:54953#42#CGTAG	100	+	bta-miR-92	2	24	23	TAGGTTAAGGCCAAGATGATTGA	TATTGCACTTGTCCCGGCCTGTTTAGGTTAAGGCCAAGATGATTGA	TS1524G	miRfirst	Intron	bta-miR-25	0	.
NA	NM_001007817	chr9	103355002	103355053	HISEQ1:564:C3691ACXX:2:1110:18738:64006#5#GAAGT	100	+	bta-miR-17-5p	2	26	51	GACCCAGCAATTCCACTTCTAGGTAATTATCCAGGAGAATTGAAAACTTCG	CAAAGTGCTTACAGTGCAGGTAGATGACCCAGCAATTCCACTTCTAGGTAATTATCCAGGAGAATTGAAAACTTCG	TS1486D	miRfirst	Intron	bta-miR-17-5p	1	L1M5
NA	NM_001007817	chr9	103316995	103317049	HISEQ2:512:C264LACXX:7:1306:12732:88177#5#GATGT	100	+	bta-miR-16b	2	23	54	AACTTGGCCACTGTTGCTGCTGCTAAGTCTCGTCAGTTGTGTCCAACTCTGTGC	TAGCAGCACGTAAATATTGGTGAACTTGGCCACTGTTGCTGCTGCTAAGTCTCGTCAGTTGTGTCCAACTCTGTGC	TS1330C	miRfirst	Intron	bta-miR-15a	0.777777777778	BOV-A2
NA	NM_001007817	chr9	103312654	103312708	HISEQ2:512:C264LACXX:7:1111:6778:18478#2#CAGCA	100	+	bta-miR-15a	2	23	54	TTAAGCAAACCCTCTTGCTGCTGCTGCTGCTGCTGCTGCTGCTAAGTCGCTTCA	TAGCAGCACATAATGGTTTGTGTTAAGCAAACCCTCTTGCTGCTGCTGCTGCTGCTGCTGCTGCTAAGTCGCTTCA	TS1330J	miRfirst	Intron	bta-miR-15a	0.722222222222	BOV-A2
NA	NM_001007817	chr9	103320666	103320705	HISEQ2:512:C264LACXX:7:1105:7478:58589#7#CTAAA	100	+	bta-miR-16b	2	23	39	TTATTAGCCAAGAAGTGCTGCTGCTAAGTCGCTTCAGTT	TAGCAGCACGTAAATATTGGCGTTATTAGCCAAGAAGTGCTGCTGCTAAGTCGCTTCAGTT	TS1330D	miRfirst	Intron	bta-miR-15a	0.615384615385	BOV-A2
NA	NM_001007817	chr9	103366035	103366088	HISEQ1:586:C6CP2ACXX:8:1112:18424:45732#4#GAAAG	100	+	bta-miR-23a	2	24	53	ATAGTATTTACAGGTGGCTTCTTTTAAAATATAAAATATAAAGCAGGAATGTA	ATCACATTGCCAGGGATTTCCAAATAGTATTTACAGGTGGCTTCTTTTAAAATATAAAATATAAAGCAGGAATGTA	TS1524D	miRfirst	Intron	bta-miR-23a	0.396226415094	AT_rich
NA	NM_001007817	chr9	103366370	103366423	HISEQ2:512:C264LACXX:7:1114:10173:42474#4#GGCAA	100	+	bta-miR-23a	2	24	53	TGCCCACACTGCTAGACTACAGTTTAGTGTTGCTTTGTATCATGAGGCCAAGA	ATCACATTGCCAGGGATTTCCATTGCCCACACTGCTAGACTACAGTTTAGTGTTGCTTTGTATCATGAGGCCAAGA	TS1330C	miRfirst	Intron	bta-miR-23a	0	.
NA	NM_001007817	chr9	103362908	103362961	HISEQ2:512:C264LACXX:7:1101:4498:59397#13#CTGGA	100	+	bta-miR-26a	2	24	53	TTAAGGCCAAGATGACTGAAATGAATGCAATATTAATAGATGCATATATACGC	TTCAAGTAATCCAGGATAGGCTGTTAAGGCCAAGATGACTGAAATGAATGCAATATTAATAGATGCATATATACGC	TS1330J	miRfirst	Intron	bta-miR-26a	0	.
NA	NM_001007817	chr9	103300357	103300378	HISEQ2:536:C2RD9ACXX:1:2301:8380:95681#1#ATGAT	100	+	bta-miR-27a-3p	2	22	21	TTCGGGAGTCAGTCACTTCCA	TTCACAGAGGCTAAGTTCCGCTTCGGGAGTCAGTCACTTCCA	TS1383H	miRfirst	Intron	bta-miR-27a-3p	0	.
NA	NM_001007817	chr9	103362967	103363004	HISEQ2:512:C264LACXX:7:1112:12885:84982#10#GAAGT	100	+	bta-miR-27a-3p	1	21	37	TAATGGTTAATTTTAAGACTACTGTGCCTTAACGTGT	TCACAGTGGCTAAGTTCCGATAATGGTTAATTTTAAGACTACTGTGCCTTAACGTGT	TS1330H	miRfirst	Intron	bta-miR-27a-3p	0	.
NA	NM_001007817	chr9	103363017	103363061	HISEQ2:536:C2RD9ACXX:1:1108:18551:82122#5#CTAGA	100	+	bta-miR-27b	2	23	44	ACTTTTGTAGTAAATGAACATTGAAATCCATTGTGATAAACCTG	TTCACAGTGGCTAAGTTCTGCAACTTTTGTAGTAAATGAACATTGAAATCCATTGTGATAAACCTG	TS1383A	miRfirst	Intron	bta-miR-27a-3p	0	.
NA	NM_001007817	chr9	103366264	103366318	HISEQ1:564:C3691ACXX:2:2105:13331:70135#1#ATCCG	100	+	bta-miR-27b	2	23	54	CATGCACATGCATTTTATAAGTGTTCTATATGTGTGAAATAGTATTTCCAGCTG	TTCACAGTGGCTAAGTTCTGCACATGCACATGCATTTTATAAGTGTTCTATATGTGTGAAATAGTATTTCCAGCTG	TS1486N	miRfirst	Intron	bta-miR-27a-3p	0	.
NA	NM_001007817	chr9	103364000	103364023	HISEQ2:512:C264LACXX:7:1101:16090:2336#6#TGGTA	100	+	bta-miR-30d	2	26	23	TTAAAAAAGGATTTTTTTTTTTT	TGTAAACATCCTCGACTGGAAGCTATTAAAAAAGGATTTTTTTTTTTT	TS1330G	miRfirst	Intron	bta-miR-30a-5p	0	.
NA	NM_001007817	chr9	103366365	103366396	HISEQ2:512:C264LACXX:7:1206:3342:34487#16#GAAAG	100	+	bta-miR-33a	1	22	31	GATGTTGCCCACACTGCTAGACTACAGTTTA	TGCATTGTAGTTGCATTGCATGATGTTGCCCACACTGCTAGACTACAGTTTA	TS1330F	miRfirst	Intron	bta-miR-33a	0	.
NA	NM_001007817	chr9	103367053	103367106	HISEQ2:536:C2RD9ACXX:1:1105:11284:30340#12#AAGAG	3829.1	+	bta-let-7a	2	24	53	CCACCGGCAACTAACCTATGACCTTCTGACCTCTGAACTCTTCACCCAATGAG	TGAGGTAGGAGGTTGTATAGTTGCCACCGGCAACTAACCTATGACCTTCTGACCTCTGAACTCTTCACCCAATGAG	TS1383F	miRfirst	CDS	bta-let-7a	0	.
NA	NM_001007817	chr9	103367067	103367119	HISEQ2:512:C264LACXX:7:1101:20501:76018#11#GTGGC	2074.1	+	bta-let-7a	3	25	52	CCTATGACCTTCTGACCTCTGAACTCTTCACCCAATGATGACCTGACCATGC	GTGAGGTAGTAGGTTGTATAGTAACCTATGACCTTCTGACCTCTGAACTCTTCACCCAATGATGACCTGACCATGC	TS1330F	miRfirst	CDS	bta-let-7a	0	.
NA	NM_001007817	chr9	103367067	103367120	HISEQ2:512:C264LACXX:7:2310:3064:81350#1#TGGCG	159.55	+	bta-let-7a	2	24	53	CCTATGACCTTCTGACCTCTGAACTCTTCACCCAATGATGACCTGACCATGCC	TGAGGTAGTAGGTTGTATAGTAACCTATGACCTTCTGACCTCTGAACTCTTCACCCAATGATGACCTGACCATGCC	TS1330F	miRfirst	CDS	bta-let-7a	0	.
NA	NM_001007817	chr9	103360310	103360363	HISEQ2:512:C264LACXX:7:1103:15340:47916#11#TGGTA	100	+	bta-let-7b	2	24	53	ATCTACACACCCTACGAATACCCCTACACGTTGGCACCAGCTACATCAATCCT	TGAGGTAGTAGGTTGTGTGGTTAATCTACACACCCTACGAATACCCCTACACGTTGGCACCAGCTACATCAATCCT	TS1330F	miRfirst	CDS	bta-let-7a	0	.
NA	NM_001007817	chr9	103360311	103360364	HISEQ2:512:C264LACXX:7:1102:5483:63583#7#CGTGT	100	+	bta-let-7b	2	24	53	TCTACACACCCTACGAATACCCCTACACGTTGGCACCAGCTACATCAATCCTT	TGAGGTAGTAGGTTGTGTGGTTATCTACACACCCTACGAATACCCCTACACGTTGGCACCAGCTACATCAATCCTT	TS1330J	miRfirst	CDS	bta-let-7a	0	.
NA	NM_001007817	chr9	103360314	103360367	HISEQ1:586:C6CP2ACXX:8:2110:15337:12719#2#GGGTA	100	+	bta-let-7b	2	24	53	ACACACCCTACGAATACCCCTACACGTTGGCACCAGCTACATCAATCCTTGAG	TGAGGTAGTAGGTTGTGTGGTTTACACACCCTACGAATACCCCTACACGTTGGCACCAGCTACATCAATCCTTGAG	TS1524C	miRfirst	CDS	bta-let-7a	0	.
NA	NM_001007817	chr9	103367064	103367117	HISEQ2:512:C264LACXX:7:1106:7434:11123#3#GGTGT	100	+	bta-let-7b	2	24	53	TAACCTATGACCTTCTGACCTCTGAACTCTTCACCCAATGATGACCTGACCAT	TGAGGTAGTAGGTTGTGTGGTTCTAACCTATGACCTTCTGACCTCTGAACTCTTCACCCAATGATGACCTGACCAT	TS1330G	miRfirst	CDS	bta-let-7a	0	.
NA	NM_001007817	chr9	103360309	103360362	HISEQ2:512:C264LACXX:7:1104:19371:82401#15#GGACA	100	+	bta-let-7c	2	24	53	TATCTACACACCCTACGAATACCCCTACACGTTGGCACCAGCTACATCAATCC	TGAGGTAGTAGGTTGTGTGGTTATATCTACACACCCTACGAATACCCCTACACGTTGGCACCAGCTACATCAATCC	TS1330E	miRfirst	CDS	bta-let-7a	0	.
NA	NM_001007817	chr9	103367059	103367112	HISEQ2:512:C264LACXX:7:1104:7156:65381#11#GTTTA	100	+	bta-let-7c	2	24	53	GCAACTAACCTATGACCTTCTGACCTCTGAACTCTTCACCCAATGATGACCTG	TGAGGTAGTAGGTTGTGTGGTTGGCAACTAACCTATGACCTTCTGACCTCTGAACTCTTCACCCAATGATGACCTG	TS1330C	miRfirst	CDS	bta-let-7a	0	.
NA	NM_001007817	chr9	103367052	103367106	HISEQ2:536:C2RD9ACXX:1:2105:2202:11151#1#AAGAG	100	+	bta-let-7e	2	23	54	GCCACCGGCAACTAACCTATGACCTTCTGACCTCTGAACTCTTCACCCAATGAG	TGAGGTAGGAGGCTGTATAGTTGCCACCGGCAACTAACCTATGACCTTCTGACCTCTGAACTCTTCACCCAATGAG	TS1383F	miRfirst	CDS	bta-let-7a	0	.
NA	NM_001007817	chr9	103367049	103367102	HISEQ1:586:C6CP2ACXX:8:1108:16428:18070#9#ATGGA	1595.46	+	bta-let-7f	2	24	53	GCCGCCACCGGCAACTAACCTATGACCTTCTGACCTCTGAACTCTTCACCCAA	TGAGGTAGTAGGTTGTATAGTTAGCCGCCACCGGCAACTAACCTATGACCTTCTGACCTCTGAACTCTTCACCCAA	TS1524G	miRfirst	CDS	bta-let-7a	0	.
NA	NM_001007817	chr9	103367049	103367102	HISEQ1:586:C6CP2ACXX:8:2216:12062:24811#1#AGGGA	159.55	+	bta-let-7f	2	24	53	GCCGCCACCGGCAACTAACCTATGACCTTCTGACCTCTGAACTCTTCACCCAA	TGAGGTAGTAGGTTGTATAGTTAGCCGCCACCGGCAACTAACCTATGACCTTCTGACCTCTGAACTCTTCACCCAA	TS1524G	miRfirst	CDS	bta-let-7a	0	.
NA	NM_001007817	chr9	103367065	103367118	HISEQ2:536:C2RD9ACXX:1:1103:1555:23967#4#AAGAG	957.28	+	bta-let-7f	2	24	53	AACCTATGACCTTCTGACCTCTGAACTCTTCACCCAATGATGACCTGACCATG	TGAGGTAGTAGGTTGTATAGTTTAACCTATGACCTTCTGACCTCTGAACTCTTCACCCAATGATGACCTGACCATG	TS1383G	miRfirst	CDS	bta-let-7a	0	.
NA	NM_001007817	chr9	103367067	103367120	HISEQ1:586:C6CP2ACXX:8:1115:13160:4915#9#GGGTA	1435.91	+	bta-let-7f	2	24	53	CCTATGACCTTCTGACCTCTGAACTCTTCACCCAATGATGACCTGACCATGCC	TGAGGTAGTAGGTTGTATAGTTACCTATGACCTTCTGACCTCTGAACTCTTCACCCAATGATGACCTGACCATGCC	TS1524C	miRfirst	CDS	bta-let-7a	0	.
NA	NM_001007817	chr9	103360241	103360270	HISEQ1:552:C32KNACXX:6:1107:9631:30677#17#GGGCT	100	+	bta-miR-106b	2	23	29	GCTGTCATGCCAAACGGAACTCCTCACCC	TAAAGTGCTGACAGTGCAGATCGCTGTCATGCCAAACGGAACTCCTCACCC	TS1468O	miRfirst	CDS	bta-miR-17-5p	0	.
NA	NM_001007817	chr9	103360265	103360319	HISEQ1:586:C6CP2ACXX:8:1102:14012:92123#45#AAAGA	7817.75	+	bta-miR-15a	2	23	54	CACCCTACTGCTGCAATAGTTCCTCCAGGGCCCGAGGCGGGGTTAATCTACACA	TAGCAGCACATAATGGTTTGTTCACCCTACTGCTGCAATAGTTCCTCCAGGGCCCGAGGCGGGGTTAATCTACACA	TS1524H	miRfirst	CDS	bta-miR-15a	0	.
NA	NM_001007817	chr9	103263188	103263243	HISEQ2:512:C264LACXX:7:1110:19654:32878#1#ATAGG	100	+	bta-miR-27a-3p	2	22	55	ACACATTAAATGGTAGTACAGAGAAAAGGAGTGCAGAGTTGCCTGATGCTGTGGG	TTCACAGTGGCTAAGTTCTGCACACATTAAATGGTAGTACAGAGAAAAGGAGTGCAGAGTTGCCTGATGCTGTGGG	TS1330D	miRfirst	CDS	bta-miR-27a-3p	0	.
NA	NM_001007817	chr9	103367053	103367106	HISEQ2:536:C2RD9ACXX:1:1204:20159:98246#1#TAGAG	159.55	+	bta-let-7a	2	24	53	CCACCGGCAACTAACCTATGACCTTCTGACCTCTGAACTCTTCACCCAATGAG	TGAGGTAGGAGGTTGTATAGTTGCCACCGGCAACTAACCTATGACCTTCTGACCTCTGAACTCTTCACCCAATGAG	TS1383F	miRfirst	CDS	bta-let-7a	0	.
NA	NM_001007817	chr9	103360329	103360368	HISEQ1:564:C3691ACXX:2:1103:9942:2330#19#CAAGG	100	+	bta-miR-30d	2	26	39	ACCCCTACACGTTGGCACCAGCTACATCAATCCTTGAGT	TGTAAACAGCCCCGACTGGAAGCTTACCCCTACACGTTGGCACCAGCTACATCAATCCTTGAGT	TS1486E	miRfirst	CDS	bta-miR-30a-5p	0	.
NA	NM_001007817	chr9	103360245	103360298	HISEQ2:512:C264LACXX:7:1106:5571:77587#8#GGCAT	100	+	bta-let-7d	2	24	53	TCATGCCAAACGGAACTCCTCACCCTACTGCTGCAATAGTTCCTCCAGGGCCC	AGAGGTAGTAGGTTGCATAGTTGTCATGCCAAACGGAACTCCTCACCCTACTGCTGCAATAGTTCCTCCAGGGCCC	TS1330G	miRfirst	CDS	bta-let-7a	0	.
NA	NM_001007817	chr9	103367062	103367115	HISEQ2:512:C264LACXX:7:1203:5148:35457#7#GAAGC	100	+	bta-let-7f	2	24	53	ACTAACCTATGACCTTCTGACCTCTGAACTCTTCACCCAATGATGACCTGACC	TGAGGTAGTAGGTTGTATAGTTAACTAACCTATGACCTTCTGACCTCTGAACTCTTCACCCAATGATGACCTGACC	TS1330G	miRfirst	CDS	bta-let-7a	0	.
NA	NM_001007817	chr9	103367065	103367103	HISEQ2:512:C264LACXX:7:1101:18505:72757#2#GAAAA	319.09	+	bta-miR-378	2	24	38	AACCTATGACCTTCTGACCTCTGAACTCTTCACCCAAT	ACTGGACTTGGAGTCAGAAGGCAAACCTATGACCTTCTGACCTCTGAACTCTTCACCCAAT	TS1330G	miRfirst	CDS	bta-miR-378	0	.
NA	NM_001007817	chr9	103360265	103360319	HISEQ1:586:C6CP2ACXX:8:2216:14594:24838#1#AGAGA	159.55	+	bta-miR-15a	2	23	54	CACCCTACTGCTGCAATAGTTCCTCCAGGGCCCGAGGCGGGGTTAATCTACACA	TAGCAGCACATAATGGTTTGTTCACCCTACTGCTGCAATAGTTCCTCCAGGGCCCGAGGCGGGGTTAATCTACACA	TS1524H	miRfirst	CDS	bta-miR-15a	0	.
NA	NM_001007817	chr9	103360362	103360387	HISEQ2:512:C264LACXX:7:1201:20764:13480#6#GGTTA	100	+	bta-miR-24-3p	2	24	25	CTGAGTATCCTATTGAACCTAGTGG	TGGCTCAGTTCAGCAGGAACAGTCTGAGTATCCTATTGAACCTAGTGG	TS1330G	miRfirst	CDS	bta-miR-24-3p	0	.
NA	NM_001007817	chr9	103365109	103365149	HISEQ1:586:C6CP2ACXX:8:1101:11562:79998#32#CTAGG	100	+	bta-let-7f	2	24	40	TACACGTATTTCGAGACTGAATATGAAGCCTGTAAAAGAC	TGAGGTAGTAGGTTGTATAGTTGTACACGTATTTCGAGACTGAATATGAAGCCTGTAAAAGAC	TS1524B	miRfirst	Intron	bta-let-7a	0	.
NA	NM_001007817	chr9	103316126	103316179	HISEQ1:564:C3691ACXX:2:1110:3833:24170#6#ATAAG	100	+	bta-miR-190a	2	24	53	AATTCAGCTGTTTCCAACTCTCCCAGATGCACGCTCTCCCAATAGGTGTTTGT	TGATATGTTTGATATATTAGGTTAATTCAGCTGTTTCCAACTCTCCCAGATGCACGCTCTCCCAATAGGTGTTTGT	TS1486M	miRfirst	Intron	bta-miR-190a	0	.
PNP	NM_001007818	chr10	25948812	25948834	HISEQ1:586:C6CP2ACXX:8:1109:9932:19633#32#CAGTA	100	-	bta-miR-181a	2	26	22	CTATTACTGGCTTAAGATGATT	AACATTCAACGCTGTCGGTGAGTTTCTATTACTGGCTTAAGATGATT	TS1524G	miRfirst	3'UTR	bta-miR-181a	0	.
PNP	NM_001007818	chr10	25952835	25952886	HISEQ2:536:C2RD9ACXX:1:1101:18578:78954#7#TTGAG	100	-	bta-miR-21	2	26	51	GACTACAGTGAAATACCAAGCTTTCCAGAAAGTACAGGTACTGGCAAAGTG	TAGCTTATCAGACTGATGTTGACTTGACTACAGTGAAATACCAAGCTTTCCAGAAAGTACAGGTACTGGCAAAGTG	TS1383E	miRfirst	CDS	bta-miR-21	0	.
PNP	NM_001007818	chr10	25948762	25948815	HISEQ1:586:C6CP2ACXX:8:1101:17191:51827#18#AAAAC	100	-	bta-let-7b	2	24	53	ATTCTTTCACATTCCTCGGAGCTCAGTTCTGCCTCCTCAGAGCATGGGCGACC	TGAGGTAGTAGGTTGTGTGGTTGATTCTTTCACATTCCTCGGAGCTCAGTTCTGCCTCCTCAGAGCATGGGCGACC	TS1524F	miRfirst	3'UTR	bta-let-7a	0	.
PNP	NM_001007818	chr10	25952504	25952536	HISEQ1:586:C6CP2ACXX:8:1104:14789:44440#33#TATTC	100	-	bta-let-7b	2	24	32	GGTCAGCACATCCTCATACACCTCGCTCATTT	TGAGGTAGTAGGTTGTGTGGTTTGGTCAGCACATCCTCATACACCTCGCTCATTT	TS1524D	miRfirst	Intron	bta-let-7a	0	.
PNP	NM_001007818	chr10	25952942	25952982	HISEQ2:536:C2RD9ACXX:1:1103:18469:52602#8#CTGGA	100	-	bta-let-7f	2	24	40	TTTTTGTCTCATACCGAACAGCGACCTCAAGTGGCAGTGA	TGAGGTAGTAGGTTGTATAGTTTTTTTTGTCTCATACCGAACAGCGACCTCAAGTGGCAGTGA	TS1383H	miRfirst	CDS	bta-let-7a	0	.
PNP	NM_001007818	chr10	25950447	25950470	HISEQ2:512:C264LACXX:7:1207:8813:54669#9#AAGCT	100	-	bta-let-7c	2	24	23	CCGTGATCACATCAACCTACCTG	TGAGGTAGTAGGTTGTGTGGTTTCCGTGATCACATCAACCTACCTG	TS1330C	miRfirst	CDS	bta-let-7a	0	.
PNP	NM_001007818	chr10	25940294	25940347	HISEQ2:512:C264LACXX:7:1216:3376:100013#4#ACAAA	100	-	bta-miR-26a	2	24	53	GCATTGCCCTTCTTTGGGATTGGAATGAAAACTGACTGTTTCCTGTTTTCCAG	TTCAAGTAATCCAGGATAGGCTGGCATTGCCCTTCTTTGGGATTGGAATGAAAACTGACTGTTTCCTGTTTTCCAG	TS1330J	miRfirst	Downstream_10k	bta-miR-26a	1	BovB
PNP	NM_001007818	chr10	25949721	25949774	HISEQ1:586:C6CP2ACXX:8:1103:9033:88416#15#ACAGT	100	-	bta-miR-23a	2	24	53	TAAGGACTTTAACCAGTGTAATGCTAATGTGAAAACTGTCCACTGTGTGATAA	ATCACATTGCCAGGGATTTCCAATAAGGACTTTAACCAGTGTAATGCTAATGTGAAAACTGTCCACTGTGTGATAA	TS1524F	miRfirst	Intron	bta-miR-23a	0	.
PNP	NM_001007818	chr10	25944402	25944455	HISEQ1:586:C6CP2ACXX:8:1101:12030:90720#4#GCAGT	100	-	bta-miR-484	2	24	53	GCACAGAGTTGGGAGTGGAGAGGGTTACATGCAGAAACAACATAGTCATCTGT	TCAGGCTCAGTCCCCTCCCGATAGCACAGAGTTGGGAGTGGAGAGGGTTACATGCAGAAACAACATAGTCATCTGT	TS1524C	miRfirst	Downstream_10k	bta-miR-484	1	LTR1_BT
PNP	NM_001007818	chr10	25941265	25941305	HISEQ1:552:C32KNACXX:6:1216:4331:89811#1#AGGCG	478.64	-	bta-miR-33a	1	22	40	CGCACAGTGATTGCTGAGGAGCTAGCAGAATGCAAGAAAC	TGCATTGTAGTTGCATTGCAACGCACAGTGATTGCTGAGGAGCTAGCAGAATGCAAGAAAC	TS1468O	miRfirst	Downstream_10k	bta-miR-33a	1	ALTR2B1_BT
PNP	NM_001007818	chr10	25941336	25941389	HISEQ2:512:C264LACXX:7:2105:19040:59148#7#GAAAA	100	-	bta-let-7f	2	24	53	GAAATGTTATAGCCTTCAGTGATTTCTGGCCTCCAAATGTGAATCAGGGCTTC	TGAGGTAGTAGGTTGTATAGTTAGAAATGTTATAGCCTTCAGTGATTTCTGGCCTCCAAATGTGAATCAGGGCTTC	TS1330C	miRfirst	Downstream_10k	bta-let-7a	0.792452830189	ALTR2B1_BT
PNP	NM_001007818	chr10	25943237	25943288	HISEQ1:564:C3691ACXX:2:1116:14615:89149#2#TTGGC	100	-	bta-miR-21	2	26	51	CAATACTATCATTAATCATGTACTTTATATAGAACATTGTCTTTAAAACCA	TAGCTTATCAGACTGATGTTGACATCAATACTATCATTAATCATGTACTTTATATAGAACATTGTCTTTAAAACCA	TS1486F	miRfirst	Downstream_10k	bta-miR-21	0	.
PNP	NM_001007818	chr10	25950166	25950219	HISEQ2:536:C2RD9ACXX:1:1307:14053:5809#2#ATGGC	100	-	bta-miR-328	2	24	53	GAGTTACAGGAAGGCACCTACGTGATGTTGGGGGGTCCCAATTTTGAGACTGG	CTGGCCCTCTCTGCCCTTCCGTAGAGTTACAGGAAGGCACCTACGTGATGTTGGGGGGTCCCAATTTTGAGACTGG	TS1383E	miRfirst	CDS	bta-miR-328	0	.
PNP	NM_001007818	chr10	25948815	25948848	HISEQ2:512:C264LACXX:7:1210:17653:96538#9#GAGCT	1435.91	-	bta-let-7i	2	24	33	ACTCAGCACAGGAACTATTACTGGCTTAAGATG	TGAGGTAGTAGTTTGTGCTGTTAACTCAGCACAGGAACTATTACTGGCTTAAGATG	TS1330H	miRfirst	3'UTR	bta-let-7a	0	.
PNP	NM_001007818	chr10	25952945	25952978	HISEQ2:512:C264LACXX:7:1213:12124:85674#2#GTCAT	100	-	bta-let-7f	1	23	33	TGTCTCATACCGAACAGCGACCTCAAGTGGCAG	GAGGTAGTAGGTTGTATAGTTTTGTCTCATACCGAACAGCGACCTCAAGTGGCAG	TS1330J	miRfirst	CDS	bta-let-7a	0	.
PNP	NM_001007818	chr10	25948813	25948848	HISEQ2:512:C264LACXX:7:1211:7825:88600#13#GATGC	2074.1	-	bta-let-7i	2	24	35	ACTCAGCACAGGAACTATTACTGGCTTAAGATGAT	TGAGGTAGTAGTTTGTGCTGTTAACTCAGCACAGGAACTATTACTGGCTTAAGATGAT	TS1330J	miRfirst	3'UTR	bta-let-7a	0	.
PNP	NM_001007818	chr10	25938978	25939004	HISEQ1:586:C6CP2ACXX:8:1113:7793:15337#15#GAAAT	100	-	bta-miR-27a-3p	2	22	26	TATACTGTGAAAAGTAGCATGTGCTA	TTCACAGTGGCTAAGTTCCGCTATACTGTGAAAAGTAGCATGTGCTA	TS1524G	miRfirst	Downstream_10k	bta-miR-27a-3p	0	.
PNP	NM_001007818	chr10	25952977	25953014	HISEQ2:536:C2RD9ACXX:1:1105:6407:81127#4#CTATG	100	-	bta-let-7f	2	24	37	CATATGAAGATTATCAAGACACTGCAAAATGGCTTTT	TGAGGTAGTAGGTTGTATAGTTACATATGAAGATTATCAAGACACTGCAAAATGGCTTTT	TS1383E	miRfirst	CDS	bta-let-7a	0	.
PNP	NM_001007818	chr10	25943689	25943713	HISEQ2:512:C264LACXX:7:2113:13030:18089#4#AGTAG	100	-	bta-miR-221	2	24	24	AATCAGCCCAAAATGAATGTATCA	AGCTACATTGTCTGCTGGGTTTAAATCAGCCCAAAATGAATGTATCA	TS1330C	miRfirst	Downstream_10k	bta-miR-221	0	.
PNP	NM_001007818	chr10	25946154	25946179	HISEQ1:586:C6CP2ACXX:8:1101:11467:22659#42#AATTT	100	-	bta-miR-27a-3p	1	21	25	TTAGGACATTAAATATACTTTCACG	TCACAGTGGCTAAGTTCCGGTTAGGACATTAAATATACTTTCACG	TS1524C	miRfirst	Downstream_10k	bta-miR-27a-3p	0	.
PNP	NM_001007818	chr10	25952952	25952976	HISEQ2:512:C264LACXX:7:1108:9239:87076#2#GGTGG	319.09	-	bta-miR-29a	1	24	24	TCTCATACCGAACAGCGACCTCAA	TAGCACCATCTGAAATCGGTTAGTCTCATACCGAACAGCGACCTCAA	TS1330C	miRfirst	CDS	bta-miR-29a	0	.
PNP	NM_001007818	chr10	25948681	25948714	HISEQ2:536:C2RD9ACXX:1:1202:4827:27662#7#ATTAT	100	-	bta-miR-27a-3p	2	22	33	TAATAAAGACAAAGATGAAGTAATTTCTTCATT	TTCACAGTGGCTAAGTTCCGCTAATAAAGACAAAGATGAAGTAATTTCTTCATT	TS1383E	miRfirst	3'UTR	bta-miR-27a-3p	0	.
PNP	NM_001007818	chr10	25948814	25948867	HISEQ2:536:C2RD9ACXX:1:1104:10656:50917#3#AAGGC	100	-	bta-let-7i	2	24	53	ATTAGTTTGGGGCCCTCAAACTCAGCACAGGAACTATTACTGGCTTAAGATGA	TGAGGTAGTAGTTTGTGCTGTTAATTAGTTTGGGGCCCTCAAACTCAGCACAGGAACTATTACTGGCTTAAGATGA	TS1383E	miRfirst	3'UTR	bta-let-7a	0	.
PNP	NM_001007818	chr10	25938977	25939021	HISEQ2:512:C264LACXX:7:1104:15668:98169#4#CAACT	100	-	bta-miR-27a-3p	2	22	44	TTTTGAAAGAGCAATATAATACTGTGAAAAGTAGCATGTGCTAA	TTCACAGTGGCTAAGTTCTGTTTTTGAAAGAGCAATATAATACTGTGAAAAGTAGCATGTGCTAA	TS1330D	miRfirst	Downstream_10k	bta-miR-27a-3p	0	.
PNP	NM_001007818	chr10	25949744	25949798	HISEQ2:512:C264LACXX:7:1114:3045:81621#14#GTAGT	100	-	bta-let-7f	1	23	54	TAGCCTCAACCCACCACCCAGCACCAAGGACTTTAACCAGTGTAATGCTAATGT	GAGGTAGTAGGTTGTATAGTTATAGCCTCAACCCACCACCCAGCACCAAGGACTTTAACCAGTGTAATGCTAATGT	TS1330F	miRfirst	Intron	bta-let-7a	0	.
PNP	NM_001007818	chr10	25948794	25948847	HISEQ1:586:C6CP2ACXX:8:1201:3356:6287#3#AAGAA	100	-	bta-let-7i	2	24	53	CTCAGCACAGGAACTATTACTGGCTTAAGATGATTCTTTCACATTCCTCGGAG	TGAGGTAGTAGTTTGTGCTGTAACTCAGCACAGGAACTATTACTGGCTTAAGATGATTCTTTCACATTCCTCGGAG	TS1524E	miRfirst	3'UTR	bta-let-7a	0	.
PNP	NM_001007818	chr10	25948402	25948442	HISEQ2:512:C264LACXX:7:1105:11952:56639#14#TAAAG	100	-	bta-miR-30d	2	26	40	TGCCCCTTTGCTTTCTGGTAGTTTCTGTCTACTCATGAAT	TGTAAACATCCTCGACTGGAAGCTCTGCCCCTTTGCTTTCTGGTAGTTTCTGTCTACTCATGAAT	TS1330J	miRfirst	Downstream_10k	bta-miR-30a-5p	0	.
PNP	NM_001007818	chr10	25941265	25941305	HISEQ1:552:C32KNACXX:6:1101:10788:3097#147#AAGGC	25527.34	-	bta-miR-33a	2	23	40	CGCACAGTGATTGCTGAGGAGCTAGCAGAATGCAAGAAAC	GTGCATTGTAGTTGCATTGCAACGCACAGTGATTGCTGAGGAGCTAGCAGAATGCAAGAAAC	TS1468O	miRfirst	Downstream_10k	bta-miR-33a	1	ALTR2B1_BT
PNP	NM_001007818	chr10	25950447	25950467	HISEQ2:512:C264LACXX:7:1112:4529:93810#5#GAAGA	100	-	bta-miR-23b-3p	2	25	20	TGATCACATCAACCTACCTG	ATCACATTGCCAGGGATTACCCCGTGATCACATCAACCTACCTG	TS1330G	miRfirst	CDS	bta-miR-23a	0	.
PNP	NM_001007818	chr10	25948817	25948848	HISEQ2:512:C264LACXX:7:1102:15318:91840#7#CCAGA	1116.82	-	bta-let-7i	2	24	31	ACTCAGCACAGGAACTATTACTGGCTTAAGA	TGAGGTAGTAGTTTGTGCTGTAAACTCAGCACAGGAACTATTACTGGCTTAAGA	TS1330H	miRfirst	3'UTR	bta-let-7a	0	.
PNP	NM_001007818	chr10	25948563	25948616	HISEQ2:536:C2RD9ACXX:1:2110:17986:27321#1#GAGGC	100	-	bta-miR-26a	2	24	53	CATTTTGTTCGACTCTGTGCTTCTCAGACAGCGAAGAACTGAGATGAGGTGGT	TTCAAGTAATCCAGGATAGGCTACATTTTGTTCGACTCTGTGCTTCTCAGACAGCGAAGAACTGAGATGAGGTGGT	TS1383E	miRfirst	Downstream_10k	bta-miR-26a	0	.
PNP	NM_001007818	chr10	25950447	25950468	HISEQ2:512:C264LACXX:7:2206:19856:100165#1#AAACT	159.55	-	bta-let-7b	2	24	21	GTGATCACATCAACCTACCTG	TGAGGTAGTAGGTTGTGTGGTTCGTGATCACATCAACCTACCTG	TS1330G	miRfirst	CDS	bta-let-7a	0	.
PNP	NM_001007818	chr10	25954893	25954923	HISEQ1:586:C6CP2ACXX:8:1101:4941:74902#51#CAAGC	100	-	bta-miR-92	2	24	30	GAGAGGGCGTCTTCGGGACCATGGCGAATG	TATTGCACTTGTCCCGGCCTGTCGAGAGGGCGTCTTCGGGACCATGGCGAATG	TS1524C	miRfirst	CDS	bta-miR-25	0	.
PNP	NM_001007818	chr10	25940698	25940751	HISEQ2:512:C264LACXX:7:1116:5740:13956#17#TTATA	100	-	bta-miR-30b-5p	2	24	53	ATAAGTTAAATAGCTGGGTGATGATATATAGCCTTGATGTACTCCTTTCCCAG	TGTAAACATCCTACACTCAGCTTATAAGTTAAATAGCTGGGTGATGATATATAGCCTTGATGTACTCCTTTCCCAG	TS1330E	miRfirst	Downstream_10k	bta-miR-30a-5p	1	BovB
PNP	NM_001007818	chr10	25948810	25948848	HISEQ2:536:C2RD9ACXX:1:2105:7695:29294#5#AAATA	1755	-	bta-let-7i	2	24	38	ACTCAGCACAGGAACTATTACTGGCTTAAGATGATTCT	TGAGGTAGTAGTTTGTGCTGTTAACTCAGCACAGGAACTATTACTGGCTTAAGATGATTCT	TS1383E	miRfirst	3'UTR	bta-let-7a	0	.
PNP	NM_001007818	chr10	25950447	25950468	HISEQ2:512:C264LACXX:7:1105:11522:80355#8#AAACG	1276.37	-	bta-let-7b	2	24	21	GTGATCACATCAACCTACCTG	TGAGGTAGTAGGTTGTGTGGTTCGTGATCACATCAACCTACCTG	TS1330G	miRfirst	CDS	bta-let-7a	0	.
PNP	NM_001007818	chr10	25952946	25952977	HISEQ2:512:C264LACXX:7:1112:9348:97101#7#GCTAG	100	-	bta-let-7f	2	24	31	GTCTCATACCGAACAGCGACCTCAAGTGGCA	TGAGGTAGTAGGTTGTATAGTTTGTCTCATACCGAACAGCGACCTCAAGTGGCA	TS1330J	miRfirst	CDS	bta-let-7a	0	.
PNP	NM_001007818	chr10	25949730	25949778	HISEQ1:586:C6CP2ACXX:8:1104:6634:8820#23#TATTG	100	-	bta-miR-193a-3p	2	24	48	GCACCAAGGACTTTAACCAGTGTAATGCTAATGTGAAAACTGTCCACT	AACTGGCCTACAAAGTCCCAGCAGCACCAAGGACTTTAACCAGTGTAATGCTAATGTGAAAACTGTCCACT	TS1524D	miRfirst	Intron	bta-miR-193a-3p	0	.
PNP	NM_001007818	chr10	25949203	25949229	HISEQ2:536:C2RD9ACXX:1:1103:20406:20734#5#CTTAT	100	-	bta-miR-331	2	23	26	CCAGGGGAAGGCCAATCATGAGGAAG	GCCCCTGGGCCTATCCTAGAAGCCAGGGGAAGGCCAATCATGAGGAAG	TS1383G	miRfirst	CDS	bta-miR-331	0	.
PNP	NM_001007818	chr10	25942157	25942204	HISEQ2:512:C264LACXX:7:1209:14927:16884#5#AAAAC	100	-	bta-miR-26a	2	24	47	AGTCTACCCAACCTAGTATTCTTGGGCTTACTCAGTGGCTCAACTGG	TTCAAGTAATCCAGGATAGGCTTAGTCTACCCAACCTAGTATTCTTGGGCTTACTCAGTGGCTCAACTGG	TS1330D	miRfirst	Downstream_10k	bta-miR-26a	1	Bov-tA2
PNP	NM_001007818	chr10	25952946	25952976	HISEQ2:536:C2RD9ACXX:1:1307:10189:80604#1#GGAAT	319.09	-	bta-let-7a	2	24	30	TCTCATACCGAACAGCGACCTCAAGTGGCA	TGAGGTAGGAGGTTGTATAGTTGTCTCATACCGAACAGCGACCTCAAGTGGCA	TS1383E	miRfirst	CDS	bta-let-7a	0	.
	NM_001008413	chr4	90743531	90743573	HISEQ2:536:C2RD9ACXX:1:2313:14602:5445#1#AGCGT	100	+	bta-miR-21	2	26	42	TTCATCATCAGTCCTTCCAATGAATATTCAGGATTGATTTCC	TAGCTTATCAGACTGATGTTGACGCTTCATCATCAGTCCTTCCAATGAATATTCAGGATTGATTTCC	TS1383A	miRfirst	Downstream_10k	bta-miR-21	1	ART2A
TLR3	NM_001008664	chr27	17350650	17350703	HISEQ2:536:C2RD9ACXX:1:1204:13417:74539#5#GGAGG	100	+	bta-let-7b	2	24	53	AATCAGCCACACGACCTTCGATGGACTGAAGCAGACGAATCTCACCACGCTGG	TGAGGTAGTAGGTTGTGTGGTTTAATCAGCCACACGACCTTCGATGGACTGAAGCAGACGAATCTCACCACGCTGG	TS1383G	miRfirst	CDS	bta-let-7a	0	.
F11	NM_001008665	chr27	17468776	17468819	HISEQ2:536:C2RD9ACXX:1:1201:18127:93062#11#TGTGG	100	+	bta-miR-21	2	26	43	CACCAACCAGCATAACGAAGCTCCACGAAGTGGTATCTGGATT	TAGCTTATCAGACTGATGTTGACAACACCAACCAGCATAACGAAGCTCCACGAAGTGGTATCTGGATT	TS1383G	miRfirst	CDS	bta-miR-21	0	.
NA	NM_001008667	chr19	37186307	37186344	HISEQ2:536:C2RD9ACXX:1:1101:5514:7662#16#AGGCA	100	-	bta-let-7b	2	24	37	TGACCTTCAACCGCAAACTACCTCTCAGGAAAGATGA	TGAGGTAGTAGGTTGTGTGGTTTTGACCTTCAACCGCAAACTACCTCTCAGGAAAGATGA	TS1383H	miRfirst	CDS	bta-let-7a	0	.
NA	NM_001008667	chr19	37186307	37186337	HISEQ2:512:C264LACXX:7:1106:10703:99483#8#GAAGT	100	-	bta-let-7f	2	24	30	CAACCGCAAACTACCTCTCAGGAAAGATGA	TGAGGTAGTAGGTTGTATAGTTTCAACCGCAAACTACCTCTCAGGAAAGATGA	TS1330G	miRfirst	CDS	bta-let-7a	0	.
NA	NM_001008667	chr19	37186314	37186367	HISEQ2:512:C264LACXX:7:1201:21186:88121#7#GAAAT	100	-	bta-let-7f	2	24	53	GACCCGCTTCCTCGTGCTGCCCTTGACCTTCAACCGCAAACTACCTCTCAGGA	TGAGGTAGTAGGTTGTATAGTTAGACCCGCTTCCTCGTGCTGCCCTTGACCTTCAACCGCAAACTACCTCTCAGGA	TS1330C	miRfirst	CDS	bta-let-7a	0	.
NA	NM_001008667	chr19	37186442	37186476	HISEQ2:512:C264LACXX:7:1108:17848:32990#4#GAAGC	100	-	bta-let-7f	2	24	34	TGGTAGACGCGGAAACGGAGGTCACGCAGTACAA	TGAGGTAGTAGGTTGTATAGTTGTGGTAGACGCGGAAACGGAGGTCACGCAGTACAA	TS1330G	miRfirst	CDS	bta-let-7a	0	.
NA	NM_001008667	chr19	37187328	37187381	HISEQ1:586:C6CP2ACXX:8:1112:6019:77906#4#GGGTT	100	-	bta-miR-29a	1	24	53	GACGACCATTTCCAGGGCTACTTGGTGACGCAGGCGGTGCAGTCCTCAGCCCA	TAGCACCATCTGAAATCGGTTATGACGACCATTTCCAGGGCTACTTGGTGACGCAGGCGGTGCAGTCCTCAGCCCA	TS1524D	miRfirst	CDS	bta-miR-29a	0	.
ST6GAL2	NM_001008668	chr11	47290688	47290708	HISEQ1:564:C3691ACXX:2:1208:19594:62640#1#AGTGC	100	+	bta-miR-92	2	24	20	GCGGAGAATTTTGACAAACT	TATTGCACTTGTCCCGGCCTGTAGCGGAGAATTTTGACAAACT	TS1486N	miRfirst	Intron	bta-miR-25	1	BovB
PSENEN	NM_001008669	chr18	45740906	45740937	HISEQ2:512:C264LACXX:7:2104:10202:47816#1#CTGAT	100	+	bta-miR-24-3p	2	24	31	TATGTTCTCTGCTGACATCCCCCAATAAAGT	TGGCTCAGTTCAGCAGGAACAGTTATGTTCTCTGCTGACATCCCCCAATAAAGT	TS1330C	miRfirst	3'UTR	bta-miR-24-3p	0	.
PSENEN	NM_001008669	chr18	45740977	45740997	HISEQ2:512:C264LACXX:7:1101:18139:27238#5#ATAGA	100	+	bta-miR-21	2	26	20	ATTGAAGGATAAGCTGGTTT	TAGCTTATCAGACTGATGTTGACTCATTGAAGGATAAGCTGGTTT	TS1330G	miRfirst	Downstream_10k	bta-miR-21	0	.
TPM2	NM_001010995	chr8	62298895	62298914	HISEQ1:564:C3691ACXX:2:1103:12824:57166#1#GATAT	100	-	bta-miR-19a	1	24	19	GAGGAGCTCACTGTCTAGT	GTGCAAATCTATGCAAAACTGTCGAGGAGCTCACTGTCTAGT	TS1486L	miRfirst	Downstream_10k	bta-miR-19a	1	L2c
TPM3	NM_001011674	chr3	17495220	17495250	HISEQ2:512:C264LACXX:7:2105:10094:47703#1#AAGAG	100	+	bta-miR-26a	2	24	30	CGGTTAGTGCTGGAGAAATCTTGAAAAGCA	TTCAAGTAATCCAGGATAGGCATCGGTTAGTGCTGGAGAAATCTTGAAAAGCA	TS1330G	miRfirst	Downstream_10k	bta-miR-26a	0	.
TPM3	NM_001011674	chr3	17482531	17482562	HISEQ2:536:C2RD9ACXX:1:2109:9765:65946#1#AAGAT	100	+	bta-miR-484	2	24	31	TTGAGGGAGACTTGGAGCGCACAGAGGAGCG	TCAGGATCAGTCCCCTCCCGATATTGAGGGAGACTTGGAGCGCACAGAGGAGCG	TS1383G	miRfirst	CDS	bta-miR-484	0	.
TPM3	NM_001011674	chr3	17494965	17494993	HISEQ1:586:C6CP2ACXX:8:1112:17734:62468#1#ATGAA	159.55	+	bta-miR-449a	1	23	28	TGACCAAACAATTAAGATGGTGAAACCT	GGCAGTGTATTGTTAGCTGGCGTGACCAAACAATTAAGATGGTGAAACCT	TS1524F	miRfirst	Downstream_10k	bta-miR-34a	0	.
TPM3	NM_001011674	chr3	17471926	17471959	HISEQ1:564:C3691ACXX:2:1101:15708:71853#36#TAGTT	100	+	bta-miR-21	1	25	33	ATGAGTCAACTCTTCGCATGAGGTGGCCAAAGT	AGCTTATCAGACTGATGTTGACAAATGAGTCAACTCTTCGCATGAGGTGGCCAAAGT	TS1486K	miRfirst	Intron	bta-miR-21	1	ART2A
TPM3	NM_001011674	chr3	17494260	17494298	HISEQ2:512:C264LACXX:7:1113:11331:59817#15#TAAGT	100	+	bta-let-7f	2	24	38	TCTGTACACAAAGGATGCTGGACCAGACTCTGCTTGAC	TGAGGTAGTAGGTTGTATAGTTCTCTGTACACAAAGGATGCTGGACCAGACTCTGCTTGAC	TS1330E	miRfirst	Downstream_10k	bta-let-7a	0	.
TPM3	NM_001011674	chr3	17480620	17480675	HISEQ2:512:C264LACXX:7:1216:12328:21821#1#GTTCG	100	+	bta-miR-27a-3p	2	22	55	TTGAGGAGCTGGACCGAGCTCAAGAGCGCCTGGCCACTGCCCTGCAAAAGCTGGA	TTCACAGTGGCTAAGTTCCGCTTGAGGAGCTGGACCGAGCTCAAGAGCGCCTGGCCACTGCCCTGCAAAAGCTGGA	TS1330E	miRfirst	CDS	bta-miR-27a-3p	0	.
TPM3	NM_001011674	chr3	17493047	17493100	HISEQ2:536:C2RD9ACXX:1:1304:6157:67924#3#TCGCA	100	+	bta-let-7f	2	24	53	TTCACTTGTGCACTGACTGTAGGATATGTTGCTTGCATGAATGTTTTCTAACA	TGAGGTAGTAGGTTGTATAGTTCTTCACTTGTGCACTGACTGTAGGATATGTTGCTTGCATGAATGTTTTCTAACA	TS1383G	miRfirst	Downstream_10k	bta-let-7a	0	.
TPM3	NM_001011674	chr3	17494322	17494375	HISEQ2:536:C2RD9ACXX:1:2209:10738:44334#1#GCAAG	100	+	bta-miR-92	2	24	53	GCCCCGCCCTGCAGCTGCTCCTCCCTCTCACCCCGACTCCGCCGGGGCCAGCC	TATTGCACTTGTCCCGGCCTGTAGCCCCGCCCTGCAGCTGCTCCTCCCTCTCACCCCGACTCCGCCGGGGCCAGCC	TS1383E	miRfirst	Downstream_10k	bta-miR-25	0	.
TPM3	NM_001011674	chr3	17486569	17486622	HISEQ1:586:C6CP2ACXX:8:1102:14166:22766#35#TAACT	6222.29	+	bta-let-7f	2	24	53	CCAACCTTTTTCTCCTCTTCCTCTCTCCCAAGTTGCTGTCTAGATTGATGCTT	TGAGGTAGTAGGTTGTATAGTTACCAACCTTTTTCTCCTCTTCCTCTCTCCCAAGTTGCTGTCTAGATTGATGCTT	TS1524H	miRfirst	Intron	bta-let-7a	0	.
TPM3	NM_001011674	chr3	17494981	17495035	HISEQ2:512:C264LACXX:7:1202:7386:87693#10#CGACA	100	+	bta-miR-23a	1	23	54	ATGGTGAAACCTCTGAGACCAAATCCTTGTCCTAGCTCTACCCTGTTCCCAACT	TCACATTGCCAGGGATTTCCAGATGGTGAAACCTCTGAGACCAAATCCTTGTCCTAGCTCTACCCTGTTCCCAACT	TS1330D	miRfirst	Downstream_10k	bta-miR-23a	0	.
TPM3	NM_001011674	chr3	17482313	17482366	HISEQ1:586:C6CP2ACXX:8:2204:8646:19028#2#TGAGG	100	+	bta-miR-23a	2	24	53	GTTATTGAAAACCGAGCCTTAAAAGATGAAGAAAAAATGGAACCCCAGGAAAT	ATCACATTGCCAGGGATTTCCAAGTTATTGAAAACCGAGCCTTAAAAGATGAAGAAAAAATGGAACCCCAGGAAAT	TS1524H	miRfirst	CDS	bta-miR-23a	0	.
TPM3	NM_001011674	chr3	17492051	17492106	HISEQ2:536:C2RD9ACXX:1:1305:10526:4004#2#GGGCA	100	+	bta-miR-27a-3p	2	22	55	TGTCTTGACTGGCTTGCATTAGTAATCCACCTTCCCTGGGGCTGGCGACTGTGGC	TTCACAGTGGCTAAGTTCCGCTGTCTTGACTGGCTTGCATTAGTAATCCACCTTCCCTGGGGCTGGCGACTGTGGC	TS1383E	miRfirst	Downstream_10k	bta-miR-27a-3p	0.872727272727	MLT1L
TPM3	NM_001011674	chr3	17481727	17481769	HISEQ2:512:C264LACXX:7:1203:5766:92022#13#TTGTT	100	+	bta-miR-224	4	27	42	ATTGGCTTCTTGCCACATGTGACTTAAAATGAGAACAAAAGT	GACAAGTCACTAGTGGTTCCGTTTAGATTGGCTTCTTGCCACATGTGACTTAAAATGAGAACAAAAGT	TS1330E	miRfirst	Intron	bta-miR-224	0	.
TPM3	NM_001011674	chr3	17494473	17494526	HISEQ2:512:C264LACXX:7:1106:17132:28731#12#TGGAT	100	+	bta-miR-30b-5p	2	24	53	GCCAAACTGTCTCTGCCTCTCCCCAGAGATTCCAGTTGGGCTAGAGGCTGAGC	TGTAAACATCCTACACTCAGCTCGCCAAACTGTCTCTGCCTCTCCCCAGAGATTCCAGTTGGGCTAGAGGCTGAGC	TS1330E	miRfirst	Downstream_10k	bta-miR-30a-5p	0	.
TPM3	NM_001011674	chr3	17494444	17494480	HISEQ2:512:C264LACXX:7:1103:16841:17680#15#TGATA	100	+	bta-miR-92	2	24	36	CTCCCACCCCCTACTCCTGTGTCCTTTTCGCCAAAC	TATTGCACTTGTCCCGGCCTGTTCTCCCACCCCCTACTCCTGTGTCCTTTTCGCCAAAC	TS1330F	miRfirst	Downstream_10k	bta-miR-25	0	.
TPM3	NM_001011674	chr3	17486569	17486623	HISEQ1:586:C6CP2ACXX:8:1202:13520:24823#1#AACTT	159.55	+	bta-let-7f	1	23	54	CCAACCTTTTTCTCCTCTTCCTCTCTCCCAAGTTGCTGTCTAGATTGATGCTTG	GAGGTAGTAGGTTGTATAGTTACCAACCTTTTTCTCCTCTTCCTCTCTCCCAAGTTGCTGTCTAGATTGATGCTTG	TS1524H	miRfirst	Intron	bta-let-7a	0	.
TPM3	NM_001011674	chr3	17494965	17494993	HISEQ1:586:C6CP2ACXX:8:1102:18134:54031#50#AATGA	8455.93	+	bta-miR-449a	2	24	28	TGACCAAACAATTAAGATGGTGAAACCT	AGGCAGTGTATTGTTAGCTGGCGTGACCAAACAATTAAGATGGTGAAACCT	TS1524F	miRfirst	Downstream_10k	bta-miR-34a	0	.
TPM3	NM_001011674	chr3	17494312	17494354	HISEQ1:586:C6CP2ACXX:8:1216:2653:40217#1#GGAAA	100	+	bta-miR-92	2	24	42	GAGCACCCCAGCCCCGCCCTGCCGCTGCTCCTCCCTCTCACC	TATTGTACTTGTCCCGGCCTGTAGAGCACCCCAGCCCCGCCCTGCCGCTGCTCCTCCCTCTCACC	TS1524D	miRfirst	Downstream_10k	bta-miR-25	0	.
TPM3	NM_001011674	chr3	17482357	17482410	HISEQ2:512:C264LACXX:7:1109:15412:14306#7#GGAAC	100	+	bta-miR-23a	2	24	53	CCAGGAAATCCAACTCAAAGAAGCTAAGCACATTGCAGAAGAGGCAGACAGGA	ATCACATTGCCAGGGATTTCCCTCCAGGAAATCCAACTCAAAGAAGCTAAGCACATTGCAGAAGAGGCAGACAGGA	TS1330C	miRfirst	CDS	bta-miR-23a	0	.
NFE2L2	NM_001011678	chr2	20249866	20249920	HISEQ2:512:C264LACXX:7:2306:15385:95024#1#GATGA	159.55	+	bta-miR-23a	1	23	54	ACATACGTAGGAGGGGTAAGAATAAAGTGGCTGCTCAGAATTGCAGAAAAAGAA	TCACATTGCCAGGGATTTCGAGACATACGTAGGAGGGGTAAGAATAAAGTGGCTGCTCAGAATTGCAGAAAAAGAA	TS1330G	miRfirst	CDS	bta-miR-23a	0	.
NFE2L2	NM_001011678	chr2	20250250	20250288	HISEQ2:512:C264LACXX:7:1116:16799:24679#8#AAAAA	1435.91	+	bta-miR-23b-3p	2	25	38	ACTGTGATGTGAAATGCAGAAATATACTTTATAAGTAA	ATCACATTGCCAGGGATTACCCCTACTGTGATGTGAAATGCAGAAATATACTTTATAAGTAA	TS1330E	miRfirst	3'UTR	bta-miR-23a	0	.
NFE2L2	NM_001011678	chr2	20250233	20250277	HISEQ2:512:C264LACXX:7:2204:13198:79363#1#TGCTC	159.55	+	bta-miR-28	2	24	44	ATACTAAAAAAGCTCCTACTGTGATGTGAAATGCAGAAATATAC	AAGGAGCTCACAGTCTATTGAGTATACTAAAAAAGCTCCTACTGTGATGTGAAATGCAGAAATATAC	TS1330C	miRfirst	3'UTR	bta-miR-28	0	.
NFE2L2	NM_001011678	chr2	20249928	20249963	HISEQ2:536:C2RD9ACXX:1:1102:20766:50510#50#AAGTG	11806.4	+	bta-miR-27b	2	23	35	AATATAGTGGAACTGGAGCAAGATTTAGATCATTT	TTCACAGTGGCTAAGTTCCGCTAATATAGTGGAACTGGAGCAAGATTTAGATCATTT	TS1383B	miRfirst	CDS	bta-miR-27a-3p	0	.
NFE2L2	NM_001011678	chr2	20249928	20249963	HISEQ2:536:C2RD9ACXX:1:1103:17147:30147#1#GAGTG	159.55	+	bta-miR-27b	2	23	35	AATATAGTGGAACTGGAGCAAGATTTAGATCATTT	TTCACAGTGGCTAAGTTCCGCTAATATAGTGGAACTGGAGCAAGATTTAGATCATTT	TS1383B	miRfirst	CDS	bta-miR-27a-3p	0	.
NFE2L2	NM_001011678	chr2	20250031	20250057	HISEQ1:586:C6CP2ACXX:8:1105:7714:100333#13#GGGCC	100	+	bta-miR-18b	2	24	26	AACAACTCAGCACCTTGTATCTTGAA	TAAGGTGCATCTAGTGCAGATAGAACAACTCAGCACCTTGTATCTTGAA	TS1524G	miRfirst	CDS	bta-miR-18a	0	.
NFE2L2	NM_001011678	chr2	20249866	20249919	HISEQ2:512:C264LACXX:7:1109:13410:8800#6#GGATG	1276.37	+	bta-miR-23a	2	24	53	ACATACGTAGGAGGGGTAAGAATAAAGTGGCTGCTCAGAATTGCAGAAAAAGA	ATCACATTGCCAGGGATTTCGAGACATACGTAGGAGGGGTAAGAATAAAGTGGCTGCTCAGAATTGCAGAAAAAGA	TS1330G	miRfirst	CDS	bta-miR-23a	0	.
NFE2L2	NM_001011678	chr2	20250250	20250288	HISEQ2:512:C264LACXX:7:2313:4716:89057#1#GAAAA	159.55	+	bta-miR-23b-3p	3	26	38	ACTGTGATGTGAAATGCAGAAATATACTTTATAAGTAA	AATCACATTGCCAGGGATTACCCCTACTGTGATGTGAAATGCAGAAATATACTTTATAAGTAA	TS1330E	miRfirst	3'UTR	bta-miR-23a	0	.
NFE2L2	NM_001011678	chr2	20245976	20246009	HISEQ2:536:C2RD9ACXX:1:1101:5623:54305#16#AGCTA	4148.19	+	bta-miR-221	1	23	33	AATAAGTAACCATGAAGACAAATGTAGCAAGAA	GCTACATTGTCTGCTGGGTTTTAATAAGTAACCATGAAGACAAATGTAGCAAGAA	TS1383H	miRfirst	Intron	bta-miR-221	0	.
NFE2L2	NM_001011678	chr2	20250038	20250081	HISEQ1:586:C6CP2ACXX:8:1102:18986:30876#16#AGCAC	100	+	bta-miR-26a	2	24	43	CAGCACCTTGTATCTTGAAGTCTTCAGCATGCTACGTGATGAA	TTCAAGTAATCCAGGATAGGCTTCAGCACCTTGTATCTTGAAGTCTTCAGCATGCTACGTGATGAA	TS1524E	miRfirst	CDS	bta-miR-26a	0	.
NFE2L2	NM_001011678	chr2	20254091	20254127	HISEQ2:512:C264LACXX:7:1205:11735:70440#7#AGTGA	100	+	bta-let-7i	2	24	36	AAAAACAGTACAGATAAATTCGTTATTTCCCAAGCA	TGAGGTAGTAGTTTGTGCTGTTTAAAAACAGTACAGATAAATTCGTTATTTCCCAAGCA	TS1330E	miRfirst	Downstream_10k	bta-let-7a	0	.
NFE2L2	NM_001011678	chr2	20249880	20249904	HISEQ2:512:C264LACXX:7:2206:9761:73884#2#GTCAG	100	+	bta-miR-16b	2	23	24	GGTAAGAATAAAGTGGCTGCTCAG	TAGCAGCACGTAAATATTGGCGGGTAAGAATAAAGTGGCTGCTCAG	TS1330C	miRfirst	CDS	bta-miR-15a	0	.
NFE2L2	NM_001011678	chr2	20249230	20249269	HISEQ2:536:C2RD9ACXX:1:1101:12075:12106#35#GAGAA	100	+	bta-miR-186	2	24	39	CAGAGCCCAGTACCAGCAACGGCATGCCCTCCTCTGCTA	CAAAGAATTCTCCTTTTGGGCTTCAGAGCCCAGTACCAGCAACGGCATGCCCTCCTCTGCTA	TS1383C	miRfirst	CDS	bta-miR-186	0	.
NFE2L2	NM_001011678	chr2	20249182	20249213	HISEQ2:512:C264LACXX:7:1108:7110:52997#8#TAGGA	100	+	bta-miR-30d	2	26	31	CCACAGTAAATACAGATTTTGGTGATGAATT	TGTAAACATCCCCGACTGGAAGCTGCCACAGTAAATACAGATTTTGGTGATGAATT	TS1330G	miRfirst	CDS	bta-miR-30a-5p	0	.
NFE2L2	NM_001011678	chr2	20250223	20250274	HISEQ2:512:C264LACXX:7:2316:6173:45304#1#GAGTG	159.55	+	bta-miR-23b-3p	3	26	51	TTGTACTGTTATACTAAAAAAGCTCCTACTGTGATGTGAAATGCAGAAATA	GATCACATTGCCAGGGATTACCACTTTGTACTGTTATACTAAAAAAGCTCCTACTGTGATGTGAAATGCAGAAATA	TS1330J	miRfirst	3'UTR	bta-miR-23a	0	.
NFE2L2	NM_001011678	chr2	20246960	20247013	HISEQ1:586:C6CP2ACXX:8:1111:15924:99428#12#GTTAC	2074.1	+	bta-let-7b	2	24	53	AGTCAACCTCCCAACCTCAGCCTCCTGATGAGTTCAATGCCTGACCTCACCTC	TGAGGTAGTAGGTTGTGTGGTTAAGTCAACCTCCCAACCTCAGCCTCCTGATGAGTTCAATGCCTGACCTCACCTC	TS1524D	miRfirst	Intron	bta-let-7a	0	.
NFE2L2	NM_001011678	chr2	20235788	20235825	HISEQ2:536:C2RD9ACXX:1:1101:9700:98714#12#AAAAG	100	+	bta-let-7c	2	24	37	TAATGCCACACAACAGTTGTGTACACCTCTGTTTTCA	TGAGGTAGTAGGTTGTGTGGTTTTAATGCCACACAACAGTTGTGTACACCTCTGTTTTCA	TS1383A	miRfirst	Intron	bta-let-7a	0	.
NFE2L2	NM_001011678	chr2	20250236	20250269	HISEQ2:536:C2RD9ACXX:1:2201:10243:92883#1#TCATG	159.55	+	bta-miR-27a-3p	2	22	33	CTAAAAAAGCTCCTACTGGGATGTGAAATGCAA	TTCACAGCGGCTAAGTTCCGCCTAAAAAAGCTCCTACTGGGATGTGAAATGCAA	TS1383G	miRfirst	3'UTR	bta-miR-27a-3p	0	.
NFE2L2	NM_001011678	chr2	20249678	20249732	HISEQ1:586:C6CP2ACXX:8:1301:7734:19256#1#ACTGG	100	+	bta-miR-16b	2	23	54	AAAAACGCCATTCACAAAAGACAAACATTCAAGCCGCTTGGAGGCTCACCTCAC	TAGCAGCACGTAAATATTGGCGAAAAACGCCATTCACAAAAGACAAACATTCAAGCCGCTTGGAGGCTCACCTCAC	TS1524H	miRfirst	CDS	bta-miR-15a	0	.
NFE2L2	NM_001011678	chr2	20250232	20250271	HISEQ2:536:C2RD9ACXX:1:1105:1987:50517#16#AAAAG	3669.56	+	bta-miR-425-5p	3	25	39	TATACTAAAAAAGCTCCTACTGTGATGTGAAATGCAGAA	AATGACACGATCACTCCCGTTGATTATACTAAAAAAGCTCCTACTGTGATGTGAAATGCAGAA	TS1383A	miRfirst	3'UTR	bta-miR-425-5p	0	.
NFE2L2	NM_001011678	chr2	20245976	20246009	HISEQ2:536:C2RD9ACXX:1:2104:18597:13586#1#ATCTA	159.55	+	bta-miR-221	1	23	33	AATAAGTAACTATGAAGACAAATGTAGCAAGAA	GCTACATTGTCTGCTGAGTTTTAATAAGTAACTATGAAGACAAATGTAGCAAGAA	TS1383H	miRfirst	Intron	bta-miR-221	0	.
NFE2L2	NM_001011678	chr2	20245976	20246009	HISEQ2:536:C2RD9ACXX:1:2204:17111:44114#1#ACCTA	159.55	+	bta-miR-221	1	23	33	AATAAGTAACCATGAAGACAAATGTAGCAAGAC	GCTACATTGTCTGCTGGGTTTTAATAAGTAACCATGAAGACAAATGTAGCAAGAC	TS1383H	miRfirst	Intron	bta-miR-221	0	.
NFE2L2	NM_001011678	chr2	20250224	20250279	HISEQ2:512:C264LACXX:7:1104:19806:48261#12#GAAGG	100	+	bta-miR-27a-3p	2	22	55	TGTACTGTTATACTAAAAAAGCTCCTACTGTGATGTGAAATGCAGAAATATACTT	TTCACAGTGGCTAAGTTCCGCTGTACTGTTATACTAAAAAAGCTCCTACTGTGATGTGAAATGCAGAAATATACTT	TS1330J	miRfirst	3'UTR	bta-miR-27a-3p	0	.
NFE2L2	NM_001011678	chr2	20250223	20250275	HISEQ2:512:C264LACXX:7:1102:17430:97103#9#AGTGG	1435.91	+	bta-miR-23b-3p	2	25	52	TTGTACTGTTATACTAAAAAAGCTCCTACTGTGATGTGAAATGCAGAAATAT	ATCACATTGCCAGGGATTACCACTTTGTACTGTTATACTAAAAAAGCTCCTACTGTGATGTGAAATGCAGAAATAT	TS1330J	miRfirst	3'UTR	bta-miR-23a	0	.
NFE2L2	NM_001011678	chr2	20250079	20250108	HISEQ1:586:C6CP2ACXX:8:1207:2071:18500#26#GACAC	100	+	bta-miR-185	2	24	29	AAAATGGAAAGCCTTACTCTCCGAGTGAA	TGGAGAGAAAGGCAGTTCCTGAGAAAATGGAAAGCCTTACTCTCCGAGTGAA	TS1524C	miRfirst	CDS	bta-miR-185	0	.
NFE2L2	NM_001011678	chr2	20218434	20218460	HISEQ1:564:C3691ACXX:2:1108:12375:26463#9#AGCTG	100	+	bta-let-7d	2	24	26	GGGGGGCGCGGTCGAATGGTGTGACT	AGAGGTAGTAGGTTGCATAGTTAGGGGGGCGCGGTCGAATGGTGTGACT	TS1486E	miRfirst	Intron	bta-let-7a	0	.
NFE2L2	NM_001011678	chr2	20250203	20250232	HISEQ1:586:C6CP2ACXX:8:1111:11795:66080#36#AAGAT	100	+	bta-miR-27a-3p	2	22	29	TCTAGTGATTTTGGGTTTTTTTGTACTGT	TTCACAGTGGCTAAGTTCCGCTCTAGTGATTTTGGGTTTTTTTGTACTGT	TS1524C	miRfirst	3'UTR	bta-miR-27a-3p	0	.
NFE2L2	NM_001011678	chr2	20247859	20247907	HISEQ1:586:C6CP2ACXX:8:1208:18487:28492#3#ATAAC	100	+	bta-let-7b	2	24	48	AAAAACCCAATCTTCCTCTGGCCATATAATGCAGAACCACACACACAC	TGAGGTAGTAGGTTGTGTGGTTAAAAAACCCAATCTTCCTCTGGCCATATAATGCAGAACCACACACACAC	TS1524F	miRfirst	Intron	bta-let-7a	0	.
NFE2L2	NM_001011678	chr2	20249489	20249543	HISEQ2:512:C264LACXX:7:1210:11031:51088#9#ATAAA	100	+	bta-miR-23a	1	23	54	TTCTGAAATGGAAGAGATAGATAGTACCCCTGGAAATGTCAAACAGAAGGGTCC	TCACATTGCCAGGGATTTCCAATTCTGAAATGGAAGAGATAGATAGTACCCCTGGAAATGTCAAACAGAAGGGTCC	TS1330F	miRfirst	CDS	bta-miR-23a	0	.
NFE2L2	NM_001011678	chr2	20250237	20250272	HISEQ2:536:C2RD9ACXX:1:1103:7941:19543#3#GCTTT	638.18	+	bta-miR-27a-3p	2	22	35	TAAAAAAGCTCCTACTGTGATGTGAAATGCAGAAA	TTCACAGTGGCTAAGTTCTGCTAAAAAAGCTCCTACTGTGATGTGAAATGCAGAAA	TS1383E	miRfirst	3'UTR	bta-miR-27a-3p	0	.
NFE2L2	NM_001011678	chr2	20250232	20250272	HISEQ2:512:C264LACXX:7:1106:4675:71159#4#AAGGA	638.18	+	bta-miR-21	2	26	40	TATACTAAAAAAGCTCCTACTGTGATGTGAAATGCAGAAA	TAGCTTATCAGACTGATGTTGACGTTATACTAAAAAAGCTCCTACTGTGATGTGAAATGCAGAAA	TS1330D	miRfirst	3'UTR	bta-miR-21	0	.
NFE2L2	NM_001011678	chr2	20250226	20250267	HISEQ2:512:C264LACXX:7:1301:14279:46545#10#GCAGC	1755	+	bta-miR-27a-3p	2	22	41	TACTGTTATACTAAAAAAGCTCCTACTGTGATGTGAAATGC	TTCACAGTGGCTAAGTTCCGCTACTGTTATACTAAAAAAGCTCCTACTGTGATGTGAAATGC	TS1330J	miRfirst	3'UTR	bta-miR-27a-3p	0	.
NFE2L2	NM_001011678	chr2	20250226	20250267	HISEQ2:512:C264LACXX:7:2213:1546:45596#1#CAGCT	159.55	+	bta-miR-27a-3p	1	21	41	TACTGTTATACTAAAAAAGCTCCTACTGTGATGTGAAATGC	TCACAGTGGCTAAGTTCCGCTACTGTTATACTAAAAAAGCTCCTACTGTGATGTGAAATGC	TS1330J	miRfirst	3'UTR	bta-miR-27a-3p	0	.
NFE2L2	NM_001011678	chr2	20250027	20250081	HISEQ1:586:C6CP2ACXX:8:1102:6147:47354#15#ATGCT	100	+	bta-miR-18b	1	23	54	AAAAAACAACTCAGCACCTTGTATCTTGAAGTCTTCAGCATGCTACGTGATGAA	AAGGTGCATCTAGTGCAGATAGAAAAAACAACTCAGCACCTTGTATCTTGAAGTCTTCAGCATGCTACGTGATGAA	TS1524A	miRfirst	CDS	bta-miR-18a	0	.
NFE2L2	NM_001011678	chr2	20246960	20247014	HISEQ1:586:C6CP2ACXX:8:1312:6696:59101#1#TTACT	159.55	+	bta-let-7b	1	23	54	AGTCAACCTCCCAACCTCAGCCTCCTGATGAGTTCAATGCCTGACCTCACCTCA	GAGGTAGTAGGTTGTGTGGTTAAGTCAACCTCCCAACCTCAGCCTCCTGATGAGTTCAATGCCTGACCTCACCTCA	TS1524D	miRfirst	Intron	bta-let-7a	0	.
NFE2L2	NM_001011678	chr2	20249925	20249979	HISEQ1:586:C6CP2ACXX:8:2311:7663:63598#1#GCAAT	159.55	+	bta-miR-27b	2	23	54	GAAAATATAGTGGAACTGGAGCAAGATTTAGATCATTTAAAAGATGAAAAAGAA	TTCACAGTGGCTAAGTTCCGCTGAAAATATAGTGGAACTGGAGCAAGATTTAGATCATTTAAAAGATGAAAAAGAA	TS1524F	miRfirst	CDS	bta-miR-27a-3p	0	.
NFE2L2	NM_001011678	chr2	20249316	20249370	HISEQ2:512:C264LACXX:7:1116:2512:17201#13#TGACC	100	+	bta-miR-93	1	23	54	TCTGATCTGTCACTTTGTAAAGCTTTCAATCAAAACCACCCTGAAAGCACAACA	AAAGTGCTGTTCGTGCAGGTAGTCTGATCTGTCACTTTGTAAAGCTTTCAATCAAAACCACCCTGAAAGCACAACA	TS1330J	miRfirst	CDS	bta-miR-17-5p	0	.
NFE2L2	NM_001011678	chr2	20250231	20250284	HISEQ2:512:C264LACXX:7:1109:12334:78512#3#ACAGT	100	+	bta-miR-28	2	24	53	TTATACTAAAAAAGCTCCTACTGTGATGTGAAATGCAGAAATATACTTTACAA	AAGGAGCTCACAGTCTATTGAGGTTATACTAAAAAAGCTCCTACTGTGATGTGAAATGCAGAAATATACTTTACAA	TS1330D	miRfirst	3'UTR	bta-miR-28	0	.
NFE2L2	NM_001011678	chr2	20249765	20249813	HISEQ2:512:C264LACXX:7:1106:7043:78752#19#ATTAG	100	+	bta-let-7g	2	24	48	CCCATTCCCTGTAGAAAAGATCATTAACCTCCCAGTTGAGGACTTCAA	TGAGGTAGTAGTTTGTACAGTCTCCCATTCCCTGTAGAAAAGATCATTAACCTCCCAGTTGAGGACTTCAA	TS1330E	miRfirst	CDS	bta-let-7a	0	.
NFE2L2	NM_001011678	chr2	20250229	20250271	HISEQ2:536:C2RD9ACXX:1:1206:2685:57080#3#AATGG	100	+	bta-miR-21	2	26	42	TGTTATACTAAAAAAGCTCCTACTGTGATGTGAAATGCAGAA	TAGCTTATCAGACTGATGTTGACAATGTTATACTAAAAAAGCTCCTACTGTGATGTGAAATGCAGAA	TS1383E	miRfirst	3'UTR	bta-miR-21	0	.
NFE2L2	NM_001011678	chr2	20250228	20250272	HISEQ2:536:C2RD9ACXX:1:1101:7960:68428#6#AGAGA	957.28	+	bta-miR-27a-3p	2	22	44	TTGCTATACTAAAAAAGCTCCTACTGTGATGTGAAATGCAGAAA	TTCACAGTGGCTAAGTTCCGCTTGCTATACTAAAAAAGCTCCTACTGTGATGTGAAATGCAGAAA	TS1383E	miRfirst	3'UTR	bta-miR-27a-3p	0	.
NFE2L2	NM_001011678	chr2	20249970	20250024	HISEQ2:536:C2RD9ACXX:1:1101:18435:3441#4#GGTTC	100	+	bta-miR-186	1	23	54	TAAAAAGAAAAATTGCTCAAAGAAAGAGGAGAAAATGACAAAAGCCTCCATCTA	AAAGAATTCTCCTTTTGGGCTTTAAAAAGAAAAATTGCTCAAAGAAAGAGGAGAAAATGACAAAAGCCTCCATCTA	TS1383G	miRfirst	CDS	bta-miR-186	0	.
NFE2L2	NM_001011678	chr2	20250240	20250272	HISEQ2:512:C264LACXX:7:1203:15042:63767#7#TAGAT	1276.37	+	bta-miR-23a	2	24	32	AAAAGCTCCTACTGTGATGTGAAATGCAGAAA	ATCACATTGCCAGGGATTACCAAAAAAGCTCCTACTGTGATGTGAAATGCAGAAA	TS1330G	miRfirst	3'UTR	bta-miR-23a	0	.
NFE2L2	NM_001011678	chr2	20250215	20250238	HISEQ1:586:C6CP2ACXX:8:1108:6496:30955#31#GGTTG	100	+	bta-miR-101	2	23	23	GGGTTTTTTTGTACTGTTATACT	TACAGTACTGTGATAACTGAAGGGGTTTTTTTGTACTGTTATACT	TS1524F	miRfirst	3'UTR	bta-miR-101	0	.
NFE2L2	NM_001011678	chr2	20232714	20232767	HISEQ2:512:C264LACXX:7:1116:7869:50454#2#GAACA	100	+	bta-miR-361	2	24	53	CCTTTTTAAGAGGCCCAAATTACTGCCTGGCCGTTGACAACAGTGGGTTTTGT	TTATCAGAATCTCCAGGGGTACTCCTTTTTAAGAGGCCCAAATTACTGCCTGGCCGTTGACAACAGTGGGTTTTGT	TS1330H	miRfirst	Intron	bta-miR-361	0	.
NFE2L2	NM_001011678	chr2	20250037	20250081	HISEQ2:512:C264LACXX:7:1210:1511:86305#13#AGCAA	100	+	bta-miR-26a	2	24	44	TCAGCACCTTGTATCTTGAAGTCTTCAGCATGCTACGTGATGAA	TTCAAGTAATCCAGGATAGGCTCTCAGCACCTTGTATCTTGAAGTCTTCAGCATGCTACGTGATGAA	TS1330H	miRfirst	CDS	bta-miR-26a	0	.
NFE2L2	NM_001011678	chr2	20231770	20231802	HISEQ2:512:C264LACXX:7:1204:6034:81297#7#TGCAT	100	+	bta-miR-27a-3p	1	21	32	TCATATAGTGATTAGACCCAGAAGCCTCAAAA	TCACAGTGGCTAAGTTCCGCTCATATAGTGATTAGACCCAGAAGCCTCAAAA	TS1330E	miRfirst	Intron	bta-miR-27a-3p	0	.
NFE2L2	NM_001011678	chr2	20250228	20250272	HISEQ2:512:C264LACXX:7:1108:6827:53679#7#TGGAC	1116.82	+	bta-miR-27a-3p	2	22	44	TTGTTATACTAAAAAAGCTCCTACTGTGATGTGAAATGCAGAAA	TTCACAGTGGCTAAGTTCCGCTTGTTATACTAAAAAAGCTCCTACTGTGATGTGAAATGCAGAAA	TS1330D	miRfirst	3'UTR	bta-miR-27a-3p	0	.
NFE2L2	NM_001011678	chr2	20250238	20250264	HISEQ2:536:C2RD9ACXX:1:2106:11838:32608#1#AGAAG	319.09	+	bta-miR-27a-3p	2	22	26	TAAAAAGCTCCTACTGTGATGTGAAA	TTCACAGTGGCTAAGTACCGCTAAAAAGCTCCTACTGTGATGTGAAA	TS1383C	miRfirst	3'UTR	bta-miR-27a-3p	0	.
NFE2L2	NM_001011678	chr2	20249902	20249936	HISEQ1:564:C3691ACXX:2:1112:7501:99322#6#CAAAG	100	+	bta-miR-27b	2	23	34	AGAATTGCAGAAAAAGAAAACTGGAAAATATAGT	TTCACAGTGGCTAAGTTCTGCAAGAATTGCAGAAAAAGAAAACTGGAAAATATAGT	TS1486J	miRfirst	CDS	bta-miR-27a-3p	0	.
NFE2L2	NM_001011678	chr2	20250226	20250281	HISEQ2:536:C2RD9ACXX:1:1108:3658:82792#3#ACAGA	957.28	+	bta-miR-27a-3p	2	22	55	TACTGTTATACTAAAAAAGCTCCTACTGTGATGTGAAATGCAGAAATATACTTTA	TTCACAGTGGCTAAGTTCCGCTACTGTTATACTAAAAAAGCTCCTACTGTGATGTGAAATGCAGAAATATACTTTA	TS1383E	miRfirst	3'UTR	bta-miR-27a-3p	0	.
NFE2L2	NM_001011678	chr2	20249928	20249963	HISEQ2:536:C2RD9ACXX:1:2204:9410:77214#1#AGGTG	159.55	+	bta-miR-27b	2	23	35	AATATAGTGGAACTGGAGCAAGATTTAGATCATTT	TTCACAGTGGCTAAGTTCCGCTAATATAGTGGAACTGGAGCAAGATTTAGATCATTT	TS1383B	miRfirst	CDS	bta-miR-27a-3p	0	.
NFE2L2	NM_001011678	chr2	20250234	20250262	HISEQ2:512:C264LACXX:7:1307:2146:39460#4#AAGAA	100	+	bta-miR-27a-3p	2	22	28	TACTAAAAAAGCTCCTACTGTGATGTGA	TTCACAGTGGCTAAGTTCTGCTACTAAAAAAGCTCCTACTGTGATGTGA	TS1330G	miRfirst	3'UTR	bta-miR-27a-3p	0	.
NFE2L2	NM_001011678	chr2	20249925	20249962	HISEQ2:536:C2RD9ACXX:1:1106:12814:43921#2#TAGCA	638.18	+	bta-miR-27a-3p	2	22	37	TAAAATATAGTGGAACTGGAGCAAGATTTAGATCATT	TTCACAGTGGCTAAGTTCCGCTAAAATATAGTGGAACTGGAGCAAGATTTAGATCATT	TS1383E	miRfirst	CDS	bta-miR-27a-3p	0	.
NFE2L2	NM_001011678	chr2	20250028	20250073	HISEQ2:512:C264LACXX:7:1102:16968:49788#10#GGAAG	100	+	bta-miR-19a	2	25	45	AAAAACAACTCAGCACCTTGTATCTTGAAGTCTTCAGCATGCTAC	TGTGCAAATCCATGCAAAACTGAAAAAAACAACTCAGCACCTTGTATCTTGAAGTCTTCAGCATGCTAC	TS1330G	miRfirst	CDS	bta-miR-19a	0	.
NFE2L2	NM_001011678	chr2	20248393	20248433	HISEQ2:512:C264LACXX:7:1104:17854:18778#6#ATGGA	100	+	bta-miR-26a	2	24	40	CCAGCCACATCGAGAGCCCAGTCTTCACTGCTCCTCCTCA	TTCAAGTAATCCAGGATAGGCTCCCAGCCACATCGAGAGCCCAGTCTTCACTGCTCCTCCTCA	TS1330G	miRfirst	CDS	bta-miR-26a	0	.
NFE2L2	NM_001011678	chr2	20250239	20250264	HISEQ2:536:C2RD9ACXX:1:1101:1229:92932#18#AGAAG	100	+	bta-miR-27b	2	23	25	AAAAAGCTCCTACTGTGATGTGAAA	TTCACAGTGGCTAAGTTCCGCTAAAAAGCTCCTACTGTGATGTGAAA	TS1383C	miRfirst	3'UTR	bta-miR-27a-3p	0	.
NFE2L2	NM_001011678	chr2	20250533	20250584	HISEQ1:586:C6CP2ACXX:8:1107:5987:75717#14#AAAAA	100	+	bta-miR-17-5p	2	26	51	TTGCAAAACTAACCACCATGTACTTTTTTATAAATACCGTATGAACAAAAA	CAAAGTGCTTACAGTGCAGGTAGTGTTGCAAAACTAACCACCATGTACTTTTTTATAAATACCGTATGAACAAAAA	TS1524C	miRfirst	3'UTR	bta-miR-17-5p	0	.
NFE2L2	NM_001011678	chr2	20250281	20250314	HISEQ1:586:C6CP2ACXX:8:1110:11814:36324#37#CTAGA	7020.02	+	bta-let-7f	2	24	33	TAAGTAATTCTATGCAAAATTATACTCAACTAG	TGAGGTAGTAGGTTGTATAGTTATAAGTAATTCTATGCAAAATTATACTCAACTAG	TS1524D	miRfirst	3'UTR	bta-let-7a	0	.
NFE2L2	NM_001011678	chr2	20250202	20250226	HISEQ2:512:C264LACXX:7:1104:5564:49685#4#TGAAA	100	+	bta-miR-27a-3p	2	22	24	ATCTAGTGATTTTGGGTTTTTTTG	TTCACAGTGGCTAAGTTCCGCATCTAGTGATTTTGGGTTTTTTTG	TS1330C	miRfirst	3'UTR	bta-miR-27a-3p	0	.
NFE2L2	NM_001011678	chr2	20223104	20223132	HISEQ2:536:C2RD9ACXX:1:2302:16221:88927#1#TAATG	100	+	bta-miR-23b-3p	1	24	28	GAAGACAAAGCCAGGACATAAGAGATAC	TCGCATTGCCAGGGATTACCACTGAAGACAAAGCCAGGACATAAGAGATAC	TS1383D	miRfirst	Intron	bta-miR-23a	0	.
NFE2L2	NM_001011678	chr2	20249928	20249963	HISEQ2:536:C2RD9ACXX:1:1208:3339:88955#1#AAGAG	159.55	+	bta-miR-27b	2	23	35	AATATAGTGGAACTGGAGCAAGATTTAGATCATTT	TTCACAGTGGCTAAGTTCCGCTAATATAGTGGAACTGGAGCAAGATTTAGATCATTT	TS1383B	miRfirst	CDS	bta-miR-27a-3p	0	.
NFE2L2	NM_001011678	chr2	20250281	20250314	HISEQ1:586:C6CP2ACXX:8:2312:12906:51749#1#GTAGA	159.55	+	bta-let-7f	2	24	33	TAAGTAATTCTATGCAAAATTATACTCAACTAG	TGAGGTAGTAGGTTGTATAGTTATAAGTAATTCTATGCAAAATTATACTCAACTAG	TS1524D	miRfirst	3'UTR	bta-let-7a	0	.
NFE2L2	NM_001011678	chr2	20250227	20250272	HISEQ1:586:C6CP2ACXX:8:1103:16890:76560#1#TGGCT	159.55	+	bta-miR-27b	1	22	45	ACTGTTATACTAAAAAAGCTCCTACTGTGATGTGAAATGCAGAAA	TCACAGTGGCTAAGTTCCGCTACTGTTATACTAAAAAAGCTCCTACTGTGATGTGAAATGCAGAAA	TS1524B	miRfirst	3'UTR	bta-miR-27a-3p	0	.
NFE2L2	NM_001011678	chr2	20250232	20250271	HISEQ2:536:C2RD9ACXX:1:2104:17247:12612#1#ACAAG	159.55	+	bta-miR-425-5p	3	25	39	TATACTAAAAAAGCACCTACTGTGATGTGAAATGCGGAA	AATGACACGATCACTCGCGTTGATTATACTAAAAAAGCACCTACTGTGATGTGAAATGCGGAA	TS1383A	miRfirst	3'UTR	bta-miR-425-5p	0	.
NFE2L2	NM_001011678	chr2	20249694	20249729	HISEQ2:512:C264LACXX:7:1209:4508:5448#3#GCTGA	100	+	bta-miR-21	2	26	35	AAAGACAAACATTCAAGCCGCTTGGAGGCTCACCT	TAGCTTATCAGACTGATGTTGACCAAAAGACAAACATTCAAGCCGCTTGGAGGCTCACCT	TS1330J	miRfirst	CDS	bta-miR-21	0	.
NFE2L2	NM_001011678	chr2	20250236	20250274	HISEQ2:512:C264LACXX:7:1203:9062:26343#3#CGATG	478.64	+	bta-miR-23a	2	24	38	CTAAAAAAGCTCCTACTGTGATGTGAAATGCAGAAATA	ATCACATTGCCAGGGATTTCCTACTAAAAAAGCTCCTACTGTGATGTGAAATGCAGAAATA	TS1330G	miRfirst	3'UTR	bta-miR-23a	0	.
NFE2L2	NM_001011678	chr2	20250240	20250273	HISEQ2:512:C264LACXX:7:1209:19547:94466#2#GCAAG	319.09	+	bta-miR-23a	2	24	33	AAAAGCTCCTACTGTGATGTGAAATGCAGAAAT	ATCACATTGCCAGGGATTACCAAAAAAGCTCCTACTGTGATGTGAAATGCAGAAAT	TS1330G	miRfirst	3'UTR	bta-miR-23a	0	.
NFE2L2	NM_001011678	chr2	20250033	20250084	HISEQ1:564:C3691ACXX:2:1101:16086:49217#36#GATTA	100	+	bta-miR-21	2	26	51	CAACTCAGCACCTTGTATCTTGAAGTCTTCAGCATGCTACGTGATGAAAAG	TAGCTTATCAGACTGATGTTGACAACAACTCAGCACCTTGTATCTTGAAGTCTTCAGCATGCTACGTGATGAAAAG	TS1486M	miRfirst	CDS	bta-miR-21	0	.
NFE2L2	NM_001011678	chr2	20249896	20249942	HISEQ2:512:C264LACXX:7:1109:10081:17478#7#AGCTG	100	+	bta-miR-32	2	25	46	ATGCTCAGAATTGCAGAAAAAGAAAACTGGAAAATATAGTGGAACT	TATTGCACATGACTAAGTTGCAAGATGCTCAGAATTGCAGAAAAAGAAAACTGGAAAATATAGTGGAACT	TS1330J	miRfirst	CDS	bta-miR-25	0	.
NFE2L2	NM_001011678	chr2	20246794	20246835	HISEQ1:586:C6CP2ACXX:8:1108:1551:81819#31#CTGGG	100	+	bta-let-7i	2	24	41	TTCAGCCAGCACAACACATACCATCAGAAACCAGTGGGTCT	TGAGGTAGTAGTTTGTGCTGTTATTCAGCCAGCACAACACATACCATCAGAAACCAGTGGGTCT	TS1524C	miRfirst	CDS	bta-let-7a	0	.
NFE2L2	NM_001011678	chr2	20249760	20249796	HISEQ2:536:C2RD9ACXX:1:1102:17141:54449#3#AATAG	100	+	bta-miR-155	2	25	36	TATATCCCATTCCCTGTAGAAAAGATCATTAACCTC	TTAATGCTAATCGTGATAGGGGTTTATATCCCATTCCCTGTAGAAAAGATCATTAACCTC	TS1383E	miRfirst	CDS	bta-miR-155	0	.
NFE2L2	NM_001011678	chr2	20249927	20249963	HISEQ2:536:C2RD9ACXX:1:2110:2081:61361#1#AAGTG	100	+	bta-miR-27a-3p	2	22	36	TAATATAGTGGAACTGGAGCAAGATTTAGATCATTT	TTCACAGTGGCTAAGTTGCGCTAATATAGTGGAACTGGAGCAAGATTTAGATCATTT	TS1383B	miRfirst	CDS	bta-miR-27a-3p	0	.
NFE2L2	NM_001011678	chr2	20248392	20248433	HISEQ2:512:C264LACXX:7:1108:4404:100082#3#GAGTG	100	+	bta-miR-26a	2	24	41	CCCAGCCACATCGAGAGCCCAGTCTTCACTGCTCCTCCTCA	TTCAAGTAATCCAGGATAGGCTTCCCAGCCACATCGAGAGCCCAGTCTTCACTGCTCCTCCTCA	TS1330J	miRfirst	CDS	bta-miR-26a	0	.
NFE2L2	NM_001011678	chr2	20249690	20249741	HISEQ2:512:C264LACXX:7:1106:6014:65805#9#GTGCA	100	+	bta-miR-21	2	26	51	CACAAAAGACAAACATTCAAGCCGCTTGGATGCTCACCTCACAAGAGATGA	TAGCTTATCAGACTGATGTTGACTTCACAAAAGACAAACATTCAAGCCGCTTGGATGCTCACCTCACAAGAGATGA	TS1330G	miRfirst	CDS	bta-miR-21	0	.
NFE2L2	NM_001011678	chr2	20250221	20250243	HISEQ2:512:C264LACXX:7:1303:17116:4837#1#ATGCG	100	+	bta-miR-30b-5p	2	24	22	TTTTGTACTGTTATACTAAAAA	TGTAAACATCCTACACTCAGCTTTTTTGTACTGTTATACTAAAAA	TS1330C	miRfirst	3'UTR	bta-miR-30a-5p	0	.
NFE2L2	NM_001011678	chr2	20250232	20250259	HISEQ2:512:C264LACXX:7:1111:1960:23456#4#TAGTA	638.18	+	bta-miR-21	2	26	27	TATACTAAAAAAGCTCCTACTGTGATG	TAGCTTATCAGACTGATGTTGACGTTATACTAAAAAAGCTCCTACTGTGATG	TS1330G	miRfirst	3'UTR	bta-miR-21	0	.
NFE2L2	NM_001011678	chr2	20250237	20250269	HISEQ2:536:C2RD9ACXX:1:1103:20336:60021#5#TCATG	1276.37	+	bta-miR-27b	2	23	32	TAAAAAAGCTCCTACTGTGATGTGAAATGCAA	TTCACAGTGGCTAAGTTCCGCCTAAAAAAGCTCCTACTGTGATGTGAAATGCAA	TS1383G	miRfirst	3'UTR	bta-miR-27a-3p	0	.
NFE2L2	NM_001011678	chr2	20250238	20250274	HISEQ2:512:C264LACXX:7:1211:2948:24109#2#AAGCA	319.09	+	bta-miR-23a	2	24	36	TAAAAAGCTCCTACTGTGATGTGAAATGCAGAAATA	ATCACATTGCCAGGGATTTCCAATAAAAAGCTCCTACTGTGATGTGAAATGCAGAAATA	TS1330D	miRfirst	3'UTR	bta-miR-23a	0	.
NFE2L2	NM_001011678	chr2	20250237	20250272	HISEQ2:536:C2RD9ACXX:1:1105:12013:58185#10#AAGCA	2871.83	+	bta-miR-23a	1	23	35	TAAAAAAGCTCCTACTGTGATGTGAAATGCAGAAA	TCACATTGCCAGGGATTTCTACTAAAAAAGCTCCTACTGTGATGTGAAATGCAGAAA	TS1383H	miRfirst	3'UTR	bta-miR-23a	0	.
NFE2L2	NM_001011678	chr2	20250227	20250272	HISEQ1:586:C6CP2ACXX:8:1106:10883:83210#30#ATGGC	4945.92	+	bta-miR-27b	2	23	45	ACTGTTATACTAAAAAAGCTCCTACTGTGATGTGAAATGCAGAAA	TTCACAGTGGCTAAGTTCCGCTACTGTTATACTAAAAAAGCTCCTACTGTGATGTGAAATGCAGAAA	TS1524B	miRfirst	3'UTR	bta-miR-27a-3p	0	.
NFE2L2	NM_001011678	chr2	20250098	20250132	HISEQ2:512:C264LACXX:7:1109:15092:18468#8#TGGCT	100	+	bta-miR-27b	2	23	34	TCCGAGTGAATACTCCTTGCAGCAAACAAGCGAT	TTCACAGTGGCTAAGTTCCGCTTCCGAGTGAATACTCCTTGCAGCAAACAAGCGAT	TS1330F	miRfirst	CDS	bta-miR-27a-3p	0	.
NFE2L2	NM_001011678	chr2	20250235	20250272	HISEQ2:512:C264LACXX:7:1202:2137:27824#3#GCAGG	100	+	bta-miR-23a	2	24	37	ACTAAAAAAGCTCCTACTGTGATGTGAAATGCAGAAA	ATCACATTGCCAGGGATTACCATACTAAAAAAGCTCCTACTGTGATGTGAAATGCAGAAA	TS1330D	miRfirst	3'UTR	bta-miR-23a	0	.
NFE2L2	NM_001011678	chr2	20249703	20249754	HISEQ2:536:C2RD9ACXX:1:1102:11789:28540#4#AGAGC	100	+	bta-miR-21	2	26	51	CATTCAAGCCGCTTGGAGGCTCACCTCACAAGAGATGAGCTACGGGCAAAA	TAGCTTATCAGACTGATGTTGACAACATTCAAGCCGCTTGGAGGCTCACCTCACAAGAGATGAGCTACGGGCAAAA	TS1383E	miRfirst	CDS	bta-miR-21	0	.
NFE2L2	NM_001011678	chr2	20249926	20249960	HISEQ2:512:C264LACXX:7:1102:6831:72692#9#TGAAG	100	+	bta-miR-27a-3p	2	22	34	AAAATATAGTGGAACTGGAGCAAGATTTAGATCA	TTCACAGTGGCTAAGTTCCGGAAAATATAGTGGAACTGGAGCAAGATTTAGATCA	TS1330J	miRfirst	CDS	bta-miR-27a-3p	0	.
NFE2L2	NM_001011678	chr2	20246692	20246728	HISEQ1:586:C6CP2ACXX:8:1205:3256:14986#1#GAGAT	159.55	+	bta-let-7i	1	23	36	AAAAACTTGAAAAGGAAAGACAAGAACAACTCCAAA	GAGGTAGTAGTTTGTGCTGTGAAAAAACTTGAAAAGGAAAGACAAGAACAACTCCAAA	TS1524G	miRfirst	CDS	bta-let-7a	0	.
NFE2L2	NM_001011678	chr2	20249048	20249094	HISEQ2:512:C264LACXX:7:1111:18565:24805#10#AGGCG	100	+	bta-miR-320	2	24	46	ATCAATGCCCTCACTGGATAAAGAAGTAGGTAACTGCAGCCCACAT	AAAAGCTGGGTCGAGAGGGCGACATCAATGCCCTCACTGGATAAAGAAGTAGGTAACTGCAGCCCACAT	TS1330J	miRfirst	CDS	bta-miR-320	0	.
NFE2L2	NM_001011678	chr2	20249697	20249748	HISEQ1:564:C3691ACXX:2:1216:9239:41789#1#TAACT	100	+	bta-miR-21	2	26	51	GACAAACATTCAAGCCGCTTGGAGGCTCACCTCACAAGAGATGAGCTACGG	TAGCTTATCAGACTGATGTTGACAAGACAAACATTCAAGCCGCTTGGAGGCTCACCTCACAAGAGATGAGCTACGG	TS1486F	miRfirst	CDS	bta-miR-21	0	.
NFE2L2	NM_001011678	chr2	20223103	20223132	HISEQ2:536:C2RD9ACXX:1:1105:5108:59596#23#TAATG	100	+	bta-miR-23a	1	23	29	TGAAGACAAAGCCAGGACATAAGAGATAC	TCACATTGCCAGGGATTACCACTGAAGACAAAGCCAGGACATAAGAGATAC	TS1383D	miRfirst	Intron	bta-miR-23a	0	.
NFE2L2	NM_001011678	chr2	20250238	20250274	HISEQ2:512:C264LACXX:7:2104:2546:90879#1#AGCAA	159.55	+	bta-miR-23a	1	23	36	TAAAAAGCTCCTACTGTGATGTGAAATGCAGAAATA	TCACATTGCCAGGGATTTCCAATAAAAAGCTCCTACTGTGATGTGAAATGCAGAAATA	TS1330D	miRfirst	3'UTR	bta-miR-23a	0	.
NFE2L2	NM_001011678	chr2	20249818	20249874	HISEQ2:536:C2RD9ACXX:1:2304:18491:87935#1#AACGT	100	+	bta-miR-27a-3p	1	21	56	TGATGTCCAAGGAGCAATTCAACGAGGCTCAACTTGCATTAATTAGAGACATACGT	TCACAGTGGCTAAGTTGCGCTGATGTCCAAGGAGCAATTCAACGAGGCTCAACTTGCATTAATTAGAGACATACGT	TS1383H	miRfirst	CDS	bta-miR-27a-3p	0	.
NFE2L2	NM_001011678	chr2	20249925	20249962	HISEQ2:536:C2RD9ACXX:1:2208:12657:27317#1#AGCAT	159.55	+	bta-miR-27a-3p	1	21	37	TAAAATATAGTGGAACTGGAGCAAGATTTAGATCATT	TCACAGTGGCTAAGTTCCGCTAAAATATAGTGGAACTGGAGCAAGATTTAGATCATT	TS1383E	miRfirst	CDS	bta-miR-27a-3p	0	.
NFE2L2	NM_001011678	chr2	20250026	20250077	HISEQ2:512:C264LACXX:7:1303:2759:46958#9#GTAGT	100	+	bta-miR-21	2	26	51	GAAAAAACAACTCAGCACCTTGTATCTTGAAGTCTTCAGCATGCTACGTGA	TAGCTTATCAGACTGATGTTGACCTGAAAAAACAACTCAGCACCTTGTATCTTGAAGTCTTCAGCATGCTACGTGA	TS1330G	miRfirst	CDS	bta-miR-21	0	.
NFE2L2	NM_001011678	chr2	20249928	20249963	HISEQ2:536:C2RD9ACXX:1:2104:4303:35026#1#ACGTG	159.55	+	bta-miR-27b	2	23	35	AATATAGTGGAACTGGAGCAAGATTTAGATCATTT	TTCACAGTGGCTAAGTTCCGCTAATATAGTGGAACTGGAGCAAGATTTAGATCATTT	TS1383B	miRfirst	CDS	bta-miR-27a-3p	0	.
NFE2L2	NM_001011678	chr2	20246692	20246728	HISEQ1:586:C6CP2ACXX:8:1105:16870:89691#42#AGAGA	6860.47	+	bta-let-7i	2	24	36	AAAAACTTGAAAAGGAAAGACAAGAACAACTCCAAA	TGAGGTAGTAGTTTGTGCTGTGAAAAAACTTGAAAAGGAAAGACAAGAACAACTCCAAA	TS1524G	miRfirst	CDS	bta-let-7a	0	.
NFE2L2	NM_001011678	chr2	20250233	20250280	HISEQ2:512:C264LACXX:7:2114:19921:34438#1#GAAAA	159.55	+	bta-miR-23a	1	23	47	ATACTAAAAAAGCTCCTACTGTGATGTGAAATGCAGAAATATACTTT	TCACATTGCCAGGGATTTCCATATACTAAAAAAGCTCCTACTGTGATGTGAAATGCAGAAATATACTTT	TS1330G	miRfirst	3'UTR	bta-miR-23a	0	.
POMGNT2	NM_001011682	chr22	15480378	15480421	HISEQ2:536:C2RD9ACXX:1:2201:5957:10081#1#TGAAT	100	+	bta-miR-16a	2	24	43	AGAAATCAAAATCCGAGTGCTGAGTGTTCTCATTGCTGCTGCG	TAGGAGCACGTAAATATTGGTGTAGAAATCAAAATCCGAGTGCTGAGTGTTCTCATTGCTGCTGCG	TS1383G	miRfirst	Intron	bta-miR-15a	1	L1MC4a
POMGNT2	NM_001011682	chr22	15480377	15480421	HISEQ2:536:C2RD9ACXX:1:1102:5393:8483#5#TGAAT	100	+	bta-miR-16b	2	23	44	TAGAAATCAAAATCCGAGTGCTGAGTGTGCTCATTGCTGCTGCG	TAGCAGCACGTAAATATTGGTGTAGAAATCAAAATCCGAGTGCTGAGTGTGCTCATTGCTGCTGCG	TS1383G	miRfirst	Intron	bta-miR-15a	1	L1MC4a
MTHFR	NM_001011685	chr16	38613305	38613346	HISEQ1:586:C6CP2ACXX:8:1102:20482:31709#29#TGGAA	100	+	bta-let-7f	2	24	41	TGTGACTCAAGAAACTGCCTCTTAAGGGTTAAAGGTGTTTG	TGAGGTAGTAGATTGTATAGTTCTGTGACTCAAGAAACTGCCTCTTAAGGGTTAAAGGTGTTTG	TS1524G	miRfirst	Downstream_10k	bta-let-7a	0	.
FLIP	NM_001012281	chr2	93202969	93203015	HISEQ2:536:C2RD9ACXX:1:1101:20507:72695#19#TAGTA	3510.01	+	bta-miR-21	2	26	46	TATGGCACAAGTCAACATTGTAAAGCAATTATCCTCTAATTGAAAA	TAGCTTATCAGACTGATGTTGACTGTATGGCACAAGTCAACATTGTAAAGCAATTATCCTCTAATTGAAAA	TS1383H	miRfirst	Downstream_10k	bta-miR-21	1	L1_Art
FLIP	NM_001012281	chr2	93199096	93199149	HISEQ1:552:C32KNACXX:6:1315:6843:15894#2#GTGAA	100	+	bta-miR-484	2	24	53	CTGCAGGGGACTTGAGTCTGATCCTTTGTTGGGAAACTGATCCCATGTGCCAC	TCAGGCTCAGTCCCCTCCTGATACTGCAGGGGACTTGAGTCTGATCCTTTGTTGGGAAACTGATCCCATGTGCCAC	TS1468O	miRfirst	Downstream_10k	bta-miR-484	1	SINE2-2_BT
FLIP	NM_001012281	chr2	93202969	93203015	HISEQ2:536:C2RD9ACXX:1:2204:2405:83013#1#TGGTA	159.55	+	bta-miR-21	2	26	46	TGTGGCACAAGTCAACATTGTAAAGCAATTATCCTCTAATTGAAAA	TAGCTTATCAGACTGATGTTGACTGTGTGGCACAAGTCAACATTGTAAAGCAATTATCCTCTAATTGAAAA	TS1383H	miRfirst	Downstream_10k	bta-miR-21	1	L1_Art
FLIP	NM_001012281	chr2	93197943	93197990	HISEQ1:564:C3691ACXX:2:2113:4863:100928#1#AAAAA	159.55	+	bta-miR-23a	1	23	47	ACTCAACCGCCTGGTGTATGATTGGAACAGCAAAGTGTCTGCTAAGG	TCACATTGCCAGGGATTACCACACTCAACCGCCTGGTGTATGATTGGAACAGCAAAGTGTCTGCTAAGG	TS1486N	miRfirst	CDS	bta-miR-23a	0	.
FLIP	NM_001012281	chr2	93197943	93197990	HISEQ1:564:C3691ACXX:2:1104:6970:28875#58#GAAAA	9572.75	+	bta-miR-23a	2	24	47	ACTCAACCGCCTGGTGTATGATTGGAACAGCAAAGTGTCTGCTAAGG	ATCACATTGCCAGGGATTACCACACTCAACCGCCTGGTGTATGATTGGAACAGCAAAGTGTCTGCTAAGG	TS1486N	miRfirst	CDS	bta-miR-23a	0	.
FLIP	NM_001012281	chr2	93170337	93170390	HISEQ1:564:C3691ACXX:2:1112:10094:9192#6#TTGAA	100	+	bta-let-7f	2	24	53	ATTTACTTGGCCGCACCAGGTCTTGGTTGTAGCATGTGAACTCTTTGTTGTGG	TGAGGTAGTAGGTTGTATAGTTAATTTACTTGGCCGCACCAGGTCTTGGTTGTAGCATGTGAACTCTTTGTTGTGG	TS1486O	miRfirst	Intron	bta-let-7a	1	CHRL
FLIP	NM_001012281	chr2	93167142	93167178	HISEQ2:536:C2RD9ACXX:1:2102:18678:18790#1#AAGGC	100	+	bta-miR-100	2	24	36	CCTCATGAGAGATTATACGGGTCGAAGCAAGATAGT	AACCCGTAGATCCGAACTTCTGTCCTCATGAGAGATTATACGGGTCGAAGCAAGATAGT	TS1383H	miRfirst	CDS	bta-miR-99a	0	.
NA	NM_001012282	chr26	33204397	33204431	HISEQ2:536:C2RD9ACXX:1:1103:10244:30988#3#GCGTC	100	-	bta-miR-21	2	26	34	TTCAGCATCGGTCCTTCCAATGAGTATTCAGACT	TAGCTTATCAGACTGATGTTGACGCTTCAGCATCGGTCCTTCCAATGAGTATTCAGACT	TS1383B	miRfirst	Intron	bta-miR-21	1	ART2A
NA	NM_001012282	chr26	33180090	33180143	HISEQ2:512:C264LACXX:7:1108:18178:15360#18#AATGA	3031.37	-	bta-let-7b	2	24	53	AGAACTCAGCAACACTTTTCTACCTCAATGCAACCGGCAAAAACTCCTGGAAT	TGAGGTAGTAGGTTGTGTGGTTTAGAACTCAGCAACACTTTTCTACCTCAATGCAACCGGCAAAAACTCCTGGAAT	TS1330J	miRfirst	CDS	bta-let-7a	0	.
NA	NM_001012282	chr26	33180089	33180143	HISEQ2:512:C264LACXX:7:2311:8186:44874#1#ATGAT	159.55	-	bta-let-7b	1	23	54	AGAACTCAGCAACACTTTTCTACCTCAATGCAACCGGCAAAAACTCCTGGAATA	GAGGTAGTAGGTTGTGTGGTTTAGAACTCAGCAACACTTTTCTACCTCAATGCAACCGGCAAAAACTCCTGGAATA	TS1330J	miRfirst	CDS	bta-let-7a	0	.
NA	NM_001012282	chr26	33180092	33180145	HISEQ2:536:C2RD9ACXX:1:1204:13628:74677#7#ATTGC	2871.83	-	bta-let-7f	2	24	53	TTAGAACTCAGCAACACTTTTCTACCTCAATGCAACCGGCAAAAACTCCTGGA	TGAGGTAGTAGGTTGTATAGTTTTTAGAACTCAGCAACACTTTTCTACCTCAATGCAACCGGCAAAAACTCCTGGA	TS1383G	miRfirst	CDS	bta-let-7a	0	.
NA	NM_001012282	chr26	33180092	33180145	HISEQ2:536:C2RD9ACXX:1:1201:16072:12998#6#ATGAC	1276.37	-	bta-let-7f	2	24	53	TTAGAACTCAGCAACACTTTTCTACCTCAATGCAACCGGCAAAAACTCCTGGA	TGAGGTAGTAGGTTGTATAGTTTTTAGAACTCAGCAACACTTTTCTACCTCAATGCAACCGGCAAAAACTCCTGGA	TS1383E	miRfirst	CDS	bta-let-7a	0	.
NA	NM_001012282	chr26	33180089	33180142	HISEQ2:512:C264LACXX:7:1304:3417:84799#5#GAGGC	100	-	bta-let-7i	2	24	53	GAACTCAGCAACACTTTTCTACCTCAATGCAACCGGCAAAAACTCCTGGAATA	TGAGGTAGTAGTTTGTGCTGTTAGAACTCAGCAACACTTTTCTACCTCAATGCAACCGGCAAAAACTCCTGGAATA	TS1330C	miRfirst	CDS	bta-let-7a	0	.
NA	NM_001012282	chr26	33179734	33179771	HISEQ1:586:C6CP2ACXX:8:1108:13280:11390#24#TGATG	100	-	bta-miR-27a-3p	2	22	37	AGTTAGGGACTTATTACTGTGATGGACACACAAATGT	TTCACAGTGGCTAAGTTCCGCAGTTAGGGACTTATTACTGTGATGGACACACAAATGT	TS1524G	miRfirst	3'UTR	bta-miR-27a-3p	0	.
NA	NM_001012282	chr26	33179729	33179772	HISEQ2:512:C264LACXX:7:1103:7281:98971#8#TGTGC	100	-	bta-miR-27a-3p	2	22	43	TAGTTAGGGACTTATTACTGTGATGGACACACAAATGTAGTTG	TTCACAGTGGCTAAGTTCCGCTAGTTAGGGACTTATTACTGTGATGGACACACAAATGTAGTTG	TS1330D	miRfirst	3'UTR	bta-miR-27a-3p	0	.
NA	NM_001012282	chr26	33179744	33179777	HISEQ2:512:C264LACXX:7:1102:21037:10265#3#TGCAT	478.64	-	bta-miR-27a-3p	1	21	33	TATAACAGTTAGGGACTTATTACTGTGATGGAC	TCACAGTGGCTAAGTTCCAATATAACAGTTAGGGACTTATTACTGTGATGGAC	TS1330D	miRfirst	3'UTR	bta-miR-27a-3p	0	.
NA	NM_001012282	chr26	33179723	33179777	HISEQ1:586:C6CP2ACXX:8:1212:10671:87865#3#GTGTA	478.64	-	bta-miR-27b	2	23	54	TATAACAGTTAGGGACTTATTACTGTGATGGACACACAAATGTAGTTGATTCTA	TTCACAGTGGCTAAGTTCCGCTTATAACAGTTAGGGACTTATTACTGTGATGGACACACAAATGTAGTTGATTCTA	TS1524E	miRfirst	3'UTR	bta-miR-27a-3p	0	.
NA	NM_001012282	chr26	33180877	33180914	HISEQ2:512:C264LACXX:7:1112:1893:72700#3#TTAGA	100	-	bta-miR-27a-3p	2	22	37	ACTTACTGTCTTGTGAAGAATGCTGTGAAGACGTTTA	TTCACAGTGGCTAAGTTCCGCACTTACTGTCTTGTGAAGAATGCTGTGAAGACGTTTA	TS1330J	miRfirst	CDS	bta-miR-27a-3p	0	.
UBA7	NM_001012284	chr22	51154269	51154293	HISEQ2:536:C2RD9ACXX:1:1101:4010:73787#4#CCGAT	100	+	bta-miR-27b	2	23	24	CTTTCCACGCTTGCACTACAAGCT	TTCACAGTGGCTAAGTTCCGCACTTTCCACGCTTGCACTACAAGCT	TS1383G	miRfirst	CDS	bta-miR-27a-3p	0	.
UBA7	NM_001012284	chr22	51154268	51154293	HISEQ2:536:C2RD9ACXX:1:2109:21176:32787#1#CCGAT	100	+	bta-miR-27a-3p	2	22	25	ACTTTCCACGCTTGCACTACAAGCT	TTCACAGTGGCTAAATTCCGCACTTTCCACGCTTGCACTACAAGCT	TS1383G	miRfirst	CDS	bta-miR-27a-3p	0	.
OB-R	NM_001012285	chr3	85043404	85043434	HISEQ2:512:C264LACXX:7:1102:15623:40258#87#GGGAT	100	+	bta-miR-26a	2	24	30	TATTTCTCCTGGCAATCTTGATTCCAGCTT	TTCAAGTAATCCAGGATAGGCTATATTTCTCCTGGCAATCTTGATTCCAGCTT	TS1330I	miRfirst	Intron	bta-miR-26a	1	BovB
OB-R	NM_001012285	chr3	85052655	85052695	HISEQ2:512:C264LACXX:7:2207:5448:99417#1#TAGAT	100	+	bta-miR-21*	3	25	40	CTTACAGTCCAAGGGATTCTCAAGAGTCTTCTCCAACACC	TAACAGCAGTCGATGGGCTGTCTCCTTACAGTCCAAGGGATTCTCAAGAGTCTTCTCCAACACC	TS1330I	miRfirst	Intron	bta-miR-21*	1	ART2A
HFE	NM_001012399	chr23	30932745	30932777	HISEQ2:512:C264LACXX:7:1110:8834:20221#2#GGAAT	100	-	bta-miR-29a	1	24	32	TTACGAAGAGACTCGTGGGGTGCTGAAAGTGT	TAGCACCATCTGAAATCGGTTATTTACGAAGAGACTCGTGGGGTGCTGAAAGTGT	TS1330C	miRfirst	Downstream_10k	bta-miR-29a	0	.
HFE	NM_001012399	chr23	30932747	30932779	HISEQ2:512:C264LACXX:7:1112:3329:97746#1#TTAAT	159.55	-	bta-miR-29c	1	23	32	ATTTACGAAGAGACTCGTGGGGTGCTGAAAGT	AGCACCATCTGAAATCGGTTATATTTACGAAGAGACTCGTGGGGTGCTGAAAGT	TS1330D	miRfirst	Downstream_10k	bta-miR-29b	0	.
HFE	NM_001012399	chr23	30932723	30932778	HISEQ2:536:C2RD9ACXX:1:1102:9019:85922#2#TGAGT	100	-	bta-miR-27b	1	22	55	TTTACGAAGAGACTCGTGGGGTGCTGAAAGTGTTTCTGGAAAATGTGATCCGGGA	TCACAGTGGCTAAGTTCCGCTTTTACGAAGAGACTCGTGGGGTGCTGAAAGTGTTTCTGGAAAATGTGATCCGGGA	TS1383G	miRfirst	Downstream_10k	bta-miR-27a-3p	0	.
HFE	NM_001012399	chr23	30932747	30932779	HISEQ2:512:C264LACXX:7:1116:14026:45581#3#ATTAA	478.64	-	bta-miR-29a	1	24	32	ATTTACGAAGAGACTCGTGGGGTGCTGAAAGT	TAGCACCATCTGAAATCGGTTATATTTACGAAGAGACTCGTGGGGTGCTGAAAGT	TS1330D	miRfirst	Downstream_10k	bta-miR-29a	0	.
AKR1B1	NM_001012519	chr4	101129089	101129125	HISEQ2:536:C2RD9ACXX:1:1202:6190:16249#6#CGAAC	100	-	bta-let-7b	2	24	36	TCAGATCGAGTGCCACCCATACCTCACTCAGGAGAA	TGAGGTAGTAGGTTGTGTGGTTTTCAGATCGAGTGCCACCCATACCTCACTCAGGAGAA	TS1383F	miRfirst	CDS	bta-let-7a	0	.
AKR1B1	NM_001012519	chr4	101131307	101131334	HISEQ2:536:C2RD9ACXX:1:2201:2583:21864#1#AAACT	100	-	bta-miR-27a-3p	2	22	27	TGGTGCACGTATCACGACAAGGACCTG	TTCGCAGTGGCTAAGTTCCGCTGGTGCACGTATCACGACAAGGACCTG	TS1383G	miRfirst	CDS	bta-miR-27a-3p	0	.
AKR1B1	NM_001012519	chr4	101127299	101127353	HISEQ2:512:C264LACXX:7:1107:11862:44542#14#TTTAG	100	-	bta-miR-16b	2	23	54	TAGATAAAGTGATAAAACAGCATGAGAACCACATATTCTGCTAGAGATGGAGTG	TAGCAGCACGTAAATATTGGTGTAGATAAAGTGATAAAACAGCATGAGAACCACATATTCTGCTAGAGATGGAGTG	TS1330F	miRfirst	Intron	bta-miR-15a	0	.
AKR1B1	NM_001012519	chr4	101132060	101132113	HISEQ2:512:C264LACXX:7:1115:13347:93377#7#GCAAG	100	-	bta-miR-23a	2	24	53	TTTGACTGTGCCCACGTGTACCAGAATGAGAACGAGGTGGGTTTGGCCCTCCA	ATCACATTGCCAGGGATTTCCAATTTGACTGTGCCCACGTGTACCAGAATGAGAACGAGGTGGGTTTGGCCCTCCA	TS1330G	miRfirst	CDS	bta-miR-23a	0	.
AKR1B1	NM_001012519	chr4	101131222	101131271	HISEQ2:536:C2RD9ACXX:1:1206:19741:66890#4#TGATT	1276.37	-	bta-let-7f	1	23	49	AAGCTGGACTACCTGGACCTCTACCTCATCCACTGGCCCACAGGCTTCA	GAGGTAGTAGGTTGTATAGTTGAAGCTGGACTACCTGGACCTCTACCTCATCCACTGGCCCACAGGCTTCA	TS1383E	miRfirst	CDS	bta-let-7a	0	.
AKR1B1	NM_001012519	chr4	101131229	101131282	HISEQ2:512:C264LACXX:7:1103:7141:53920#9#TAGCA	100	-	bta-let-7b	2	24	53	TCAGCGACCTGAAGCTGGACTACCTGGACCTCTACCTCATCCACTGGCCCACA	TGAGGTAGTAGGTTGTGTGGTTCTCAGCGACCTGAAGCTGGACTACCTGGACCTCTACCTCATCCACTGGCCCACA	TS1330D	miRfirst	CDS	bta-let-7a	0	.
AKR1B1	NM_001012519	chr4	101131222	101131271	HISEQ2:536:C2RD9ACXX:1:2209:3732:2799#1#TTATT	159.55	-	bta-let-7a	1	23	49	AAGCTGGACTACCGGGACCTCTACCTCATCCACTGGCCCACAGGCTTCA	GAGGTAATAGGTTGTATAGTTGAAGCTGGACTACCGGGACCTCTACCTCATCCACTGGCCCACAGGCTTCA	TS1383E	miRfirst	CDS	bta-let-7a	0	.
AKR1B1	NM_001012519	chr4	101129089	101129120	HISEQ2:536:C2RD9ACXX:1:2207:10424:57738#1#GTCCG	100	-	bta-let-7b	2	24	31	TCGAGTGCCACCCATACCTCACTCAGGAGTA	TGAGGTAGTAGGTTGTGTGGTGATCGAGTGCCACCCATACCTCACTCAGGAGTA	TS1383A	miRfirst	CDS	bta-let-7a	0	.
AKR1B1	NM_001012519	chr4	101129062	101129092	HISEQ2:512:C264LACXX:7:2102:14205:72179#2#GGGTT	100	-	bta-miR-16b	2	23	30	TAAGTTAATCCAGTACTGCAACTCCAAAGG	TAGCAGCACGTAAATATTGGTGTAAGTTAATCCAGTACTGCAACTCCAAAGG	TS1330J	miRfirst	CDS	bta-miR-15a	0	.
AKR1B1	NM_001012519	chr4	101131220	101131273	HISEQ2:536:C2RD9ACXX:1:1101:11886:46696#7#TGGAG	100	-	bta-let-7f	2	24	53	TGAAGCTGGACTACCTGGACCTCTACCTCATCCACTGGCCCACAGGCTTCAAG	TGAGGTAGTAGGTTGTATAGTTCTGAAGCTGGACTACCTGGACCTCTACCTCATCCACTGGCCCACAGGCTTCAAG	TS1383H	miRfirst	CDS	bta-let-7a	0	.
AKR1B1	NM_001012519	chr4	101131222	101131271	HISEQ2:536:C2RD9ACXX:1:2204:1170:98294#1#TCATT	159.55	-	bta-let-7f	1	23	49	AAGCTGGACTACCTGGACCTCTACCTCATCCACTGGCCCACAGGCTTCA	GAGGTAGTAGATTGTATAGTTGAAGCTGGACTACCTGGACCTCTACCTCATCCACTGGCCCACAGGCTTCA	TS1383E	miRfirst	CDS	bta-let-7a	0	.
DCT	NM_001012666	chr12	67659092	67659130	HISEQ2:512:C264LACXX:7:1107:8421:84211#10#AAACT	100	-	bta-miR-125b	1	23	38	TATTACATCACAGGTGAGACCAAGGACCAGGTGGCCAA	CCCTGAGACCCTAACTTGTGACTATTACATCACAGGTGAGACCAAGGACCAGGTGGCCAA	TS1330E	miRfirst	Intron	bta-miR-125a	0	.
DCT	NM_001012666	chr12	67658980	67659006	HISEQ1:586:C6CP2ACXX:8:1105:5565:25600#46#AGAAC	100	-	bta-miR-1249	2	24	26	TGAAGGAGTTTGAGGGGAAGACCTTA	ACGCCCTTCCCCCCCTTCTTCGCTGAAGGAGTTTGAGGGGAAGACCTTA	TS1524C	miRfirst	Intron	bta-miR-1249	0	.
DCT	NM_001012666	chr12	67659235	67659291	HISEQ2:536:C2RD9ACXX:1:2309:18541:54607#1#CTATT	159.55	-	bta-miR-27a-3p	1	21	56	ATGAGCAGTTCTCTAAAAATATTAAGCTTGGAATACATGAAGATTCTCAAAATCGG	TCACAGTGGCTAAGTTCCGCATGAGCAGTTCTCTAAAAATATTAAGCTTGGAATACATGAAGATTCTCAAAATCGG	TS1383F	miRfirst	Intron	bta-miR-27a-3p	0	.
DCT	NM_001012666	chr12	67659074	67659126	HISEQ2:512:C264LACXX:7:1109:5885:98234#11#ATTTA	100	-	bta-miR-125a	2	25	52	ACATCACAGGTGAGACCAAGGACCAGGTGGCCAACTCGGCCTTCGTGGAGCG	TCCCTGAGACCCTTTAACCTGTGTACATCACAGGTGAGACCAAGGACCAGGTGGCCAACTCGGCCTTCGTGGAGCG	TS1330D	miRfirst	Intron	bta-miR-125a	0	.
DCT	NM_001012666	chr12	67658980	67659007	HISEQ2:536:C2RD9ACXX:1:1111:12901:55868#1#GAAAG	159.55	-	bta-miR-1249	2	24	27	CTGAAGGAGTTTGAGGGGAAGACCTTA	ACGCCCTTCCCCCCCTTCTTCAGCTGAAGGAGTTTGAGGGGAAGACCTTA	TS1383F	miRfirst	Intron	bta-miR-1249	0	.
DCT	NM_001012666	chr12	67659234	67659277	HISEQ2:512:C264LACXX:7:1103:15369:6127#10#TATGG	100	-	bta-miR-21	2	26	43	AAAAATATTAAGCTTGGAATACATGAAGATTCTCAAAATCGGA	TAGCTTATCAGACTGATGTTGACCTAAAAATATTAAGCTTGGAATACATGAAGATTCTCAAAATCGGA	TS1330E	miRfirst	Intron	bta-miR-21	0	.
DCT	NM_001012666	chr12	67659251	67659302	HISEQ2:512:C264LACXX:7:1205:17940:100687#5#ACAGC	100	-	bta-miR-21	2	26	51	CAAGAAGTTTTATGAGCAGTTCTCTAAAAATATTAAGCTTGGAATACATGA	TAGCTTATCAGACTGATGTTGACTACAAGAAGTTTTATGAGCAGTTCTCTAAAAATATTAAGCTTGGAATACATGA	TS1330D	miRfirst	Intron	bta-miR-21	0	.
DCT	NM_001012666	chr12	67659111	67659164	HISEQ2:536:C2RD9ACXX:1:1103:11812:75232#5#GGGCA	100	-	bta-let-7b	2	24	53	ATGCACAAGAATGAAGGAAAACCAGAAACACATCTATTACATCACAGGTGAGA	TGAGGTAGTAGGTTGTGTGGTTTATGCACAAGAATGAAGGAAAACCAGAAACACATCTATTACATCACAGGTGAGA	TS1383E	miRfirst	Intron	bta-let-7a	0	.
DCT	NM_001012666	chr12	67658238	67658260	HISEQ2:512:C264LACXX:7:1203:15471:78627#6#GAGAT	957.28	-	bta-miR-27a-3p	2	22	22	ATTAGTGTGATACTGTGATACT	TTCACAGTGGCTAAGTTCCGCATTAGTGTGATACTGTGATACT	TS1330D	miRfirst	Intron	bta-miR-27a-3p	0	.
DCT	NM_001012666	chr12	67657718	67657772	HISEQ2:512:C264LACXX:7:1216:14888:35284#2#GCAGC	100	-	bta-miR-31	2	23	54	GTAGTGCTCAAGTCACATTCTGCTTCAAAAAGTTGTAACAAATACAGATGAATG	AGGCAAGATGCTGGCATAGCTGGTAGTGCTCAAGTCACATTCTGCTTCAAAAAGTTGTAACAAATACAGATGAATG	TS1330C	miRfirst	Intron	bta-miR-31	0	.
DCT	NM_001012666	chr12	67659127	67659157	HISEQ2:512:C264LACXX:7:1111:13438:69315#14#AAGAT	2393.19	-	bta-miR-27a-3p	1	21	30	TGAATGAAGGAAAACCAGAAACACATCTAT	TCACAGTGGCTAAGTTCCGCTGAATGAAGGAAAACCAGAAACACATCTAT	TS1330E	miRfirst	Intron	bta-miR-27a-3p	0	.
DCT	NM_001012666	chr12	67660565	67660618	HISEQ2:512:C264LACXX:7:1303:7038:25677#1#CTTGA	100	-	bta-miR-193a-5p	2	24	53	CCTTCAGCCAAGATGCCCGAGGAGACCCAGGCCCAGGACCAGCCGATGGAGGG	TGGGGCTTTGCGGGCGAGATGATCCTTCAGCCAAGATGCCCGAGGAGACCCAGGCCCAGGACCAGCCGATGGAGGG	TS1330D	miRfirst	Intron	bta-miR-193a-5p	0	.
DCT	NM_001012666	chr12	67659634	67659687	HISEQ2:512:C264LACXX:7:1215:16149:27649#4#AGAAG	100	-	bta-miR-30b-5p	2	24	53	ACGAGGAGTATGGAGAGTTCTACAAGAGCCTGACCAACGATTGGGAGGATCAC	TGTAAACATCCTACACTCAGCTAACGAGGAGTATGGAGAGTTCTACAAGAGCCTGACCAACGATTGGGAGGATCAC	TS1330G	miRfirst	Intron	bta-miR-30a-5p	0	.
DCT	NM_001012666	chr12	67659920	67659945	HISEQ2:512:C264LACXX:7:1112:17259:54144#6#ATGCA	100	-	bta-miR-27a-3p	2	22	25	TTGTGGAAAAGGAACGTGATAAAGA	TTCACAGTGGCTAAGTTCCGCTTGTGGAAAAGGAACGTGATAAAGA	TS1330G	miRfirst	Intron	bta-miR-27a-3p	0	.
DCT	NM_001012666	chr12	67659253	67659289	HISEQ2:512:C264LACXX:7:1109:20005:77431#3#ATGTA	100	-	bta-miR-21	2	26	36	GAGCAGTTCTCTAAAAATATTAAGCTTGGAATACAT	TAGCTTATCAGACTGATGTTGACATGAGCAGTTCTCTAAAAATATTAAGCTTGGAATACAT	TS1330J	miRfirst	Intron	bta-miR-21	0	.
DCT	NM_001012666	chr12	67658980	67659007	HISEQ2:536:C2RD9ACXX:1:1203:4842:48917#1#TAAAG	159.55	-	bta-miR-1249	2	24	27	CTGAAGGAGTTTGAGGGGAAGACCTTA	ACGCCCTTCCCCCCCTTCTTCAGCTGAAGGAGTTTGAGGGGAAGACCTTA	TS1383F	miRfirst	Intron	bta-miR-1249	0	.
DCT	NM_001012666	chr12	67659319	67659367	HISEQ2:512:C264LACXX:7:2312:12643:80941#1#GGAAT	100	-	bta-miR-1249	2	24	48	AGGAAGAATTTGGTCAAAAAGTGCTTGGAACTCTTCACTGAACTGGCA	ACGCCCTTCCCCCCCTTCTTCTCAGGAAGAATTTGGTCAAAAAGTGCTTGGAACTCTTCACTGAACTGGCA	TS1330J	miRfirst	Intron	bta-miR-1249	0	.
DCT	NM_001012666	chr12	67660136	67660189	HISEQ2:512:C264LACXX:7:2115:15997:39235#1#CAGTA	100	-	bta-miR-23a	2	24	53	TCAGCCTATTTGGTGGCTGGGAAAGTGACCGTCATCACCAAACATAACGATGA	ATCACATTGCCAGGGATTTCCATTCAGCCTATTTGGTGGCTGGGAAAGTGACCGTCATCACCAAACATAACGATGA	TS1330C	miRfirst	Intron	bta-miR-23a	0	.
DCT	NM_001012666	chr12	67659236	67659288	HISEQ1:564:C3691ACXX:2:2107:10039:11052#2#GAATT	100	-	bta-miR-21	1	25	52	AGCAGTTCTCTAAAAATATTAAGCTTGGAATACATGAAGATTCTCAAAATCG	AGCTTATCAGACTGATGTTGAATGAGCAGTTCTCTAAAAATATTAAGCTTGGAATACATGAAGATTCTCAAAATCG	TS1486J	miRfirst	Intron	bta-miR-21	0	.
DCT	NM_001012666	chr12	67639103	67639125	HISEQ2:536:C2RD9ACXX:1:1202:19485:73118#6#GGTCA	100	-	bta-miR-21	2	26	22	CCTTTTCATACAGTAGCTTGGA	TAGCTTATCAGACTGATGTTGACATCCTTTTCATACAGTAGCTTGGA	TS1383F	miRfirst	Downstream_10k	bta-miR-21	0	.
DCT	NM_001012666	chr12	67659646	67659697	HISEQ1:586:C6CP2ACXX:8:2111:16763:44055#1#AAACG	100	-	bta-miR-21	2	26	51	GACATCACTAACGAGGAGTATGGAGAGTTCTACAAGAGCCTGACCAACGAT	TAGCTTATCAGACTGATGTTGACATGACATCACTAACGAGGAGTATGGAGAGTTCTACAAGAGCCTGACCAACGAT	TS1524D	miRfirst	Intron	bta-miR-21	0	.
DCT	NM_001012666	chr12	67659228	67659283	HISEQ1:586:C6CP2ACXX:8:1102:11101:98386#33#GGATC	100	-	bta-miR-27a-3p	2	22	55	TTCTCTAAAAATATTAAGCTTGGAATACATGAAGATTCTCAAAATCGGAAGAAGG	TTCACAGTGGCTAAGTTCCGCTTCTCTAAAAATATTAAGCTTGGAATACATGAAGATTCTCAAAATCGGAAGAAGG	TS1524H	miRfirst	Intron	bta-miR-27a-3p	0	.
DCT	NM_001012666	chr12	67658231	67658260	HISEQ1:586:C6CP2ACXX:8:1110:8857:56947#35#AAAAG	5743.65	-	bta-miR-27a-3p	2	22	29	TTAAGTGTGATACTGTGATACTTTTAGCA	TTCACAGTGGCTAAGTTCCGCTTAAGTGTGATACTGTGATACTTTTAGCA	TS1524G	miRfirst	Intron	bta-miR-27a-3p	0	.
DCT	NM_001012666	chr12	67660237	67660290	HISEQ2:512:C264LACXX:7:1108:7691:74409#9#TGAAG	100	-	bta-miR-26a	2	24	53	ACCTGGGCACCATCGCCAAGTCCGGGACCAAAGCGTTCATGGAGGCTTTGCAG	TTCAAGTAATCCAGGATAGGCTAACCTGGGCACCATCGCCAAGTCCGGGACCAAAGCGTTCATGGAGGCTTTGCAG	TS1330D	miRfirst	Intron	bta-miR-26a	0	.
DCT	NM_001012666	chr12	67658971	67659004	HISEQ2:536:C2RD9ACXX:1:1204:9531:32640#9#GTCAC	100	-	bta-miR-27a-3p	2	22	33	TAGGAGTTTGAGGGGAAGACCTTAGTGTCAGTC	TTCACAGTGGCTAAGTTCCGCTAGGAGTTTGAGGGGAAGACCTTAGTGTCAGTC	TS1383F	miRfirst	Intron	bta-miR-27a-3p	0	.
DCT	NM_001012666	chr12	67658240	67658263	HISEQ2:512:C264LACXX:7:1213:9441:14590#8#TGAGA	100	-	bta-miR-27a-3p	2	22	23	TTACTAACTGTGATACTGTGATA	TTCACAGTGGCTAAGTTCCGCTTACTAACTGTGATACTGTGATA	TS1330H	miRfirst	Intron	bta-miR-27a-3p	0	.
DCT	NM_001012666	chr12	67658253	67658285	HISEQ2:512:C264LACXX:7:1316:3852:57390#1#ACGCG	159.55	-	bta-miR-1249	23	45	32	AAGGGGAGGATAAGATTTCTTTATACTAAGTG	TTATAAAGCAATGAGACTGATACGCCCTTCCCCCCCTTCTTCATAAGGGGAGGATAAGATTTCTTTATACTAAGTG	TS1330G	miRfirst	Intron	bta-miR-1249	0	.
DCT	NM_001012666	chr12	67659247	67659291	HISEQ2:536:C2RD9ACXX:1:1206:19011:17468#1#GGATG	159.55	-	bta-miR-27b	2	23	44	ATGAGCAGTTCTCTAAAAATATTAAGCTTGGAATACATGAAGAT	TTCACAGTGGCTAAGTTCTGCTATGAGCAGTTCTCTAAAAATATTAAGCTTGGAATACATGAAGAT	TS1383G	miRfirst	Intron	bta-miR-27a-3p	0	.
DCT	NM_001012666	chr12	67659230	67659281	HISEQ2:512:C264LACXX:7:1113:11045:43721#9#AAAGC	1595.46	-	bta-miR-21	2	26	51	CTCTAAAAATATTAAGCTTGGAATACATGAAGATTCTCAAAATCGGAAGAA	TAGCTTATCAGACTGATGTTGACTTCTCTAAAAATATTAAGCTTGGAATACATGAAGATTCTCAAAATCGGAAGAA	TS1330G	miRfirst	Intron	bta-miR-21	0	.
DCT	NM_001012666	chr12	67727170	67727190	HISEQ1:586:C6CP2ACXX:8:2313:15906:35588#1#GGATT	100	-	bta-miR-21	1	25	20	AGGAAGCAGGGTGTATAGTT	AGCTTATCAGACTGATGTTGACTGAGGAAGCAGGGTGTATAGTT	TS1524A	miRfirst	Intron	bta-miR-21	0	.
DCT	NM_001012666	chr12	67659216	67659239	HISEQ2:536:C2RD9ACXX:1:1102:5329:11902#21#TGATT	100	-	bta-miR-21	1	25	23	TCGGAAGAAGCTTTCAGAGCTGT	AGCTTATCAGACTGATGTTGACAATCGGAAGAAGCTTTCAGAGCTGT	TS1383F	miRfirst	Intron	bta-miR-21	0	.
DCT	NM_001012666	chr12	67659104	67659157	HISEQ1:586:C6CP2ACXX:8:2213:1295:53598#1#TAAGC	159.55	-	bta-let-7b	2	24	53	TGANTGAAGGAAAACCAGAAACACATCTATTACATCACAGGTGAGACCAAGGA	TGAGGTAGTAGGTTGTGTGGTTTTGANTGAAGGAAAACCAGAAACACATCTATTACATCACAGGTGAGACCAAGGA	TS1524H	miRfirst	Intron	bta-let-7a	0	.
DCT	NM_001012666	chr12	67659977	67660018	HISEQ1:586:C6CP2ACXX:8:1105:16889:15212#19#AATGA	100	-	bta-miR-27b	2	23	41	TACCTGGAGGAGCGGAGAATAAAGGAGATTGTGAAGAAGCA	TTCACAGTGGCTAAGTTCCGCTTACCTGGAGGAGCGGAGAATAAAGGAGATTGTGAAGAAGCA	TS1524F	miRfirst	Intron	bta-miR-27a-3p	0	.
DCT	NM_001012666	chr12	67658231	67658260	HISEQ1:586:C6CP2ACXX:8:1309:9169:68705#1#AGAAG	159.55	-	bta-miR-27a-3p	2	22	29	TTAAGTGTGATACTGTGATACTTTTAGCA	CTCACAGTGGCTAAGGTCCGCTTAAGTGTGATACTGTGATACTTTTAGCA	TS1524G	miRfirst	Intron	bta-miR-27a-3p	0	.
DCT	NM_001012666	chr12	67660041	67660096	HISEQ2:512:C264LACXX:7:2111:19024:58280#3#TGAAT	100	-	bta-miR-27a-3p	2	22	55	TCAGTGAGGACTGACACAGGAGAACCAATGGGACGTGGAACAAAGGTTATTCTGC	TTCACAGTGGCTAAGTTCCGCTCAGTGAGGACTGACACAGGAGAACCAATGGGACGTGGAACAAAGGTTATTCTGC	TS1330J	miRfirst	Intron	bta-miR-27a-3p	0	.
DCT	NM_001012666	chr12	67659245	67659287	HISEQ2:512:C264LACXX:7:1215:20945:38204#1#ACAAG	100	-	bta-miR-21	2	26	42	GCAGTTCTCTACATATATTAAGCTTGGAATACATGAAGATTC	TAGCTTATCAGACTGATGTTGACGAGCAGTTCTCTACATATATTAAGCTTGGAATACATGAAGATTC	TS1330E	miRfirst	Intron	bta-miR-21	0	.
DCT	NM_001012666	chr12	67659251	67659290	HISEQ2:512:C264LACXX:7:1109:17081:60410#10#AAAAG	100	-	bta-miR-21	2	26	39	TGAGCAGTTCTCTAAAAATATTAAGCTTGGAATACATGA	TAGCTTATCAGACTGATGTTGAATATGAGCAGTTCTCTAAAAATATTAAGCTTGGAATACATGA	TS1330J	miRfirst	Intron	bta-miR-21	0	.
DCT	NM_001012666	chr12	67659229	67659281	HISEQ2:512:C264LACXX:7:2102:2453:87933#1#AAGCT	159.55	-	bta-miR-21	1	25	52	CTCTAAAAATATTAAGCTTGGAATACATGAAGATTCTCAAAATCGGAAGAAG	AGCTTATCAGACTGATGTTGACTTCTCTAAAAATATTAAGCTTGGAATACATGAAGATTCTCAAAATCGGAAGAAG	TS1330G	miRfirst	Intron	bta-miR-21	0	.
DCT	NM_001012666	chr12	67659094	67659127	HISEQ2:536:C2RD9ACXX:1:1103:3811:76333#17#CTACT	100	-	bta-miR-125a	1	24	33	TACATCACAGGTGAGACCAAGGACCAGGTGGCC	CCCTGAGACCCTTTAACCTGTGTTACATCACAGGTGAGACCAAGGACCAGGTGGCC	TS1383D	miRfirst	Intron	bta-miR-125a	0	.
DCT	NM_001012666	chr12	67658253	67658285	HISEQ2:512:C264LACXX:7:1208:20376:51495#5#GCGCG	797.73	-	bta-miR-1249	23	45	32	AAGGGGAGGATAAGATTTCTTTATACTAAGTG	TTATAAAGCAATGAGACTGATACGCCCTTCCCCCCCTTCTTCATAAGGGGAGGATAAGATTTCTTTATACTAAGTG	TS1330G	miRfirst	Intron	bta-miR-1249	0	.
HK1	NM_001012668	chr28	24883041	24883094	HISEQ1:586:C6CP2ACXX:8:1202:12447:41148#3#AAAGA	100	+	bta-miR-29a	1	24	53	TCGAATTCTGCGGGTGCAGGTGAATCACGAGCAGAACCAGGCTGTTCATATGG	TAGCACCATCTGAAATCGGTTATTCGAATTCTGCGGGTGCAGGTGAATCACGAGCAGAACCAGGCTGTTCATATGG	TS1524D	miRfirst	CDS	bta-miR-29a	0	.
HK1	NM_001012668	chr28	24874298	24874334	HISEQ1:586:C6CP2ACXX:8:1103:19602:31753#38#AGCAC	100	+	bta-miR-23a	2	24	36	ACGAAATTAGTGGTAATCCCAAACCACCAAAGGATA	ATCACATTGCCAGGGATTACCAGACGAAATTAGTGGTAATCCCAAACCACCAAAGGATA	TS1524B	miRfirst	Intron	bta-miR-23a	0	.
HK1	NM_001012668	chr28	24876164	24876219	HISEQ2:536:C2RD9ACXX:1:2307:18237:36544#1#AGGCG	159.55	+	bta-miR-17-3p	2	22	55	GCGATCAAAGTGCTTTGGAAACTGCAAACCACCATGAGAGTCACAGAGAGTCATT	ACTGCAGTGAAGGCACTTGTAGCGATCAAAGTGCTTTGGAAACTGCAAACCACCATGAGAGTCACAGAGAGTCATT	TS1383D	miRfirst	Intron	bta-miR-17-3p	1	MIRc
HK1	NM_001012668	chr28	24918885	24918936	HISEQ2:536:C2RD9ACXX:1:1101:7941:70832#7#AGCAG	100	+	bta-miR-21	2	26	51	AAAACAATATCAATCATTAAGCTTAAAAGACAGAACAGCAAACCAAAGAAA	TAGCTTATCAGACTGATGTTGACTAAAAACAATATCAATCATTAAGCTTAAAAGACAGAACAGCAAACCAAAGAAA	TS1383G	miRfirst	Intron	bta-miR-21	0	.
HK1	NM_001012668	chr28	24876693	24876747	HISEQ2:536:C2RD9ACXX:1:2305:11657:93346#1#TAAGC	159.55	+	bta-miR-23a	1	23	54	CAAAACCCCTCATAATGTGGATGAGCCTACAGACTACAGCTCTGGTTCCTCTGC	TCACATTGCCAGGGATTTCCAACAAAACCCCTCATAATGTGGATGAGCCTACAGACTACAGCTCTGGTTCCTCTGC	TS1383E	miRfirst	Intron	bta-miR-23a	0	.
HK1	NM_001012668	chr28	24876693	24876747	HISEQ2:536:C2RD9ACXX:1:1102:16057:47046#2#TAGGC	478.64	+	bta-miR-23a	1	23	54	CAAAACCCCTCATAATGTGGATGAGCCTACAGACTACAGCTCTGGTTCCTCTGC	TCACATTGCCAGGGATTTCCAACAAAACCCCTCATAATGTGGATGAGCCTACAGACTACAGCTCTGGTTCCTCTGC	TS1383E	miRfirst	Intron	bta-miR-23a	0	.
HK1	NM_001012668	chr28	24876164	24876220	HISEQ2:536:C2RD9ACXX:1:2110:9547:33893#1#GGCGA	159.55	+	bta-miR-17-3p	1	21	56	GCGATCAAAGTGCTTTGGAAACTGCAAACCACCATGAGAGTCACAGAGAGTCATTG	CTGCAGTGAAGGCACTTGTAGCGATCAAAGTGCTTTGGAAACTGCAAACCACCATGAGAGTCACAGAGAGTCATTG	TS1383D	miRfirst	Intron	bta-miR-17-3p	1	MIRc
HK1	NM_001012668	chr28	24904400	24904454	HISEQ2:512:C264LACXX:7:1114:1268:82876#9#AGTAA	100	+	bta-miR-16b	2	23	54	TTCAGCCTCACCAAGGAAATGCTGCTGGAGGTGAAAAAGCGGATGCGGGCTGAG	TAGCAGCACGTAAATATTGGTGTTCAGCCTCACCAAGGAAATGCTGCTGGAGGTGAAAAAGCGGATGCGGGCTGAG	TS1330G	miRfirst	CDS	bta-miR-15a	0	.
HK1	NM_001012668	chr28	24876164	24876219	HISEQ2:536:C2RD9ACXX:1:1102:16570:92527#18#TGGCG	2871.83	+	bta-miR-17-3p	2	22	55	GCGATCAAAGTGCTTTGGAAACTGCAAACCACCATGAGAGTCACAGAGAGTCATT	ACTGCAGTGAAGGCACTTGTAGCGATCAAAGTGCTTTGGAAACTGCAAACCACCATGAGAGTCACAGAGAGTCATT	TS1383D	miRfirst	Intron	bta-miR-17-3p	1	MIRc
FASN	NM_001012669	chr19	51775178	51775233	HISEQ2:512:C264LACXX:7:1105:6045:6692#18#GGATG	100	+	bta-miR-27a-3p	2	22	55	CAACGGGAACTTACAGATGGAGATGGGCCAGATCCTAGCCCAGGAGAGAGCCCTG	TTCACAGTGGCTAAGTTCCGTCAACGGGAACTTACAGATGGAGATGGGCCAGATCCTAGCCCAGGAGAGAGCCCTG	TS1330H	miRfirst	CDS	bta-miR-27a-3p	0	.
FASN	NM_001012669	chr19	51772063	51772114	HISEQ2:536:C2RD9ACXX:1:1206:11686:17179#3#GAAGC	100	+	bta-miR-21	2	26	51	GCCAAGGAGGTGCGGACGGGCGGCATGGCGTTCCACTCCTACTTCATGGAC	TAGCTTATCAGACTGATGTTGACTCGCCAAGGAGGTGCGGACGGGCGGCATGGCGTTCCACTCCTACTTCATGGAC	TS1383E	miRfirst	CDS	bta-miR-21	0	.
FASN	NM_001012669	chr19	51772584	51772636	HISEQ2:512:C264LACXX:7:2204:12638:20913#1#GTGGA	159.55	+	bta-miR-103	2	25	52	CTCAAGTCCAGCTGCACCATCATCCCCCTGATGAAGAAGGACCACAGGGACA	AGCAGCATTGTACAGGGCTATGACCTCAAGTCCAGCTGCACCATCATCCCCCTGATGAAGAAGGACCACAGGGACA	TS1330J	miRfirst	CDS	bta-miR-103	0	.
FASN	NM_001012669	chr19	51771823	51771872	HISEQ2:512:C264LACXX:7:1105:6754:20469#10#GAGCA	1595.46	+	bta-miR-17-3p	2	22	49	GCGTGCCTGCCTGCCACAACTGCATCGACACCGTGACCATCTCGGGACC	ACTGCAGTGAAGGCACTTGTAGCGTGCCTGCCTGCCACAACTGCATCGACACCGTGACCATCTCGGGACC	TS1330E	miRfirst	CDS	bta-miR-17-3p	0	.
FASN	NM_001012669	chr19	51776632	51776658	HISEQ1:586:C6CP2ACXX:8:1111:10186:88726#50#TAAAA	100	+	bta-miR-125b	2	24	26	GTCCCCCATCCCTGAGACAGACCCGA	TCCCTGAGACCCTAACTTGTGACGTCCCCCATCCCTGAGACAGACCCGA	TS1524D	miRfirst	CDS	bta-miR-125a	0	.
FASN	NM_001012669	chr19	51777637	51777667	HISEQ2:536:C2RD9ACXX:1:1203:20189:90542#6#AAAGA	100	+	bta-miR-320	1	23	30	TTCGCCATCGCCCTCAGCCTGGGCTGCCGT	AAAGCTGGGTTGAGAGGGCGATTTCGCCATCGCCCTCAGCCTGGGCTGCCGT	TS1383G	miRfirst	CDS	bta-miR-320	0	.
FASN	NM_001012669	chr19	51772617	51772671	HISEQ2:512:C264LACXX:7:1312:8864:78952#1#AAGGT	159.55	+	bta-let-7b	1	23	54	AAGAAGGACCACAGGGACAACCTAGAGTTCTTCCTCAGCAACGTGGGCCAGCTC	GAGGTAGTAGGTTGTGTGGTTGAAGAAGGACCACAGGGACAACCTAGAGTTCTTCCTCAGCAACGTGGGCCAGCTC	TS1330D	miRfirst	CDS	bta-let-7a	0	.
FASN	NM_001012669	chr19	51766761	51766815	HISEQ2:512:C264LACXX:7:1107:16820:86690#7#GAAGA	100	+	bta-miR-16b	2	23	54	TAGCAGGCACACAATATGGACCCCCAGCTCCGCTTGCTGCTGGAGGTCACCTAC	TAGCAGCACGTAAATATTGGCGTAGCAGGCACACAATATGGACCCCCAGCTCCGCTTGCTGCTGGAGGTCACCTAC	TS1330G	miRfirst	CDS	bta-miR-15a	0	.
FASN	NM_001012669	chr19	51771823	51771872	HISEQ2:512:C264LACXX:7:1309:17131:9872#1#AGCAA	159.55	+	bta-miR-17-3p	1	21	49	GCGTGCCTGCCTGCCACAACTGCATCGACACCGTGACCATCTCGGGACC	CTGCAGTGAAGGCACTTGTAGCGTGCCTGCCTGCCACAACTGCATCGACACCGTGACCATCTCGGGACC	TS1330E	miRfirst	CDS	bta-miR-17-3p	0	.
FASN	NM_001012669	chr19	51775188	51775215	HISEQ2:536:C2RD9ACXX:1:2102:21160:6421#1#TGAGG	100	+	bta-miR-27a-3p	2	22	27	TTACAGATGGAGATGGGCCAGATCCTA	TTCACAGCGGCTAAGTTCCGCTTACAGATGGAGATGGGCCAGATCCTA	TS1383G	miRfirst	CDS	bta-miR-27a-3p	0	.
FASN	NM_001012669	chr19	51769158	51769180	HISEQ2:512:C264LACXX:7:1310:1221:44466#1#CAGAT	100	+	bta-miR-103	2	25	22	CAGCTCCCTGTATAAGCCGGCC	AGCAGCATTGTACAGGGCTATAATCAGCTCCCTGTATAAGCCGGCC	TS1330G	miRfirst	CDS	bta-miR-103	0	.
FASN	NM_001012669	chr19	51780911	51780966	HISEQ2:536:C2RD9ACXX:1:1102:2339:41798#3#AGACT	100	+	bta-miR-339b	2	22	55	ACCCCATCGAGGGCTCCACCACCGTGTTCCACAGTCTGGCCACCAAGCTCAGCAT	TCCCTGTCCTCCAGGAGCTCTACCCCATCGAGGGCTCCACCACCGTGTTCCACAGTCTGGCCACCAAGCTCAGCAT	TS1383G	miRfirst	CDS	bta-miR-339	0	.
FASN	NM_001012669	chr19	51775189	51775215	HISEQ2:536:C2RD9ACXX:1:1101:9596:19948#7#TGAGG	100	+	bta-miR-27b	2	23	26	TACAGATGGAGATGGGCCAGATCCTA	TTCACAGTGGCTAAGTTCCGCTTACAGATGGAGATGGGCCAGATCCTA	TS1383G	miRfirst	CDS	bta-miR-27a-3p	0	.
FASN	NM_001012669	chr19	51772584	51772637	HISEQ2:512:C264LACXX:7:1201:2675:91022#12#TGGAA	1914.55	+	bta-miR-103	1	24	53	CTCAAGTCCAGCTGCACCATCATCCCCCTGATGAAGAAGGACCACAGGGACAA	GCAGCATTGTACAGGGCTATGACCTCAAGTCCAGCTGCACCATCATCCCCCTGATGAAGAAGGACCACAGGGACAA	TS1330J	miRfirst	CDS	bta-miR-103	0	.
FASN	NM_001012669	chr19	51773756	51773785	HISEQ2:512:C264LACXX:7:1306:18503:91061#2#ACAGT	100	+	bta-miR-15a	2	23	29	TACAAGGAGCTGCAGCTGCAGGGCTTCAA	TAGCAGCACATAATGGTTTGTGTACAAGGAGCTGCAGCTGCAGGGCTTCAA	TS1330C	miRfirst	CDS	bta-miR-15a	0	.
FASN	NM_001012669	chr19	51771091	51771145	HISEQ2:512:C264LACXX:7:1316:13343:46635#1#GATGT	159.55	+	bta-miR-92b	1	23	54	TTCAGGAGGAGGCCATCCTCTCTGCCTACTGGAGAGGCCAGTGCATCAAGGAGG	ATTGCACTCGTCCCGGCCTCCTTTCAGGAGGAGGCCATCCTCTCTGCCTACTGGAGAGGCCAGTGCATCAAGGAGG	TS1330J	miRfirst	CDS	bta-miR-25	0	.
FASN	NM_001012669	chr19	51777792	51777845	HISEQ2:512:C264LACXX:7:1101:13122:78700#1#GTGGC	100	+	bta-miR-320	2	24	53	TTACCTCCAGTCCAGGTTCCCCCAGCTCAACGAAACCAGCTTTGCCAACTCCC	AAAAGCTGGGTTGAGAGGGCGATTTACCTCCAGTCCAGGTTCCCCCAGCTCAACGAAACCAGCTTTGCCAACTCCC	TS1330C	miRfirst	CDS	bta-miR-320	0	.
FASN	NM_001012669	chr19	51772617	51772670	HISEQ2:512:C264LACXX:7:1315:6818:61810#7#TAAGG	1116.82	+	bta-let-7b	2	24	53	AAGAAGGACCACAGGGACAACCTAGAGTTCTTCCTCAGCAACGTGGGCCAGCT	TGAGGTAGTAGGTTGTGTGGTTGAAGAAGGACCACAGGGACAACCTAGAGTTCTTCCTCAGCAACGTGGGCCAGCT	TS1330D	miRfirst	CDS	bta-let-7a	0	.
FASN	NM_001012669	chr19	51773649	51773700	HISEQ2:512:C264LACXX:7:1101:13636:82209#9#AAAGT	100	+	bta-miR-21	2	26	51	ACCAGTGGGAAGATCCCAACCCCAAGCTCTTTGACAACCGGTATGGCCCGG	TAGCTTATCAGACTGATGTTGACATACCAGTGGGAAGATCCCAACCCCAAGCTCTTTGACAACCGGTATGGCCCGG	TS1330H	miRfirst	CDS	bta-miR-21	0	.
FASN	NM_001012669	chr19	51782394	51782439	HISEQ2:536:C2RD9ACXX:1:1203:17840:28225#2#CGTGG	100	+	bta-miR-365-3p	2	24	45	GAAATAAGGTTCAAATTGCTGCGTGGGTTTTGAAATTTACTGTAA	TAATGCCCCTAAAAATCCTTATAGAAATAAGGTTCAAATTGCTGCGTGGGTTTTGAAATTTACTGTAA	TS1383A	miRfirst	3'UTR	bta-miR-365-3p	0	.
FASN	NM_001012669	chr19	51769322	51769377	HISEQ2:512:C264LACXX:7:1204:3303:28105#4#GGAAG	100	+	bta-miR-27a-3p	2	22	55	TGGTGGGCGACCCCCAGGAGCTAAACGGCATCGTGCAAGCCCTGTGTGGCACCCG	TTCACAGTGGCTAAGTTCCGCTGGTGGGCGACCCCCAGGAGCTAAACGGCATCGTGCAAGCCCTGTGTGGCACCCG	TS1330G	miRfirst	CDS	bta-miR-27a-3p	0	.
FASN	NM_001012669	chr19	51771091	51771144	HISEQ2:512:C264LACXX:7:1115:11744:71421#14#AGATG	2233.64	+	bta-miR-92b	2	24	53	TTCAGGAGGAGGCCATCCTCTCTGCCTACTGGAGAGGCCAGTGCATCAAGGAG	TATTGCACTCGTCCCGGCCTCCTTTCAGGAGGAGGCCATCCTCTCTGCCTACTGGAGAGGCCAGTGCATCAAGGAG	TS1330J	miRfirst	CDS	bta-miR-25	0	.
FASN	NM_001012669	chr19	51772619	51772671	HISEQ2:512:C264LACXX:7:1103:12405:53191#10#TTAGT	100	+	bta-miR-196b	2	25	52	GAAGGACCACAGGGACAACCTAGAGTTCTTCCTCAGCAACGTGGGCCAGCTC	TAGGTAGTTTCCTGTTGTTGTGAAGAAGGACCACAGGGACAACCTAGAGTTCTTCCTCAGCAACGTGGGCCAGCTC	TS1330D	miRfirst	CDS	bta-miR-196a	0	.
FASN	NM_001012669	chr19	51775917	51775970	HISEQ2:536:C2RD9ACXX:1:1104:10325:26103#4#AAGTG	100	+	bta-miR-107	2	24	53	CTCAAGGAGGGAGGCTTCCTGTTGCTGCACACGCTGCTCAGAGGACACCCCTT	AGCAGCATTGTACAGGGCTATCCCTCAAGGAGGGAGGCTTCCTGTTGCTGCACACGCTGCTCAGAGGACACCCCTT	TS1383B	miRfirst	CDS	bta-miR-103	0	.
FASN	NM_001012669	chr19	51780478	51780530	HISEQ2:512:C264LACXX:7:1110:8039:63818#5#ATTGA	100	+	bta-miR-19a	2	25	52	ATCCGGCAGCTCACAATCCACAAGCTGCAGGAGATTTCCGCGCAGGCTGGCA	TGTGCAAATCCATGCAAAACTGAAATCCGGCAGCTCACAATCCACAAGCTGCAGGAGATTTCCGCGCAGGCTGGCA	TS1330D	miRfirst	CDS	bta-miR-19a	0	.
FASN	NM_001012669	chr19	51773185	51773239	HISEQ2:536:C2RD9ACXX:1:1201:11523:9846#9#TGTAG	100	+	bta-miR-31	2	23	54	ACCCCTGACCACTATCTGGTGGATCACTGCATCGACGGTCGCATCATCTTCCCG	AGGCAAGATGCTGGCATAGCTGACCCCTGACCACTATCTGGTGGATCACTGCATCGACGGTCGCATCATCTTCCCG	TS1383F	miRfirst	CDS	bta-miR-31	0	.
FASN	NM_001012669	chr19	51776223	51776277	HISEQ2:512:C264LACXX:7:1112:7480:40985#5#TGGAA	100	+	bta-miR-320	1	23	54	TTGACAGCCCAATCTTCCTGCCTGTGGAGGACACCAGCTTCCAGTGGGTTGACT	AAAGCTGGGTTGAGAGGGCGATTTGACAGCCCAATCTTCCTGCCTGTGGAGGACACCAGCTTCCAGTGGGTTGACT	TS1330C	miRfirst	CDS	bta-miR-320	0	.
FASN	NM_001012669	chr19	51772018	51772072	HISEQ2:512:C264LACXX:7:1207:16200:68034#2#GCAAT	100	+	bta-miR-222	2	23	54	TCCATGTTGGAGTTCGTGCAGCAGCTGAAGCAGGAGGGCGTGTTCGCCAAGGAG	AGCTACATCTGGCTACTGGGTCTCCATGTTGGAGTTCGTGCAGCAGCTGAAGCAGGAGGGCGTGTTCGCCAAGGAG	TS1330G	miRfirst	CDS	bta-miR-221	0	.
FASN	NM_001012669	chr19	51775690	51775743	HISEQ2:536:C2RD9ACXX:1:1102:10852:23063#9#TCAGA	1914.55	+	bta-let-7f	2	24	53	TCAACACCCAGCCCCTGCTGGAGCTGGACTACACAGCCACTGACCGCCACCCC	TGAGGTAGTAGGTTGTATAGTTTTCAACACCCAGCCCCTGCTGGAGCTGGACTACACAGCCACTGACCGCCACCCC	TS1383G	miRfirst	CDS	bta-let-7a	0	.
FASN	NM_001012669	chr19	51775690	51775743	HISEQ2:536:C2RD9ACXX:1:1102:3056:100651#1#TCAAA	159.55	+	bta-let-7f	2	24	53	TCAACACCCAGCCCCTGCTGGAGCTGGACTACACAGCCACTGACCGCCACCCC	TGAGGTAGTAGGTTGTATAGTTTTCAACACCCAGCCCCTGCTGGAGCTGGACTACACAGCCACTGACCGCCACCCC	TS1383G	miRfirst	CDS	bta-let-7a	0	.
FASN	NM_001012669	chr19	51782401	51782439	HISEQ2:512:C264LACXX:7:1112:7780:54321#7#TGAGC	100	+	bta-miR-30b-5p	2	24	38	GGTTCAAATTGCTGCGTGGGTTTTGAAATTTACTGTAA	TGTAAACATCCTACACTCAGCAAGGTTCAAATTGCTGCGTGGGTTTTGAAATTTACTGTAA	TS1330D	miRfirst	3'UTR	bta-miR-30a-5p	0	.
HSP90AA1	NM_001012670	chr21	67014863	67014916	HISEQ2:536:C2RD9ACXX:1:2301:3679:66479#1#ATAAA	100	-	bta-miR-26a	2	24	53	TTGTTCGCAGAGTATTCATCATGGATAACTGCGAGGAGCTAATCCCTGAATAC	TTCAAGTGATCCAGGATAGGCTTTTGTTCGCAGAGTATTCATCATGGATAACTGCGAGGAGCTAATCCCTGAATAC	TS1383C	miRfirst	CDS	bta-miR-26a	0	.
HSP90AA1	NM_001012670	chr21	67012342	67012377	HISEQ2:512:C264LACXX:7:1214:11408:32341#7#AGCGA	100	-	bta-miR-27a-3p	2	22	35	TGTAAAGCTTCCATCCCCTGTAGTTATGACTGCAT	TTCACAGTGGCTAAGTTCCGCTGTAAAGCTTCCATCCCCTGTAGTTATGACTGCAT	TS1330G	miRfirst	3'UTR	bta-miR-27a-3p	0	.
HSP90AA1	NM_001012670	chr21	67012663	67012715	HISEQ2:512:C264LACXX:7:1101:18788:18870#21#GTTAT	3829.1	-	bta-miR-21	1	25	52	TTGTTAACATTTAAAAATCTGTATGGCATGATAACTGCATAAGGGGAGGATA	AGCTTATCAGACTGATGTTGACTTTTGTTAACATTTAAAAATCTGTATGGCATGATAACTGCATAAGGGGAGGATA	TS1330H	miRfirst	3'UTR	bta-miR-21	0	.
HSP90AA1	NM_001012670	chr21	67012274	67012326	HISEQ2:512:C264LACXX:7:1313:18170:97884#3#TGCAT	100	-	bta-miR-21	1	25	52	AGTTAGTGTGTTAAGCTGAACCAACTTGATTGGAGTCATTGTCCATACATCG	AGCTTATCAGACTGATGTTGACGAAGTTAGTGTGTTAAGCTGAACCAACTTGATTGGAGTCATTGTCCATACATCG	TS1330C	miRfirst	3'UTR	bta-miR-21	0	.
HSP90AA1	NM_001012670	chr21	67012342	67012382	HISEQ2:512:C264LACXX:7:1114:3821:54475#2#AAATG	100	-	bta-miR-16b	2	23	40	TACTTTGTAAAGCTTCCATCCCCTGTAGTTATGACTGCAT	TAGCAGCACGTAAATATTGGTGTACTTTGTAAAGCTTCCATCCCCTGTAGTTATGACTGCAT	TS1330E	miRfirst	3'UTR	bta-miR-15a	0	.
HSP90AA1	NM_001012670	chr21	67012343	67012397	HISEQ2:536:C2RD9ACXX:1:2107:13714:54905#1#AAGAT	100	-	bta-miR-27b	2	23	54	TCATCTTCTGGGATATACTTTGTAAAGCTTGCATCCCCTGTAGTTATGACTGCA	TTCACAGTGGCTAAGTTCCGCTTCATCTTCTGGGATATACTTTGTAAAGCTTGCATCCCCTGTAGTTATGACTGCA	TS1383A	miRfirst	3'UTR	bta-miR-27a-3p	0	.
HSP90AA1	NM_001012670	chr21	67012628	67012651	HISEQ2:512:C264LACXX:7:1101:12838:46815#9#TTGGC	100	-	bta-miR-27a-3p	2	22	23	TTTAAGTGTGATACTGTGATACT	TTCACAGTGGCTAAGTTCCGCTTTAAGTGTGATACTGTGATACT	TS1330J	miRfirst	3'UTR	bta-miR-27a-3p	0	.
HSP90AA1	NM_001012670	chr21	67012354	67012396	HISEQ1:586:C6CP2ACXX:8:1114:8901:91907#13#ATGTT	100	-	bta-miR-30d	1	25	42	CATCTTCTGGGATATACTTTGTAAAGCTTCCATCCCCTGTAG	GTAAACATCCTCGACTGGAAGCTTCATCTTCTGGGATATACTTTGTAAAGCTTCCATCCCCTGTAG	TS1524F	miRfirst	3'UTR	bta-miR-30a-5p	0	.
HSP90AA1	NM_001012670	chr21	67015264	67015301	HISEQ1:586:C6CP2ACXX:8:1315:10720:78629#1#GAGAG	100	-	bta-miR-26a	2	24	37	ATAAAGCCTATCTGGACCAGAAACCCTGATGACATCA	TTCAAGTAATCCAGGATAGGCTGATAAAGCCTATCTGGACCAGAAACCCTGATGACATCA	TS1524F	miRfirst	CDS	bta-miR-26a	0	.
HSP90AA1	NM_001012670	chr21	67012628	67012650	HISEQ2:512:C264LACXX:7:2208:8296:49785#1#GAGAT	159.55	-	bta-miR-27a-3p	2	22	22	ATTAGTGTGATACTGTGATACT	TTCACAGTGGCTAAGTTCAGCATTAGTGTGATACTGTGATACT	TS1330D	miRfirst	3'UTR	bta-miR-27a-3p	0	.
HSP90AA1	NM_001012670	chr21	67015837	67015878	HISEQ1:586:C6CP2ACXX:8:1307:21053:59891#1#AATGA	100	-	bta-miR-27b	2	23	41	TACCTGGAGGAGCGGAGAATAAAGGAGATTGTGAAGAAGCA	TTCACAGTGGCTAAGTTCCGCTTACCTGGAGGAGCGGAGAATAAAGGAGATTGTGAAGAAGCA	TS1524E	miRfirst	CDS	bta-miR-27a-3p	0	.
HSP90AA1	NM_001012670	chr21	67015268	67015298	HISEQ2:512:C264LACXX:7:2107:2916:86298#1#ATATA	100	-	bta-miR-378	1	23	30	AAGCCTATCTGGACCAGAAACCCTGATGAC	CTGGACTTGGAGTCAGAAGGCAAAGCCTATCTGGACCAGAAACCCTGATGAC	TS1330C	miRfirst	CDS	bta-miR-378	0	.
HSP90AA1	NM_001012670	chr21	67012663	67012714	HISEQ2:536:C2RD9ACXX:1:1102:14141:94090#10#GTTAA	100	-	bta-miR-21	2	26	51	TGTTAACATTTAAAAATCTGTATGGCATGATAACTGCATAAGGGGAGGATA	TAGCTTATCAGACTGATGTTGACTTTGTTAACATTTAAAAATCTGTATGGCATGATAACTGCATAAGGGGAGGATA	TS1383H	miRfirst	3'UTR	bta-miR-21	0	.
HSP90AA1	NM_001012670	chr21	67014860	67014913	HISEQ2:536:C2RD9ACXX:1:1304:2900:80790#4#CAATG	638.18	-	bta-miR-23a	2	24	53	TTCGCAGAGTATTCATCATGGATAACTGCGAGGAGCTAATCCCTGAATACCTG	ATCACATTGCCAGGGATTTCCTGTTCGCAGAGTATTCATCATGGATAACTGCGAGGAGCTAATCCCTGAATACCTG	TS1383E	miRfirst	CDS	bta-miR-23a	0	.
HSP90AA1	NM_001012670	chr21	67014246	67014276	HISEQ2:512:C264LACXX:7:2205:5952:98740#1#AAGAT	100	-	bta-miR-27a-3p	1	21	30	TGAATGAAGGAAAACCAGAAACACATCTAT	TCACAGTGGCTAAGTTCCGCTGAATGAAGGAAAACCAGAAACACATCTAT	TS1330E	miRfirst	CDS	bta-miR-27a-3p	0	.
HSP90AA1	NM_001012670	chr21	67012342	67012380	HISEQ2:536:C2RD9ACXX:1:1101:9466:70630#8#CTGAT	1595.46	-	bta-miR-21	2	26	38	CTTTGTAAAGCTTCCATCCCCTGTAGTTATGACTGCAT	TAGCTTATCAGACTGATGTTGACTACTTTGTAAAGCTTCCATCCCCTGTAGTTATGACTGCAT	TS1383E	miRfirst	3'UTR	bta-miR-21	0	.
HSP90AA1	NM_001012670	chr21	67014529	67014579	HISEQ2:536:C2RD9ACXX:1:1307:8456:35156#2#GAGCA	100	-	bta-miR-27a-3p	2	22	50	TAAAAGTGCTTGGAACTCTTCACTGAACTGGCAGAAGATAAGGAGAACTA	TTCACAGTGGCTAAGTTCCGCTAAAAGTGCTTGGAACTCTTCACTGAACTGGCAGAAGATAAGGAGAACTA	TS1383E	miRfirst	CDS	bta-miR-27a-3p	0	.
HSP90AA1	NM_001012670	chr21	67013826	67013881	HISEQ1:586:C6CP2ACXX:8:1103:19788:13765#24#TTGAT	100	-	bta-miR-27a-3p	2	22	55	TCAAGAAGAGAAAAAGACAAAGTTTGAAAACCTCTGCAAAATCATGAAGGACATG	TTCACAGTGGCTAAGTTCCGCTCAAGAAGAGAAAAAGACAAAGTTTGAAAACCTCTGCAAAATCATGAAGGACATG	TS1524D	miRfirst	CDS	bta-miR-27a-3p	0	.
HSP90AA1	NM_001012670	chr21	67012621	67012650	HISEQ1:586:C6CP2ACXX:8:2210:8994:46757#1#AAAAG	159.55	-	bta-miR-27a-3p	2	22	29	TTAAGTGTGATACTGTGATACTTTTAGCA	TTCATAGTGGCTAAGTTCCGCTTAAGTGTGATACTGTGATACTTTTAGCA	TS1524G	miRfirst	3'UTR	bta-miR-27a-3p	0	.
HSP90AA1	NM_001012670	chr21	67014859	67014913	HISEQ2:536:C2RD9ACXX:1:1307:18752:32233#1#AAAGA	159.55	-	bta-miR-23a	1	23	54	TTCGCAGAGTATTCATCATGGATAACTGCGAGGAGCTAATCCCTGAATACCTGA	TCACATTGCCAGGGATTACCAGTTCGCAGAGTATTCATCATGGATAACTGCGAGGAGCTAATCCCTGAATACCTGA	TS1383F	miRfirst	CDS	bta-miR-23a	0	.
HSP90AA1	NM_001012670	chr21	67016305	67016358	HISEQ2:512:C264LACXX:7:1116:14081:30930#12#CAGTA	100	-	bta-miR-23a	2	24	53	TCAGCCTATTTGGTGGCTGAGAAAGTGACCGTCATCACCAAACATAACGATGA	ATCACATTGCCAGGGATTTCCATTCAGCCTATTTGGTGGCTGAGAAAGTGACCGTCATCACCAAACATAACGATGA	TS1330C	miRfirst	CDS	bta-miR-23a	0	.
HSP90AA1	NM_001012670	chr21	67013817	67013869	HISEQ2:512:C264LACXX:7:1203:17655:13243#1#GGCTG	159.55	-	bta-miR-23a	3	25	52	TAAGACAAAGTTTGAAAACCTCTGCAAAATCATGAAGGACATTTTGGAGAAG	TATCACATTGCCAGGGATTTCCAATAAGACAAAGTTTGAAAACCTCTGCAAAATCATGAAGGACATTTTGGAGAAG	TS1330D	miRfirst	CDS	bta-miR-23a	0	.
HSP90AA1	NM_001012670	chr21	67013816	67013869	HISEQ2:512:C264LACXX:7:1314:11459:52396#2#GCTGT	319.09	-	bta-miR-23a	2	24	53	TAAGACAAAGTTTGAAAACCTCTGCAAAATCATGAAGGACATTTTGGAGAAGA	ATCACATTGCCAGGGATTTCCAATAAGACAAAGTTTGAAAACCTCTGCAAAATCATGAAGGACATTTTGGAGAAGA	TS1330D	miRfirst	CDS	bta-miR-23a	0	.
HSP90AA1	NM_001012670	chr21	67012214	67012267	HISEQ2:512:C264LACXX:7:2315:10203:22472#1#AAAAA	100	-	bta-miR-186	2	24	53	TTTCCAAAGAAAAATATCGTTTAGAGTAGCAAAATTATAAGCCTGCCCAGGCA	CAAAGAATTCTCCTTTTGGGCTTTTTCCAAAGAAAAATATCGTTTAGAGTAGCAAAATTATAAGCCTGCCCAGGCA	TS1330J	miRfirst	3'UTR	bta-miR-186	0	.
HSP90AA1	NM_001012670	chr21	67012663	67012715	HISEQ2:512:C264LACXX:7:2309:8083:85704#1#GATAT	159.55	-	bta-miR-21	1	25	52	TTGTTAACATTTAAAAATCTGTATGGCATGATAACTGCATAAGGGGAGGATA	AGCTTATCAGACTGATGTTGACTTTTGTTAACATTTAAAAATCTGTATGGCATGATAACTGCATAAGGGGAGGATA	TS1330H	miRfirst	3'UTR	bta-miR-21	0	.
HSP90AA1	NM_001012670	chr21	67012342	67012380	HISEQ2:512:C264LACXX:7:1106:2308:93534#5#TGGTA	957.28	-	bta-miR-30e-5p	2	26	38	TTTTGTAAAGCTTCCATCCCCTGTAGTTATGACTGCAT	TGTAAACATCCTTGACTGGAAGCTTTTTTGTAAAGCTTCCATCCCCTGTAGTTATGACTGCAT	TS1330J	miRfirst	3'UTR	bta-miR-30a-5p	0	.
HSP90AA1	NM_001012670	chr21	67012344	67012398	HISEQ2:512:C264LACXX:7:1116:13886:77011#12#AGTGT	100	-	bta-miR-222	2	23	54	TTCATCTTCTGGGATATACTTTGTAAAGCTTCCATCCCCTGTAGTTATGACTGC	AGCTACATCTGGCTACTGGGTCTTCATCTTCTGGGATATACTTTGTAAAGCTTCCATCCCCTGTAGTTATGACTGC	TS1330F	miRfirst	3'UTR	bta-miR-221	0	.
HSP90AA1	NM_001012670	chr21	67012599	67012654	HISEQ2:512:C264LACXX:7:1110:17948:22160#9#GTGAT	100	-	bta-miR-27a-3p	2	22	55	TATACTAAGTGTGATACTGTGATACTTTTAGCACTAAAGCAGAGCTAGTTGTTGT	TTCACAGTGGCTAAGTTCCGCTATACTAAGTGTGATACTGTGATACTTTTAGCACTAAAGCAGAGCTAGTTGTTGT	TS1330D	miRfirst	3'UTR	bta-miR-27a-3p	0	.
HSP90AA1	NM_001012670	chr21	67013969	67014022	HISEQ2:512:C264LACXX:7:1102:2639:35140#5#CGCAG	100	-	bta-miR-23a	2	24	53	GCACGGCTTGGAAGTGATCTACATGATCGAGCCCATTGATGAGTACTGTGTGC	ATCACATTGCCAGGGATTTCCAAGCACGGCTTGGAAGTGATCTACATGATCGAGCCCATTGATGAGTACTGTGTGC	TS1330G	miRfirst	CDS	bta-miR-23a	0	.
HSP90AA1	NM_001012670	chr21	67016413	67016468	HISEQ2:512:C264LACXX:7:1105:7536:23068#7#ATAAT	100	-	bta-miR-27a-3p	2	22	55	AGATTAATAACCTGGGCACCATCGCCAAGTCCGGGACCAAAGCGTTCATGGAGGC	TTCACAGTGGCTAAGTTCCGCAGATTAATAACCTGGGCACCATCGCCAAGTCCGGGACCAAAGCGTTCATGGAGGC	TS1330G	miRfirst	CDS	bta-miR-27a-3p	0	.
HSP90AA1	NM_001012670	chr21	67012625	67012653	HISEQ2:512:C264LACXX:7:1107:16550:100286#15#AAGTA	2393.19	-	bta-miR-27b	2	23	28	ATACTAAGTGTGATACTGTGATACTTTT	TTCACAGTGGCTAAGTTCCGCTATACTAAGTGTGATACTGTGATACTTTT	TS1330F	miRfirst	3'UTR	bta-miR-27a-3p	0	.
HSP90AA1	NM_001012670	chr21	67015201	67015244	HISEQ2:512:C264LACXX:7:1307:14814:43911#6#ATGTA	957.28	-	bta-miR-222	2	23	43	TTCTACAAGAGCCTGACCAACGATTGGGAGGATCACTTGGCTG	AGCTACATCTGGCTACTGGGTCTTCTACAAGAGCCTGACCAACGATTGGGAGGATCACTTGGCTG	TS1330D	miRfirst	CDS	bta-miR-221	0	.
HSP90AA1	NM_001012670	chr21	67013928	67013961	HISEQ2:536:C2RD9ACXX:1:1308:21029:14671#1#GTCAC	100	-	bta-miR-27a-3p	2	22	33	TAGGAGTTTGAGGGGAAGACCTTAGTGTCAGTC	TTCACAGTGGCTAAGTTCCGCTAGGAGTTTGAGGGGAAGACCTTAGTGTCAGTC	TS1383F	miRfirst	CDS	bta-miR-27a-3p	0	.
HSP90AA1	NM_001012670	chr21	67013314	67013365	HISEQ2:512:C264LACXX:7:1102:4101:42866#28#GGGTA	100	-	bta-miR-30d	2	26	51	CAACCCTGACCATTCCATCATTGAGACCTTGAGGCAAAAGGCAGAGGCTGA	TGTAAACATCCTCGACTGGAAGCTTCAACCCTGACCATTCCATCATTGAGACCTTGAGGCAAAAGGCAGAGGCTGA	TS1330F	miRfirst	CDS	bta-miR-30a-5p	0	.
HSP90AA1	NM_001012670	chr21	67013937	67013963	HISEQ1:586:C6CP2ACXX:8:1212:1498:96331#1#GGAAC	100	-	bta-miR-1249	2	24	26	TGAAGGAGTTTGAGGGGAAGACCTTA	ACGCCCTTCCCCCCCTTCTTCGCTGAAGGAGTTTGAGGGGAAGACCTTA	TS1524C	miRfirst	CDS	bta-miR-1249	0	.
HSP90AA1	NM_001012670	chr21	67012722	67012774	HISEQ1:564:C3691ACXX:2:1106:11906:97172#12#TTAAA	100	-	bta-miR-30c	2	25	52	GCTGTGTTCAGCGCTCTGTCTCCATTCCCTCCAGTGTGTTTTCAAGTATTTC	TGTAAACACCCTACACTCTCAGCTGCTGTGTTCAGCGCTCTGTCTCCATTCCCTCCAGTGTGTTTTCAAGTATTTC	TS1486O	miRfirst	3'UTR	bta-miR-30a-5p	0	.
HSP90AA1	NM_001012670	chr21	67016465	67016502	HISEQ1:586:C6CP2ACXX:8:2305:10490:3502#1#GAAGG	159.55	-	bta-miR-16b	19	40	37	GTGGACACCGGCATTGGGATGACCAAGGCCGATTTGA	AGGACGATGCGGTTGTTTAGCAGCACGTAAATATTGGCGGTGGACACCGGCATTGGGATGACCAAGGCCGATTTGA	TS1524E	miRfirst	CDS	bta-miR-15a	0	.
HSP90AA1	NM_001012670	chr21	67012632	67012679	HISEQ2:512:C264LACXX:7:1102:7034:18863#7#TAAGT	100	-	bta-miR-27a-3p	2	22	47	GCATAAGGGGAGGATAAGATTTCTTTATACTAAGTGTGATACTGTGA	TTCACAGTGGCTAAGTTCCGCGCATAAGGGGAGGATAAGATTTCTTTATACTAAGTGTGATACTGTGA	TS1330D	miRfirst	3'UTR	bta-miR-27a-3p	0	.
HSP90AA1	NM_001012670	chr21	67015201	67015244	HISEQ2:512:C264LACXX:7:1104:6556:14463#1#TGTAA	159.55	-	bta-miR-222	1	22	43	TTCTACAAGAGCCTGACCAACGATTGGGAGGATCACTTGGCTG	GCTACATCTGGCTACTGGGTCTTCTACAAGAGCCTGACCAACGATTGGGAGGATCACTTGGCTG	TS1330D	miRfirst	CDS	bta-miR-221	0	.
HSP90AA1	NM_001012670	chr21	67012630	67012653	HISEQ2:512:C264LACXX:7:2203:17725:17711#1#AGAGA	159.55	-	bta-miR-27a-3p	2	22	23	TTACTAACTGTGATACTGTGATA	TTCACAGTGGCTAAGTTCCGCTTACTAACTGTGATACTGTGATA	TS1330H	miRfirst	3'UTR	bta-miR-27a-3p	0	.
HSP90AA1	NM_001012670	chr21	67013948	67014000	HISEQ1:564:C3691ACXX:2:1102:1575:62649#20#AGACT	100	-	bta-miR-21	1	25	52	ATGATCGAGCCCATTGATGAGTACTGTGTGCAGCAGCTGAAGGAGTTTGAGG	AGCTTATCAGACTGATGTTGACACATGATCGAGCCCATTGATGAGTACTGTGTGCAGCAGCTGAAGGAGTTTGAGG	TS1486G	miRfirst	CDS	bta-miR-21	0	.
HSP90AA1	NM_001012670	chr21	67013799	67013832	HISEQ2:512:C264LACXX:7:1214:5641:10399#6#GAAAT	100	-	bta-miR-23a	2	24	33	GACATTTTGGAGAAGAAAGTTGAAAAGGTGGTT	ATCACATTGCCAGGGATTTCCAAGACATTTTGGAGAAGAAAGTTGAAAAGGTGGTT	TS1330G	miRfirst	CDS	bta-miR-23a	0	.
HSP90AA1	NM_001012670	chr21	67014307	67014360	HISEQ2:536:C2RD9ACXX:1:1205:2750:84151#1#TGGTC	159.55	-	bta-miR-29a	1	24	53	AATCGGAAGAAGCTTTCAGAGCTGTTGAGGTACTATACTTCTGCTTCTGGTGA	TAGCACCATCTGAAATCGGTTAAAATCGGAAGAAGCTTTCAGAGCTGTTGAGGTACTATACTTCTGCTTCTGGTGA	TS1383G	miRfirst	CDS	bta-miR-29a	0	.
HSP90AA1	NM_001012670	chr21	67014308	67014360	HISEQ2:536:C2RD9ACXX:1:1201:7706:46110#3#ATGGT	1276.37	-	bta-miR-29a	2	25	52	AATCGGAAGAAGCTTTCAGAGCTGTTGAGGTACTATACTTCTGCTTCTGGTG	CTAGCACCATCTGAAATCGGTTAAAATCGGAAGAAGCTTTCAGAGCTGTTGAGGTACTATACTTCTGCTTCTGGTG	TS1383G	miRfirst	CDS	bta-miR-29a	0	.
HSP90AA1	NM_001012670	chr21	67014560	67014608	HISEQ2:512:C264LACXX:7:1211:11259:19771#4#CCAAG	100	-	bta-miR-125b	2	24	48	ATTTGAAAGTTATCAGGAAGAATTTGGTCAAAAAGTGCTTGGAACTCT	TCCCTGAGACCCTAACTTGTGAAATTTGAAAGTTATCAGGAAGAATTTGGTCAAAAAGTGCTTGGAACTCT	TS1330J	miRfirst	CDS	bta-miR-125a	0	.
HSP90AA1	NM_001012670	chr21	67012377	67012428	HISEQ1:564:C3691ACXX:2:1305:8766:32037#7#TATAG	100	-	bta-miR-21	2	26	51	GTTTAAAAGAAACACTTGTCCCAGCAAGTTTTCATCTTCTGGGATATACTT	TAGCTTATCAGACTGATGTTGACATGTTTAAAAGAAACACTTGTCCCAGCAAGTTTTCATCTTCTGGGATATACTT	TS1486G	miRfirst	3'UTR	bta-miR-21	0	.
HSP90AA1	NM_001012670	chr21	67014860	67014913	HISEQ2:536:C2RD9ACXX:1:1208:17766:3733#6#AAAAG	1595.46	-	bta-miR-23a	2	24	53	TTCGCAGAGTATTCATCATGGATAACTGCGAGGAGCTAATCCCTGAATACCTG	ATCACATTGCCAGGGATTACCAGTTCGCAGAGTATTCATCATGGATAACTGCGAGGAGCTAATCCCTGAATACCTG	TS1383F	miRfirst	CDS	bta-miR-23a	0	.
HSP90AA1	NM_001012670	chr21	67013956	67013995	HISEQ2:512:C264LACXX:7:1204:1957:8653#7#TAAGC	1276.37	-	bta-miR-222	2	23	39	CGAGCCCATTGATGAGTACTGTGTGCAGCAGCTGAAGGA	AGCTACATCTGGCTACTGGGTTCGAGCCCATTGATGAGTACTGTGTGCAGCAGCTGAAGGA	TS1330J	miRfirst	CDS	bta-miR-221	0	.
HSP90AA1	NM_001012670	chr21	67012342	67012381	HISEQ2:512:C264LACXX:7:1107:5723:36458#9#CGAAG	100	-	bta-miR-30d	2	26	39	ACTTTGTAAAGCTTCCATCCCCTGTAGTTATGACTGCAT	TGTAAACATCCTCGACTGGAAGCTTACTTTGTAAAGCTTCCATCCCCTGTAGTTATGACTGCAT	TS1330C	miRfirst	3'UTR	bta-miR-30a-5p	0	.
HSP90AA1	NM_001012670	chr21	67015220	67015271	HISEQ1:586:C6CP2ACXX:8:1109:6179:35143#24#AAACG	100	-	bta-miR-21	2	26	51	GACATCACTAACGAGGAGTATGGAGAGTTCTACAAGAGCCTGACCAACGAT	TAGCTTATCAGACTGATGTTGACATGACATCACTAACGAGGAGTATGGAGAGTTCTACAAGAGCCTGACCAACGAT	TS1524D	miRfirst	CDS	bta-miR-21	0	.
HSP90AA1	NM_001012670	chr21	67012629	67012664	HISEQ2:512:C264LACXX:7:1214:20074:22045#5#AGATG	100	-	bta-miR-27a-3p	2	22	35	AAGATTTCTTTATACTAAGTGTGATACTGTGATAC	TTCACAGTGGCTAAGTTCCGCAAGATTTCTTTATACTAAGTGTGATACTGTGATAC	TS1330C	miRfirst	3'UTR	bta-miR-27a-3p	0	.
HSP90AA1	NM_001012670	chr21	67012640	67012685	HISEQ2:512:C264LACXX:7:1105:3519:62894#1#TAGGT	100	-	bta-miR-186	2	24	45	TTAACTGCATAAGGGGAGGATAAGATTTCTTTATACTAAGTGTGA	CAAAGAATTCTCCTTTTGGGCTTTTAACTGCATAAGGGGAGGATAAGATTTCTTTATACTAAGTGTGA	TS1330C	miRfirst	3'UTR	bta-miR-186	0	.
HSP90AA1	NM_001012670	chr21	67012142	67012193	HISEQ1:564:C3691ACXX:2:2111:10949:84178#1#AAGGA	100	-	bta-miR-30e-5p	2	26	51	GTAACTTGGAGCAAGTTTTGTGAATGGAAATGTAGTACTCAAGTCACATTC	TGTAAACATCCTTGACTGGAAGCTGGTAACTTGGAGCAAGTTTTGTGAATGGAAATGTAGTACTCAAGTCACATTC	TS1486N	miRfirst	3'UTR	bta-miR-30a-5p	0	.
HSP90AA1	NM_001012670	chr21	67012546	67012575	HISEQ2:512:C264LACXX:7:1307:4756:29383#4#GGCTG	100	-	bta-miR-26a	2	24	29	TTAACACATGGAAGTAGTTGCCGTTTGTT	TTCAAGTAATCCAGGATAGGCTTTTAACACATGGAAGTAGTTGCCGTTTGTT	TS1330E	miRfirst	3'UTR	bta-miR-26a	0	.
HSP90AA1	NM_001012670	chr21	67013281	67013335	HISEQ1:586:C6CP2ACXX:8:1303:21062:91771#1#CAAGA	100	-	bta-miR-16b	2	23	54	GAGGAAAAAGGCAGAGGCTGACAAGAATGAAAAGTCTGTGAAGGATCTGGTCAT	TAGCAGCACGTAAATATTGGTGGAGGAAAAAGGCAGAGGCTGACAAGAATGAAAAGTCTGTGAAGGATCTGGTCAT	TS1524F	miRfirst	CDS	bta-miR-15a	0	.
HSP90AA1	NM_001012670	chr21	67016463	67016502	HISEQ1:586:C6CP2ACXX:8:1106:9504:13159#12#TTGTT	1914.55	-	bta-miR-16b	2	23	39	GTGGACACCGGCATTGGGATGACCAAGGCCGATTTGATT	TAGCAGCACGTAAATATTGGCGGTGGACACCGGCATTGGGATGACCAAGGCCGATTTGATT	TS1524E	miRfirst	CDS	bta-miR-15a	0	.
HSP90AA1	NM_001012670	chr21	67013433	67013479	HISEQ2:512:C264LACXX:7:1308:12477:18213#5#AGAAG	100	-	bta-miR-125b	2	24	46	CATTGTCACAAGCACATACGGCTGGACAGCAAACATGGAACGGATC	TCCCTGAGACCCTAACTTGTGAGCATTGTCACAAGCACATACGGCTGGACAGCAAACATGGAACGGATC	TS1330J	miRfirst	CDS	bta-miR-125a	0	.
HSP90AA1	NM_001012670	chr21	67012785	67012839	HISEQ2:536:C2RD9ACXX:1:1102:4327:28899#5#GCTGG	100	-	bta-miR-27b	2	23	54	TTGGAAGGAGACGACGACACGTCCCGCATGGAGGAAGTGGACTGAGCGCTGCCG	TTCACAGTGGCTAAGTTCCGCTTTGGAAGGAGACGACGACACGTCCCGCATGGAGGAAGTGGACTGAGCGCTGCCG	TS1383G	miRfirst	3'UTR	bta-miR-27a-3p	0	.
HSP90AA1	NM_001012670	chr21	67012658	67012702	HISEQ2:512:C264LACXX:7:1102:6206:74989#13#AATAG	100	-	bta-miR-21	2	26	44	AAAATCTGTGTGGCATGATAACTGCATAAGGGGAGGATAAGATT	TAGCTTATCAGACTGATGTTGACTAAAAATCTGTGTGGCATGATAACTGCATAAGGGGAGGATAAGATT	TS1330F	miRfirst	3'UTR	bta-miR-21	0	.
HSP90AA1	NM_001012670	chr21	67013956	67013995	HISEQ2:512:C264LACXX:7:2104:6859:41240#1#AAGCA	159.55	-	bta-miR-222	1	22	39	CGAGCCCATTGATGAGTACTGTGTGCAGCAGCTGAAGGA	GCTACATCTGGCTACTGGGTTCGAGCCCATTGATGAGTACTGTGTGCAGCAGCTGAAGGA	TS1330J	miRfirst	CDS	bta-miR-221	0	.
HSP90AA1	NM_001012670	chr21	67013947	67014001	HISEQ2:512:C264LACXX:7:1113:10820:55824#5#AAATA	100	-	bta-miR-222	2	23	54	TCTGATCGAGCCCATTGATGAGTACTGTGTGCAGCAGCTGAAGGAGTTTGAGGG	AGCTACATCTGGCTACTGGGTCTCTGATCGAGCCCATTGATGAGTACTGTGTGCAGCAGCTGAAGGAGTTTGAGGG	TS1330J	miRfirst	CDS	bta-miR-221	0	.
HSP90AA1	NM_001012670	chr21	67014015	67014069	HISEQ2:536:C2RD9ACXX:1:1102:5775:29490#3#GATGT	100	-	bta-miR-222	2	23	54	TTCAAGGACCAGGTGGCCAACTCGGCCTTCGTGGAGCGCCTCCGGAAGCACGGC	AGCTACATCTGGCTACTGGGTCTTCAAGGACCAGGTGGCCAACTCGGCCTTCGTGGAGCGCCTCCGGAAGCACGGC	TS1383H	miRfirst	CDS	bta-miR-221	0	.
HSP90AA1	NM_001012670	chr21	67015299	67015340	HISEQ2:512:C264LACXX:7:1102:3873:81955#6#AGAAA	100	-	bta-miR-27a-3p	2	22	41	ATCAAGGAGAAGTACATCGATCAAGAAGAGCTGAACAAGAC	TTCACAGTGGCTAAGTTCCGCATCAAGGAGAAGTACATCGATCAAGAAGAGCTGAACAAGAC	TS1330J	miRfirst	CDS	bta-miR-27a-3p	0.292682926829	CT-rich
HSP90AA1	NM_001012670	chr21	67014505	67014556	HISEQ2:536:C2RD9ACXX:1:1305:12078:77194#1#ATGGG	100	-	bta-miR-21	2	26	51	TGAACTGGCAGAAGATAAGGAGAACTACAAGAAGTTTTATGAGCAGTTCTC	TAGCTTATCAGACTGATGTTGACACTGAACTGGCAGAAGATAAGGAGAACTACAAGAAGTTTTATGAGCAGTTCTC	TS1383F	miRfirst	CDS	bta-miR-21	0	.
HSP90AA1	NM_001012670	chr21	67013288	67013314	HISEQ2:512:C264LACXX:7:1315:1979:56239#1#AAAAT	100	-	bta-miR-27a-3p	2	22	26	TAAGAATGACAAGTCTGTGAAGGATC	TTCACAGTGGCTAAGTTCCGCTAAGAATGACAAGTCTGTGAAGGATC	TS1330G	miRfirst	CDS	bta-miR-27a-3p	0	.
HSP90AA1	NM_001012670	chr21	67014335	67014358	HISEQ2:536:C2RD9ACXX:1:2110:13050:13653#1#TGATT	100	-	bta-miR-21	1	25	23	TCGGAAGAAGCTTTCAGAGCTGT	AGCTTATCAGACTGATGTTGACAATCGGAAGAAGCTTTCAGAGCTGT	TS1383F	miRfirst	CDS	bta-miR-21	0	.
STAT3	NM_001012671	chr19	43435020	43435052	HISEQ2:512:C264LACXX:7:1101:10532:81291#12#GATTA	2074.1	-	bta-miR-17-5p	2	26	32	GACCTGCCGATGTCCCCCCGCACTTTAGATTC	TAAAGTGCTTACAGTGCAGGTAATTGACCTGCCGATGTCCCCCCGCACTTTAGATTC	TS1330F	miRfirst	CDS	bta-miR-17-5p	0	.
STAT3	NM_001012671	chr19	43440289	43440335	HISEQ2:512:C264LACXX:7:1216:19082:20722#5#GGGCT	100	-	bta-miR-26a	2	24	46	ATCAGCAAGGAGAGGGAACGGGCCATCTTGAGCACTAAGCCCCCAG	TTCAAGTAATCCAGGATAGGCTCATCAGCAAGGAGAGGGAACGGGCCATCTTGAGCACTAAGCCCCCAG	TS1330G	miRfirst	CDS	bta-miR-26a	0	.
STAT3	NM_001012671	chr19	43432689	43432742	HISEQ1:586:C6CP2ACXX:8:1102:6612:62328#20#AATGT	100	-	bta-let-7f	2	24	53	TTACAACCTGATCTCTCTTTCTCCCTGGGCTTCTCCTGTCGCCAAGCTTGGGT	TGAGGTAGTAGGTTGTATAGTTTTTACAACCTGATCTCTCTTTCTCCCTGGGCTTCTCCTGTCGCCAAGCTTGGGT	TS1524C	miRfirst	3'UTR	bta-let-7a	0	.
STAT3	NM_001012671	chr19	43499142	43499176	HISEQ2:536:C2RD9ACXX:1:1104:3239:73647#20#AAAGC	100	-	bta-miR-320	2	24	34	AAATGTCATCCTCAAAACCTCAAAACCCAGATGT	AAAAGCTGGGTTGAGAGGGCGATAAATGTCATCCTCAAAACCTCAAAACCCAGATGT	TS1383A	miRfirst	Intron	bta-miR-320	0	.
STAT3	NM_001012671	chr19	43437661	43437681	HISEQ1:564:C3691ACXX:2:2302:3073:28069#1#GTCAT	100	-	bta-miR-222	3	24	20	TCTCTGGTGCCAGCAGCCGC	AAGCTACATCTGGCTACTGGGTCTCTCTGGTGCCAGCAGCCGC	TS1486H	miRfirst	Intron	bta-miR-221	0	.
STAT3	NM_001012671	chr19	43437519	43437570	HISEQ1:586:C6CP2ACXX:8:1109:6549:89805#3#TAGGA	100	-	bta-miR-21	2	26	51	TTGCCATCCTTTGTTTTTATTGAACTTTCTTTAATCATAGAGCCAGCAAGG	TAGCTTATCAGACTGATGTTGACATTTGCCATCCTTTGTTTTTATTGAACTTTCTTTAATCATAGAGCCAGCAAGG	TS1524G	miRfirst	Intron	bta-miR-21	0	.
STAT3	NM_001012671	chr19	43435021	43435054	HISEQ2:536:C2RD9ACXX:1:2204:2040:79132#1#TAGAA	159.55	-	bta-miR-17-5p	2	26	33	TAGACCTGCCGATGTCCCCCCGCACTTTAGATT	TAAAGTGCTTATAGTGCAGGTAGTATAGACCTGCCGATGTCCCCCCGCACTTTAGATT	TS1383C	miRfirst	CDS	bta-miR-17-5p	0	.
STAT3	NM_001012671	chr19	43434968	43435018	HISEQ1:586:C6CP2ACXX:8:2308:8595:29830#1#TGTAA	100	-	bta-miR-342	2	27	50	TGATGCAGTTTGGAAATAATGGTGAAGCTGCTGAACCCTCAGCAGGAGGG	TCTCACACAGAAATCGCACCCATCATTGATGCAGTTTGGAAATAATGGTGAAGCTGCTGAACCCTCAGCAGGAGGG	TS1524A	miRfirst	CDS	bta-miR-342	0	.
STAT3	NM_001012671	chr19	43433123	43433157	HISEQ2:536:C2RD9ACXX:1:1302:1902:58470#2#GGGAA	100	-	bta-let-7f	2	24	34	GCCATGGGCAGCCTCTCGCCTCATCCTCCCGGCA	TGAGGTAGTAGGTTGTATAGTTTGCCATGGGCAGCCTCTCGCCTCATCCTCCCGGCA	TS1383E	miRfirst	3'UTR	bta-let-7a	0	.
STAT3	NM_001012671	chr19	43452072	43452111	HISEQ2:536:C2RD9ACXX:1:2204:11288:55546#1#GAAAA	159.55	-	bta-miR-221	2	24	39	GTGAGCAGGCAGAAGATGCAGCAGCTCGAACTGATGCTT	AGCTACATTGACTGCTGGGTTTGGTGAGCAGGCAGAAGATGCAGCAGCTCGAACTGATGCTT	TS1383A	miRfirst	CDS	bta-miR-221	0	.
STAT3	NM_001012671	chr19	43433388	43433424	HISEQ2:512:C264LACXX:7:1109:2537:56998#6#ATAGC	100	-	bta-miR-17-5p	2	26	36	GCTATCTCTGAGCAATCTGGGCACTTTTTTAAAAGT	CAAAGTGCTTACAGTGCAGGTAGTAGCTATCTCTGAGCAATCTGGGCACTTTTTTAAAAGT	TS1330C	miRfirst	3'UTR	bta-miR-17-5p	0	.
STAT3	NM_001012671	chr19	43435021	43435054	HISEQ2:536:C2RD9ACXX:1:1103:18635:73828#26#TGGAA	5743.65	-	bta-miR-17-5p	2	26	33	TTGACCTGCCGATGTCCCCCCGCACTTTAGATT	TAAAGTGCTTATAGTGCAGGTAGTATTGACCTGCCGATGTCCCCCCGCACTTTAGATT	TS1383C	miRfirst	CDS	bta-miR-17-5p	0	.
STAT3	NM_001012671	chr19	43441760	43441815	HISEQ2:512:C264LACXX:7:1101:3317:36177#9#TGCTG	100	-	bta-miR-27a-3p	2	22	55	CAAGCGCGGGCTGAGCATCGAGCAGTTGACGACGCTGGCGGAGAAACTCTTAGGA	TTCACAGTGGCTAAGTTCCGCCAAGCGCGGGCTGAGCATCGAGCAGTTGACGACGCTGGCGGAGAAACTCTTAGGA	TS1330G	miRfirst	CDS	bta-miR-27a-3p	0	.
STAT3	NM_001012671	chr19	43435003	43435056	HISEQ2:512:C264LACXX:7:1216:3553:76436#8#ACGAA	100	-	bta-miR-20b	2	24	53	CATTGACCTGCCGATGTCCCCCCGCACTTTAGATTCATTGATGCAGTTTGGAA	CAAAGTGCTTACAGTGCAGGTACCATTGACCTGCCGATGTCCCCCCGCACTTTAGATTCATTGATGCAGTTTGGAA	TS1330J	miRfirst	CDS	bta-miR-17-5p	0	.
STAT3	NM_001012671	chr19	43432927	43432974	HISEQ2:536:C2RD9ACXX:1:1101:13259:37262#8#GGTCA	100	-	bta-miR-320	2	24	47	TTTCCTCCTTGGTGCTTCAGGTATTCAGCTTTCTTCAGGCCGATAAT	AAAAGCTGGGTTGAGAGGGCGAATTTCCTCCTTGGTGCTTCAGGTATTCAGCTTTCTTCAGGCCGATAAT	TS1383H	miRfirst	3'UTR	bta-miR-320	0	.
STAT3	NM_001012671	chr19	43488625	43488677	HISEQ2:536:C2RD9ACXX:1:1207:6597:25411#4#TAGAC	100	-	bta-miR-29b	2	25	52	TGATGCCAGGAGGCGCAGGTTTGCTCTCTGCCTGGTCAGTGACCTGGGGAAC	TAGCACCATTTGAAATCAGTGTTCTGATGCCAGGAGGCGCAGGTTTGCTCTCTGCCTGGTCAGTGACCTGGGGAAC	TS1383D	miRfirst	Intron	bta-miR-29b	1	SINE2-3_BT
STAT3	NM_001012671	chr19	43446292	43446329	HISEQ1:586:C6CP2ACXX:8:2114:1264:54186#2#TAATG	638.18	-	bta-miR-23a	2	24	37	AGTNGATATATAGCAATGGAGAAGGACTTTTAAAACA	ATCACATTGCCAGGGATTTCCAAAGTNGATATATAGCAATGGAGAAGGACTTTTAAAACA	TS1524B	miRfirst	Intron	bta-miR-23a	0	.
STAT3	NM_001012671	chr19	43435013	43435057	HISEQ2:512:C264LACXX:7:1106:7992:16537#3#TGAGC	478.64	-	bta-miR-17-5p	2	26	44	CCATTGACCTGCCGATGTCCCCCCGCACTTTAGATTCATTGATG	CAAAGTGCTTACAGTGCAGGTAGTACCATTGACCTGCCGATGTCCCCCCGCACTTTAGATTCATTGATG	TS1330J	miRfirst	CDS	bta-miR-17-5p	0	.
STAT3	NM_001012671	chr19	43438897	43438934	HISEQ2:536:C2RD9ACXX:1:1103:20561:47050#8#ATGAG	100	-	bta-miR-30d	2	26	37	GACTCAGATCCAGTCAGTGGAACCTTACACCAAGCAG	TGTAAACATCCCCGACTGGAAGCTAGACTCAGATCCAGTCAGTGGAACCTTACACCAAGCAG	TS1383E	miRfirst	CDS	bta-miR-30a-5p	0	.
STAT3	NM_001012671	chr19	43438771	43438808	HISEQ2:536:C2RD9ACXX:1:1205:13640:95636#9#AAGCG	100	-	bta-miR-106	2	24	37	CTACCCCGACATTCCAAAGGAGGACGCGTTCGGAAAG	CAAAGTGCTTACAGTGCAGGTCTCTACCCCGACATTCCAAAGGAGGACGCGTTCGGAAAG	TS1383G	miRfirst	CDS	bta-miR-17-5p	0	.
STAT3	NM_001012671	chr19	43435021	43435054	HISEQ2:536:C2RD9ACXX:1:1207:12707:73733#1#GGAAT	159.55	-	bta-miR-17-5p	1	25	33	TTGACCTGCCGATGTCCCCCCGCACTTTAGATT	AAAGTGCTTATAGTGCAGGTAGTATTGACCTGCCGATGTCCCCCCGCACTTTAGATT	TS1383C	miRfirst	CDS	bta-miR-17-5p	0	.
STAT3	NM_001012671	chr19	43433582	43433624	HISEQ2:512:C264LACXX:7:1111:19291:89497#9#TAAAA	100	-	bta-miR-23a	1	23	42	ATAGTCCCTCACGTTCGACATGGAGCTGACCTCGGAGTGCGC	TCACATTGCCAGGGATTACCAAATAGTCCCTCACGTTCGACATGGAGCTGACCTCGGAGTGCGC	TS1330G	miRfirst	CDS	bta-miR-23a	0	.
STAT3	NM_001012671	chr19	43435019	43435050	HISEQ2:536:C2RD9ACXX:1:1207:6463:70678#3#AGCAC	957.28	-	bta-miR-20a	2	25	31	CCTGCCGATGTCCCCCCGCACTTTAGATTCA	TAAAGTGCTTATAGTGCAGGTAGACCTGCCGATGTCCCCCCGCACTTTAGATTCA	TS1383G	miRfirst	CDS	bta-miR-17-5p	0	.
STAT3	NM_001012671	chr19	43452072	43452111	HISEQ2:536:C2RD9ACXX:1:2103:9128:87121#1#CAATA	159.55	-	bta-miR-221	1	23	39	GTGACCAGGCAGAACATGCAGCAGCTCGAACAGATGCTT	GCTACATTGTCTGCTGGGTTTGGTGACCAGGCAGAACATGCAGCAGCTCGAACAGATGCTT	TS1383A	miRfirst	CDS	bta-miR-221	0	.
STAT3	NM_001012671	chr19	43499416	43499468	HISEQ2:536:C2RD9ACXX:1:2312:17461:46849#1#CCAGC	100	-	bta-miR-17-5p	1	25	52	GCCCTATTTAGGGAAATCCTGCCTGGCCTGCTGTGAACCCACTGTTATTCCC	AAAGTGCTTACAGTGCAGGTAGTAGCCCTATTTAGGGAAATCCTGCCTGGCCTGCTGTGAACCCACTGTTATTCCC	TS1383A	miRfirst	Intron	bta-miR-17-5p	0	.
STAT3	NM_001012671	chr19	43435006	43435057	HISEQ2:512:C264LACXX:7:1106:6125:34406#25#ATAGA	4307.74	-	bta-miR-17-5p	2	26	51	CCATTGACCTGCCGATGTCCCCCCGCACTTTAGATTCATTGATGCAGTTTG	TAAAGTGCTTATAGTGCAGGTAGTACCATTGACCTGCCGATGTCCCCCCGCACTTTAGATTCATTGATGCAGTTTG	TS1330E	miRfirst	CDS	bta-miR-17-5p	0	.
STAT3	NM_001012671	chr19	43435006	43435057	HISEQ1:586:C6CP2ACXX:8:1108:8647:76830#7#AAAAC	1435.91	-	bta-miR-17-5p	2	26	51	CCATTGACCTGCCGATGTCCCCCTGCACTTTAGATTCATTGATGCAGTTTG	CAAAGTGCTTACAGTGCAGGTAATACCATTGACCTGCCGATGTCCCCCTGCACTTTAGATTCATTGATGCAGTTTG	TS1524B	miRfirst	CDS	bta-miR-17-5p	0	.
STAT3	NM_001012671	chr19	43431792	43431845	HISEQ1:586:C6CP2ACXX:8:2107:17457:82435#4#AGTGA	100	-	bta-miR-26a	2	24	53	AGGATGCCTAACCTACCCACAGGGTGGTTTGTGAGATGCTGTCCTGGCCACTG	TTCAAGTAATCCAGGATAGGCTAAGGATGCCTAACCTACCCACAGGGTGGTTTGTGAGATGCTGTCCTGGCCACTG	TS1524F	miRfirst	3'UTR	bta-miR-26a	0	.
STAT3	NM_001012671	chr19	43435020	43435057	HISEQ2:512:C264LACXX:7:1203:2031:16857#7#ATAAT	1595.46	-	bta-miR-20a	1	24	37	CCATTGACCTGCCGATGTCCCCCCGCACTTTAGATTC	AAAGTGCTTATAGTGCAGGTAGACCATTGACCTGCCGATGTCCCCCCGCACTTTAGATTC	TS1330D	miRfirst	CDS	bta-miR-17-5p	0	.
STAT3	NM_001012671	chr19	43435004	43435055	HISEQ2:536:C2RD9ACXX:1:1102:14766:3553#3#GTCGA	478.64	-	bta-miR-17-5p	2	26	51	ATTGACCTGCCGATGTCCCCCCGCACTTTAGATTCATTGATGCAGTTTGGA	CAAAGTGCTTACAGTGCAGGTAGCCATTGACCTGCCGATGTCCCCCCGCACTTTAGATTCATTGATGCAGTTTGGA	TS1383F	miRfirst	CDS	bta-miR-17-5p	0	.
STAT3	NM_001012671	chr19	43433006	43433038	HISEQ2:512:C264LACXX:7:1103:20520:88593#7#AAGTG	100	-	bta-miR-139	2	25	32	TTAAGGGCAAAAGACACTGACTGTATTGGCAT	TCTACAGTGCACGTGTCTCCAGTTTTAAGGGCAAAAGACACTGACTGTATTGGCAT	TS1330G	miRfirst	3'UTR	bta-miR-139	0	.
STAT3	NM_001012671	chr19	43434998	43435050	HISEQ1:586:C6CP2ACXX:8:1316:1765:77526#1#TGAAT	159.55	-	bta-miR-20a	2	25	52	CCTGCCGATGTCCCCCCGCACTTTAGATTCATTGATGCAGTTTGGAAATAAT	TAAAGTGCTTATAGTGCAGGTTGACCTGCCGATGTCCCCCCGCACTTTAGATTCATTGATGCAGTTTGGAAATAAT	TS1524E	miRfirst	CDS	bta-miR-17-5p	0	.
STAT3	NM_001012671	chr19	43435018	43435057	HISEQ2:536:C2RD9ACXX:1:1104:16959:73185#3#GATGA	478.64	-	bta-miR-20a	2	25	39	CCATTGACCTGCCGATGTCCCCCCGCACTTTAGATTCAT	TAAAGTGCTTATAGTGCAGGTATACCATTGACCTGCCGATGTCCCCCCGCACTTTAGATTCAT	TS1383E	miRfirst	CDS	bta-miR-17-5p	0	.
STAT3	NM_001012671	chr19	43432986	43433037	HISEQ2:512:C264LACXX:7:1109:11899:80602#15#ACAGG	2393.19	-	bta-miR-27a-3p	2	22	51	TAAGGGCAAAAGACACTGACTGTATTGGCATAGCTTCCTCTGTATTTAAGA	TTCACAGTGGCTAAGTTCCGCTAAGGGCAAAAGACACTGACTGTATTGGCATAGCTTCCTCTGTATTTAAGA	TS1330E	miRfirst	3'UTR	bta-miR-27a-3p	0	.
STAT3	NM_001012671	chr19	43432904	43432926	HISEQ2:536:C2RD9ACXX:1:1106:4327:14595#10#AACGG	100	-	bta-miR-196a	2	24	22	TATATAACCCCTGACATGAATT	TAGGTAGTTTCATGTTGTTGGGTTATATAACCCCTGACATGAATT	TS1383F	miRfirst	3'UTR	bta-miR-196a	0	.
STAT3	NM_001012671	chr19	43452072	43452111	HISEQ2:536:C2RD9ACXX:1:2209:17142:15690#1#GCAAA	797.73	-	bta-miR-221	2	24	39	GTGACCAGGCAGGAGATGCAGCAGCTCGAACAGATGCTT	AGCTACATTGTCTGCTGGGTTTGGTGACCAGGCAGGAGATGCAGCAGCTCGAACAGATGCTT	TS1383A	miRfirst	CDS	bta-miR-221	0	.
STAT3	NM_001012671	chr19	43435020	43435055	HISEQ2:536:C2RD9ACXX:1:1101:5217:45765#11#GGCAC	3031.37	-	bta-miR-17-5p	2	26	35	ATTGACCTGCCGATGTCCCCCCGCACTTTAGATTC	CAAAGTGCTTACAGTGCAGGTAGTTATTGACCTGCCGATGTCCCCCCGCACTTTAGATTC	TS1383B	miRfirst	CDS	bta-miR-17-5p	0	.
STAT3	NM_001012671	chr19	43446292	43446329	HISEQ1:586:C6CP2ACXX:8:1111:1391:16127#1#TGATG	159.55	-	bta-miR-23a	2	24	37	AGTGGATGTATAGGAATGGAGAAGGACTTTTAAAACA	ATCACATTGCCAGGGATTTCCAAAGTGGATGTATAGGAATGGAGAAGGACTTTTAAAACA	TS1524B	miRfirst	Intron	bta-miR-23a	0	.
STAT3	NM_001012671	chr19	43435018	43435052	HISEQ2:512:C264LACXX:7:1106:18184:91257#5#GAATG	797.73	-	bta-miR-106	2	24	34	GACCTGCCGATGTCCCCCCGCACTTTAGATTCAT	CAAAGTGCTTACAGTGCAGGTTTGACCTGCCGATGTCCCCCCGCACTTTAGATTCAT	TS1330G	miRfirst	CDS	bta-miR-17-5p	0	.
STAT3	NM_001012671	chr19	43462507	43462545	HISEQ1:586:C6CP2ACXX:8:1106:5491:43970#1#AGGTT	159.55	-	bta-miR-19b	1	24	38	AGAGTCCAATGTTCTCTATCAGCACAATTTGCGAAGAA	GTGCAAATCCATGCAAAACTGCAAGAGTCCAATGTTCTCTATCAGCACAATTTGCGAAGAA	TS1524D	miRfirst	CDS	bta-miR-19a	0	.
STAT3	NM_001012671	chr19	43434498	43434551	HISEQ2:512:C264LACXX:7:1101:13104:45027#18#TTGGA	100	-	bta-miR-374a	2	24	53	TTAAAACATTAAAAGTATACAGATACAACTACCATGTGACCCAGCAATCCCCC	ATATAATACAACCTGCTAAGTGATTAAAACATTAAAAGTATACAGATACAACTACCATGTGACCCAGCAATCCCCC	TS1330F	miRfirst	Intron	bta-miR-374a	1	L1-3_BT
STAT3	NM_001012671	chr19	43464280	43464332	HISEQ1:586:C6CP2ACXX:8:1210:1863:50256#2#ACAGG	100	-	bta-miR-10a	2	25	52	AATGGAATCAGCTCCAGCAGCTGGACACACGGTACTTGGAGCAGCTCCATCA	TACCCTGTAGATCCGAATTTGTCCAATGGAATCAGCTCCAGCAGCTGGACACACGGTACTTGGAGCAGCTCCATCA	TS1524E	miRfirst	CDS	bta-miR-10a	0	.
STAT3	NM_001012671	chr19	43462507	43462545	HISEQ1:586:C6CP2ACXX:8:1102:6981:79673#49#AAGGT	7977.29	-	bta-miR-19b	2	25	38	AGAGTCCAATGTTCTCTATCAGCACAATTTGCGAAGAA	TGTGCAAATCCATGCAAAACTGCAAGAGTCCAATGTTCTCTATCAGCACAATTTGCGAAGAA	TS1524D	miRfirst	CDS	bta-miR-19a	0	.
STAT3	NM_001012671	chr19	43432986	43433037	HISEQ2:512:C264LACXX:7:2310:9854:70748#1#AAAGG	159.55	-	bta-miR-27a-3p	2	22	51	TAAGGGCAAAAGACACTGACTGTATTGGCATAGCTTCCTCTGTATTTAAGA	TTCACAGTGGCTAAGTTCCGCTAAGGGCAAAAGACACTGACTGTATTGGCATAGCTTCCTCTGTATTTAAGA	TS1330E	miRfirst	3'UTR	bta-miR-27a-3p	0	.
STAT3	NM_001012671	chr19	43432266	43432302	HISEQ2:512:C264LACXX:7:1111:4002:25585#7#CAGAA	100	-	bta-miR-27a-3p	2	22	36	AGGCAGAACAACTGCATGTACTGTGCATCTCAGAGT	TTCACAGTGGCTAAGTTCTGTAGGCAGAACAACTGCATGTACTGTGCATCTCAGAGT	TS1330C	miRfirst	3'UTR	bta-miR-27a-3p	0	.
STAT3	NM_001012671	chr19	43432903	43432945	HISEQ1:586:C6CP2ACXX:8:1115:2919:79611#1#AAGGA	159.55	-	bta-miR-92	1	23	42	TTTCTTCAGGCCGATAATTTATATAACTCCTGACATGAATTT	ATTGGACTTGTCCCGGCCTGTTTTTCTTCAGGCCGATAATTTATATAACTCCTGACATGAATTT	TS1524F	miRfirst	3'UTR	bta-miR-25	0	.
STAT3	NM_001012671	chr19	43432903	43432945	HISEQ1:586:C6CP2ACXX:8:1102:7075:96609#27#AAGGT	4786.38	-	bta-miR-92	1	23	42	TTTCTTCAGGCCGATAATTTATATAACCCCTGACATGAATTT	ATTGCACTTGTCCCGGCCTGTTTTTCTTCAGGCCGATAATTTATATAACCCCTGACATGAATTT	TS1524F	miRfirst	3'UTR	bta-miR-25	0	.
STAT3	NM_001012671	chr19	43475391	43475429	HISEQ2:536:C2RD9ACXX:1:2204:19393:49976#1#TGTGC	100	-	bta-let-7b	2	24	38	ACTACCGCACAATTGCCCTCATCTCACATGCGAGTAAA	TGAGGTAGTAGGTTGTGTGGTTAACTACCGCACAATTGCCCTCATCTCACATGCGAGTAAA	TS1383D	miRfirst	Intron	bta-let-7a	1	BovB
STAT5A	NM_001012673	chr19	43429582	43429636	HISEQ2:512:C264LACXX:7:1208:6796:14469#1#AAGGA	100	+	bta-miR-27b	2	23	54	TTTATCTCCTGAATAGGGACTCCAGAGCTCTTGTGAACCGAGAGCTTGTCTAGG	TTCACAGTAGCTAAGTTCTGCCTTTATCTCCTGAATAGGGACTCCAGAGCTCTTGTGAACCGAGAGCTTGTCTAGG	TS1330C	miRfirst	Downstream_10k	bta-miR-27a-3p	0	.
STAT5A	NM_001012673	chr19	43423571	43423612	HISEQ2:512:C264LACXX:7:1111:20305:72597#3#GCAAT	100	+	bta-miR-29b	1	24	41	AAACCTAATTTCACTCTGCTGGTGCTTATTTGCTAGATTGT	AGCACCATTTGAAATCAGTGTTAAAACCTAATTTCACTCTGCTGGTGCTTATTTGCTAGATTGT	TS1330E	miRfirst	Intron	bta-miR-29b	0	.
STAT5A	NM_001012673	chr19	43429581	43429636	HISEQ2:512:C264LACXX:7:1106:10632:58842#9#AAGGA	100	+	bta-miR-27a-3p	2	22	55	CTTTATCTCCTGAATAGGGACTCCAGAGCTCTTGTGAACCGAGAGCTTGTCTAGG	TTCACAGTGGCTAAGTTCTGCCTTTATCTCCTGAATAGGGACTCCAGAGCTCTTGTGAACCGAGAGCTTGTCTAGG	TS1330C	miRfirst	Downstream_10k	bta-miR-27a-3p	0	.
BOLA-DMA	NM_001012674	chr23	7493374	7493428	HISEQ2:536:C2RD9ACXX:1:1106:19428:72993#5#CTGGT	100	-	bta-let-7b	1	23	54	ATACAAAACCACACGTTCCTGCACACAATGTACTGCCAGGACTGGAGCCCCAAC	GAGGTAGTAGGTTGTGTGGTTTATACAAAACCACACGTTCCTGCACACAATGTACTGCCAGGACTGGAGCCCCAAC	TS1383G	miRfirst	CDS	bta-let-7a	0	.
RPLP0	NM_001012682	chr17	65629275	65629328	HISEQ2:536:C2RD9ACXX:1:1104:14184:51098#8#GCAAA	100	-	bta-miR-26b	2	24	53	TCCAGCAGGTGTTTGACAATGGCAGCATCTACAACCCTGAAGTGCTTGACATC	TTCAAGTAATTCAGGATAGGTTGTCCAGCAGGTGTTTGACAATGGCAGCATCTACAACCCTGAAGTGCTTGACATC	TS1383H	miRfirst	CDS	bta-miR-26a	0	.
RPLP0	NM_001012682	chr17	65630053	65630107	HISEQ2:512:C264LACXX:7:1105:7712:65058#6#CTAAG	100	-	bta-miR-31	2	23	54	TCCGCATGTCCCTCCGCGGGAAGGCTGTGGTGCTGATGGGCAAGAACACGATGA	AGGCAAGATGTTGGCATAGCTGTCCGCATGTCCCTCCGCGGGAAGGCTGTGGTGCTGATGGGCAAGAACACGATGA	TS1330J	miRfirst	CDS	bta-miR-31	0	.
RPLP0	NM_001012682	chr17	65629270	65629323	HISEQ2:512:C264LACXX:7:1109:9857:84535#6#TTACG	100	-	bta-miR-26a	2	24	53	CAGGTGTTTGACAATGGCAGCATCTACAACCCTGAAGTGCTTGACATCACAGA	TTCAAGTAATCCAGGATAGGCAGCAGGTGTTTGACAATGGCAGCATCTACAACCCTGAAGTGCTTGACATCACAGA	TS1330D	miRfirst	CDS	bta-miR-26a	0	.
RPLP0	NM_001012682	chr17	65630056	65630109	HISEQ2:512:C264LACXX:7:1303:11233:12725#1#GAGCT	159.55	-	bta-miR-505	2	24	53	TTTCCGCATGTCCCTCCGCGGGAAGGCTGTGGTGCTGATGGGCAAGAACACGA	GGTCAACACTTGCTGGTTTCCTCTTTCCGCATGTCCCTCCGCGGGAAGGCTGTGGTGCTGATGGGCAAGAACACGA	TS1330C	miRfirst	CDS	bta-miR-505	0	.
RPLP0	NM_001012682	chr17	65627548	65627590	HISEQ2:512:C264LACXX:7:1102:5484:75313#5#AGAAC	100	-	bta-miR-27a-3p	2	22	42	TAGGAGTCGGAGGAGTCGGACGAGGATATGGGATTCGGTCTT	TTCACAGTGGCTAAGTTCCGCTAGGAGTCGGAGGAGTCGGACGAGGATATGGGATTCGGTCTT	TS1330J	miRfirst	CDS	bta-miR-27a-3p	0	.
RPLP0	NM_001012682	chr17	65629819	65629859	HISEQ2:512:C264LACXX:7:1108:7380:3061#4#TTAAG	100	-	bta-miR-195	2	24	40	AGGACCTCACTGAGATCAGGGACATGCTGCTGGCCAACAA	TAGCAGCACAGAAATATTGGCAGAGGACCTCACTGAGATCAGGGACATGCTGCTGGCCAACAA	TS1330C	miRfirst	CDS	bta-miR-15a	0	.
RPLP0	NM_001012682	chr17	65629241	65629294	HISEQ2:512:C264LACXX:7:1108:16079:80895#10#AAGCA	100	-	bta-miR-26a	2	24	53	CCCTGAAGTCCTTGACATCACAGAGGAAACTCTGCATTCCCGCTTCCTGGAGG	TTCAAGTAATCCAGGATAGGCTACCCTGAAGTCCTTGACATCACAGAGGAAACTCTGCATTCCCGCTTCCTGGAGG	TS1330G	miRfirst	CDS	bta-miR-26a	0	.
RPLP0	NM_001012682	chr17	65629247	65629300	HISEQ1:564:C3691ACXX:2:1313:13110:38451#6#TGATG	957.28	-	bta-miR-26b	2	24	53	CTACAACCCTGAAGTGCTTGACATCACAGAGGAAACTCTGCATTCCCGCTTCC	TTCAAGTAATTCAGGATAGGTATCTACAACCCTGAAGTGCTTGACATCACAGAGGAAACTCTGCATTCCCGCTTCC	TS1486N	miRfirst	CDS	bta-miR-26a	0	.
RPLP0	NM_001012682	chr17	65629257	65629300	HISEQ2:512:C264LACXX:7:1111:12724:92786#19#AGAAA	3031.37	-	bta-miR-26b	2	24	43	CTACAACCCTGAAGTGCTTGACATCACAGAGGAAACTCTGCAT	TTCAAGTAATTCAGGATAGGTTTCTACAACCCTGAAGTGCTTGACATCACAGAGGAAACTCTGCAT	TS1330J	miRfirst	CDS	bta-miR-26a	0	.
RPLP0	NM_001012682	chr17	65629257	65629300	HISEQ2:536:C2RD9ACXX:1:1103:8974:63484#16#GTTAC	4307.74	-	bta-miR-26b	2	24	43	CTACAACCCTGAAGTGCTTGACATCACAGAGGAAACTCTGCAT	TTCAAGTAATTCAGGATAGGTTTCTACAACCCTGAAGTGCTTGACATCACAGAGGAAACTCTGCAT	TS1383H	miRfirst	CDS	bta-miR-26a	0	.
RPLP0	NM_001012682	chr17	65630055	65630109	HISEQ2:512:C264LACXX:7:1111:18851:90652#9#AGCTG	1435.91	-	bta-miR-505	1	23	54	TTTCCGCATGTCCCTCCGCGGGAAGGCTGTGGTGCTGATGGGCAAGAACACGAT	GTCAACACTTGCTGGTTTCCTCTTTCCGCATGTCCCTCCGCGGGAAGGCTGTGGTGCTGATGGGCAAGAACACGAT	TS1330C	miRfirst	CDS	bta-miR-505	0	.
RPLP0	NM_001012682	chr17	65629257	65629300	HISEQ2:536:C2RD9ACXX:1:2204:4063:2151#1#GTTGC	159.55	-	bta-miR-26b	2	24	43	CTACAACCCTGAAGTGCTTGACATCACAGAGGAAACTCTGCAT	TTCAAGTAATTCAGGATAGGTTTCTACAACCCTGAAGTGCTTGACATCACAGAGGAAACTCTGCAT	TS1383H	miRfirst	CDS	bta-miR-26a	0	.
RPLP0	NM_001012682	chr17	65629299	65629329	HISEQ2:536:C2RD9ACXX:1:1202:10041:12045#6#ATGAG	100	-	bta-miR-33a	2	23	30	ATCCAGCAGGTGTTTGACAATGGCAGCATC	GTGCATTGTAGTTGCATTGCTCATCCAGCAGGTGTTTGACAATGGCAGCATC	TS1383E	miRfirst	CDS	bta-miR-33a	0	.
RPLP0	NM_001012682	chr17	65631166	65631219	HISEQ2:536:C2RD9ACXX:1:1103:10045:100564#3#AGGCA	100	-	bta-miR-23a	2	24	53	TTTGCGTGGCAATCCCTGACGCACCGCCGTGATGCCCAGGGAAGACAGGGCGA	ATCACATTGCCAGGGATTTCCAATTTGCGTGGCAATCCCTGACGCACCGCCGTGATGCCCAGGGAAGACAGGGCGA	TS1383H	miRfirst	CDS	bta-miR-23a	0	.
CAPZA2	NM_001012998	chr4	53239191	53239245	HISEQ2:512:C264LACXX:7:1106:19128:3074#11#GAAGT	1755	-	bta-miR-15b	1	23	54	ATATGCTGCTAAAGAAATTGTCTACCTTTCCCCCCTCACCTCTTTCATTTATGT	AGCAGCACATCATGGTTTACATATATGCTGCTAAAGAAATTGTCTACCTTTCCCCCCTCACCTCTTTCATTTATGT	TS1330H	miRfirst	3'UTR	bta-miR-15a	0	.
CAPZA2	NM_001012998	chr4	53238471	53238508	HISEQ2:512:C264LACXX:7:1108:21183:83927#15#TGAAT	100	-	bta-miR-24-3p	2	24	37	TTCCTCACATATTCCTGCGGATGTCTGGGCCTGGAAA	TGGCTCAGTTCAGCAGGAACAGATTCCTCACATATTCCTGCGGATGTCTGGGCCTGGAAA	TS1330F	miRfirst	Downstream_10k	bta-miR-24-3p	0	.
CAPZA2	NM_001012998	chr4	53250961	53251014	HISEQ1:586:C6CP2ACXX:8:2103:11131:6559#3#TTACG	100	-	bta-miR-20b	2	24	53	CTTCAGTAGAAACTGCTCTACGAGCTTATGTAAAAGAACATTATCCGAATGGA	CAAAGTGCTTACAGTGCAGGTAACTTCAGTAGAAACTGCTCTACGAGCTTATGTAAAAGAACATTATCCGAATGGA	TS1524C	miRfirst	CDS	bta-miR-17-5p	0	.
CAPZA2	NM_001012998	chr4	53239159	53239181	HISEQ2:512:C264LACXX:7:1111:9354:8989#3#AAGTT	100	-	bta-miR-27a-3p	1	21	22	TTAGAGGGAAAGCATTTTCTAT	TCACAGTGGCTAAGTTCCGCTTAGAGGGAAAGCATTTTCTAT	TS1330E	miRfirst	3'UTR	bta-miR-27a-3p	0	.
CAPZA2	NM_001012998	chr4	53238471	53238504	HISEQ2:512:C264LACXX:7:2113:14156:98909#2#CAAAA	100	-	bta-miR-24-3p	2	24	33	TCACATATTCCTGCGGATGTCTGGGCCTGGAAA	TGGCTCAGTTCAGCAGGAACAGTTCACATATTCCTGCGGATGTCTGGGCCTGGAAA	TS1330G	miRfirst	Downstream_10k	bta-miR-24-3p	0	.
CAPZA2	NM_001012998	chr4	53238473	53238501	HISEQ2:512:C264LACXX:7:1108:8162:47519#4#AAAGC	100	-	bta-miR-24-3p	2	24	28	CATATTCCTGCGGATGTCTGGGCCTGGA	TGGCTCAGTTCAGCAGGAACAGTCATATTCCTGCGGATGTCTGGGCCTGGA	TS1330G	miRfirst	Downstream_10k	bta-miR-24-3p	0	.
CAPZA2	NM_001012998	chr4	53238471	53238499	HISEQ2:536:C2RD9ACXX:1:1105:10109:87732#13#AAAAA	100	-	bta-miR-24-3p	2	24	28	TATTCCTGCGGATGTCTGGGCCTGGAAA	TGGCTCAGTTCAGCAGGAACACATATTCCTGCGGATGTCTGGGCCTGGAAA	TS1383F	miRfirst	Downstream_10k	bta-miR-24-3p	0	.
CAPZA2	NM_001012998	chr4	53239191	53239245	HISEQ2:512:C264LACXX:7:1107:13868:11088#1#GAATT	159.55	-	bta-miR-15b	1	23	54	ATATGCTGCTAAAGAAATTGTCTACCTTTCCCCCCTCACCTCTTTCATTTATGT	AGCAGCACATCATGGTTTACATATATGCTGCTAAAGAAATTGTCTACCTTTCCCCCCTCACCTCTTTCATTTATGT	TS1330H	miRfirst	3'UTR	bta-miR-15a	0	.
CAPZA2	NM_001012998	chr4	53265792	53265829	HISEQ2:512:C264LACXX:7:1303:16414:53815#5#AGTGG	100	-	bta-miR-21	2	26	37	TTAAAAACAGTTTTGAGAATAAGCTGCCATAAGTACT	TAGCTTATCAGACTGATGTTGACCTTTAAAAACAGTTTTGAGAATAAGCTGCCATAAGTACT	TS1330D	miRfirst	Intron	bta-miR-21	0	.
CAPZA2	NM_001012998	chr4	53238471	53238500	HISEQ2:512:C264LACXX:7:1302:13998:18360#1#AAGAG	100	-	bta-miR-24-3p	2	24	29	ATATTCCTGCGGATGTCTGGGCCTGGAAA	TGGCTCAGTTCAGCAGGAACAGCATATTCCTGCGGATGTCTGGGCCTGGAAA	TS1330G	miRfirst	Downstream_10k	bta-miR-24-3p	0	.
CAPZA2	NM_001012998	chr4	53243084	53243125	HISEQ2:512:C264LACXX:7:2210:21168:3815#2#AAGGC	100	-	bta-miR-23a	2	24	41	ATATAAATGGAATCCTACAATATGTGTTTTTTTGTGATAGG	ATCACATTGCCAGGGATTTCCATATATAAATGGAATCCTACAATATGTGTTTTTTTGTGATAGG	TS1330D	miRfirst	Intron	bta-miR-23a	1	L1MB8
CAPZA2	NM_001012998	chr4	53238682	53238722	HISEQ2:512:C264LACXX:7:1205:11409:93280#2#GCACA	100	-	bta-miR-193a-3p	2	24	40	GAGAAGCTGGGAATACATATGGTGTGCAGTGAAGTCTGAA	AACTGGCCTACAAAGTCCCAGTAGAGAAGCTGGGAATACATATGGTGTGCAGTGAAGTCTGAA	TS1330G	miRfirst	Downstream_10k	bta-miR-193a-3p	0	.
CAPZA2	NM_001012998	chr4	53239069	53239099	HISEQ2:512:C264LACXX:7:1112:20590:2158#11#AGTAA	100	-	bta-miR-151	2	23	30	ATTTTTAAACAAGGCCAAGGTCTAATGCTG	TTAGACTGAAGCTCCTTGAGGTATTTTTAAACAAGGCCAAGGTCTAATGCTG	TS1330F	miRfirst	3'UTR	bta-miR-151	0	.
CAPZA2	NM_001012998	chr4	53238969	53239007	HISEQ2:512:C264LACXX:7:1103:8771:99221#11#CGAAA	100	-	bta-miR-9	2	24	38	CTTGTGACAGTTATGCAAATTTAGCTTGGATTCCATAT	TCTTTGGTTATCTAGCTGTATGACTTGTGACAGTTATGCAAATTTAGCTTGGATTCCATAT	TS1330J	miRfirst	Downstream_10k	bta-miR-9	0	.
C-MET	NM_001012999	chr4	53441663	53441716	HISEQ1:564:C3691ACXX:2:1112:2411:13548#2#ATGGT	100	-	bta-miR-30b-5p	2	24	53	GAGGAAAAGTACTAATTCCAAGTAGAACTGGGCAGACAAAGCACAAGATCAAT	TGTAAACATCCTACACTCAGCTAGAGGAAAAGTACTAATTCCAAGTAGAACTGGGCAGACAAAGCACAAGATCAAT	TS1486I	miRfirst	Intron	bta-miR-30a-5p	0	.
C-MET	NM_001012999	chr4	53369485	53369533	HISEQ2:512:C264LACXX:7:1108:4717:6766#7#AACCG	100	-	bta-let-7f	2	24	48	AAGGTAACTCAGCATGTTTTTGAAGCAGAATACCTCTGACTAAAAGCA	TGAGGTAGTAGGTTGTATAGTTAAAGGTAACTCAGCATGTTTTTGAAGCAGAATACCTCTGACTAAAAGCA	TS1330J	miRfirst	Downstream_10k	bta-let-7a	0	.
C-MET	NM_001012999	chr4	53369524	53369552	HISEQ2:536:C2RD9ACXX:1:2204:13502:95035#1#AGGTT	159.55	-	bta-miR-21	2	26	28	GTGATGACAGTTGTTTTTAAAGGTAACT	TAGCTTATCAGACTGATGTTGATTTGTGATGACAGTTGTTTTTAAAGGTAACT	TS1383B	miRfirst	Downstream_10k	bta-miR-21	0	.
C-MET	NM_001012999	chr4	53369060	53369113	HISEQ2:512:C264LACXX:7:1110:3561:44617#16#GGTTG	2552.73	-	bta-miR-30b-5p	2	24	53	AATGATGTGAGAAAACTTTTGTTAGGCCACAAAAATACTGCACTGTGAACATG	TGTAAACATCCTACACTCAGCTTAATGATGTGAGAAAACTTTTGTTAGGCCACAAAAATACTGCACTGTGAACATG	TS1330E	miRfirst	Downstream_10k	bta-miR-30a-5p	0	.
C-MET	NM_001012999	chr4	53370222	53370265	HISEQ2:512:C264LACXX:7:2216:10422:100665#1#AAATC	159.55	-	bta-miR-130a	1	23	43	TTTTGCTTTTGCCAAGATTGCACTATTATAGGACCTTATATTG	AGTGCAATGTTAAAAGGGCATTTTTTGCTTTTGCCAAGATTGCACTATTATAGGACCTTATATTG	TS1330F	miRfirst	3'UTR	bta-miR-130a	0	.
C-MET	NM_001012999	chr4	53387163	53387206	HISEQ1:564:C3691ACXX:2:1101:8929:74831#33#AGGTC	6700.93	-	bta-miR-23a	2	24	43	CCCCAAGAGAATGTGAGCCCTCAAGAGTGTAGGTTTTATTTAT	ATCACATTGCCAGGGATTTCCAACCCCAAGAGAATGTGAGCCCTCAAGAGTGTAGGTTTTATTTAT	TS1486O	miRfirst	Intron	bta-miR-23a	1	L2a
C-MET	NM_001012999	chr4	53403673	53403713	HISEQ1:586:C6CP2ACXX:8:1205:2220:85807#1#GAGAT	159.55	-	bta-let-7a	1	23	40	ACCTACTTACCTCCCAAAGGCCCCATCTCCAAATACCATC	GAGGTAGTAGGTTGTATAGATGACCTACTTACCTCCCAAAGGCCCCATCTCCAAATACCATC	TS1524H	miRfirst	Intron	bta-let-7a	1	MLT1A0
C-MET	NM_001012999	chr4	53382222	53382269	HISEQ2:512:C264LACXX:7:1112:19278:47376#12#GAAAC	100	-	bta-miR-21	2	26	47	ACAGATATAAGCTAAAATCCTAACTCCACAACTTACCATCTGAGAGA	TAGCTTATCAGACTGATGTTGACTAACAGATATAAGCTAAAATCCTAACTCCACAACTTACCATCTGAGAGA	TS1330E	miRfirst	Intron	bta-miR-21	1	MIRb
C-MET	NM_001012999	chr4	53369524	53369552	HISEQ2:536:C2RD9ACXX:1:1107:15987:69152#1#CGTTT	159.55	-	bta-miR-21	1	25	28	GTGATGACAGTTGTTTTTAAAGGTAACT	AGCTTATCAGACTGATGTTGATTTGTGATGACAGTTGTTTTTAAAGGTAACT	TS1383B	miRfirst	Downstream_10k	bta-miR-21	0	.
C-MET	NM_001012999	chr4	53391760	53391798	HISEQ2:512:C264LACXX:7:1203:19705:97210#3#TAACA	100	-	bta-miR-23a	2	24	38	TTGGATAGGCTTGTCAGTGCCCGAAGTGTAAGCCCAAC	ATCACATTGCCAGGGATTTCCATTTGGATAGGCTTGTCAGTGCCCGAAGTGTAAGCCCAAC	TS1330G	miRfirst	CDS	bta-miR-23a	0	.
C-MET	NM_001012999	chr4	53368434	53368475	HISEQ1:586:C6CP2ACXX:8:1101:15843:10447#112#ACAAG	100	-	bta-miR-17-5p	2	26	41	ATTAGATACTTGTCACTGCCTATACCTGCAGTTGAGCTGAA	CAAAGTGCTTACAGTGCAGGTAGGAATTAGATACTTGTCACTGCCTATACCTGCAGTTGAGCTGAA	TS1524A	miRfirst	Downstream_10k	bta-miR-17-5p	0	.
C-MET	NM_001012999	chr4	53370222	53370265	HISEQ2:512:C264LACXX:7:1104:10486:21755#13#CAAAT	2074.1	-	bta-miR-130a	2	24	43	TTTTGCTTTTGCCAAGATTGCACTATTATAGGACCTTATATTG	CAGTGCAATGTTAAAAGGGCATTTTTTGCTTTTGCCAAGATTGCACTATTATAGGACCTTATATTG	TS1330F	miRfirst	3'UTR	bta-miR-130a	0	.
C-MET	NM_001012999	chr4	53368840	53368884	HISEQ2:536:C2RD9ACXX:1:1102:4172:89682#12#TAGGT	3031.37	-	bta-miR-21	2	26	44	TTAAAACCCAATAGTAGAATTAAGCTCTTTTTGTGAGACAGTGA	TAGCTTATCAGACTGATGTTGACTGTTAAAACCCAATAGTAGAATTAAGCTCTTTTTGTGAGACAGTGA	TS1383H	miRfirst	Downstream_10k	bta-miR-21	0	.
C-MET	NM_001012999	chr4	53368252	53368272	HISEQ1:552:C32KNACXX:6:1103:7138:54873#45#TAATA	7977.29	-	bta-miR-26a	2	24	20	AGTCATCCATTAGAAGAGTG	TTCAAGTAATCCAGGATAGGCTAAGTCATCCATTAGAAGAGTG	TS1468O	miRfirst	Downstream_10k	bta-miR-26a	0	.
C-MET	NM_001012999	chr4	53369061	53369113	HISEQ2:512:C264LACXX:7:1308:11785:27137#1#GGGTT	159.55	-	bta-miR-30b-5p	3	25	52	AATGATGTGAGAAAACTTTTGTTAGGCCACAAAAATACTGCACTGTGAACAT	GTGTAAACATCCTACACTCAGCTTAATGATGTGAGAAAACTTTTGTTAGGCCACAAAAATACTGCACTGTGAACAT	TS1330E	miRfirst	Downstream_10k	bta-miR-30a-5p	0	.
C-MET	NM_001012999	chr4	53370943	53370984	HISEQ2:536:C2RD9ACXX:1:1101:11737:86926#65#TTACT	14199.58	-	bta-miR-151	2	23	41	CAAGGAAAACTTTGCCTAAAACAGCAATAGTGTTGAATACT	CTAGACTGAAGCTCCTTGAGGTCAAGGAAAACTTTGCCTAAAACAGCAATAGTGTTGAATACT	TS1383B	miRfirst	Intron	bta-miR-151	0	.
C-MET	NM_001012999	chr4	53400545	53400579	HISEQ2:536:C2RD9ACXX:1:2101:10499:54704#9#TGTAC	100	-	bta-miR-24-3p	2	24	34	ATTGTGTTTAAGCCTTTTGAAAAGCCAGTGATGA	TGGCTCAGTTCAGCAGGAACAGTATTGTGTTTAAGCCTTTTGAAAAGCCAGTGATGA	TS1383H	miRfirst	CDS	bta-miR-24-3p	0	.
C-MET	NM_001012999	chr4	53370462	53370497	HISEQ2:512:C264LACXX:7:1103:2346:41807#7#GGTAA	100	-	bta-miR-23a	2	24	35	TATGTCCATGTGAATGCTACTTACGTGAACGTCAA	ATCACATTGCCAGGGATTACCACTATGTCCATGTGAATGCTACTTACGTGAACGTCAA	TS1330G	miRfirst	CDS	bta-miR-23a	0	.
C-MET	NM_001012999	chr4	53369037	53369080	HISEQ2:512:C264LACXX:7:1101:8473:68429#24#AACCA	100	-	bta-miR-17-5p	2	26	43	AATACTGCACTGTGAACATTTCAGAAAAGGTATGTCGAACTTG	CAAAGTGCTTACAGTGCAGGTAGTAAATACTGCACTGTGAACATTTCAGAAAAGGTATGTCGAACTTG	TS1330H	miRfirst	Downstream_10k	bta-miR-17-5p	0	.
C-MET	NM_001012999	chr4	53438190	53438241	HISEQ2:512:C264LACXX:7:1115:1968:67385#3#GAAGT	100	-	bta-miR-21	2	26	51	CATCAGTCTCTCTCAGAACCCTGACTTAACTCATATTATTTCACCTACCTC	TAGCTTATCAGACTGATGTTGACTTCATCAGTCTCTCTCAGAACCCTGACTTAACTCATATTATTTCACCTACCTC	TS1330J	miRfirst	Intron	bta-miR-21	1	L2c
C-MET	NM_001012999	chr4	53452559	53452612	HISEQ2:536:C2RD9ACXX:1:1108:7146:22409#7#ATCGA	100	-	bta-miR-23a	2	24	53	AATCCAGGATGAATGTGAACATGCAATATCAGCTTCCTAACTTCACTGCAGAA	ATCACATTGCCAGGGATTTCTAAAATCCAGGATGAATGTGAACATGCAATATCAGCTTCCTAACTTCACTGCAGAA	TS1383H	miRfirst	CDS	bta-miR-23a	0	.
C-MET	NM_001012999	chr4	53368690	53368718	HISEQ1:552:C32KNACXX:6:1106:17425:64207#45#GTAAT	7498.66	-	bta-miR-23a	2	24	28	AATATTGTAAATAATGGATGAGGAAGAA	ATCACATTGCCAGGGATTTCCAGAATATTGTAAATAATGGATGAGGAAGAA	TS1468O	miRfirst	Downstream_10k	bta-miR-23a	0	.
C-MET	NM_001012999	chr4	53408206	53408259	HISEQ2:536:C2RD9ACXX:1:1204:13839:9245#1#GAAGG	100	-	bta-miR-193a-3p	2	24	53	GACAACACTGACTGTTTGTGGCTGGGACTTTGGATTCAAGAGGAATAATAAAT	AACTGGCCTACAAAGTCCCAGTGGACAACACTGACTGTTTGTGGCTGGGACTTTGGATTCAAGAGGAATAATAAAT	TS1383E	miRfirst	CDS	bta-miR-193a-3p	0	.
C-MET	NM_001012999	chr4	53368690	53368718	HISEQ1:552:C32KNACXX:6:2114:18005:63408#1#CGATG	159.55	-	bta-miR-23a	10	32	28	AATATTGTAAATAATGGATGAGGAAGAA	CGGGTAATATCACATTGCCAGGGATTTCCAGAATATTGTAAATAATGGATGAGGAAGAA	TS1468O	miRfirst	Downstream_10k	bta-miR-23a	0	.
C-MET	NM_001012999	chr4	53369029	53369081	HISEQ1:586:C6CP2ACXX:8:1311:13695:6834#1#AAACC	159.55	-	bta-miR-17-5p	1	25	52	AAATACTGCACTGTGAACATTTCAGAAAAGGTATGTCGAACTTGGATTCATA	AAAGTGCTTACAGTGCAGGTAGTAAAATACTGCACTGTGAACATTTCAGAAAAGGTATGTCGAACTTGGATTCATA	TS1524B	miRfirst	Downstream_10k	bta-miR-17-5p	0	.
C-MET	NM_001012999	chr4	53368840	53368884	HISEQ2:536:C2RD9ACXX:1:1208:19865:55179#1#TAGGG	159.55	-	bta-miR-21	2	26	44	TTAAAACCCAATAGTAGAATTAAGATCTTTTTGTGAGACAGTGA	TAGCTTATCAGACTGATGTTGACTGTTAAAACCCAATAGTAGAATTAAGATCTTTTTGTGAGACAGTGA	TS1383H	miRfirst	Downstream_10k	bta-miR-21	0	.
C-MET	NM_001012999	chr4	53369524	53369552	HISEQ2:536:C2RD9ACXX:1:1102:9040:25641#29#ACGTT	7977.29	-	bta-miR-21	2	26	28	GTGATGACAGTTGTTTTTAAAGGTAACT	TAGCTTATCAGACTGATGTTGATTTGTGATGACAGTTGTTTTTAAAGGTAACT	TS1383B	miRfirst	Downstream_10k	bta-miR-21	0	.
C-MET	NM_001012999	chr4	53454313	53454361	HISEQ1:586:C6CP2ACXX:8:1105:13728:21079#22#GATTT	100	-	bta-let-7b	1	23	48	ACCTAGAGTAAAACCTTGCTCATATGACTCTCTACCTCAGAATCCTCA	GAGGTAGTAGGTTGTGTGGTTAACCTAGAGTAAAACCTTGCTCATATGACTCTCTACCTCAGAATCCTCA	TS1524B	miRfirst	Intron	bta-let-7a	0	.
C-MET	NM_001012999	chr4	53370227	53370265	HISEQ2:512:C264LACXX:7:1110:14407:51096#1#TAATC	319.09	-	bta-miR-301a	1	26	38	TTTTGCTTTTGCCAAGATTGCACTATTATAGGACCTTA	AGTGCAATAGTATTGTCAAAGCATTTTTTGCTTTTGCCAAGATTGCACTATTATAGGACCTTA	TS1330I	miRfirst	3'UTR	bta-miR-130a	0	.
C-MET	NM_001012999	chr4	53369679	53369704	HISEQ1:586:C6CP2ACXX:8:1106:14098:43514#13#GAGAG	100	-	bta-miR-29a	1	24	25	CATTACGTTTTCATAAAATAGCTTA	TAGCACCATCTGAAATCGGTTAACATTACGTTTTCATAAAATAGCTTA	TS1524G	miRfirst	Downstream_10k	bta-miR-29a	0	.
C-MET	NM_001012999	chr4	53403673	53403713	HISEQ1:586:C6CP2ACXX:8:1102:5708:73358#51#GGAGA	8615.48	-	bta-let-7a	2	24	40	ACCTACTTACCTCCCAAAGGCCCCATCTCCAAATACCATC	TGAGGTAGTAGGTTGTATAGATGACCTACTTACCTCCCAAAGGCCCCATCTCCAAATACCATC	TS1524H	miRfirst	Intron	bta-let-7a	1	MLT1A0
C-MET	NM_001012999	chr4	53368485	53368538	HISEQ2:512:C264LACXX:7:1103:17347:34954#8#TTTGT	100	-	bta-miR-23a	2	24	53	ATAAACGTGTCCTTTGGTTAATATGTCTAGACAGACTGTGGGAGTTAAGTGAT	ATCACATTGCCAGGGATTACCACATAAACGTGTCCTTTGGTTAATATGTCTAGACAGACTGTGGGAGTTAAGTGAT	TS1330C	miRfirst	Downstream_10k	bta-miR-23a	0	.
C-MET	NM_001012999	chr4	53368252	53368272	HISEQ1:552:C32KNACXX:6:1212:6473:44120#1#GTAAT	159.55	-	bta-miR-26a	3	25	20	AGTCATCCATTAGAAGAGTG	ATTCAAGTAATCCAGGATAGGCTAAGTCATCCATTAGAAGAGTG	TS1468O	miRfirst	Downstream_10k	bta-miR-26a	0	.
C-MET	NM_001012999	chr4	53369679	53369714	HISEQ2:512:C264LACXX:7:1102:17424:3768#15#AGCGA	100	-	bta-miR-21	2	26	35	CATAAACAACATTTACGTTTTCATAAAATAGCTTA	TAGCTTATCAGACTGATGTTGACTACATAAACAACATTTACGTTTTCATAAAATAGCTTA	TS1330F	miRfirst	Downstream_10k	bta-miR-21	0	.
C-MET	NM_001012999	chr4	53451546	53451597	HISEQ2:536:C2RD9ACXX:1:1302:6593:57283#4#ATATG	797.73	-	bta-miR-21	2	26	51	TGTCAATGAGTTCTTCAACAAAATCGTCAACAAAAACAATGTGAGATGTCT	TAGCTTATCAGACTGATGTTGACAATGTCAATGAGTTCTTCAACAAAATCGTCAACAAAAACAATGTGAGATGTCT	TS1383H	miRfirst	CDS	bta-miR-21	0	.
C-MET	NM_001012999	chr4	53368944	53368997	HISEQ2:536:C2RD9ACXX:1:1103:10893:8214#10#TAGTT	100	-	bta-miR-19a	1	24	53	ATAAGGAAATGTACTGACTGCCAGAACTCCCCACCCTCATTACATCACCAGGA	GTGCAAATCCATGCAAAACTGAGATAAGGAAATGTACTGACTGCCAGAACTCCCCACCCTCATTACATCACCAGGA	TS1383D	miRfirst	Downstream_10k	bta-miR-19a	0	.
C-MET	NM_001012999	chr4	53369030	53369081	HISEQ1:586:C6CP2ACXX:8:2111:4029:30494#1#CAAAC	159.55	-	bta-miR-17-5p	2	26	51	AAATACTGCACTGTGAACATTTCAGAAAAGGTATGTCGAACTTGGATTCAT	CAAAGTGCTTACAGTGCAGGTAGTAAAATACTGCACTGTGAACATTTCAGAAAAGGTATGTCGAACTTGGATTCAT	TS1524B	miRfirst	Downstream_10k	bta-miR-17-5p	0	.
C-MET	NM_001012999	chr4	53370138	53370189	HISEQ2:536:C2RD9ACXX:1:1103:15298:65497#4#GACGA	100	-	bta-miR-21	2	26	51	ATCTGACAAAGCATCAGAGCAAGCAGCTTGGTCTCGCAGACCAGTGACCAA	TAGCTTATCAGACTGATGTTGACTCATCTGACAAAGCATCAGAGCAAGCAGCTTGGTCTCGCAGACCAGTGACCAA	TS1383G	miRfirst	3'UTR	bta-miR-21	0	.
C-MET	NM_001012999	chr4	53381878	53381917	HISEQ2:512:C264LACXX:7:2315:7502:33284#1#AAGGG	100	-	bta-miR-16a	2	24	39	CAAACCAGCTGATTCTAAGCTGCTTCCTCTGCCTCGCCT	TAGCAGCACGTAAACATTGGTGTCAAACCAGCTGATTCTAAGCTGCTTCCTCTGCCTCGCCT	TS1330G	miRfirst	Intron	bta-miR-15a	1	MER74A
C-MET	NM_001012999	chr4	53446893	53446937	HISEQ2:512:C264LACXX:7:1101:15149:7745#5#GAAGC	100	-	bta-miR-2447	2	24	44	AAAAATCAAAGAGTAGCCAACTGCTTCCCAAAATAAAGGAAACT	TCTGGGAACCGGTTTGGCTGCTAAAAAATCAAAGAGTAGCCAACTGCTTCCCAAAATAAAGGAAACT	TS1330C	miRfirst	Intron	bta-miR-2447	0	.
C-MET	NM_001012999	chr4	53451787	53451832	HISEQ2:536:C2RD9ACXX:1:1101:11857:91851#12#AATGC	3669.56	-	bta-miR-23a	2	24	45	ACATGGAAATGCCTCTGGAGTGTATTCTGACGGAAAAGAGAAGAA	ATCACATTGCCAGGGATTTCCAAACATGGAAATGCCTCTGGAGTGTATTCTGACGGAAAAGAGAAGAA	TS1383H	miRfirst	CDS	bta-miR-23a	0.533333333333	L2b
C-MET	NM_001012999	chr4	53370943	53370984	HISEQ2:536:C2RD9ACXX:1:1202:19602:4459#1#ATACT	159.55	-	bta-miR-151	2	23	41	CAAGGAAAACGTTGCCTAAAACAGCAATAGTGTTGAATACT	CTAGACTGAAGCTCCTTGAGGTCAAGGAAAACGTTGCCTAAAACAGCAATAGTGTTGAATACT	TS1383B	miRfirst	Intron	bta-miR-151	0	.
C-MET	NM_001012999	chr4	53370321	53370344	HISEQ2:512:C264LACXX:7:1308:10308:44403#4#AGCAA	100	-	bta-miR-21	2	26	23	ACTGAACTGCCTGAACAACAGTC	TAGCTTATCAGACTGATGTTGACTCACTGAACTGCCTGAACAACAGTC	TS1330H	miRfirst	3'UTR	bta-miR-21	0	.
C-MET	NM_001012999	chr4	53451787	53451832	HISEQ2:536:C2RD9ACXX:1:2104:13703:21690#1#ACTCC	159.55	-	bta-miR-23a	2	24	45	ACATGGAAATGCCTCTGGAGTGTATTCTGACGGAAAAGAGAAGAA	ATCACATTGCCAGGGATTTCCAAACATGGAAATGCCTCTGGAGTGTATTCTGACGGAAAAGAGAAGAA	TS1383H	miRfirst	CDS	bta-miR-23a	0.533333333333	L2b
C-MET	NM_001012999	chr4	53401375	53401416	HISEQ2:512:C264LACXX:7:1114:15539:71314#7#CAAAA	100	-	bta-miR-21	2	26	41	TGATATCAGCTCAAAAAGCTCTAGCACCTACCTCATAGGAT	TAGCTTATCAGACTGATGTTGACGATGATATCAGCTCAAAAAGCTCTAGCACCTACCTCATAGGAT	TS1330G	miRfirst	Intron	bta-miR-21	0.487804878049	MIRb
C-MET	NM_001012999	chr4	53386655	53386708	HISEQ1:564:C3691ACXX:2:1202:20520:90187#4#TGTAC	100	-	bta-miR-30b-5p	2	24	53	TATGAGGCAGATGTTACTCCTGTTTTCACTGGTTCCACTGTTAGTGAATAGTT	TGTAAACATCCTACACTCAGCTATATGAGGCAGATGTTACTCCTGTTTTCACTGGTTCCACTGTTAGTGAATAGTT	TS1486K	miRfirst	Intron	bta-miR-30a-5p	0	.
C-MET	NM_001012999	chr4	53369490	53369527	HISEQ1:586:C6CP2ACXX:8:1106:17878:6523#60#GAAGG	100	-	bta-let-7i	2	24	37	ACTCAGCATGTTTTTGAAGCAGAATACCTCTGACTAA	TGAGGTAGTAGTTTGTGCTGTTAACTCAGCATGTTTTTGAAGCAGAATACCTCTGACTAA	TS1524B	miRfirst	Downstream_10k	bta-let-7a	0	.
C-MET	NM_001012999	chr4	53454552	53454607	HISEQ1:586:C6CP2ACXX:8:1305:5802:51733#4#TTCTG	100	-	bta-miR-27a-3p	2	22	55	ACTTGTTCCATTCCACTTTTTCCCAGATTACACTGCTTATCCTTTACCTTGTCTT	TTCACAGTGGCTAAGTTCCGCACTTGTTCCATTCCACTTTTTCCCAGATTACACTGCTTATCCTTTACCTTGTCTT	TS1524C	miRfirst	Intron	bta-miR-27a-3p	0	.
C-MET	NM_001012999	chr4	53455481	53455521	HISEQ2:512:C264LACXX:7:1315:13723:69470#1#GAATA	100	-	bta-miR-20a	2	25	40	CCATGTTCTGTATTCCCAGCATCTACCACAGTGTCTGGCC	TAAAGTGCTTATAGTGCAGGTAGACCATGTTCTGTATTCCCAGCATCTACCACAGTGTCTGGCC	TS1330D	miRfirst	Intron	bta-miR-17-5p	1	L2b
C-MET	NM_001012999	chr4	53405354	53405392	HISEQ1:564:C3691ACXX:2:2113:9264:40683#1#TGAAA	100	-	bta-miR-194	2	24	38	ACCGAGAGATGAACAGCTTCAGTTACCGGGAAGACCCC	TGTAACAGCAACTCCATGTGGAAACCGAGAGATGAACAGCTTCAGTTACCGGGAAGACCCC	TS1486M	miRfirst	CDS	bta-miR-194	0	.
C-MET	NM_001012999	chr4	53370011	53370056	HISEQ2:536:C2RD9ACXX:1:1102:13698:26650#8#AGCAG	100	-	bta-miR-23a	2	24	45	ATCCCACTTGATTTCATATGGGAAAGTGAAGCAATGCATTTTGAA	ATCACATTGCCAGGGATTTCAAGATCCCACTTGATTTCATATGGGAAAGTGAAGCAATGCATTTTGAA	TS1383F	miRfirst	3'UTR	bta-miR-23a	0	.
C-MET	NM_001012999	chr4	53406935	53406967	HISEQ2:536:C2RD9ACXX:1:2210:15588:81138#1#GAGGG	159.55	-	bta-miR-26a	2	24	32	ATTAATTTATAAATAATTTTGTGGAAAGCCTA	TTCAAGTAATCCAGGATAGGCTTATTAATTTATAAATAATTTTGTGGAAAGCCTA	TS1383A	miRfirst	Intron	bta-miR-26a	0.625	AT_rich
C-MET	NM_001012999	chr4	53374182	53374233	HISEQ2:512:C264LACXX:7:1105:7329:22010#7#TATGT	100	-	bta-miR-21	2	26	51	CACTTCCCCACCCCCTACCATCCAGTCAGTCCAAGCTGTTAAGGGGAATGT	TAGCTTATCAGACTGATGTTGACTTCACTTCCCCACCCCCTACCATCCAGTCAGTCCAAGCTGTTAAGGGGAATGT	TS1330D	miRfirst	Intron	bta-miR-21	0	.
C-MET	NM_001012999	chr4	53370227	53370265	HISEQ2:512:C264LACXX:7:1104:19734:81243#75#ATAAT	12604.13	-	bta-miR-301a	2	27	38	TTTTGCTTTTGCCAAGATTGCACTATTATAGGACCTTA	CAGTGCAATAGTATTGTCAAAGCATTTTTTGCTTTTGCCAAGATTGCACTATTATAGGACCTTA	TS1330I	miRfirst	3'UTR	bta-miR-130a	0	.
C-MET	NM_001012999	chr4	53387163	53387206	HISEQ1:564:C3691ACXX:2:2302:11957:72663#1#GGTCA	159.55	-	bta-miR-23a	1	23	43	CCCCAAGAGAATGTGAGCCCTCAAGAGTGTAGGTTTTATTTAT	TCACATTGCCAGGGATTTCCAACCCCAAGAGAATGTGAGCCCTCAAGAGTGTAGGTTTTATTTAT	TS1486O	miRfirst	Intron	bta-miR-23a	1	L2a
C-MET	NM_001012999	chr4	53390663	53390699	HISEQ2:512:C264LACXX:7:1111:7061:48462#8#TAATC	100	-	bta-miR-182	2	26	36	AAGTTTATGTTAGTTCTACAGATGCCATTAATGTCT	TTTGGCAATGGTAGAACTCACACTCAAGTTTATGTTAGTTCTACAGATGCCATTAATGTCT	TS1330G	miRfirst	Intron	bta-miR-182	0	.
C-MET	NM_001012999	chr4	53369050	53369081	HISEQ2:536:C2RD9ACXX:1:1206:3495:79689#1#GAATG	159.55	-	bta-miR-20b	2	24	31	AAATACTGCACTGTGAACATTTCAGAAAAGG	CAAAGTGCTTACAGTGCAGGTAAAAATACTGCACTGTGAACATTTCAGAAAAGG	TS1383E	miRfirst	Downstream_10k	bta-miR-17-5p	0	.
C-MET	NM_001012999	chr4	53368462	53368516	HISEQ2:536:C2RD9ACXX:1:1104:7548:11282#6#GAGAA	100	-	bta-miR-23a	1	23	54	TTGTCTAGACAGACTGTGGGAGTTAAGTGATTCTTCTAAGAATTAGATACTTGT	TCACATTGCCAGGGATTTCCAATTGTCTAGACAGACTGTGGGAGTTAAGTGATTCTTCTAAGAATTAGATACTTGT	TS1383H	miRfirst	Downstream_10k	bta-miR-23a	0	.
C-MET	NM_001012999	chr4	53449832	53449885	HISEQ2:512:C264LACXX:7:1101:7255:91735#9#AAATC	100	-	bta-let-7b	2	24	53	TGCCCAAAATGCACCAACCACACCTGAAACTATTATCACTCCCATCGCAAAAA	TGAGGTAGTAGGTTGTGTGGTTTTGCCCAAAATGCACCAACCACACCTGAAACTATTATCACTCCCATCGCAAAAA	TS1330D	miRfirst	Intron	bta-let-7a	0	.
C-MET	NM_001012999	chr4	53369000	53369031	HISEQ2:512:C264LACXX:7:1106:5736:41251#3#TGTAA	100	-	bta-miR-27a-3p	2	22	31	TAACAGCATGATTTTAAATGGCTGTGAATAA	TTCACAGTGGCTAAGTTCTGCTAACAGCATGATTTTAAATGGCTGTGAATAA	TS1330C	miRfirst	Downstream_10k	bta-miR-27a-3p	0	.
C-MET	NM_001012999	chr4	53400693	53400744	HISEQ2:536:C2RD9ACXX:1:1102:14879:38097#8#GGATA	100	-	bta-miR-21	2	26	51	GGTGTCTTACTATAGGCATGTCAACATCGCTCTAATTCAGAGATAATCTGC	TAGCTTATCAGACTGATGTTGACATGGTGTCTTACTATAGGCATGTCAACATCGCTCTAATTCAGAGATAATCTGC	TS1383F	miRfirst	CDS	bta-miR-21	0	.
C-MET	NM_001012999	chr4	53406935	53406967	HISEQ2:536:C2RD9ACXX:1:1101:18326:55739#12#GAGGT	3031.37	-	bta-miR-26a	2	24	32	ATTAATTTAAAAATAATTTTGTGGAAAGCCTA	TTCAAGTAATCCAGGATAGGCTTATTAATTTAAAAATAATTTTGTGGAAAGCCTA	TS1383A	miRfirst	Intron	bta-miR-26a	0.625	AT_rich
C-MET	NM_001012999	chr4	53370190	53370219	HISEQ2:512:C264LACXX:7:1102:21197:85465#7#AAAGA	100	-	bta-miR-27a-3p	2	22	29	TTAAAATGACTGGATTCTACAGAATCACT	TTCACAGTGGCTAAGTTCCGCTTAAAATGACTGGATTCTACAGAATCACT	TS1330G	miRfirst	3'UTR	bta-miR-27a-3p	0	.
C-MET	NM_001012999	chr4	53368369	53368388	HISEQ2:536:C2RD9ACXX:1:1106:19107:88955#21#GAAAT	100	-	bta-miR-27a-3p	1	21	19	TAAAGTGATGTATCATCTT	TCACAGTGGCTAACTTCCGCTAAAGTGATGTATCATCTT	TS1383H	miRfirst	Downstream_10k	bta-miR-27a-3p	0	.
C-MET	NM_001012999	chr4	53452509	53452539	HISEQ2:512:C264LACXX:7:1114:11400:56115#8#AGTGG	100	-	bta-let-7i	2	24	30	TTTGCACAAACATCACATTTACCTCGGTGC	TGAGGTAGTAGTTTGTGCTGTTTTTTGCACAAACATCACATTTACCTCGGTGC	TS1330E	miRfirst	CDS	bta-let-7a	0	.
C-MET	NM_001012999	chr4	53363893	53363924	HISEQ2:512:C264LACXX:7:1303:1441:78072#2#GATGG	100	-	bta-miR-27a-3p	2	22	31	TTAGAACTTACTATCCTGTCATCCAACTAGT	TTCACAGTGGCTAAGTTCTGCTTAGAACTTACTATCCTGTCATCCAACTAGT	TS1330D	miRfirst	Downstream_10k	bta-miR-27a-3p	0	.
C-MET	NM_001012999	chr4	53428774	53428806	HISEQ1:564:C3691ACXX:2:1111:12649:13055#29#GTACA	100	-	bta-miR-26a	2	24	32	ACAGTTGTTAAGCCTTACCTGTGATAAAGCCA	TTCAAGTAATCCAGGATAGGCTTACAGTTGTTAAGCCTTACCTGTGATAAAGCCA	TS1486O	miRfirst	Intron	bta-miR-26a	0	.
C-MET	NM_001012999	chr4	53369050	53369081	HISEQ2:536:C2RD9ACXX:1:1106:16766:72983#6#GAAAG	1276.37	-	bta-miR-20b	2	24	31	AAATACTGCACTGTGAACATTTCAGAAAAGG	CAAAGTGCTTACAGTGCAGGTAAAAATACTGCACTGTGAACATTTCAGAAAAGG	TS1383E	miRfirst	Downstream_10k	bta-miR-17-5p	0	.
C-MET	NM_001012999	chr4	53392050	53392097	HISEQ2:512:C264LACXX:7:1101:12904:72278#6#GATTG	100	-	bta-miR-19a	2	25	47	ACTCTTACTGTTACTCGGGCTTTTCCTGTGGCTGAAAAAAAGGAAGC	TGTGCAAATCTATGCAAAACTGATACTCTTACTGTTACTCGGGCTTTTCCTGTGGCTGAAAAAAAGGAAGC	TS1330D	miRfirst	CDS	bta-miR-19a	0	.
C-MET	NM_001012999	chr4	53393530	53393581	HISEQ1:586:C6CP2ACXX:8:1101:6701:46319#2#ATGTG	100	-	bta-miR-30d	2	26	51	TTAAGGGAAATGATATTGACCCTGAAGCAGTTAAAGGGGAGGTGTTAAAAG	TGTAAACATCCCCGACTGGAAGCTATTAAGGGAAATGATATTGACCCTGAAGCAGTTAAAGGGGAGGTGTTAAAAG	TS1524H	miRfirst	CDS	bta-miR-30a-5p	0	.
C-MET	NM_001012999	chr4	53438208	53438242	HISEQ1:586:C6CP2ACXX:8:1104:10497:28170#32#ATAGA	100	-	bta-miR-21	2	26	34	TCATCAGTCTCTCTCAGAACCCTGACTTAACTCA	TAGCTTATCAGACTGATGTTGACATTCATCAGTCTCTCTCAGAACCCTGACTTAACTCA	TS1524F	miRfirst	Intron	bta-miR-21	1	L2c
C-MET	NM_001012999	chr4	53368434	53368477	HISEQ1:586:C6CP2ACXX:8:2112:10509:15928#1#ACAAG	100	-	bta-miR-106	2	24	43	GAATTAGATACTTGTCACTGCCTATACCTGCAGTTGAGCTGAA	CAAAGTGCTTACAGTGCAGGAAGGAATTAGATACTTGTCACTGCCTATACCTGCAGTTGAGCTGAA	TS1524A	miRfirst	Downstream_10k	bta-miR-17-5p	0	.
C-MET	NM_001012999	chr4	53451546	53451597	HISEQ2:536:C2RD9ACXX:1:2204:4626:73582#1#AAATG	159.55	-	bta-miR-21	2	26	51	TGTCAATGAGTTCTTCAACAAAATCGTCAATAAAAACAATGTGAGATGTCT	TAGCTTATCAGACTGATGTTGACAATGTCAATGAGTTCTTCAACAAAATCGTCAATAAAAACAATGTGAGATGTCT	TS1383H	miRfirst	CDS	bta-miR-21	0	.
C-MET	NM_001012999	chr4	53452306	53452359	HISEQ2:512:C264LACXX:7:1304:7219:19966#1#GCAAT	100	-	bta-miR-23a	2	24	53	CAACATGGCTCTGCTTGTTGACACGTACTATGATGATCAACTCATTAGCTGTG	ATCACATTGCCAGGGATTTCCATCAACATGGCTCTGCTTGTTGACACGTACTATGATGATCAACTCATTAGCTGTG	TS1330G	miRfirst	CDS	bta-miR-23a	0	.
NEIL2	NM_001013003	chr8	7487611	7487664	HISEQ2:536:C2RD9ACXX:1:2205:10787:33472#1#ATACG	100	-	bta-miR-378	2	24	53	AAATAATCCTGTGCCTTCTGACTGCCTTTGGCCCTAATTCGGTTTCTTTTGAC	ACTGGACTTGGAGTAAGAAGGCTAAATAATCCTGTGCCTTCTGACTGCCTTTGGCCCTAATTCGGTTTCTTTTGAC	TS1383C	miRfirst	Intron	bta-miR-378	0.509433962264	L1MC4
NEIL2	NM_001013003	chr8	7486941	7486993	HISEQ2:536:C2RD9ACXX:1:2306:14677:39148#1#AAACA	100	-	bta-miR-29b	2	25	52	ATTAAAAACATACGAGGGGTGTCCTTTGTTAGGCGCCTCCTTCCCTCACACT	TAGCACCATTTGAAATCAGTGTTTATTAAAAACATACGAGGGGTGTCCTTTGTTAGGCGCCTCCTTCCCTCACACT	TS1383H	miRfirst	Intron	bta-miR-29b	0	.
NEIL2	NM_001013003	chr8	7482417	7482455	HISEQ1:586:C6CP2ACXX:8:1108:7782:17210#22#ATAGG	100	-	bta-miR-21	2	26	38	ACCAGGACATGGAAATAAAGCTGTTCATTACTTTGTGA	TAGCTTATCAGACTGATGTTGACAAACCAGGACATGGAAATAAAGCTGTTCATTACTTTGTGA	TS1524G	miRfirst	3'UTR	bta-miR-21	0	.
FDFT1	NM_001013004	chr8	7444501	7444545	HISEQ2:536:C2RD9ACXX:1:1108:2314:14652#4#AATGC	100	-	bta-let-7i	2	24	44	ATAATGCAATGATATATCTACAGCTTTAAACCTCATTAAACATT	TGAGGTAGTAGTTTGTGCTGTTAATAATGCAATGATATATCTACAGCTTTAAACCTCATTAAACATT	TS1383D	miRfirst	Downstream_10k	bta-let-7a	0	.
FDFT1	NM_001013004	chr8	7448034	7448063	HISEQ2:536:C2RD9ACXX:1:2104:13612:19390#1#CAACA	159.55	-	bta-miR-21	2	26	29	CACTCAAAGAGTACTGTGGGCCTGGACCT	TAGCTTATCAGACTGATGTTGACATCACTCAAAGAGTACTGTGGGCCTGGACCT	TS1383B	miRfirst	3'UTR	bta-miR-21	0	.
FDFT1	NM_001013004	chr8	7447723	7447752	HISEQ2:512:C264LACXX:7:1215:7806:9268#10#TGAAA	1595.46	-	bta-miR-221	2	24	29	CTTCCAGTGGACTTGAATGTAGCAGGTGT	AGCTACATTGTCTGCTGGGTTTTCTTCCAGTGGACTTGAATGTAGCAGGTGT	TS1330G	miRfirst	3'UTR	bta-miR-221	0	.
FDFT1	NM_001013004	chr8	7447700	7447753	HISEQ2:536:C2RD9ACXX:1:1101:20416:23734#5#AGTCG	1595.46	-	bta-miR-221	2	24	53	TCTTCCAGTGGACTTGAATGTAGCAGGTGTGAATATTTGTAGAGTTCTAGGAA	AGCTACATTGTCTGCTGGGTTTCTCTTCCAGTGGACTTGAATGTAGCAGGTGTGAATATTTGTAGAGTTCTAGGAA	TS1383A	miRfirst	3'UTR	bta-miR-221	0	.
FDFT1	NM_001013004	chr8	7445053	7445106	HISEQ2:512:C264LACXX:7:1104:17828:42906#7#AACAG	100	-	bta-miR-484	2	24	53	TTAACTGCGGACTCAGGTCTGGCCCCAAATTCTGCATTTCTTAGAACCTTGGA	TCAGGCTCAGTCCCCTCCCGAAATTAACTGCGGACTCAGGTCTGGCCCCAAATTCTGCATTTCTTAGAACCTTGGA	TS1330C	miRfirst	Downstream_10k	bta-miR-484	1	MER5A1
FDFT1	NM_001013004	chr8	7447720	7447757	HISEQ2:536:C2RD9ACXX:1:1106:6705:5525#4#ACAGA	100	-	bta-miR-19b	2	25	37	TGTCTCTTCCAGTGGACTTGAATGTAGCAGGTGTGAA	TGTGCAAATCCATGCAAAACTGTTTGTCTCTTCCAGTGGACTTGAATGTAGCAGGTGTGAA	TS1383G	miRfirst	3'UTR	bta-miR-19a	0	.
FDFT1	NM_001013004	chr8	7447997	7448052	HISEQ2:536:C2RD9ACXX:1:1102:16782:8915#17#TTGAG	100	-	bta-miR-27a-3p	2	22	55	TACTGTGGGCCTGGACCTTTAGAAACTGTGACCTGTGGTGGAGAAAAAGATAGGA	TTCACAGTGGCTAAGTTCCGCTACTGTGGGCCTGGACCTTTAGAAACTGTGACCTGTGGTGGAGAAAAAGATAGGA	TS1383H	miRfirst	3'UTR	bta-miR-27a-3p	0	.
FDFT1	NM_001013004	chr8	7443218	7443237	HISEQ2:536:C2RD9ACXX:1:1205:12205:64245#2#AAAGT	100	-	bta-miR-21	2	26	19	GGTCAGTCAAGTCACTTCC	TAGCTTATCAGACTGATGTTGACACGGTCAGTCAAGTCACTTCC	TS1383E	miRfirst	Downstream_10k	bta-miR-21	0	.
FDFT1	NM_001013004	chr8	7447699	7447752	HISEQ2:512:C264LACXX:7:1207:15944:36700#3#GAAAA	478.64	-	bta-miR-221	2	24	53	CTTCCAGTGGACTTGAATGTAGCAGGTGTGAATATTTGTAGAGTTCTAGTGAA	AGCTACATTGTCTGCTGGGTTTTCTTCCAGTGGACTTGAATGTAGCAGGTGTGAATATTTGTAGAGTTCTAGTGAA	TS1330C	miRfirst	3'UTR	bta-miR-221	0	.
FDFT1	NM_001013004	chr8	7447699	7447753	HISEQ2:512:C264LACXX:7:1313:19023:37229#1#GACAA	159.55	-	bta-miR-221	1	23	54	TCTTCCAGTGGACTTGAATGTAGCAGGTGTGAATATTTGTAGAGTTCTAGGAAA	GCTACATTGTCTGCTGGGTTTCTCTTCCAGTGGACTTGAATGTAGCAGGTGTGAATATTTGTAGAGTTCTAGGAAA	TS1330E	miRfirst	3'UTR	bta-miR-221	0	.
FDFT1	NM_001013004	chr8	7447725	7447752	HISEQ2:512:C264LACXX:7:1102:11770:25056#6#CCATA	957.28	-	bta-miR-221	1	23	27	CTTCCAGTGGACTTGAATGTAGCAGGT	GCTACATTGTCTGCTGGGTTTTCTTCCAGTGGACTTGAATGTAGCAGGT	TS1330J	miRfirst	3'UTR	bta-miR-221	0	.
FDFT1	NM_001013004	chr8	7447719	7447752	HISEQ1:586:C6CP2ACXX:8:1101:5556:77890#48#GGAAG	8934.57	-	bta-miR-221	2	24	33	CTTCCAGTGGACTTGAATGTAGCAGGTGTGAAT	AGCTACATTGTCTGCTGGGTTTTCTTCCAGTGGACTTGAATGTAGCAGGTGTGAAT	TS1524F	miRfirst	3'UTR	bta-miR-221	0	.
FDFT1	NM_001013004	chr8	7447717	7447753	HISEQ2:512:C264LACXX:7:1208:20008:96867#12#AGCAC	1914.55	-	bta-miR-221	2	24	36	TCTTCCAGTGGACTTGAATGTAGCAGGTGTGAATAT	AGCTACATTGTCTGCTGGGTTTATCTTCCAGTGGACTTGAATGTAGCAGGTGTGAATAT	TS1330J	miRfirst	3'UTR	bta-miR-221	0	.
FDFT1	NM_001013004	chr8	7447719	7447758	HISEQ2:536:C2RD9ACXX:1:2204:11992:82671#1#CTAAT	319.09	-	bta-miR-221	2	24	39	TTGTCTCTTCCAGTGGACTTGAATGTAGCAGGTGTGAAT	AGCTACATTGTCTGCTGGGTTTTTTGTCTCTTCCAGTGGACTTGAATGTAGCAGGTGTGAAT	TS1383H	miRfirst	3'UTR	bta-miR-221	0	.
FDFT1	NM_001013004	chr8	7447719	7447758	HISEQ2:536:C2RD9ACXX:1:2204:2328:97809#1#CAAAT	159.55	-	bta-miR-221	2	24	39	TTGGCTCTTCCAGTGGACTTGAATGTAGCAGGTGTGAAT	AGCTACATTGGCTGCTGGGTTTTTTGGCTCTTCCAGTGGACTTGAATGTAGCAGGTGTGAAT	TS1383H	miRfirst	3'UTR	bta-miR-221	0	.
FDFT1	NM_001013004	chr8	7444501	7444530	HISEQ2:512:C264LACXX:7:1101:19257:84660#1#AATGT	100	-	bta-let-7a	2	24	29	ATCTACAGCTTTAAACCTCATTAAACATT	TGAGGTAGTAGGTTGTATAGTATATCTACAGCTTTAAACCTCATTAAACATT	TS1330F	miRfirst	Downstream_10k	bta-let-7a	0	.
FDFT1	NM_001013004	chr8	7455264	7455318	HISEQ2:512:C264LACXX:7:1207:13087:33085#1#GTAGC	159.55	-	bta-miR-27a-3p	3	23	54	TTCTGCAGAAAACAAACATCATCCGTGATTATCTGGAAGACCAGCGAGAAGGGA	TTTCACAGTGGCTAAGTTCTGCTTCTGCAGAAAACAAACATCATCCGTGATTATCTGGAAGACCAGCGAGAAGGGA	TS1330J	miRfirst	CDS	bta-miR-27a-3p	0	.
FDFT1	NM_001013004	chr8	7455262	7455316	HISEQ2:536:C2RD9ACXX:1:2208:13942:6696#1#TTAGC	100	-	bta-miR-27b	2	23	54	CTGCAGAAAACAAACATCATCCGTGATTATCTGGAAGACCAGCGAGAAGGGAGA	TTCATAGTGGCTAAGTTCTGCTCTGCAGAAAACAAACATCATCCGTGATTATCTGGAAGACCAGCGAGAAGGGAGA	TS1383F	miRfirst	CDS	bta-miR-27a-3p	0	.
FDFT1	NM_001013004	chr8	7447699	7447752	HISEQ2:536:C2RD9ACXX:1:1110:11550:46703#1#AAAGA	478.64	-	bta-miR-221	2	24	53	CTTCCAGTGGACTTGAATGTAGCAGGTGTGAATATTTGTAGAGTTCTAGGAAA	AGCTACATTGTCTGCTGGGTTTTCTTCCAGTGGACTTGAATGTAGCAGGTGTGAATATTTGTAGAGTTCTAGGAAA	TS1383B	miRfirst	3'UTR	bta-miR-221	0	.
FDFT1	NM_001013004	chr8	7447727	7447759	HISEQ2:512:C264LACXX:7:1106:2690:2465#5#TGTGA	100	-	bta-miR-19a	2	25	32	TTTGTCTCTTCCAGTGGACTTGAATGTAGCAG	TGTGCAAATCCATGCAAAACTGATTTTGTCTCTTCCAGTGGACTTGAATGTAGCAG	TS1330G	miRfirst	3'UTR	bta-miR-19a	0	.
FDFT1	NM_001013004	chr8	7447700	7447753	HISEQ2:512:C264LACXX:7:1104:4214:86775#26#AGACA	4467.29	-	bta-miR-221	2	24	53	TCTTCCAGTGGACTTGAATGTAGCAGGTGTGAATATTTGTAGAGTTCTAGGAA	AGCTACATTGTCTGCTGGGTTTCTCTTCCAGTGGACTTGAATGTAGCAGGTGTGAATATTTGTAGAGTTCTAGGAA	TS1330E	miRfirst	3'UTR	bta-miR-221	0	.
FDFT1	NM_001013004	chr8	7455263	7455318	HISEQ2:512:C264LACXX:7:1101:3636:82335#12#TAGCT	2074.1	-	bta-miR-27a-3p	2	22	55	TTCTGCAGAAAACAAACATCATCCGTGATTATCTGGAAGACCAGCGAGAAGGGAG	TTCACAGTGGCTAAGTTCTGCTTCTGCAGAAAACAAACATCATCCGTGATTATCTGGAAGACCAGCGAGAAGGGAG	TS1330J	miRfirst	CDS	bta-miR-27a-3p	0	.
FDFT1	NM_001013004	chr8	7446939	7446991	HISEQ2:512:C264LACXX:7:1114:4098:78709#3#GGAAA	100	-	bta-miR-193b	1	25	52	TAGTGAGTCACCGAAAGAGGTTTGTTCCAGCAAAAACTGGGTTTGCACTGCC	ACTGGCCCACAAAGTCCCGCTATGTAGTGAGTCACCGAAAGAGGTTTGTTCCAGCAAAAACTGGGTTTGCACTGCC	TS1330H	miRfirst	Downstream_10k	bta-miR-193a-3p	0	.
FDFT1	NM_001013004	chr8	7455263	7455317	HISEQ2:512:C264LACXX:7:1115:20899:41523#1#TAGCT	159.55	-	bta-miR-27b	2	23	54	TCTGCAGAAAACAAACATCATCCGTGATTATCTGGAAGACCAGCGAGAAGGGAG	TTCACAGTCGCTAAGTTCTGCTTCTGCAGAAAACAAACATCATCCGTGATTATCTGGAAGACCAGCGAGAAGGGAG	TS1330J	miRfirst	CDS	bta-miR-27a-3p	0	.
FDFT1	NM_001013004	chr8	7453128	7453181	HISEQ2:536:C2RD9ACXX:1:1301:4005:66809#3#TTGAA	100	-	bta-let-7b	2	24	53	ACACACTGCACCACATCCCCGACGTCATCACCTACCTGTCACGACTTAGAAAC	TGAGGTAGTAGGTTGTGTGGTTAACACACTGCACCACATCCCCGACGTCATCACCTACCTGTCACGACTTAGAAAC	TS1383E	miRfirst	CDS	bta-let-7a	0	.
FDFT1	NM_001013004	chr8	7453172	7453227	HISEQ2:536:C2RD9ACXX:1:1102:2232:56072#3#AGATA	957.28	-	bta-miR-27a-3p	2	22	55	GAGAACATTGACTTGGCTGTGCAGTGTCTGAATGAACTCATCACCAACACACTGC	TTCACAGTGGCTAAGTTCCGCGAGAACATTGACTTGGCTGTGCAGTGTCTGAATGAACTCATCACCAACACACTGC	TS1383E	miRfirst	CDS	bta-miR-27a-3p	0	.
FDFT1	NM_001013004	chr8	7447717	7447753	HISEQ2:512:C264LACXX:7:1205:12622:35858#1#TGCAC	159.55	-	bta-miR-221	2	24	36	TCTTCCAGTGGACTTGAATGTAGCAGGTGTGAATAT	AGCTACATTGTCTGCTGGGTTTATCTTCCAGTGGACTTGAATGTAGCAGGTGTGAATAT	TS1330J	miRfirst	3'UTR	bta-miR-221	0	.
FDFT1	NM_001013004	chr8	7453135	7453179	HISEQ2:536:C2RD9ACXX:1:1105:12302:58279#7#ATGAG	100	-	bta-let-7b	2	24	44	ACACTGCACCACATCCCCGACGTCATCACCTACCTGTCACGACT	TGAGGTAGTAGGTTGTGTGGTTTACACTGCACCACATCCCCGACGTCATCACCTACCTGTCACGACT	TS1383G	miRfirst	CDS	bta-let-7a	0	.
FDFT1	NM_001013004	chr8	7447718	7447755	HISEQ2:512:C264LACXX:7:1107:5089:7321#11#GCACA	100	-	bta-miR-221	2	24	37	TCTCTTCCAGTGGACTTGAATGTAGCAGGTGTGAATA	AGCTACATTGTCTGCTGGGTTTGTCTCTTCCAGTGGACTTGAATGTAGCAGGTGTGAATA	TS1330E	miRfirst	3'UTR	bta-miR-221	0	.
FDFT1	NM_001013004	chr8	7448350	7448396	HISEQ2:512:C264LACXX:7:1113:11852:61981#6#GATGT	100	-	bta-miR-196b	2	25	46	CACAGAATTCCCAACTCTGACCCCTGTTCCACTAAAACACAGCAGA	TAGGTAGTTTCCTGTTGTTGGGATCACAGAATTCCCAACTCTGACCCCTGTTCCACTAAAACACAGCAGA	TS1330J	miRfirst	CDS	bta-miR-196a	0	.
FDFT1	NM_001013004	chr8	7455262	7455317	HISEQ2:536:C2RD9ACXX:1:1103:5122:46641#4#TTAGC	957.28	-	bta-miR-27a-3p	2	22	55	TCTGCAGAAAACAAACATCATCCGTGATTATCTGGAAGACCAGCGAGAAGGGAGA	TTCACAGTGGCTAAGTTCTGCTCTGCAGAAAACAAACATCATCCGTGATTATCTGGAAGACCAGCGAGAAGGGAGA	TS1383F	miRfirst	CDS	bta-miR-27a-3p	0	.
FDFT1	NM_001013004	chr8	7447719	7447758	HISEQ2:536:C2RD9ACXX:1:1108:6927:27281#22#CGAAT	5265.01	-	bta-miR-221	2	24	39	TTGTCTCTTCCAGTGGACTTGAATGTAGCAGGTGTGAAT	AGCTACATTGTCTGCTGGGTTTTTTGTCTCTTCCAGTGGACTTGAATGTAGCAGGTGTGAAT	TS1383H	miRfirst	3'UTR	bta-miR-221	0	.
FDFT1	NM_001013004	chr8	7448294	7448347	HISEQ1:552:C32KNACXX:6:1207:20487:21787#1#ATAAA	100	-	bta-let-7f	2	24	53	TCTCCACCATCAGGACACAGAATCTCCCCAACTGTCAGCTGGTCTCGCGGAGC	TGAGGTAGTAGGTTGTATAGTTATCTCCACCATCAGGACACAGAATCTCCCCAACTGTCAGCTGGTCTCGCGGAGC	TS1468M	miRfirst	CDS	bta-let-7a	0	.
FDFT1	NM_001013004	chr8	7447716	7447753	HISEQ2:512:C264LACXX:7:1108:9729:7782#14#TTAGG	2552.73	-	bta-miR-221	2	24	37	TCTTCCAGTGGACTTGAATGTAGCAGGTGTGAATATT	AGCTACATTGTCTGCTGGGTTTTTCTTCCAGTGGACTTGAATGTAGCAGGTGTGAATATT	TS1330H	miRfirst	3'UTR	bta-miR-221	0	.
FDFT1	NM_001013004	chr8	7448300	7448353	HISEQ1:586:C6CP2ACXX:8:2315:15883:51763#1#ATTAA	100	-	bta-let-7b	2	24	53	AGATCATCTCCACCATCAGGACACAGAATCTCCCCAACTGTCAGCTGGTCTCG	TGAGGTAGTAGGTTGTGTGGTTAAGATCATCTCCACCATCAGGACACAGAATCTCCCCAACTGTCAGCTGGTCTCG	TS1524G	miRfirst	CDS	bta-let-7a	0	.
FDFT1	NM_001013004	chr8	7453171	7453227	HISEQ2:536:C2RD9ACXX:1:2304:18513:95828#1#GATAT	159.55	-	bta-miR-27a-3p	1	21	56	GAGAACATTGACTTGGCTGTGCAGTGTCTGAATGAACTCATCACCAACACACTGCA	TCACAGTGGCTAAGTTCCGCGAGAACATTGACTTGGCTGTGCAGTGTCTGAATGAACTCATCACCAACACACTGCA	TS1383E	miRfirst	CDS	bta-miR-27a-3p	0	.
FDFT1	NM_001013004	chr8	7448034	7448063	HISEQ2:536:C2RD9ACXX:1:1101:16585:27368#36#CAAGA	10051.39	-	bta-miR-21	2	26	29	CCCTCAAAGAGTACTGTGGGCCTGGACCT	TAGCTTATCAGACTGATGTTGACATCCCTCAAAGAGTACTGTGGGCCTGGACCT	TS1383B	miRfirst	3'UTR	bta-miR-21	0	.
FDFT1	NM_001013004	chr8	7447794	7447847	HISEQ2:512:C264LACXX:7:1114:12734:4537#4#TAGGT	100	-	bta-miR-23a	2	24	53	TTTAATGCAAAACAACTTTTGAATACCTATCACAGTAGAAAGTGAAGTGAATG	ATCACATTGCCAGGGATTTCCAATTTAATGCAAAACAACTTTTGAATACCTATCACAGTAGAAAGTGAAGTGAATG	TS1330C	miRfirst	3'UTR	bta-miR-23a	0	.
FDFT1	NM_001013004	chr8	7447716	7447753	HISEQ2:512:C264LACXX:7:1207:2689:38849#1#TAGGA	159.55	-	bta-miR-221	1	23	37	TCTTCCAGTGGACTTGAATGTAGCAGGTGTGAATATT	GCTACATTGTCTGCTGGGTTTTTCTTCCAGTGGACTTGAATGTAGCAGGTGTGAATATT	TS1330H	miRfirst	3'UTR	bta-miR-221	0	.
CCNG1	NM_001013364	chr7	76161268	76161321	HISEQ2:512:C264LACXX:7:1105:16252:11550#15#ATCCT	100	+	bta-miR-30c	1	24	53	GTAAGGTTGCTGAGGTGTAGTGTTTGGAGATCTACAGGGTTAAAGTGTTGCAG	GTAAACACCCTACACTCTCAGCTGTAAGGTTGCTGAGGTGTAGTGTTTGGAGATCTACAGGGTTAAAGTGTTGCAG	TS1330F	miRfirst	3'UTR	bta-miR-30a-5p	0	.
CCNG1	NM_001013364	chr7	76160450	76160504	HISEQ1:586:C6CP2ACXX:8:1302:3836:59183#1#AGGCA	159.55	+	bta-miR-27b	2	23	54	TAATATTATAACGGATTTAAGCTGTGAAGCCTCAAAACATCACAACTAGATTAG	TTCACAGTGGCTAAGTTCCGCTTAATATTATAACGGATTTAAGCTGTGAAGCCTCAAAACATCACAACTAGATTAG	TS1524F	miRfirst	3'UTR	bta-miR-27a-3p	0	.
CCNG1	NM_001013364	chr7	76159528	76159575	HISEQ2:536:C2RD9ACXX:1:2301:3583:99193#1#GGAAA	100	+	bta-miR-27b	2	23	47	TAAACAAAATGGAGTTGGAATAGCAAAGGGGAAAATGACCTCACTGA	TTCACAGGGGCTAAGTTCTGCATAAACAAAATGGAGTTGGAATAGCAAAGGGGAAAATGACCTCACTGA	TS1383F	miRfirst	Intron	bta-miR-27a-3p	0	.
CCNG1	NM_001013364	chr7	76160453	76160497	HISEQ2:536:C2RD9ACXX:1:2309:16310:45929#1#TAGAC	100	+	bta-miR-27b	2	23	44	TATTATAACGGATTTAAGCTGTGAAGCCTCAAAACATCACAACT	TTCACAGTGGCTAAGTTCCGCTTATTATAACGGATTTAAGCTGTGAAGCCTCAAAACATCACAACT	TS1383G	miRfirst	3'UTR	bta-miR-27a-3p	0	.
CCNG1	NM_001013364	chr7	76158021	76158074	HISEQ2:536:C2RD9ACXX:1:2307:11526:30758#1#AGCGA	159.55	+	bta-miR-23a	2	24	53	GGAATGTCCCATTGGCAACTGACTTGATCCGAATAAGCCAGTACAGGTTCACG	ATCACATTGCCAGGGATTTCAAAGGAATGTCCCATTGGCAACTGACTTGATCCGAATAAGCCAGTACAGGTTCACG	TS1383G	miRfirst	CDS	bta-miR-23a	0	.
CCNG1	NM_001013364	chr7	76155900	76155936	HISEQ1:586:C6CP2ACXX:8:1111:9391:42372#1#GTAGT	159.55	+	bta-miR-106b	2	23	36	TTGAATCTGCACATGATAATGGCCTTAGAATGACTG	TAAAGTGCTGACAGTGCAGATATTGAATCTGCACATGATAATGGCCTTAGAATGACTG	TS1524C	miRfirst	CDS	bta-miR-17-5p	0	.
CCNG1	NM_001013364	chr7	76160816	76160858	HISEQ1:564:C3691ACXX:2:1105:17897:88990#50#AAGTG	8136.84	+	bta-miR-106b	2	23	42	GTGAGAATAGTTAGTTTCTTGGCACCTATAATGCAAGTAATT	TAAAGTGCTGACAGTGCAGATAGTGAGAATAGTTAGTTTCTTGGCACCTATAATGCAAGTAATT	TS1486I	miRfirst	3'UTR	bta-miR-17-5p	0	.
CCNG1	NM_001013364	chr7	76160592	76160645	HISEQ2:512:C264LACXX:7:1302:8424:23502#1#TAACG	100	+	bta-miR-23a	2	24	53	CAAATCAAAGTAACAGTATAAATGTGAAATGCAAATGACAAGCCTGGAAAGGT	ATCACATTGCCAGGGATTTCCTACAAATCAAAGTAACAGTATAAATGTGAAATGCAAATGACAAGCCTGGAAAGGT	TS1330C	miRfirst	3'UTR	bta-miR-23a	0	.
CCNG1	NM_001013364	chr7	76160750	76160801	HISEQ2:536:C2RD9ACXX:1:2105:11657:5249#1#AGTAG	100	+	bta-miR-17-5p	2	26	51	TTACATCAAAACCACCATTTCACAAATGCACTTTTTAAGGCACAATAAGGG	CAAAGTGCTTACAGTGCAGGTAGTTTTACATCAAAACCACCATTTCACAAATGCACTTTTTAAGGCACAATAAGGG	TS1383H	miRfirst	3'UTR	bta-miR-17-5p	0	.
CCNG1	NM_001013364	chr7	76155901	76155954	HISEQ1:586:C6CP2ACXX:8:1312:7209:50134#2#TTAAA	319.09	+	bta-miR-18a	2	24	53	TGAATCTGCACATGATAATGGCCTTAGAATGACTGCAAGACTGAGGGACTTTG	TAAGGTGCATCTAGTGCAGAAATTGAATCTGCACATGATAATGGCCTTAGAATGACTGCAAGACTGAGGGACTTTG	TS1524B	miRfirst	CDS	bta-miR-18a	0	.
CCNG1	NM_001013364	chr7	76155902	76155955	HISEQ2:536:C2RD9ACXX:1:1105:14455:3449#14#AAAAA	100	+	bta-miR-18a	2	24	53	GAATCTGCACATGATAATGGCCTTAGAATGACTGCAAGACTGAGGGACTTTGA	TAAGGTGCATCTAGTGCAGATTTGAATCTGCACATGATAATGGCCTTAGAATGACTGCAAGACTGAGGGACTTTGA	TS1383H	miRfirst	CDS	bta-miR-18a	0	.
CCNG1	NM_001013364	chr7	76155900	76155953	HISEQ2:536:C2RD9ACXX:1:1105:11358:100623#8#AAAAT	2233.64	+	bta-miR-18b	2	24	53	TTGAATCTGCACATGATAATGGCCTTAGAATGACTGCAAGACTGAGGGACTTT	TAAGGTGCATCTAGTGCAGATAGTTGAATCTGCACATGATAATGGCCTTAGAATGACTGCAAGACTGAGGGACTTT	TS1383H	miRfirst	CDS	bta-miR-18a	0	.
CCNG1	NM_001013364	chr7	76160816	76160858	HISEQ1:564:C3691ACXX:2:1213:11472:89265#1#AGTGT	159.55	+	bta-miR-106b	1	22	42	GTGAGAATAGTTAGTTTCTTGGCACCTATAATGCAAGTAATT	AAAGTGCTGACAGTGCAGATAGTGAGAATAGTTAGTTTCTTGGCACCTATAATGCAAGTAATT	TS1486I	miRfirst	3'UTR	bta-miR-17-5p	0	.
CCNG1	NM_001013364	chr7	76160449	76160503	HISEQ2:536:C2RD9ACXX:1:2301:12323:96026#1#TGAGG	100	+	bta-miR-27b	2	23	54	ATAATATTATAACGGATTTAAGCTGTGAAGCCTCAAAACATCACAACTAGATTA	TTCACAGTGGCTAAGTTCCGCTATAATATTATAACGGATTTAAGCTGTGAAGCCTCAAAACATCACAACTAGATTA	TS1383C	miRfirst	3'UTR	bta-miR-27a-3p	0	.
CCNG1	NM_001013364	chr7	76160458	76160497	HISEQ2:512:C264LACXX:7:1105:13356:38300#10#GAGAG	1595.46	+	bta-miR-23a	2	24	39	TAACGGATTTAAGCTGTGAAGCCTCAAAACATCACAACT	ATCACATTGCCAGGGATTTCCTATAACGGATTTAAGCTGTGAAGCCTCAAAACATCACAACT	TS1330E	miRfirst	3'UTR	bta-miR-23a	0	.
CCNG1	NM_001013364	chr7	76155918	76155970	HISEQ2:512:C264LACXX:7:1102:12509:16138#10#AACTT	100	+	bta-miR-27a-3p	1	21	52	TTGGCCTTAGAATGACTGCAAGACTGAGGGACTTTGAAGTAAAAGATCTTCT	TCACAGTGGCTAAGTTCCGCTTGGCCTTAGAATGACTGCAAGACTGAGGGACTTTGAAGTAAAAGATCTTCT	TS1330J	miRfirst	CDS	bta-miR-27a-3p	0	.
CCNG1	NM_001013364	chr7	76160455	76160484	HISEQ2:512:C264LACXX:7:2116:13685:52197#1#GGTAC	100	+	bta-miR-27a-3p	2	22	29	ATATAACGGATTTAAGCTGTGAAGCCTCA	TTCACAGTGGCTAAGTTCCGCATATAACGGATTTAAGCTGTGAAGCCTCA	TS1330G	miRfirst	3'UTR	bta-miR-27a-3p	0	.
CCNG1	NM_001013364	chr7	76160433	76160486	HISEQ2:512:C264LACXX:7:2109:16788:39785#3#GTTAC	100	+	bta-miR-374a	2	24	53	CTGAGCTGTGGATTCCATAATATTATAACGGATTTAAGCTGTGAAGCCTCAAG	ATATAATACAACCTGCTAAGTGCCTGAGCTGTGGATTCCATAATATTATAACGGATTTAAGCTGTGAAGCCTCAAG	TS1330C	miRfirst	3'UTR	bta-miR-374a	0	.
CCNG1	NM_001013364	chr7	76155901	76155934	HISEQ2:536:C2RD9ACXX:1:1106:4704:37359#11#GAAGG	1755	+	bta-miR-18b	2	24	33	TGAATCTGCACATGATAATGGCCTTAGAATGAC	TAAGGTGCATCTAGTGCAGATATTGAATCTGCACATGATAATGGCCTTAGAATGAC	TS1383G	miRfirst	CDS	bta-miR-18a	0	.
CCNG1	NM_001013364	chr7	76157993	76158046	HISEQ2:512:C264LACXX:7:1209:1913:76273#8#AGTAA	100	+	bta-miR-23a	2	24	53	CTGGCTGTAAAATCAACAGAAGAGGAAAGGAATGTCCCATTGGCAACTGACTT	ATCACATTGCCAGGGATTTCCATCTGGCTGTAAAATCAACAGAAGAGGAAAGGAATGTCCCATTGGCAACTGACTT	TS1330H	miRfirst	CDS	bta-miR-23a	0	.
CCNG1	NM_001013364	chr7	76161525	76161578	HISEQ2:512:C264LACXX:7:1113:14872:50391#7#CAACC	100	+	bta-miR-196a	2	24	53	ATTTTGAGTTGCCAGAGGTAACCTAACCAACTCCCATTATGTTTTGGTACTAA	TAGGTAGTTTCCTGTTGTTGGGAATTTTGAGTTGCCAGAGGTAACCTAACCAACTCCCATTATGTTTTGGTACTAA	TS1330D	miRfirst	3'UTR	bta-miR-196a	0	.
CCNG1	NM_001013364	chr7	76160454	76160489	HISEQ2:512:C264LACXX:7:1214:7359:26431#5#GTATT	100	+	bta-miR-27a-3p	2	22	35	ATTATAACGGATTTAAGCTGTGAAGCCTCAAAACA	TTCACAGTGGCTAAGTTCCGTATTATAACGGATTTAAGCTGTGAAGCCTCAAAACA	TS1330D	miRfirst	3'UTR	bta-miR-27a-3p	0	.
CCNG1	NM_001013364	chr7	76155898	76155952	HISEQ2:512:C264LACXX:7:1115:9188:13393#6#GATTT	100	+	bta-miR-18b	1	23	54	AATTGAATCTGCACATGATAATGGCCTTAGAATGACTGCAAGACTGAGGGACTT	AAGGTGCATCTAGTGCAGATATAATTGAATCTGCACATGATAATGGCCTTAGAATGACTGCAAGACTGAGGGACTT	TS1330G	miRfirst	CDS	bta-miR-18a	0	.
CCNG1	NM_001013364	chr7	76160443	76160496	HISEQ2:536:C2RD9ACXX:1:1110:10099:85320#1#GCAGT	100	+	bta-miR-374a	2	24	53	GATTCCATAATATTATAACGGATTTAAGCTGTGAAGCCTCAAAACATCACAAC	ATATAATACAACCTGCTAAGTGGGATTCCATAATATTATAACGGATTTAAGCTGTGAAGCCTCAAAACATCACAAC	TS1383F	miRfirst	3'UTR	bta-miR-374a	0	.
CCNG1	NM_001013364	chr7	76160450	76160506	HISEQ2:536:C2RD9ACXX:1:1303:10893:11358#1#AGGCT	159.55	+	bta-miR-27a-3p	1	21	56	TTTTATTATAACGGATTTAAGCTGTGAAGCCTCAAAACATCACAACTAGATTAGCA	TCACAGTGGCTAAGTTCCGTTTTTATTATAACGGATTTAAGCTGTGAAGCCTCAAAACATCACAACTAGATTAGCA	TS1383E	miRfirst	3'UTR	bta-miR-27a-3p	0	.
CCNG1	NM_001013364	chr7	76155900	76155936	HISEQ1:586:C6CP2ACXX:8:1102:13692:41778#35#GAAGT	5903.2	+	bta-miR-106b	2	23	36	TTGAATCTGCACATGATAATGGCCTTAGAATGACTG	TAAAGTGCTGACAGTGCAGATATTGAATCTGCACATGATAATGGCCTTAGAATGACTG	TS1524C	miRfirst	CDS	bta-miR-17-5p	0	.
CCNG1	NM_001013364	chr7	76161151	76161196	HISEQ1:586:C6CP2ACXX:8:1116:5876:26750#1#AAAAT	100	+	bta-miR-21	1	25	45	AAAACTTGGTTCTAACTTAGAATTTTGCTTAAAAGGAAGAGAATA	AGCTTATCAGACTGATGTTGACATAAAACTTGGTTCTAACTTAGAATTTTGCTTAAAAGGAAGAGAATA	TS1524H	miRfirst	3'UTR	bta-miR-21	0	.
CCNG1	NM_001013364	chr7	76160594	76160647	HISEQ1:564:C3691ACXX:2:2101:9970:35013#1#TGATG	478.64	+	bta-miR-23a	2	24	53	AATCAAAGTAACAGTATAAATGTGAAATGCAAAAGACAAGCCTGGAAAGGTAA	ATCACATTGCCAGGGATTTCCCAAATCAAAGTAACAGTATAAATGTGAAATGCAAAAGACAAGCCTGGAAAGGTAA	TS1486N	miRfirst	3'UTR	bta-miR-23a	0	.
CCNG1	NM_001013364	chr7	76160457	76160502	HISEQ2:536:C2RD9ACXX:1:2106:4632:71298#2#GGAAT	100	+	bta-miR-27a-3p	1	21	45	ATAACGGATTTAAGCTGTGAAGCCTCAACACATCACAACTAGATT	TCACAGTGGCTAAGTTCCGTATAACGGATTTAAGCTGTGAAGCCTCAACACATCACAACTAGATT	TS1383H	miRfirst	3'UTR	bta-miR-27a-3p	0	.
CCNG1	NM_001013364	chr7	76158021	76158074	HISEQ2:536:C2RD9ACXX:1:2104:15130:72314#1#ATCGA	319.09	+	bta-miR-23a	2	24	53	GGAATGTCCCATTGGCAACTGACTTGATCCGAGTAAGCCAGTACAGGTTCACG	ATCACATTGCCAGGGATTTCAAAGGAATGTCCCATTGGCAACTGACTTGATCCGAGTAAGCCAGTACAGGTTCACG	TS1383G	miRfirst	CDS	bta-miR-23a	0	.
CCNG1	NM_001013364	chr7	76160450	76160505	HISEQ2:536:C2RD9ACXX:1:1201:5101:13605#5#TAGGC	957.28	+	bta-miR-27a-3p	2	22	55	TTTTATTATAACGGATTTAAGCTGTGAAGCCTCAAAACATCACAACTAGATTAGC	TTCACAGTGGCTAAGTTCCGTTTTTATTATAACGGATTTAAGCTGTGAAGCCTCAAAACATCACAACTAGATTAGC	TS1383E	miRfirst	3'UTR	bta-miR-27a-3p	0	.
CCNG1	NM_001013364	chr7	76159527	76159575	HISEQ2:536:C2RD9ACXX:1:2204:9825:93418#1#GAAAA	159.55	+	bta-miR-27a-3p	2	22	48	ATAAACAAAATGGAGTTGGAATAGCAAAGGGGAAAATGACCTCACTGA	TTCACAGTGGCTAAGTTCTGCATAAACAAAATGGAGTTGGAATAGCAAAGGGGAAAATGACCTCACTGA	TS1383F	miRfirst	Intron	bta-miR-27a-3p	0	.
CCNG1	NM_001013364	chr7	76160633	76160662	HISEQ1:586:C6CP2ACXX:8:1114:19776:72318#1#ATGAA	100	+	bta-miR-27a-3p	2	22	29	TCCTGGAAAGGTAAACTGTGAATCTTCAT	TTCACAGTGGCTAAGTTCCGCTCCTGGAAAGGTAAACTGTGAATCTTCAT	TS1524A	miRfirst	3'UTR	bta-miR-27a-3p	0	.
CCNG1	NM_001013364	chr7	76160458	76160509	HISEQ2:512:C264LACXX:7:1106:19060:75853#27#TAGCT	4467.29	+	bta-miR-21	2	26	51	TAACGGATTTAAGCTGTGAAGCCTCAAAACATCACAACTAGATTAGCAGTG	TAGCTTATCAGACTGATGTTGACTATAACGGATTTAAGCTGTGAAGCCTCAAAACATCACAACTAGATTAGCAGTG	TS1330F	miRfirst	3'UTR	bta-miR-21	0	.
CCNG1	NM_001013364	chr7	76159527	76159575	HISEQ2:536:C2RD9ACXX:1:1101:13013:2847#12#GGAAA	2552.73	+	bta-miR-27a-3p	2	22	48	ATAAACAAAATGGAGTTGGAATAGCAAAGGGGAAAATGACCTCACTGA	TTCACAGTGGCTAAGTTCTGCATAAACAAAATGGAGTTGGAATAGCAAAGGGGAAAATGACCTCACTGA	TS1383F	miRfirst	Intron	bta-miR-27a-3p	0	.
CCNG1	NM_001013364	chr7	76160594	76160647	HISEQ1:564:C3691ACXX:2:1103:12739:21400#12#AAGAT	1914.55	+	bta-miR-23a	2	24	53	AATCAAAGTAACAGTATAAATGTGAAATGCAAATGACAAGCCTGGAAAGGTAA	ATCACATTGCCAGGGATTACCATAATCAAAGTAACAGTATAAATGTGAAATGCAAATGACAAGCCTGGAAAGGTAA	TS1486N	miRfirst	3'UTR	bta-miR-23a	0	.
S1PR1	NM_001013585	chr3	44709468	44709505	HISEQ2:536:C2RD9ACXX:1:1203:19970:89314#3#AGAGT	100	-	bta-miR-21	1	25	37	GAGTCAACTCTTCTCATGAGGTGGTCAAAGTATTAGA	AGCTTATCAGACTGATGTTGACATGAGTCAACTCTTCTCATGAGGTGGTCAAAGTATTAGA	TS1383B	miRfirst	Downstream_10k	bta-miR-21	1	ART2A
MCM3	NM_001013586	chr23	25035171	25035213	HISEQ2:536:C2RD9ACXX:1:1201:5280:37288#6#AAATT	100	-	bta-miR-24-3p	2	24	42	CTCCTGCTTCCTGAGCTGTGTCGTCTGTGTGGAGGGCATTGT	TGGCTCAGTTCAGCAGGAACAGTCTCCTGCTTCCTGAGCTGTGTCGTCTGTGTGGAGGGCATTGT	TS1383E	miRfirst	CDS	bta-miR-24-3p	0	.
MCM3	NM_001013586	chr23	25020067	25020120	HISEQ2:512:C264LACXX:7:1110:8132:82079#7#TAAGA	100	-	bta-miR-320	2	24	53	GTTCCTTCCGGTTTCCTCTTCGCCCTCCCCCCAGCCCAGCCTTTGCCTTCATT	AAAAGCTGGGTTGAGAGGGCAAAGTTCCTTCCGGTTTCCTCTTCGCCCTCCCCCCAGCCCAGCCTTTGCCTTCATT	TS1330D	miRfirst	3'UTR	bta-miR-320	0	.
MDH2	NM_001013587	chr25	36322741	36322795	HISEQ2:512:C264LACXX:7:1101:18394:12339#9#TGAGT	100	+	bta-miR-16b	2	23	54	TGGGCAGCCGCTTCCGCTTCTTCTGAAGAACAGCCCGTTGGTGAGCCGCCTGAC	TAGCAGCACGTAAATATTGGCTTGGGCAGCCGCTTCCGCTTCTTCTGAAGAACAGCCCGTTGGTGAGCCGCCTGAC	TS1330C	miRfirst	CDS	bta-miR-15a	0	.
MDH2	NM_001013587	chr25	36324968	36325015	HISEQ2:536:C2RD9ACXX:1:1103:19150:69475#11#ATGGC	3031.37	+	bta-miR-449a	2	24	47	GACCGCTGCCTGTGCCCAGCACTGCCCGGAAGCCATGATCTGCATCA	TGGCAGTGTATTGTTAGCTGGTTGACCGCTGCCTGTGCCCAGCACTGCCCGGAAGCCATGATCTGCATCA	TS1383F	miRfirst	CDS	bta-miR-34a	0	.
MDH2	NM_001013587	chr25	36331599	36331654	HISEQ2:512:C264LACXX:7:1102:11898:63716#18#GTAGA	100	+	bta-miR-27a-3p	2	22	55	AAGAGAAGATGATTGCTGAGGCCATCCCTGAGCTGAAAGCCTCCATCAAGAAAGG	TTCACAGTGGCTAAGTTCCGCAAGAGAAGATGATTGCTGAGGCCATCCCTGAGCTGAAAGCCTCCATCAAGAAAGG	TS1330E	miRfirst	3'UTR	bta-miR-27a-3p	0	.
MDH2	NM_001013587	chr25	36324968	36325015	HISEQ2:536:C2RD9ACXX:1:1312:6983:65956#1#TGGCT	159.55	+	bta-miR-449a	1	23	47	GACCGCTGCCTGTGCCCAGCACTGCCCGGAAGCCATGATCTGCATCA	GGCAGTGTATTGTTAGCTGGTTGACCGCTGCCTGTGCCCAGCACTGCCCGGAAGCCATGATCTGCATCA	TS1383F	miRfirst	CDS	bta-miR-34a	0	.
MDH2	NM_001013587	chr25	36319238	36319291	HISEQ1:586:C6CP2ACXX:8:1213:9007:94202#4#CTTAG	100	+	bta-miR-320	2	24	53	TCCCCGCCCGTCCCAGCCATGCTTTCCGCCCTCGCCCGGCCTGCCGGCGCCGC	AAAAGCTGGGTTGAGAGGGCGAATCCCCGCCCGTCCCAGCCATGCTTTCCGCCCTCGCCCGGCCTGCCGGCGCCGC	TS1524G	miRfirst	CDS	bta-miR-320	0	.
PON2	NM_001013588	chr4	12656368	12656420	HISEQ1:586:C6CP2ACXX:8:1101:1463:69576#45#AGAGG	7498.66	-	bta-miR-20a	2	25	52	AGTACCTGCCATGCACTGACAAAGTTCCAACGGGGAGAGGATGGATATGTGT	TAAAGTGCTTATAGTGCAGGTAGAAGTACCTGCCATGCACTGACAAAGTTCCAACGGGGAGAGGATGGATATGTGT	TS1524D	miRfirst	Intron	bta-miR-17-5p	0	.
PON2	NM_001013588	chr4	12656372	12656420	HISEQ1:586:C6CP2ACXX:8:1315:17970:20041#1#GAGGT	159.55	-	bta-miR-20a	1	24	48	AGTACCTGCCATGCACTGACAAAGTTCCAACGGGGAGAGGATGGATAT	AAAGTGCTTATAGTGCAGGTAGAAGTACCTGCCATGCACTGACAAAGTTCCAACGGGGAGAGGATGGATAT	TS1524D	miRfirst	Intron	bta-miR-17-5p	0	.
PON2	NM_001013588	chr4	12647983	12648036	HISEQ2:512:C264LACXX:7:1105:10859:67551#10#AAGAT	100	-	bta-let-7b	2	24	53	AACCAGCAACGTTGACCCCCAAATGTGTGACATACATAGTAAATTTATTTTGG	TGAGGTAGTAGGTTGTGTGGTTTAACCAGCAACGTTGACCCCCAAATGTGTGACATACATAGTAAATTTATTTTGG	TS1330H	miRfirst	3'UTR	bta-let-7a	0	.
PON2	NM_001013588	chr4	12647836	12647871	HISEQ2:536:C2RD9ACXX:1:2308:19775:10618#1#TGTAA	159.55	-	bta-let-7i	2	24	35	ATACACTCTGCACAAAATAAGCCTCATGTCTGCCT	TGAGGTAGTAGTTTGTGCTGTTAATACACTCTGCACAAAATAAGCCTCATGTCTGCCT	TS1383B	miRfirst	3'UTR	bta-let-7a	0	.
PON2	NM_001013588	chr4	12647836	12647871	HISEQ2:536:C2RD9ACXX:1:1210:11890:32024#1#AATGA	159.55	-	bta-let-7i	2	24	35	ATACACTCTGCACAAAATAAGCCTCATGTCTGCCT	TGAGGTAGTAGTTTGTGCTGTTAATACACTCTGCACAAAATAAGCCTCATGTCTGCCT	TS1383B	miRfirst	3'UTR	bta-let-7a	0	.
PON2	NM_001013588	chr4	12647836	12647871	HISEQ2:536:C2RD9ACXX:1:1206:9320:55920#1#GTGAT	159.55	-	bta-let-7i	1	23	35	ATACACTCTGCACAAAATAAGCCTCATGTCTGCCT	GAGGTAGTAGTTTGTGCTGTTAATACACTCTGCACAAAATAAGCCTCATGTCTGCCT	TS1383B	miRfirst	3'UTR	bta-let-7a	0	.
PON2	NM_001013588	chr4	12647836	12647871	HISEQ2:536:C2RD9ACXX:1:1101:16631:83634#48#AGTGA	13082.76	-	bta-let-7i	2	24	35	ATACACTCTGCACAAAATAAGCCTCATGTCTGCCT	TGAGGTAGTAGTTTGTGCTGTTAATACACTCTGCACAAAATAAGCCTCATGTCTGCCT	TS1383B	miRfirst	3'UTR	bta-let-7a	0	.
PON2	NM_001013588	chr4	12652111	12652139	HISEQ2:512:C264LACXX:7:1109:1109:17959#6#GTGAT	100	-	bta-let-7f	2	24	28	ACAATGACAGCAACTATATCATCATAGA	TGAGGTAGTAGGTTGTATAGTTAACAATGACAGCAACTATATCATCATAGA	TS1330G	miRfirst	Intron	bta-let-7a	0.142857142857	AT_rich
PON2	NM_001013588	chr4	12647670	12647704	HISEQ2:512:C264LACXX:7:1113:16162:24358#14#AGTAT	100	-	bta-miR-30e-5p	2	26	34	TACTTACATCTTTGTTTACTATTAAAGAGTTGGA	TGTAAACATCCTTGACTGGAAGCTATACTTACATCTTTGTTTACTATTAAAGAGTTGGA	TS1330J	miRfirst	3'UTR	bta-miR-30a-5p	0	.
PON2	NM_001013588	chr4	12654567	12654600	HISEQ1:586:C6CP2ACXX:8:1106:16203:77920#9#TGGCA	100	-	bta-miR-29a	1	24	33	AAATAAAAGACGCAGGAATTGTATGGTTTCAGA	TAGCACCATCTGAAATCGGTTAAAAATAAAAGACGCAGGAATTGTATGGTTTCAGA	TS1524E	miRfirst	Intron	bta-miR-29a	0	.
PON2	NM_001013588	chr4	12647790	12647818	HISEQ2:512:C264LACXX:7:1102:7983:9913#14#GAGCG	100	-	bta-miR-374a	2	24	28	AATTCCACTGAAACAGGGTAGATTATAT	TTATAATACAACCTGATAAGTGGAATTCCACTGAAACAGGGTAGATTATAT	TS1330F	miRfirst	3'UTR	bta-miR-374a	0	.
PON2	NM_001013588	chr4	12647926	12647950	HISEQ1:586:C6CP2ACXX:8:1101:4824:50657#24#ACAAA	100	-	bta-miR-23a	24	46	24	TTTAACATAAAAAGAAAGTGAACA	TAGCAGCACGTAAATATTGGCGATCACATTGCCAGGGATTACCACTTTAACATAAAAAGAAAGTGAACA	TS1524F	miRfirst	3'UTR	bta-miR-23a	0	.
PON2	NM_001013588	chr4	12669100	12669126	HISEQ2:536:C2RD9ACXX:1:1307:14103:79221#1#GAAGA	100	-	bta-let-7b	2	24	26	AACTTCGCCGGCGGTCCAGTGATTAA	TGAGGTAGTAGGTTGTGTGGTTAAACTTCGCCGGCGGTCCAGTGATTAA	TS1383B	miRfirst	Intron	bta-let-7a	1	CHR-2_BT
PON2	NM_001013588	chr4	12657097	12657151	HISEQ1:586:C6CP2ACXX:8:1106:16440:60708#8#TAGTT	100	-	bta-let-7b	1	23	54	ATTCTCATTCCTGATTAAACCCTCAAAAAAAAAAAAACTAGAAGTAGAAGGAAA	GAGGTAGTAGGTTGTGTGGTTTATTCTCATTCCTGATTAAACCCTCAAAAAAAAAAAAACTAGAAGTAGAAGGAAA	TS1524H	miRfirst	Intron	bta-let-7a	1	L1M5
TPI1	NM_001013589	chr5	10565676	10565729	HISEQ1:564:C3691ACXX:2:1105:3077:20447#3#GCAAA	957.28	-	bta-let-7b	2	24	53	ACCCCCCACCGCCTACATTGACTTCGCCCGGCAGAAGCTAGATCCCAAGATTG	TGAGGTAGTAGGTTGTGTGGTTCACCCCCCACCGCCTACATTGACTTCGCCCGGCAGAAGCTAGATCCCAAGATTG	TS1486H	miRfirst	CDS	bta-let-7a	0	.
TPI1	NM_001013589	chr5	10566875	10566917	HISEQ1:586:C6CP2ACXX:8:1101:18858:9533#27#GTTAA	4467.29	-	bta-miR-27b	2	23	42	ATCTGGGGGAACTCATCAACACTCTGAACGCGGCCAAGGTGC	TTCACAGTGGCTAAGTTCCGCAATCTGGGGGAACTCATCAACACTCTGAACGCGGCCAAGGTGC	TS1524B	miRfirst	CDS	bta-miR-27a-3p	0	.
TPI1	NM_001013589	chr5	10566882	10566917	HISEQ2:536:C2RD9ACXX:1:1207:20976:96676#3#AGAAA	478.64	-	bta-miR-27a-3p	2	22	35	ATCTGGGGGAACTCATCAACACTCTGAACGCGGCC	TTCACAGTGGCTAAGTTCCGCATCTGGGGGAACTCATCAACACTCTGAACGCGGCC	TS1383E	miRfirst	CDS	bta-miR-27a-3p	0	.
TPI1	NM_001013589	chr5	10566964	10567000	HISEQ2:512:C264LACXX:7:2102:14731:85341#3#GTAGG	100	-	bta-let-7b	19	41	36	TCAGCGTGCCTGCTCCTCAGCCATGGCGCCCTCCAG	TCAGCCCTGGCATGATCTGAGGTAGTAGGTTGTGTGGTTTTCAGCGTGCCTGCTCCTCAGCCATGGCGCCCTCCAG	TS1330D	miRfirst	CDS	bta-let-7a	0	.
TPI1	NM_001013589	chr5	10565675	10565729	HISEQ1:564:C3691ACXX:2:2301:14340:16140#1#CAAAT	159.55	-	bta-let-7b	1	23	54	ACCCCCCACCGCCTACATTGACTTCGCCCGGCAGAAGCTAGATCCCAAGATTGC	GAGGTAGTAGGTTGTGTGGTTCACCCCCCACCGCCTACATTGACTTCGCCCGGCAGAAGCTAGATCCCAAGATTGC	TS1486H	miRfirst	CDS	bta-let-7a	0	.
TPI1	NM_001013589	chr5	10566875	10566918	HISEQ1:586:C6CP2ACXX:8:2207:6046:13704#1#GTTAA	100	-	bta-miR-27a-3p	2	22	43	AATCTGGGGGAACTCATCAACACTCTGAACGCGGCCAAGGTGC	TTCACAGTGGCTAAGTTCCGCAATCTGGGGGAACTCATCAACACTCTGAACGCGGCCAAGGTGC	TS1524A	miRfirst	CDS	bta-miR-27a-3p	0	.
TPI1	NM_001013589	chr5	10564090	10564143	HISEQ2:512:C264LACXX:7:1109:4754:5252#17#GTATG	100	-	bta-let-7c	2	24	53	TCAATGCCAAACAATAAGCCCTGTCTATCTCTACTACCCTTCCTGCTGAGCCA	TGAGGTAGTAGGTTGTGTGGTTATCAATGCCAAACAATAAGCCCTGTCTATCTCTACTACCCTTCCTGCTGAGCCA	TS1330E	miRfirst	3'UTR	bta-let-7a	0	.
TPI1	NM_001013589	chr5	10564077	10564128	HISEQ1:564:C3691ACXX:2:1201:13271:94990#6#AAGCA	100	-	bta-miR-21	2	26	51	AAGCCCTGTCTATCTCTACTACCCTTCCTGCTGAGCCAGGGACTAGGTAGC	TAGCTTATCAGACTGATGTTGACATAAGCCCTGTCTATCTCTACTACCCTTCCTGCTGAGCCAGGGACTAGGTAGC	TS1486M	miRfirst	3'UTR	bta-miR-21	0	.
TPI1	NM_001013589	chr5	10566879	10566917	HISEQ1:586:C6CP2ACXX:8:1113:19164:14433#4#TCGTT	638.18	-	bta-miR-27a-3p	1	21	38	ATCTGGGGGAACTCATCAACACTCTGAACGCGGCCAAG	TCACAGTGGCTAAGTTCTGCATCTGGGGGAACTCATCAACACTCTGAACGCGGCCAAG	TS1524G	miRfirst	CDS	bta-miR-27a-3p	0	.
TPI1	NM_001013589	chr5	10564016	10564069	HISEQ1:586:C6CP2ACXX:8:2107:8110:88020#1#AGAGG	100	-	bta-let-7f	2	24	53	CTAGTAACTGTACTGCCCCCCGACCTCCACACATGCTTCTCGTGGTGTCGCCT	TGAGGTAGTAGGTTGTATAGTTCCTAGTAACTGTACTGCCCCCCGACCTCCACACATGCTTCTCGTGGTGTCGCCT	TS1524H	miRfirst	3'UTR	bta-let-7a	0	.
TPI1	NM_001013589	chr5	10565288	10565343	HISEQ1:586:C6CP2ACXX:8:1113:3058:86555#10#TGTGG	100	-	bta-miR-27a-3p	2	22	55	TAGCTGATTGGGCAGAAAGTGGCCCATGCCCTGGCAGAGGGACTTGGAGTGATTG	TTCACAGTGGCTAAGTTCCGTTAGCTGATTGGGCAGAAAGTGGCCCATGCCCTGGCAGAGGGACTTGGAGTGATTG	TS1524E	miRfirst	CDS	bta-miR-27a-3p	0	.
TPI1	NM_001013589	chr5	10563992	10564043	HISEQ2:536:C2RD9ACXX:1:1205:14530:39129#1#GGAAT	100	-	bta-miR-21	2	26	51	CCACACATGTTTCTCGTGGTGTCGCCTGACCCCTCTCGTGGCCGAATCCAA	TAGCTTATCAGACTGATGTTGACTTCCACACATGTTTCTCGTGGTGTCGCCTGACCCCTCTCGTGGCCGAATCCAA	TS1383F	miRfirst	3'UTR	bta-miR-21	0	.
TPI1	NM_001013589	chr5	10563960	10564001	HISEQ2:536:C2RD9ACXX:1:1102:15302:44420#8#TTAAG	100	-	bta-let-7f	2	24	41	CGAATCCAAAGTACCTCTTCCTTTACCGTTTACACCCTACC	TGAGGTAGTAGGTTGTATAGTTCCGAATCCAAAGTACCTCTTCCTTTACCGTTTACACCCTACC	TS1383G	miRfirst	3'UTR	bta-let-7a	0	.
TPI1	NM_001013589	chr5	10563957	10563979	HISEQ1:586:C6CP2ACXX:8:1102:21185:24331#51#ATAAA	100	-	bta-let-7f	2	24	22	TTACCGTTTACACCCTACCTTG	TGAGGTAGTAGGTTGTATAGTTTTTACCGTTTACACCCTACCTTG	TS1524B	miRfirst	3'UTR	bta-let-7a	0	.
TPI1	NM_001013589	chr5	10566879	10566922	HISEQ2:512:C264LACXX:7:1115:12918:45789#7#GAGTT	1276.37	-	bta-miR-27a-3p	1	21	43	TAACAATCTGGGGGAACTCATCAACACTCTGAACGCGGCCAAG	TCACAGTGGCTAAGTTCCGCTAACAATCTGGGGGAACTCATCAACACTCTGAACGCGGCCAAG	TS1330D	miRfirst	CDS	bta-miR-27a-3p	0	.
TPI1	NM_001013589	chr5	10564056	10564109	HISEQ2:536:C2RD9ACXX:1:1301:17682:54759#1#GAGTG	100	-	bta-miR-24-3p	2	24	53	TACCCTTCCTGCTGAGCCAGGGACTAGGTAGCTCAGAAGCCTAGTAACTGTAT	TGGCTCAGTTCAGCAGGAACAGCTACCCTTCCTGCTGAGCCAGGGACTAGGTAGCTCAGAAGCCTAGTAACTGTAT	TS1383D	miRfirst	3'UTR	bta-miR-24-3p	0	.
TPI1	NM_001013589	chr5	10566879	10566922	HISEQ2:536:C2RD9ACXX:1:1304:2584:93496#3#ACGAG	478.64	-	bta-miR-27a-3p	2	22	43	TAACAATCTGGGGGAACTCATCAACACTCTGAACGCGGCCAAG	TTCACAGTGGCTAAGTTCCGCTAACAATCTGGGGGAACTCATCAACACTCTGAACGCGGCCAAG	TS1383E	miRfirst	CDS	bta-miR-27a-3p	0	.
TPI1	NM_001013589	chr5	10566895	10566939	HISEQ2:512:C264LACXX:7:2311:14702:8712#1#GGATG	159.55	-	bta-miR-484	2	24	44	TAGATGAACGGGAGGAAGAACAATCTGGGGGAACTCATCAACAC	TCAGGCTCAGTCCCCTCCCGATTTAGATGAACGGGAGGAAGAACAATCTGGGGGAACTCATCAACAC	TS1330D	miRfirst	CDS	bta-miR-484	0	.
TPI1	NM_001013589	chr5	10563917	10563964	HISEQ2:512:C264LACXX:7:1106:12722:29289#7#TAAGT	100	-	bta-let-7b	1	23	47	TACCTTGTCATGGTTGGGACCAGAACAATCCCGCCTCCACTTACTAT	GAGGTAGCAGGTTGTGTGGTTTTACCTTGTCATGGTTGGGACCAGAACAATCCCGCCTCCACTTACTAT	TS1330D	miRfirst	3'UTR	bta-let-7a	0	.
TPI1	NM_001013589	chr5	10563656	10563711	HISEQ1:586:C6CP2ACXX:8:1102:18109:53377#10#AAGCA	100	-	bta-miR-27a-3p	2	22	55	GTGTGTGTTGCGTCTGAGCAGTCCCGCGTGTGGGGGAATAAACACCTGGCACTGA	TTCACAGTGGCTAAGTTCCGTGTGTGTGTTGCGTCTGAGCAGTCCCGCGTGTGGGGGAATAAACACCTGGCACTGA	TS1524B	miRfirst	3'UTR	bta-miR-27a-3p	0	.
TPI1	NM_001013589	chr5	10565659	10565712	HISEQ1:564:C3691ACXX:2:1102:11602:45390#57#AAAAC	9732.3	-	bta-miR-221	2	24	53	TTGACTTCGCCCGGCAGAAGCTAGATCCCAAGATTGCCGTGGCTGCGCAGAAC	AGCTACATTGTCTGCTGGGTTTATTGACTTCGCCCGGCAGAAGCTAGATCCCAAGATTGCCGTGGCTGCGCAGAAC	TS1486I	miRfirst	CDS	bta-miR-221	0	.
TPI1	NM_001013589	chr5	10563997	10564032	HISEQ2:536:C2RD9ACXX:1:1102:12482:35271#13#TTATG	100	-	bta-miR-31	2	23	35	TCTCGTGGTGTCGCCTGACCCCTCTCGTGGCCGAA	AGGCAAGATGCTGGCATAGCTGTCTCGTGGTGTCGCCTGACCCCTCTCGTGGCCGAA	TS1383D	miRfirst	3'UTR	bta-miR-31	0	.
TPI1	NM_001013589	chr5	10566895	10566939	HISEQ2:512:C264LACXX:7:1202:13120:31544#4#GATGT	638.18	-	bta-miR-484	1	23	44	TAGATGAACGGGAGGAAGAACAATCTGGGGGAACTCATCAACAC	CAGGCTCAGTCCCCTCCCGATTTAGATGAACGGGAGGAAGAACAATCTGGGGGAACTCATCAACAC	TS1330D	miRfirst	CDS	bta-miR-484	0	.
TPI1	NM_001013589	chr5	10563918	10563959	HISEQ2:536:C2RD9ACXX:1:2101:9568:75895#2#GGTGC	100	-	bta-miR-30b-5p	2	24	41	TGTCATGGTTGGGACCAGAACAATCCCGCCTCCACTTACTA	TGTAAACATCCTACACTCAGCTTTGTCATGGTTGGGACCAGAACAATCCCGCCTCCACTTACTA	TS1383G	miRfirst	3'UTR	bta-miR-30a-5p	0	.
TPI1	NM_001013589	chr5	10563938	10563989	HISEQ1:586:C6CP2ACXX:8:1116:19336:43038#4#AGCTG	100	-	bta-miR-30d	2	26	51	ACCTCTTCCTTTACCGTTTACACCCTACCTTGTCATGGTTGGGACCAGAAC	TGTAAACATCCTCGACTGGAAGCTTACCTCTTCCTTTACCGTTTACACCCTACCTTGTCATGGTTGGGACCAGAAC	TS1524E	miRfirst	3'UTR	bta-miR-30a-5p	0	.
TPI1	NM_001013589	chr5	10565658	10565712	HISEQ1:564:C3691ACXX:2:2102:11277:78907#1#AAACA	159.55	-	bta-miR-221	1	23	54	TTGACTTCGCCCGGCAGAAGCTAGATCCCAAGATTGCCGTGGCTGCGCAGAACT	GCTACATTGTCTGCTGGGTTTATTGACTTCGCCCGGCAGAAGCTAGATCCCAAGATTGCCGTGGCTGCGCAGAACT	TS1486I	miRfirst	CDS	bta-miR-221	0	.
TPI1	NM_001013589	chr5	10563683	10563736	HISEQ2:512:C264LACXX:7:1212:4506:98307#2#AAAGA	100	-	bta-miR-23a	2	24	53	GCTCCCTCCCACGGTGCCAACGCCTGTGTGTGTTGCGTCTGAGCAGTCCCGCG	ATCACATTGCCAGGGATTTCCATGCTCCCTCCCACGGTGCCAACGCCTGTGTGTGTTGCGTCTGAGCAGTCCCGCG	TS1330C	miRfirst	3'UTR	bta-miR-23a	0	.
TPI1	NM_001013589	chr5	10563943	10563994	HISEQ1:586:C6CP2ACXX:8:1102:12441:24681#6#GGTTG	957.28	-	bta-miR-30d	2	26	51	AAAGTACCTCTTCCTTTACCGTTTACACCCTACCTTGTCATGGTTGGGACC	TGTAAACATCCTCGACTGGAAGCTCAAAGTACCTCTTCCTTTACCGTTTACACCCTACCTTGTCATGGTTGGGACC	TS1524A	miRfirst	3'UTR	bta-miR-30a-5p	0	.
TPI1	NM_001013589	chr5	10563944	10563994	HISEQ1:586:C6CP2ACXX:8:2213:1899:2326#1#GGGTT	159.55	-	bta-miR-30d	3	27	50	AAAGTACCTCTTCCTTTACCGTTTACACCCTACCTTGTCATGGTTGGGAC	GTGTAAACATCCTCGACTGGAAGCTCAAAGTACCTCTTCCTTTACCGTTTACACCCTACCTTGTCATGGTTGGGAC	TS1524A	miRfirst	3'UTR	bta-miR-30a-5p	0	.
TPI1	NM_001013589	chr5	10563802	10563855	HISEQ2:536:C2RD9ACXX:1:1206:13452:27791#3#GAGTG	100	-	bta-miR-23a	2	24	53	TTTGCTCGTGGGTCCCCTCAGTCCCCAGTGAAGACAGGAGAGAACTGGTCCTG	ATCACATTGCCAGGGATTACCACTTTGCTCGTGGGTCCCCTCAGTCCCCAGTGAAGACAGGAGAGAACTGGTCCTG	TS1383F	miRfirst	3'UTR	bta-miR-23a	0	.
TPM1	NM_001013590	chr10	47007394	47007435	HISEQ2:512:C264LACXX:7:2109:1451:51849#1#TAAAG	100	-	bta-miR-26a	2	24	41	TCCAGGAATCATTGAGGAAGCAGAAAGATTTCCACTCAAAC	TTCAAGTAATCCAGGATAGGCTGTCCAGGAATCATTGAGGAAGCAGAAAGATTTCCACTCAAAC	TS1330C	miRfirst	Downstream_10k	bta-miR-26a	0	.
TPM1	NM_001013590	chr10	47007013	47007057	HISEQ2:512:C264LACXX:7:1305:17882:12914#9#AAATA	100	-	bta-miR-103	2	25	44	AAGAGTTACAACTGTATGGAAGCCTTGTACAATGATATGGAATA	AGCAGCATTGTACAGGGCTATGATAAGAGTTACAACTGTATGGAAGCCTTGTACAATGATATGGAATA	TS1330C	miRfirst	Downstream_10k	bta-miR-103	0	.
TPM1	NM_001013590	chr10	47010866	47010917	HISEQ2:512:C264LACXX:7:1105:2153:19326#21#TAAGT	100	-	bta-miR-21	2	26	51	ATTTTCAAACATAATCCTCCCAGGCCCCCCAAGCATACCAGTTCTATGGTA	TAGCTTATCAGACTGATGTTGACATATTTTCAAACATAATCCTCCCAGGCCCCCCAAGCATACCAGTTCTATGGTA	TS1330E	miRfirst	Downstream_10k	bta-miR-21	0	.
TPM1	NM_001013590	chr10	47011558	47011586	HISEQ1:564:C3691ACXX:2:1101:7662:29105#19#AAGGT	100	-	bta-miR-21	2	26	28	TAATCTAGACAGTCTCTCTCCCTTGAGA	TAGCTTATCAGACTGATGTTGACAATAATCTAGACAGTCTCTCTCCCTTGAGA	TS1486D	miRfirst	Downstream_10k	bta-miR-21	0	.
TPM1	NM_001013590	chr10	47007716	47007741	HISEQ1:586:C6CP2ACXX:8:2211:15108:17804#1#GTGCT	319.09	-	bta-miR-10b	1	24	25	GACTTTACTGGAGTTAAACAACATG	ACCCTGTAGAACCGAATTTGTCAGACTTTACTGGAGTTAAACAACATG	TS1524H	miRfirst	Downstream_10k	bta-miR-10a	0	.
TPM1	NM_001013590	chr10	47007313	47007366	HISEQ2:512:C264LACXX:7:1114:9389:99072#14#ATTAC	100	-	bta-miR-26a	2	24	53	AAACAATCGGGTGTGGATTGGTGCTACTTTAAACAAAAGGTCCCACTATGGTC	TTCAAGTAATCCAGGATAGGCTGAAACAATCGGGTGTGGATTGGTGCTACTTTAAACAAAAGGTCCCACTATGGTC	TS1330H	miRfirst	Downstream_10k	bta-miR-26a	0	.
TPM1	NM_001013590	chr10	47007362	47007397	HISEQ1:586:C6CP2ACXX:8:1105:19956:68291#38#AAAAT	6541.38	-	bta-miR-21	1	25	35	AACTGCCAATGACCAGGAAGGGTAATGTTGGAAAC	AGCTTATCAGACTGATGTTGACCAAACTGCCAATGACCAGGAAGGGTAATGTTGGAAAC	TS1524B	miRfirst	Downstream_10k	bta-miR-21	0	.
TPM1	NM_001013590	chr10	47007271	47007297	HISEQ2:512:C264LACXX:7:1108:12024:72637#12#AAAAC	100	-	bta-miR-27b	2	23	26	ACGATTTAGAAGTCTGTCCAACACTA	TTCACAGTGGCTAAGTTCCGCTACGATTTAGAAGTCTGTCCAACACTA	TS1330F	miRfirst	Downstream_10k	bta-miR-27a-3p	0	.
TPM1	NM_001013590	chr10	47025535	47025577	HISEQ2:512:C264LACXX:7:2206:10716:30993#2#GGTTG	319.09	-	bta-miR-26b	2	24	42	GAAAACAACCTTAGAAAATACCTGAATAAGCCTCAGAACTCA	TTCAAGTAATTCAGGATAGGTTTGAAAACAACCTTAGAAAATACCTGAATAAGCCTCAGAACTCA	TS1330C	miRfirst	Intron	bta-miR-26a	0	.
TPM1	NM_001013590	chr10	47016626	47016680	HISEQ2:512:C264LACXX:7:1108:2994:45243#2#ATGGT	100	-	bta-let-7c	1	23	54	CTGACAAGCTGAAGGAGGTAATATTAGGGGTGTTTTGAACAAAGCCAACTGGAT	GAGGTAGTAGGTTGTGTGGTTTCTGACAAGCTGAAGGAGGTAATATTAGGGGTGTTTTGAACAAAGCCAACTGGAT	TS1330C	miRfirst	CDS	bta-let-7a	0	.
TPM1	NM_001013590	chr10	47032283	47032307	HISEQ2:512:C264LACXX:7:1101:7407:59698#6#CCAGT	100	-	bta-miR-27a-3p	1	21	24	TTGGAACTGACTTGAAGGGCCTTC	TCACAGTGGCTAAGTTCCGCTTGGAACTGACTTGAAGGGCCTTC	TS1330J	miRfirst	Intron	bta-miR-27a-3p	0	.
TPM1	NM_001013590	chr10	47007346	47007397	HISEQ1:586:C6CP2ACXX:8:2306:8653:55410#2#TCAAA	319.09	-	bta-miR-21	2	26	51	AACTGCCAATGACCAGGAAGGGTAATGTTGGAAACAATCGGGTGTGGATTG	TAGCTTATCAGACTGATGTTGACCAAACTGCCAATGACCAGGAAGGGTAATGTTGGAAACAATCGGGTGTGGATTG	TS1524H	miRfirst	Downstream_10k	bta-miR-21	0	.
TPM1	NM_001013590	chr10	47034949	47034981	HISEQ1:586:C6CP2ACXX:8:1101:5695:30514#58#TAACA	100	-	bta-miR-23a	2	24	32	TATGCCCAGGAGAAGCTGGAGCTGGCGGAGAA	ATCACATTGCCAGGGATTACCACTATGCCCAGGAGAAGCTGGAGCTGGCGGAGAA	TS1524C	miRfirst	CDS	bta-miR-23a	0	.
TPM1	NM_001013590	chr10	47007121	47007152	HISEQ2:512:C264LACXX:7:1304:16994:84049#7#GTGCA	100	-	bta-let-7c	2	24	31	TACAACTTGTGGGATAGCATGCGATGTGGAT	TGAGGTAGTAGGTTGTGTGGTTTTACAACTTGTGGGATAGCATGCGATGTGGAT	TS1330E	miRfirst	Downstream_10k	bta-let-7a	0	.
TPM1	NM_001013590	chr10	47013472	47013523	HISEQ2:536:C2RD9ACXX:1:1103:10116:44923#10#AAGCT	2074.1	-	bta-miR-21	2	26	51	TTGCAGCATCACGTTTGGTTATGTACTCTGAAAGGTGGGCTTAGCTTAAAA	TAGCTTATCAGACTGATGTTGACACTTGCAGCATCACGTTTGGTTATGTACTCTGAAAGGTGGGCTTAGCTTAAAA	TS1383H	miRfirst	Intron	bta-miR-21	0	.
TPM1	NM_001013590	chr10	47007265	47007293	HISEQ2:512:C264LACXX:7:1116:3406:27107#3#AAAGG	100	-	bta-miR-27a-3p	2	22	28	ATTAGAAGTCTGTCCAACACTAATTTAT	TTCACAGTGGCTAAGTTCCGCATTAGAAGTCTGTCCAACACTAATTTAT	TS1330C	miRfirst	Downstream_10k	bta-miR-27a-3p	0	.
TPM1	NM_001013590	chr10	47007268	47007289	HISEQ2:536:C2RD9ACXX:1:2104:12900:96333#1#GTGGC	159.55	-	bta-miR-27b	2	23	21	GAAGTCTGTCCAACACTAATT	TTCACAGTGGCTAAGTTCCGCTGAAGTCTGTCCAACACTAATT	TS1383G	miRfirst	Downstream_10k	bta-miR-27a-3p	0	.
TPM1	NM_001013590	chr10	47007410	47007447	HISEQ2:536:C2RD9ACXX:1:1307:15889:46106#3#GAGAT	797.73	-	bta-miR-26a	2	24	37	ATGCTTAGTCAGTCCAGGAATCCTTGAGGAAGCAGAA	TTCAAGTAATCCAGGATAGGCTTATGCTTAGTCAGTCCAGGAATCCTTGAGGAAGCAGAA	TS1383E	miRfirst	Downstream_10k	bta-miR-26a	0	.
TPM1	NM_001013590	chr10	47035028	47035059	HISEQ1:564:C3691ACXX:2:1104:17044:57527#45#ATGGC	100	-	bta-miR-92	2	24	31	GAAGATGAGCTGGTGTCGCTGCAAAAGAAAC	TATTGCACTTGTCCCGGCCTGTTGAAGATGAGCTGGTGTCGCTGCAAAAGAAAC	TS1486K	miRfirst	CDS	bta-miR-25	0	.
TPM1	NM_001013590	chr10	47025525	47025578	HISEQ2:512:C264LACXX:7:1203:6466:64929#4#GTTTA	638.18	-	bta-let-7f	2	24	53	TGAAAACAACCTTAGAAAATACCTGAATAAGCCTCAGAACTCAGAGAATACAT	TGAGGTAGTAGGTTGTATAGTTATGAAAACAACCTTAGAAAATACCTGAATAAGCCTCAGAACTCAGAGAATACAT	TS1330D	miRfirst	Intron	bta-let-7a	0	.
TPM1	NM_001013590	chr10	47007268	47007290	HISEQ2:536:C2RD9ACXX:1:2108:8985:50622#1#AGGCT	100	-	bta-miR-27a-3p	1	21	22	TGAAGTCTGTCCAACACTAATT	TCACAGTGGCTAAGTTCCTCTGAAGTCTGTCCAACACTAATT	TS1383G	miRfirst	Downstream_10k	bta-miR-27a-3p	0	.
TPM1	NM_001013590	chr10	47007121	47007170	HISEQ2:536:C2RD9ACXX:1:1104:12223:43139#7#ATAAA	100	-	bta-miR-660	2	24	49	GGCGTATTTGCAGCTCGTTACAACTTGTGGGATAGCATGCGATGTGGAT	TACCCATTGCATATCGGAGCTGAGGCGTATTTGCAGCTCGTTACAACTTGTGGGATAGCATGCGATGTGGAT	TS1383F	miRfirst	Downstream_10k	bta-miR-660	0	.
TPM1	NM_001013590	chr10	47019345	47019398	HISEQ2:512:C264LACXX:7:2312:17184:32500#1#TGGTG	100	-	bta-miR-23a	2	24	53	TCATTGAGAGCCGAGCCCAAAAGGATGAGGAGAAGATGGAGATTCAGGAGATC	ATCACATTGCCAGGGATTTCCAATCATTGAGAGCCGAGCCCAAAAGGATGAGGAGAAGATGGAGATTCAGGAGATC	TS1330C	miRfirst	CDS	bta-miR-23a	0	.
TPM1	NM_001013590	chr10	47007000	47007026	HISEQ2:512:C264LACXX:7:2115:18151:42664#5#AAAGT	100	-	bta-miR-19a	1	24	26	ATGATATGGAATAAATGCACATTGTA	GTGCAAATCCATGCAAAACTGAAATGATATGGAATAAATGCACATTGTA	TS1330C	miRfirst	Downstream_10k	bta-miR-19a	0	.
TPM1	NM_001013590	chr10	47007208	47007251	HISEQ2:512:C264LACXX:7:1113:20996:55310#5#CAACC	100	-	bta-let-7f	2	24	43	TACAATGAGGTGAGACTGTGGATCCTGTCTGTCAGAATTCACT	TGAGGTAGTAGGTTGTATAGTTTTACAATGAGGTGAGACTGTGGATCCTGTCTGTCAGAATTCACT	TS1330D	miRfirst	Downstream_10k	bta-let-7a	0	.
TPM1	NM_001013590	chr10	47007178	47007222	HISEQ2:536:C2RD9ACXX:1:1304:11566:64330#1#TAAAT	159.55	-	bta-miR-21	1	25	44	TGTCAGAATTCACTAAAACTGAAGCTTTGTAAGCCACTGTGCTC	AGCTTATCAGACTGATGTTGACTCTGTCAGAATTCACTAAAACTGAAGCTTTGTAAGCCACTGTGCTC	TS1383H	miRfirst	Downstream_10k	bta-miR-21	0	.
TPM1	NM_001013590	chr10	47007178	47007222	HISEQ2:536:C2RD9ACXX:1:1101:1711:27123#10#ATAAA	2393.19	-	bta-miR-21	2	26	44	TGTCAGAATTCACTAAAACTGAAGCTTTGTAAGCCACTGTGCTC	TAGCTTATCAGACTGATGTTGACTCTGTCAGAATTCACTAAAACTGAAGCTTTGTAAGCCACTGTGCTC	TS1383H	miRfirst	Downstream_10k	bta-miR-21	0	.
TPM1	NM_001013590	chr10	47007030	47007083	HISEQ1:564:C3691ACXX:2:1215:13968:86200#2#GAAGC	100	-	bta-miR-30b-5p	2	24	53	CAATGGTGAAGAAAACACATTGTCTTAAGAGTTACAACTGTATGGAAGCCTTG	TGTAAACATCCTACACTCAGCTACAATGGTGAAGAAAACACATTGTCTTAAGAGTTACAACTGTATGGAAGCCTTG	TS1486H	miRfirst	Downstream_10k	bta-miR-30a-5p	0	.
TPM1	NM_001013590	chr10	47007237	47007291	HISEQ2:536:C2RD9ACXX:1:1104:11384:27861#1#ATTGG	159.55	-	bta-miR-27b	2	23	54	TAGAAGTCTGTCCAACACTAATTTATTTTGTTGTGAGTTTTACAATGAGGTGAG	TTCACAGTGGCTAAGTTCCGCTTAGAAGTCTGTCCAACACTAATTTATTTTGTTGTGAGTTTTACAATGAGGTGAG	TS1383G	miRfirst	Downstream_10k	bta-miR-27a-3p	0	.
TPM1	NM_001013590	chr10	47007439	47007494	HISEQ2:512:C264LACXX:7:1315:8425:49146#2#ATTGG	100	-	bta-miR-27a-3p	2	22	55	TTTCCCAAGTTGACATTGCCACACCGTAGAGAGTTTAGCGACACAGTATGCTTAG	TTCACAGTGGCTAAGTTCCGCTTTCCCAAGTTGACATTGCCACACCGTAGAGAGTTTAGCGACACAGTATGCTTAG	TS1330D	miRfirst	Downstream_10k	bta-miR-27a-3p	0	.
TPM1	NM_001013590	chr10	47015600	47015643	HISEQ2:512:C264LACXX:7:1215:15295:21682#1#TTGGA	100	-	bta-miR-103	2	25	43	GGGGGTTGGTTCAGATGATACCCAAGCTGGTGGAAAAGAGAAG	AGCAGCATTGTACAGGGCTATGTTGGGGGTTGGTTCAGATGATACCCAAGCTGGTGGAAAAGAGAAG	TS1330C	miRfirst	Intron	bta-miR-103	0	.
TPM1	NM_001013590	chr10	47025538	47025577	HISEQ2:536:C2RD9ACXX:1:1101:10487:89186#10#GTTGT	2712.28	-	bta-let-7b	2	24	39	GAAAACAACCTTAGAAAATACCTGAATAAGCCTCAGAAC	TGAGGTAGTAGGTTGTGTGGTTTGAAAACAACCTTAGAAAATACCTGAATAAGCCTCAGAAC	TS1383F	miRfirst	Intron	bta-let-7a	0	.
TPM1	NM_001013590	chr10	47007276	47007330	HISEQ1:564:C3691ACXX:2:1315:9795:12682#4#GGAAT	638.18	-	bta-miR-27b	2	23	54	AAGGTCCCACTATGGTCTCTCCTTAAATATTGTACGATTTAGAAGTCTGTCCAA	TTCACAGTGGCTAAGTTCTGAAAAGGTCCCACTATGGTCTCTCCTTAAATATTGTACGATTTAGAAGTCTGTCCAA	TS1486D	miRfirst	Downstream_10k	bta-miR-27a-3p	0	.
TPM1	NM_001013590	chr10	47007022	47007058	HISEQ2:512:C264LACXX:7:1115:3637:56310#14#GATAC	100	-	bta-miR-27a-3p	2	22	36	TAAGAGTTACAACTGTATGGAAGCCTTGTACAATGA	TTCACAGTGGCTAAGTTCCGCTAAGAGTTACAACTGTATGGAAGCCTTGTACAATGA	TS1330E	miRfirst	Downstream_10k	bta-miR-27a-3p	0	.
TPM1	NM_001013590	chr10	47007706	47007759	HISEQ2:512:C264LACXX:7:1107:13078:63734#12#AGAGG	100	-	bta-let-7f	2	24	53	GCACCAGATGCTGGATCAGACTTTACTGGAGTTAAACAACATGTGAAAACCTC	TGAGGTAGTAGGTTGTATAGTTTGCACCAGATGCTGGATCAGACTTTACTGGAGTTAAACAACATGTGAAAACCTC	TS1330F	miRfirst	Downstream_10k	bta-let-7a	0	.
TPM1	NM_001013590	chr10	47017266	47017308	HISEQ1:564:C3691ACXX:2:1108:2933:14410#5#CAGAT	100	-	bta-let-7b	2	24	42	CTCCCACCCTTTCTACCTCTGATCGAAAACATTAGCAAATGT	TGAGGTAGTAGGTTGTGTGGTAACTCCCACCCTTTCTACCTCTGATCGAAAACATTAGCAAATGT	TS1486F	miRfirst	CDS	bta-let-7a	0	.
TPM1	NM_001013590	chr10	47007706	47007747	HISEQ2:536:C2RD9ACXX:1:1103:13583:44336#10#TAACG	100	-	bta-miR-27b	2	23	41	GGATCAGACTTTACTGGAGTTAAACAACATGTGAAAACCTC	TTCACAGTGGCTAAGTTCCGCTGGATCAGACTTTACTGGAGTTAAACAACATGTGAAAACCTC	TS1383G	miRfirst	Downstream_10k	bta-miR-27a-3p	0	.
TPM1	NM_001013590	chr10	47005593	47005646	HISEQ2:512:C264LACXX:7:1216:10366:73143#7#TGAGC	100	-	bta-let-7f	2	24	53	AAATGATAACCAACAAAAACTATTGTATAGCACATGGAACTCTGCTCAAATGT	TGAGGTAGTAGGTTGTATAGTTAAAATGATAACCAACAAAAACTATTGTATAGCACATGGAACTCTGCTCAAATGT	TS1330E	miRfirst	Downstream_10k	bta-let-7a	1	L1-2_BT
TPM1	NM_001013590	chr10	47015288	47015313	HISEQ1:564:C3691ACXX:2:2107:19334:68564#1#GAGAA	159.55	-	bta-miR-27b	2	23	25	AAAACAATGCCCGTGGCTATTCTTT	TTCACAGTGGCTAAGTTCCGCTAAAACAATGCCCGTGGCTATTCTTT	TS1486D	miRfirst	Intron	bta-miR-27a-3p	0	.
TPM1	NM_001013590	chr10	47007398	47007440	HISEQ2:536:C2RD9ACXX:1:1104:16544:14909#10#AAATA	100	-	bta-miR-21	2	26	42	GTCAGTCCAGGAATCCTTGAGGAAGCAGAAAGATTTCCACTC	TAGCTTATCAGACTGATGTTGACTAGTCAGTCCAGGAATCCTTGAGGAAGCAGAAAGATTTCCACTC	TS1383E	miRfirst	Downstream_10k	bta-miR-21	0	.
TPM1	NM_001013590	chr10	47006065	47006111	HISEQ2:512:C264LACXX:7:1108:6823:37311#9#AATGT	100	-	bta-miR-1468	2	24	46	TAAAGCAAACACAGTAAAACGGAAACATTCATTTGGATGCACAGAT	CTCCGTTTGCCTGTTTTGCTGTATAAAGCAAACACAGTAAAACGGAAACATTCATTTGGATGCACAGAT	TS1330J	miRfirst	Downstream_10k	bta-miR-1468	0	.
TPM1	NM_001013590	chr10	47023053	47023105	HISEQ2:536:C2RD9ACXX:1:1102:3388:99569#10#TGAAA	100	-	bta-miR-181a	1	25	52	TTCTCACTGTGCATCTATAATGATTGACTTTGTGGGTGGGTACAGTTGTAAA	ACATTCAACGCTGTCGGTGAGTTTTTCTCACTGTGCATCTATAATGATTGACTTTGTGGGTGGGTACAGTTGTAAA	TS1383H	miRfirst	Intron	bta-miR-181a	0	.
TPM1	NM_001013590	chr10	47021478	47021531	HISEQ1:564:C3691ACXX:2:1101:11703:98578#7#AATGA	100	-	bta-let-7b	2	24	53	ATCCTCTCCAACACTAAAACACCTCTCATTCTCTGCCCAGGCTGAAGCCGACG	TGAGGTAGTAGGTTGTGTGGTTAATCCTCTCCAACACTAAAACACCTCTCATTCTCTGCCCAGGCTGAAGCCGACG	TS1486H	miRfirst	CDS	bta-let-7a	0	.
TPM1	NM_001013590	chr10	47034949	47034980	HISEQ1:586:C6CP2ACXX:8:1115:1735:51155#1#TAACA	100	-	bta-miR-23b-3p	2	25	31	ATGCCCAGGAGAAGCTGGAGCTGGCGGAGAA	ATCACATTGCCAGGGATTAACACTATGCCCAGGAGAAGCTGGAGCTGGCGGAGAA	TS1524C	miRfirst	CDS	bta-miR-23a	0	.
TPM1	NM_001013590	chr10	47007277	47007330	HISEQ1:564:C3691ACXX:2:1106:1319:51116#8#ACCTG	1276.37	-	bta-let-7a	2	24	53	AAGGTCCCACTATGGTCTCTCCTTAAATATTGTACGATTTAGAAGTCTGTCCA	TGAGGTAGTAGGTTGTATAGTAAAAGGTCCCACTATGGTCTCTCCTTAAATATTGTACGATTTAGAAGTCTGTCCA	TS1486F	miRfirst	Downstream_10k	bta-let-7a	0	.
TPM1	NM_001013590	chr10	47007255	47007291	HISEQ2:512:C264LACXX:7:1102:8141:81596#20#TATAC	3190.92	-	bta-miR-27b	2	23	36	TAGAAGTCTGTCCAACACTAATTTATTCTGTTGTGA	TTCACAGTGGCTAAGTTCCGCCTAGAAGTCTGTCCAACACTAATTTATTCTGTTGTGA	TS1330F	miRfirst	Downstream_10k	bta-miR-27a-3p	0	.
TPM1	NM_001013590	chr10	47025471	47025526	HISEQ2:512:C264LACXX:7:1203:11093:24958#6#AAGAA	957.28	-	bta-miR-27a-3p	2	22	55	TACCAGAAATAAAAGCTAGTGAAGGTGAGAGATGTGAGCCTTTTGAACACAGCAT	TTCACAGTGGCTAAGTTCTGCTACCAGAAATAAAAGCTAGTGAAGGTGAGAGATGTGAGCCTTTTGAACACAGCAT	TS1330D	miRfirst	Intron	bta-miR-27a-3p	0	.
TPM1	NM_001013590	chr10	47034119	47034161	HISEQ2:536:C2RD9ACXX:1:1109:4422:35473#1#GGACA	100	-	bta-miR-31	2	23	42	AAAAAGCTCTGCCAGTATTTTGTCTTCTGCCCTCTGAAATCT	AGGCAAGATGCTGGCATAGCTAAAAAAGCTCTGCCAGTATTTTGTCTTCTGCCCTCTGAAATCT	TS1383A	miRfirst	Intron	bta-miR-31	0	.
TPM1	NM_001013590	chr10	47009874	47009909	HISEQ2:512:C264LACXX:7:1316:1847:51710#3#AAAGC	478.64	-	bta-miR-31	2	23	35	TAAATAGCAGCTGCCTTCCTTGCCAAATGAGAAGA	AGGCAAGATGCCGGCATAGCTGTAAATAGCAGCTGCCTTCCTTGCCAAATGAGAAGA	TS1330C	miRfirst	Downstream_10k	bta-miR-31	0	.
TPM1	NM_001013590	chr10	47011382	47011408	HISEQ2:512:C264LACXX:7:1102:1227:14862#14#AGTGC	100	-	bta-miR-19b	2	25	26	GTCTGAAAGTTGTGCTGAACAGATGT	TGTGCAAATCCATGCAAAACTGACGTCTGAAAGTTGTGCTGAACAGATGT	TS1330F	miRfirst	Downstream_10k	bta-miR-19a	0	.
TPM1	NM_001013590	chr10	47015288	47015313	HISEQ1:564:C3691ACXX:2:1105:10330:28875#25#AGAAT	4307.74	-	bta-miR-27b	1	22	25	AAAACAATGCCCGTGGCTATTCTTT	TCACAGTGGCTAAGTTCCGCTAAAACAATGCCCGTGGCTATTCTTT	TS1486D	miRfirst	Intron	bta-miR-27a-3p	0	.
TPM1	NM_001013590	chr10	47007407	47007453	HISEQ1:586:C6CP2ACXX:8:1104:10342:18931#26#ATAGT	4626.83	-	bta-miR-27a-3p	2	22	46	TACAGTATGCTTAGTCAGTCCAGGAATCCTTGAGGAAGCAGAAAGA	TTCACAGTGGCTAAGTTCCGCTACAGTATGCTTAGTCAGTCCAGGAATCCTTGAGGAAGCAGAAAGA	TS1524C	miRfirst	Downstream_10k	bta-miR-27a-3p	0	.
TPM1	NM_001013590	chr10	47017260	47017313	HISEQ2:536:C2RD9ACXX:1:1302:12530:94712#8#GATTA	100	-	bta-let-7b	2	24	53	CCTGTCTCCCACCCTTTCTACCTCTGATCGAAAACATTAGCAAATGTGCCGAG	TGAGGTAGTAGGTTGTGTGGTGGCCTGTCTCCCACCCTTTCTACCTCTGATCGAAAACATTAGCAAATGTGCCGAG	TS1383F	miRfirst	CDS	bta-let-7a	0	.
TPM1	NM_001013590	chr10	47025470	47025526	HISEQ2:512:C264LACXX:7:1304:7976:40914#1#AGAAT	159.55	-	bta-miR-27a-3p	1	21	56	TACCAGAAATAAAAGCTAGTGAAGGTGAGAGATGTGAGCCTTTTGAACACAGCATA	TCACAGTGGCTAAGTTCTGCTACCAGAAATAAAAGCTAGTGAAGGTGAGAGATGTGAGCCTTTTGAACACAGCATA	TS1330D	miRfirst	Intron	bta-miR-27a-3p	0	.
TPM1	NM_001013590	chr10	47007030	47007060	HISEQ2:512:C264LACXX:7:1207:12405:28073#5#AGAAT	100	-	bta-miR-27a-3p	2	22	30	TTTAAGAGTTACAACTGTATGGAAGCCTTG	TTCACAGTGGCTAAGTTCCGCTTTAAGAGTTACAACTGTATGGAAGCCTTG	TS1330D	miRfirst	Downstream_10k	bta-miR-27a-3p	0	.
TPM1	NM_001013590	chr10	47007705	47007737	HISEQ2:512:C264LACXX:7:1208:4096:48344#5#CCACT	100	-	bta-miR-27a-3p	1	21	32	TTACTGGAGTTAAACAACATGTGAAAACCTCC	TCACAGTGGCTAAGTTCCGCTTACTGGAGTTAAACAACATGTGAAAACCTCC	TS1330D	miRfirst	Downstream_10k	bta-miR-27a-3p	0	.
TPM1	NM_001013590	chr10	47025523	47025576	HISEQ2:512:C264LACXX:7:1116:16011:2909#6#GAGAG	100	-	bta-let-7b	2	24	53	AAAACAACCTTAGAAAATACCTGAATAAGCCTCAGAACTCAGAGAATACATAC	TGAGGTAGTAGGTTGTGTGGTTGAAAACAACCTTAGAAAATACCTGAATAAGCCTCAGAACTCAGAGAATACATAC	TS1330G	miRfirst	Intron	bta-let-7a	0	.
TPM1	NM_001013590	chr10	47007333	47007387	HISEQ2:512:C264LACXX:7:1313:7239:2286#3#TTAAA	100	-	bta-miR-31	2	23	54	AACCAGGAAGGGTAATGTTGGAAACAATCGGGTGTGGATTGGTGCTACTTTAAA	AGGCAAGATGCTGGCATAGCTGAACCAGGAAGGGTAATGTTGGAAACAATCGGGTGTGGATTGGTGCTACTTTAAA	TS1330D	miRfirst	Downstream_10k	bta-miR-31	0	.
TPM1	NM_001013590	chr10	47007713	47007768	HISEQ2:512:C264LACXX:7:1305:8538:46318#9#GCTGA	100	-	bta-miR-27a-3p	2	22	55	TTTTAGTATGCACCAGATGCTGGATCAGACTTTACTGGAGTTAAACAACATGTGA	TTCACAGTGGCTAAGTTCCGCTTTTAGTATGCACCAGATGCTGGATCAGACTTTACTGGAGTTAAACAACATGTGA	TS1330E	miRfirst	Downstream_10k	bta-miR-27a-3p	0	.
TPM1	NM_001013590	chr10	47007224	47007268	HISEQ2:512:C264LACXX:7:1111:7272:56139#4#AAGGA	100	-	bta-miR-30b-5p	2	24	44	TATTTTGTTGTGAGTTTTACAATGAGGTGAGACTGTGGATCCTG	TGTAAACATCCTACACTCAGCTTTATTTTGTTGTGAGTTTTACAATGAGGTGAGACTGTGGATCCTG	TS1330C	miRfirst	Downstream_10k	bta-miR-30a-5p	0	.
TPM1	NM_001013590	chr10	47007227	47007249	HISEQ2:536:C2RD9ACXX:1:1105:18411:70474#11#ATATA	100	-	bta-miR-27a-3p	2	22	22	TAATGAGGTGAGACTGTGGATC	TTCACAGTGGCTAAGTTCCGCTAATGAGGTGAGACTGTGGATC	TS1383F	miRfirst	Downstream_10k	bta-miR-27a-3p	0	.
TPM1	NM_001013590	chr10	47014928	47014982	HISEQ2:512:C264LACXX:7:1105:9610:16642#23#TAAGT	100	-	bta-miR-31	2	23	54	TCATGCATTGCCCTTTTCTTGCTGCTGTGTCGGGATGGTGTCCCTGCCACCCTC	AGGCAAGATGCTGGCATAGCTTTCATGCATTGCCCTTTTCTTGCTGCTGTGTCGGGATGGTGTCCCTGCCACCCTC	TS1330F	miRfirst	Intron	bta-miR-31	0	.
TPM1	NM_001013590	chr10	47007693	47007740	HISEQ1:586:C6CP2ACXX:8:1302:13262:88440#4#ATAAG	100	-	bta-let-7f	2	24	47	ACTTTACTGGAGTTAAACAACATGTGAAAACCTCCTTAGCTGCGACC	TGAGGTAGTAGGTTGTATAGTTGACTTTACTGGAGTTAAACAACATGTGAAAACCTCCTTAGCTGCGACC	TS1524G	miRfirst	Downstream_10k	bta-let-7a	0	.
TPM1	NM_001013590	chr10	47013472	47013523	HISEQ2:536:C2RD9ACXX:1:2204:18245:88021#1#ATGCT	159.55	-	bta-miR-21	2	26	51	TTGCAGCATCACGTTTGGTTATGTACTCTGAAAGGTGGGCTTAGCTTAAAA	TAGCTTATCAGACTGATGTTGACACTTGCAGCATCACGTTTGGTTATGTACTCTGAAAGGTGGGCTTAGCTTAAAA	TS1383H	miRfirst	Intron	bta-miR-21	0	.
TPM1	NM_001013590	chr10	47007437	47007492	HISEQ2:512:C264LACXX:7:1101:15191:73181#92#GGCGG	100	-	bta-miR-27a-3p	2	22	55	TCCCAAGTTGACATTGCCACACCGTAGAGAGTTTAGCGACACAGTATGCTTAGGT	TTCACAGTGGCTAAGTTCCGCTCCCAAGTTGACATTGCCACACCGTAGAGAGTTTAGCGACACAGTATGCTTAGGT	TS1330I	miRfirst	Downstream_10k	bta-miR-27a-3p	0	.
TPM1	NM_001013590	chr10	47007716	47007741	HISEQ1:586:C6CP2ACXX:8:1101:17694:67446#65#TGTGC	10849.12	-	bta-miR-10b	2	25	25	GACTTTACTGGAGTTAAACAACATG	TACCCTGTAGAACCGAATTTGTCAGACTTTACTGGAGTTAAACAACATG	TS1524H	miRfirst	Downstream_10k	bta-miR-10a	0	.
TPM1	NM_001013590	chr10	47007407	47007453	HISEQ1:586:C6CP2ACXX:8:1208:15991:77853#1#TAGTT	159.55	-	bta-miR-27a-3p	1	21	46	TACAGTATGCTTAGTCAGTCCAGGAATCCTTGAGGAAGCAGAAAGA	TCACAGTGGCTAAGTTCCGCTACAGTATGCTTAGTCAGTCCAGGAATCCTTGAGGAAGCAGAAAGA	TS1524C	miRfirst	Downstream_10k	bta-miR-27a-3p	0	.
TPM1	NM_001013590	chr10	47011774	47011815	HISEQ1:586:C6CP2ACXX:8:1102:12161:39158#32#GCAGG	100	-	bta-let-7f	2	24	41	AACACTTCTCATCCTCAACAATCTGACTATATTTTTCCTGT	TGAGGTAGTAGGTTGTATAGTTCAACACTTCTCATCCTCAACAATCTGACTATATTTTTCCTGT	TS1524D	miRfirst	Downstream_10k	bta-let-7a	0	.
TPM1	NM_001013590	chr10	47007227	47007253	HISEQ2:512:C264LACXX:7:1104:18854:60143#9#GATAG	100	-	bta-miR-27a-3p	2	22	26	TTTACAATGAGGTGAGACTGTGGATC	TTCACAGTGGCTAAGTTCCGCTTTACAATGAGGTGAGACTGTGGATC	TS1330G	miRfirst	Downstream_10k	bta-miR-27a-3p	0	.
TPM1	NM_001013590	chr10	47011558	47011604	HISEQ1:564:C3691ACXX:2:1105:7144:74974#7#ATTGC	100	-	bta-miR-26a	2	24	46	TAGACTTTTAAAAATTTATAATCTAGACAGTCTCTCTCCCTTGAGA	TTCAAGTAATCCAGGATAGGCAATAGACTTTTAAAAATTTATAATCTAGACAGTCTCTCTCCCTTGAGA	TS1486F	miRfirst	Downstream_10k	bta-miR-26a	0	.
TPM1	NM_001013590	chr10	47007775	47007815	HISEQ2:512:C264LACXX:7:1102:15461:67229#16#GAAGT	100	-	bta-miR-181b	2	26	40	TTTTCTAATCCCACCACAGAGAAAGTGGCTCATGCCAAAG	AACATTCATTGCTGTCGGTGGGTTTTTTTCTAATCCCACCACAGAGAAAGTGGCTCATGCCAAAG	TS1330E	miRfirst	Downstream_10k	bta-miR-181a	0	.
TPM1	NM_001013590	chr10	47007442	47007462	HISEQ2:536:C2RD9ACXX:1:2202:13258:66099#1#AAGTT	100	-	bta-miR-222	2	23	20	TCTTAGCGACACAGTATGCT	ATCTACATCTGGCTACTGGGTCTCTTAGCGACACAGTATGCT	TS1383H	miRfirst	Downstream_10k	bta-miR-221	0	.
TPM1	NM_001013590	chr10	47007286	47007339	HISEQ2:512:C264LACXX:7:1203:16584:7783#6#AAAAA	100	-	bta-miR-769	2	24	53	GATAAACAAAAGGTCCCACTATGGTCTCTCCTTAAATATTGTACGATTTAGAA	TGAGACCTCCGGGTTCTGAGCTAGATAAACAAAAGGTCCCACTATGGTCTCTCCTTAAATATTGTACGATTTAGAA	TS1330C	miRfirst	Downstream_10k	bta-miR-769	0	.
TPM1	NM_001013590	chr10	47010471	47010525	HISEQ1:586:C6CP2ACXX:8:1307:19387:61972#2#GGTCT	100	-	bta-miR-339	1	23	54	ATGGTGTACATTTAGAGTCTGTGAGGAATAGAGACAGTAATTCTGATTGGGAGC	CCCTGTCCTCCAGGAGCTCACAATGGTGTACATTTAGAGTCTGTGAGGAATAGAGACAGTAATTCTGATTGGGAGC	TS1524E	miRfirst	Downstream_10k	bta-miR-339	0	.
TPM1	NM_001013590	chr10	47007213	47007252	HISEQ2:512:C264LACXX:7:2113:5126:80242#1#AAGAC	100	-	bta-miR-99b	2	24	39	TTACAATGAGGTGAGACTGTGGATCCTGTCTGTCAGAAT	CACCCGTAGAACCGACCTTGCGTTTACAATGAGGTGAGACTGTGGATCCTGTCTGTCAGAAT	TS1330D	miRfirst	Downstream_10k	bta-miR-99a	0	.
TPM1	NM_001013590	chr10	47006926	47006960	HISEQ2:536:C2RD9ACXX:1:1103:17576:97475#17#GGTGC	3350.46	-	bta-miR-27a-3p	2	22	34	TTTACTTTGTGAACTTCAGATCGCGTGATTGACC	TTCACAGTGGCTAAGTTCCGCTTTACTTTGTGAACTTCAGATCGCGTGATTGACC	TS1383F	miRfirst	Downstream_10k	bta-miR-27a-3p	0	.
TPM1	NM_001013590	chr10	47006990	47007028	HISEQ2:512:C264LACXX:7:1103:3559:38483#3#AATAG	478.64	-	bta-miR-19b	2	25	38	CAATGATATGGAATAAATGCACATTGTAGGACGTTTTC	TGTGCAAATCCATGCAAAACTGTACAATGATATGGAATAAATGCACATTGTAGGACGTTTTC	TS1330E	miRfirst	Downstream_10k	bta-miR-19a	0	.
TPM1	NM_001013590	chr10	47006990	47007028	HISEQ2:512:C264LACXX:7:2314:3856:92783#1#AATAC	159.55	-	bta-miR-19b	2	25	38	CAATGATATGGAATAAATGCACATTGTAGGACGTTTTC	TGTGCAAATCCATGCAAAACTGTACAATGATATGGAATAAATGCACATTGTAGGACGTTTTC	TS1330E	miRfirst	Downstream_10k	bta-miR-19a	0	.
TPM1	NM_001013590	chr10	47007442	47007478	HISEQ1:586:C6CP2ACXX:8:2107:18666:57110#1#AAGAG	319.09	-	bta-miR-26a	2	24	36	TGCCACACCGTAGAGAGTTTAGCGACACAGTATGCT	TTCAAGTAATCCAGGATAGGCTTTGCCACACCGTAGAGAGTTTAGCGACACAGTATGCT	TS1524H	miRfirst	Downstream_10k	bta-miR-26a	0	.
TPM1	NM_001013590	chr10	47007687	47007713	HISEQ2:536:C2RD9ACXX:1:1103:2546:35035#4#ATGCG	100	-	bta-miR-320	2	24	26	AAACCTCCTTAGCTGCGACCACATTC	AAAAGCTGGGTTGAGAGGGCGATAAACCTCCTTAGCTGCGACCACATTC	TS1383A	miRfirst	Downstream_10k	bta-miR-320	0.115384615385	A-rich
TPM1	NM_001013590	chr10	47009367	47009421	HISEQ2:512:C264LACXX:7:1316:8583:32504#6#GGGCA	100	-	bta-miR-31	2	23	54	CCTAAGGCTGTTGCCAGAAGCTTCATTGGGCTCAGTTCATATGGTGGTTTTAGT	AGGCAAGATGCTGGCATAGCTTCCTAAGGCTGTTGCCAGAAGCTTCATTGGGCTCAGTTCATATGGTGGTTTTAGT	TS1330D	miRfirst	Downstream_10k	bta-miR-31	0	.
TPM1	NM_001013590	chr10	47017720	47017768	HISEQ2:512:C264LACXX:7:1203:7663:79924#8#AAAGT	100	-	bta-miR-26a	2	24	48	AGAATAATGGATCAGACCTTGAAAGCATTAATGGCTGCAGAGGATAAG	TTCAAGTAATCCAGGATAGGCTAAGAATAATGGATCAGACCTTGAAAGCATTAATGGCTGCAGAGGATAAG	TS1330J	miRfirst	Intron	bta-miR-26a	0	.
TPM1	NM_001013590	chr10	47012143	47012196	HISEQ2:512:C264LACXX:7:1114:13427:53082#12#TGGAT	100	-	bta-let-7i	2	24	53	TCCTTTTACAGCACAAAGAAAAGTATATTCATTCCTCAGCCACCTTCATTGTG	TGAGGTAGTAGTTTGTGCTGTTATCCTTTTACAGCACAAAGAAAAGTATATTCATTCCTCAGCCACCTTCATTGTG	TS1330D	miRfirst	Downstream_10k	bta-let-7a	0	.
TPM1	NM_001013590	chr10	47019355	47019390	HISEQ2:512:C264LACXX:7:1105:8187:21608#16#CACAC	100	-	bta-miR-186	2	24	35	AGCCGAGCCCAAAAGGATGAGGAGAAGATGGAGAT	CAAAGAATTCTCCTTTTGGGCTGAGCCGAGCCCAAAAGGATGAGGAGAAGATGGAGAT	TS1330E	miRfirst	CDS	bta-miR-186	0	.
TPM1	NM_001013590	chr10	47017230	47017276	HISEQ1:586:C6CP2ACXX:8:2107:18629:47296#1#GCTCT	159.55	-	bta-miR-27a-3p	1	21	46	TAGCAAATGTGCCGAGCTTGAAGAAGAGTTGAAAACTGTGACGAAC	TCACAGTGGCTAAGTTCTGTTAGCAAATGTGCCGAGCTTGAAGAAGAGTTGAAAACTGTGACGAAC	TS1524G	miRfirst	CDS	bta-miR-27a-3p	0	.
TPM1	NM_001013590	chr10	47017210	47017265	HISEQ2:512:C264LACXX:7:1114:3424:73278#15#GGATC	100	-	bta-miR-27a-3p	2	22	55	CCGAGCTTGAAGAAGAGTTGAAAACTGTGACGAACAACTTGAAATCACTGGAGGC	TTCACAGTGGCTAAGTTCCTGCCGAGCTTGAAGAAGAGTTGAAAACTGTGACGAACAACTTGAAATCACTGGAGGC	TS1330J	miRfirst	CDS	bta-miR-27a-3p	0	.
TPM1	NM_001013590	chr10	47017259	47017296	HISEQ2:512:C264LACXX:7:1106:19169:77745#5#ATTTT	100	-	bta-miR-155	2	25	37	CTACCTCTGATCGAAAACATTAGCAAATGTGCCGAGC	TTAATGCTAATCGTGATAGGGGTTCTACCTCTGATCGAAAACATTAGCAAATGTGCCGAGC	TS1330D	miRfirst	CDS	bta-miR-155	0	.
TPM1	NM_001013590	chr10	47015644	47015693	HISEQ2:512:C264LACXX:7:2205:18312:54905#1#CGAGC	100	-	bta-miR-16b	2	23	49	AAATATGTAAAATATATGCACCAAAGGTGGAGGGGGCTAGAGAAGGAAT	TAGCAGCACGTAAATATTGGTGAAATATGTAAAATATATGCACCAAAGGTGGAGGGGGCTAGAGAAGGAAT	TS1330J	miRfirst	Intron	bta-miR-15a	0	.
TPM1	NM_001013590	chr10	47009874	47009906	HISEQ2:512:C264LACXX:7:1305:3742:25779#2#AAAAC	100	-	bta-miR-31	2	23	32	TTAGCAGCTGCCTTCCTTGCCAAATGAGAAGA	AGGCAAGATGCTGGCATAGCTGTTAGCAGCTGCCTTCCTTGCCAAATGAGAAGA	TS1330G	miRfirst	Downstream_10k	bta-miR-31	0	.
TPM1	NM_001013590	chr10	47007479	47007503	HISEQ2:512:C264LACXX:7:1113:5736:97893#6#AAATA	100	-	bta-miR-29b	2	25	24	AATGTGCCATTTCCCAAGTTGACA	TAGCACCATTTGAAATCAGTGTTAAATGTGCCATTTCCCAAGTTGACA	TS1330G	miRfirst	Downstream_10k	bta-miR-29b	0	.
TPM1	NM_001013590	chr10	47007407	47007452	HISEQ1:586:C6CP2ACXX:8:2208:14405:91974#1#ATAGT	100	-	bta-miR-27b	2	23	45	ACAGTATGCTTAGTCAGTCCAGGAATCCTTGAGGAAGCAGAAAGA	TTCACAGTGGCTAAGTTCCGCTACAGTATGCTTAGTCAGTCCAGGAATCCTTGAGGAAGCAGAAAGA	TS1524B	miRfirst	Downstream_10k	bta-miR-27a-3p	0	.
TPM1	NM_001013590	chr10	47009874	47009909	HISEQ2:512:C264LACXX:7:1105:20652:69753#9#GAAGC	1435.91	-	bta-miR-31	2	23	35	TGACTAGCAGCTGCCTTCCTTGCCAAATGAGAAGA	AGGCAAGATGCTGGCATAGCTGTGACTAGCAGCTGCCTTCCTTGCCAAATGAGAAGA	TS1330C	miRfirst	Downstream_10k	bta-miR-31	0	.
TPM1	NM_001013590	chr10	47032259	47032312	HISEQ2:512:C264LACXX:7:1307:9607:79382#1#GATTA	100	-	bta-miR-26a	2	24	53	ACACATTGGAACTGACTTGAAGGGCCTTCTGTGAGAAAGGTGAGGAAAGAAAG	TTCAAGTAATCCAGGATGGGCTAACACATTGGAACTGACTTGAAGGGCCTTCTGTGAGAAAGGTGAGGAAAGAAAG	TS1330C	miRfirst	Intron	bta-miR-26a	0	.
[truncated: 294,826 more rows]
