# Supplementary material for: Global mapping of miRNA-target interactions in cattle (Bos taurus)
Source: Sci Rep. 2017 Aug 15;7:8190. doi: 10.1038/s41598-017-07880-8 (PMC5557892; doi:10.1038/s41598-017-07880-8)
Supplement: Supplementary file 5 — Supplementary Dataset 4 [file 41598_2017_7880_MOESM5_ESM.xls]

## Sheet: Sundermeier de-orphanized peaks
Chromosome	Start	End	ClusterName	Tags	Strand	Start.peak	End.peak	Gene.Abbreviation	Target.Site.Location	Type.miR.3plus	Type.miR
chr5	45374321	45374371	107	8	-	45374324	45374370	GAPDH	CDS	bta-miR-31	bta-miR-31; bta-miR-24-3p; bta-miR-27a-3p; bta-miR-21*; bta-miR-29a; bta-miR-29b; bta-miR-30a-5p; bta-miR-1388-3p
chr20	6899459	6899586	96	13	+	6899485	6899550	FAM169A	3'UTR	bta-miR-30a-5p	bta-miR-30a-5p; bta-miR-19a
chr14	67541335	67541499	314	43	+	67541367	67541459	TP53INP1	3'UTR	bta-miR-30a-5p	bta-miR-30a-5p; bta-miR-23a; bta-miR-24-3p; bta-miR-27a-3p; bta-miR-2299-3p; bta-miR-452
chr23	16424327	16424412	189	16	-	16424328	16424408	MRPS10	3'UTR	bta-miR-29a; bta-miR-29b	bta-miR-29a; bta-miR-29b; bta-miR-27a-3p
chr13	65756025	65756200	3	25	-	65756088	65756157	2900097c17rik (homolog)	ncRNA	bta-miR-27a-3p	bta-miR-27a-3p; bta-miR-21; bta-miR-1249; bta-miR-196a
chr28	12456707	12456846	137	27	-	12456749	12456823	HNRNPF	3'UTR	bta-miR-27a-3p	bta-miR-27a-3p; bta-miR-21; bta-miR-23a; bta-miR-15a; bta-miR-193a-3p; bta-miR-26a; bta-miR-29b; bta-miR-342; bta-miR-101
chr16	3881798	3881903	337	9	-	3881845	3881902	YOD1	3'UTR	bta-miR-27a-3p	bta-miR-27a-3p; bta-let-7a; bta-miR-21
chr5	118217009	118217186	312	8	+	118217036	118217139	TNRC6B	3'UTR	bta-miR-26a; bta-miR-23a	bta-miR-26a; bta-miR-23a; bta-miR-210
chr2	22336147	22336202	31	5	+	22336171	22336198	ATP5G3	CDS	bta-miR-26a; bta-miR-21	bta-miR-26a; bta-miR-21
chr19	52344816	52344959	9	16	+	52344836	52344958	ACTG1	3'UTR	bta-miR-26a; bta-let-7a; bta-miR-125a; bta-miR-21; bta-miR-27a-3p	bta-miR-26a; bta-let-7a; bta-miR-125a; bta-miR-21; bta-miR-27a-3p; bta-miR-23a; bta-miR-15a; bta-miR-185; bta-miR-320; bta-miR-34a; bta-miR-101
chr5	118216930	118216999	313	5	+	118216932	118216986	TNRC6B	3'UTR	bta-miR-26a; bta-let-7a	bta-miR-26a; bta-let-7a
chr15	34016150	34016277	219	23	+	34016177	34016225	PIK3C2A	3'UTR	bta-miR-26a	bta-miR-26a; bta-let-7a; bta-miR-19a; bta-miR-21
chr19	63349174	63349296	109	7	-	63349196	63349219	GNA13	3'UTR	bta-miR-25	bta-miR-25
chr8	43931532	43931716	331	27	-	43931533	43931614	VLDLR	3'UTR	bta-miR-25	bta-miR-25; bta-miR-99a
chrUn_JH122868	14630	14706	224	9	-	14649	14694	PNRC1	3'UTR	bta-miR-23a; bta-miR-26a; bta-miR-374a	bta-miR-23a; bta-miR-26a; bta-miR-374a; bta-let-7a; bta-miR-21; bta-miR-27a-3p; bta-miR-30a-5p; bta-miR-33a
chr20	9345721	9345917	304	23	-	9345743	9345917	TNPO1	3'UTR	bta-miR-23a; bta-miR-103; bta-miR-26a; bta-miR-27a-3p	bta-miR-23a; bta-miR-103; bta-miR-26a; bta-miR-27a-3p; bta-miR-15a; bta-miR-25; bta-miR-339
chr19	49811329	49811427	74	8	-	49811375	49811400	DDX5	CDS	bta-miR-23a	bta-miR-23a; bta-miR-21; bta-miR-328
chr20	10116102	10116259	177	18	-	10116112	10116158	MAP1B	CDS	bta-miR-23a	bta-miR-23a; bta-miR-1468
chr21	67013906	67014001	141	8	-	67013906	67013964	HSP90AA1	CDS	bta-miR-221	bta-miR-221; bta-miR-1249; bta-miR-21; bta-miR-27a-3p
chr17	15306353	15306432	281	10	-	15306362	15306391	SMARCA5	3'UTR	bta-miR-221	bta-miR-221
chrUn_JH121323	684391	684591	334	18	-	684451	684520	XIAP	3'UTR	bta-miR-221	bta-miR-221
chr7	44085953	44086086	14	5	-	44085979	44086071	AFF4	3'UTR	bta-miR-21	bta-miR-21
chr2	1823770	1823885	95	32	-	1823775	1823843	FAM168B	3'UTR	bta-miR-21	bta-miR-21; bta-miR-182; bta-miR-23a; bta-miR-24-3p; bta-miR-320; bta-miR-7
chr16	48163711	48163852	118	18	+	48163769	48163809	GNB1	3'UTR	bta-miR-21	bta-miR-21
chr5	118228311	118228436	311	13	+	118228334	118228410	TNRC6B	3'UTR	bta-miR-21	bta-miR-21; bta-miR-15a; bta-miR-338
chr7	19842657	19842744	104	6	-	19842671	19842700	GADD45B	3'UTR	bta-miR-17-5p; bta-miR-26a	bta-miR-17-5p; bta-miR-26a; bta-miR-21; bta-miR-3431; bta-miR-130a
chr8	99284045	99284115	7	7	-	99284051	99284081	ABCA1	3'UTR	bta-miR-17-5p	bta-miR-17-5p; bta-miR-221; bta-miR-26a
chr15	32215379	32215471	142	11	-	32215380	32215430	HSPA8	CDS	bta-miR-15a; bta-miR-27a-3p; bta-let-7a; bta-miR-34a	bta-miR-15a; bta-miR-27a-3p; bta-let-7a; bta-miR-34a; bta-miR-23a; bta-miR-30a-5p; bta-miR-25
chr29	45344020	45344139	169	68	+	45344032	45344139	MALAT1	ncRNA	bta-miR-15a; bta-miR-21; bta-miR-23a	bta-miR-15a; bta-miR-21; bta-miR-23a; bta-miR-26a; bta-miR-320; bta-miR-425-5p; bta-let-7a; bta-miR-186; bta-miR-221; bta-miR-29b; bta-miR-30a-5p; bta-miR-423-3p
chr29	45345377	45345863	170	42	+	45345463	45345777	MALAT1	ncRNA	bta-miR-15a; bta-let-7a; bta-miR-26a; bta-miR-23a; bta-miR-27a-3p; bta-miR-365-3p	bta-miR-15a; bta-let-7a; bta-miR-26a; bta-miR-23a; bta-miR-27a-3p; bta-miR-365-3p; bta-miR-1249; bta-miR-19a; bta-miR-221; bta-miR-224; bta-miR-99a; bta-miR-491
chr4	106107585	106107678	132	7	-	106107622	106107644	HIPK2	3'UTR	bta-miR-15a	bta-miR-15a; bta-miR-23a
chr23	47916450	47916565	287	30	+	47916475	47916521	SSR1	3'UTR	bta-miR-125a; bta-miR-30a-5p	bta-miR-125a; bta-miR-30a-5p; bta-miR-23a; bta-miR-26a
chr13	65755819	65756006	6	10	-	65755883	65756001	2900097c17rik (homolog)	ncRNA	bta-miR-1249	bta-miR-1249; bta-miR-130a; bta-miR-103; bta-miR-23a; bta-miR-27a-3p; bta-miR-421
chr7	10902817	10902883	99	11	+	10902850	10902883	FARSA	CDS	bta-miR-103	bta-miR-103; bta-miR-17-5p; bta-miR-29a
chr1	44056453	44056594	72	13	-	44056501	44056531	DCBLD2	3'UTR	bta-let-7a; bta-miR-30a-5p	bta-let-7a; bta-miR-30a-5p; bta-miR-193a-3p; bta-miR-21; bta-miR-769; bta-miR-19a
chr1	57144475	57144621	221	20	+	57144512	57144620	PLCXD2	3'UTR	bta-let-7a; bta-miR-26a; bta-miR-24-3p	bta-let-7a; bta-miR-26a; bta-miR-24-3p; bta-miR-769
chr19	19526041	19526177	194	13	+	19526089	19526153	NLK	3'UTR	bta-let-7a; bta-miR-26a	bta-let-7a; bta-miR-26a; bta-miR-23a; bta-miR-29a; bta-miR-29b; bta-miR-30a-5p; bta-miR-320
chr1	74322594	74322683	28	38	+	74322609	74322677	ATP13A3	3'UTR	bta-let-7a	bta-let-7a; bta-miR-320; bta-miR-15a; bta-miR-18a; bta-miR-19a; bta-miR-30a-5p; bta-miR-339; bta-miR-130a
chr16	29691535	29691644	139	28	+	29691569	29691636	HNRNPU	3'UTR	bta-let-7a	bta-let-7a; bta-miR-19a; bta-miR-17-5p; bta-miR-21; bta-miR-23a
chr13	46430466	46430579	160	7	+	46430549	46430576	LARP4B	Intron	bta-let-7a	bta-let-7a
chr12	71803470	71803704	187	55	+	71803485	71803679	MBNL2	5'UTR	bta-let-7a	bta-let-7a; bta-miR-15a; bta-miR-21; bta-miR-23a; bta-miR-26a; bta-miR-29a
chr11	65218120	65218231	238	24	-	65218128	65218190	RAB1A	3'UTR	bta-let-7a	bta-let-7a; bta-miR-17-5p; bta-miR-15a; bta-miR-29a
chrUn_JH121286	1926958	1927133	244	18	-	1926963	1927072	RDH10	3'UTR	bta-let-7a	bta-let-7a; bta-miR-130a
chr5	37127593	37127869	274	9	+	37127665	37127750	SLC38A1	3'UTR	bta-let-7a	bta-let-7a; bta-miR-196a; bta-miR-221
chr22	1534041	1534199	277	37	-	1534116	1534186	SLC4A7	3'UTR	bta-let-7a	bta-let-7a; bta-miR-21
chr8	31289549	31289637	340	15	+	31289567	31289612	ZDHHC21	3'UTR	bta-let-7a	bta-let-7a; bta-miR-29a
chr20	43598197	43598262	344	20	+	43598214	43598260	ZFR	intron	bta-let-7a	bta-let-7a; bta-miR-17-5p; bta-miR-25; bta-miR-29a; bta-miR-30a-5p
chr13	65758368	65758942	1	28	-	65758703	65758903	2900097c17rik (homolog)	ncRNA		bta-miR-484; bta-miR-148a; bta-let-7a; bta-miR-15a; bta-miR-193a-3p; bta-miR-21; bta-miR-24-3p; bta-miR-26a; bta-miR-27a-3p; bta-miR-29a; bta-miR-30a-5p
chr13	65757060	65757283	2	13	-	65757092	65757276	2900097c17rik (homolog)	ncRNA		bta-miR-31; bta-miR-27a-3p
chr13	65758982	65759154	4	10	-	65759057	65759149	2900097c17rik (homolog)	ncRNA		bta-let-7a; bta-miR-151; bta-miR-155; bta-miR-21; bta-miR-221; bta-miR-769
chr13	65756465	65756807	5	23	-	65756486	65756562	2900097c17rik (homolog)	ncRNA		bta-miR-155
chr13	79649439	79649613	10	12	-	79649534	79649576	ADNP	CDS		bta-miR-221
chr12	11191709	11191820	19	11	+	11191766	11191787	AKAP11	3'UTR		bta-miR-17-5p
chr3	21754540	21754680	23	23	+	21754597	21754625	ANP32E	3'UTR		bta-miR-27a-3p; bta-miR-21
chr5	61095544	61095674	32	14	+	61095617	61095659	BAZ2A	CDS		bta-miR-191
chr2	94780688	94780810	35	19	+	94780750	94780799	BMPR2	CDS		bta-let-7a
chr2	94756432	94756480	36	10	+	94756437	94756480	BMPR2	CDS		bta-miR-30a-5p
chrUn_AAFC02056303	6883	7026	38	19	-	6893	6960	BTBD7	3'UTR		bta-miR-21
chr1	18914238	18914454	43	10	+	18914264	18914326	C1H21ORF91	3'UTR		bta-miR-15a
chr15	23930119	23930240	48	6	-	23930176	23930232	CADM1	3'UTR		bta-miR-27a-3p
chr11	107121586	107121668	49	11	-	107121587	107121648	CAMSAP1	3'UTR		bta-miR-19a
chr16	42807143	42807237	50	7	-	42807159	42807187	CAMTA1	3'UTR		bta-miR-23a
chr16	58807880	58808044	60	17	+	58807895	58808007	CEP350	3'UTR		bta-miR-17-5p; bta-miR-30a-5p
chr6	73417867	73417916	63	16	-	73417868	73417914	CLOCK	3'UTR		bta-miR-130a
chr19	9889216	9889303	65	11	+	9889219	9889260	CLTC	CDS		bta-miR-125a; bta-miR-769
chr18	33248848	33249000	66	48	-	33248852	33248964	CMTM4	3'UTR		bta-miR-221; bta-miR-29a; bta-miR-17-5p
chr26	24230864	24230993	68	13	+	24230906	24230993	CNNM2	3'UTR		bta-miR-26a
chr10	87238866	87238989	75	24	+	87238872	87238989	DNAL1	3'UTR		bta-miR-15a; bta-miR-19a; bta-miR-23a
chr19	8109218	8109305	81	18	+	8109255	8109301	DYNLL2	CDS		bta-miR-21; bta-miR-25; bta-miR-183
chr5	49764724	49764829	82	20	-	49764725	49764794	DYRK2	3'UTR		bta-miR-374a
chr16	63294301	63294351	84	5	-	63294314	63294340	EDEM3	3'UTR		bta-miR-19a
chr14	2422667	2422778	86	15	+	2422715	2422741	EIF2C2	3'UTR		bta-miR-29b
chr15	40744007	40744116	87	7	+	40744012	40744090	EIF4G2	3'UTR		bta-miR-221; bta-miR-25; bta-miR-17-5p; bta-miR-27a-3p
chr20	30425472	30425756	89	24	+	30425578	30425725	EMB	3'UTR		bta-miR-181a
chr6	115332866	115333046	100	9	-	115332903	115332930	FBXL5	CDS		bta-miR-17-5p
chr7	66463108	66463197	105	15	+	66463109	66463193	GALNT10	3'UTR		bta-miR-26a
chr5	22020639	22020744	106	7	-	22020677	22020739	GALNT4	3'UTR		bta-miR-27a-3p
chr16	48160125	48160253	117	16	+	48160157	48160217	GNB1	CDS		bta-miR-31
chr18	26350513	26350569	122	27	-	26350525	26350565	GOT2	3'UTR		bta-miR-339; bta-miR-186; bta-miR-30a-5p
chr9	79653747	79653841	128	15	+	79653781	79653837	HECA	3'UTR		bta-miR-29b
chr4	106239790	106239879	131	7	-	106239813	106239856	HIPK2	CDS		bta-miR-23a
chr15	63621136	63621463	133	20	+	63621231	63621422	HIPK3	3'UTR		bta-miR-193a-3p; bta-miR-191
chr15	63622364	63622614	134	14	+	63622400	63622470	HIPK3	3'UTR		bta-miR-26a
chr15	63624052	63624166	135	14	+	63624095	63624154	HIPK3	3'UTR		bta-miR-125a
chr15	63566927	63567059	136	7	+	63566928	63566987	HIPK3	CDS		bta-miR-182
chrX	30881199	30881287	138	23	+	30881236	30881272	HNRNPH2	3'UTR		bta-miR-27a-3p; bta-let-7a
chr16	40149955	40150060	156	39	-	40149962	40150007	KIF1B	intron		bta-miR-18a
chr5	90698486	90698678	158	35	+	90698500	90698571	KRAS	3'UTR		bta-miR-30a-5p
chrX	23583805	23583877	159	8	-	23583810	23583853	L1CAM	3'UTR		bta-miR-23a; bta-let-7a; bta-miR-27a-3p
chr2	133031011	133031152	161	18	+	133031063	133031117	LDLRAP1	3'UTR		bta-miR-186
chr3	59844852	59844905	162	12	-	59844862	59844885	LMO4	3'UTR		bta-miR-196a
chr7	98802744	98802882	163	6	+	98802797	98802859	LNPEP	3'UTR		bta-miR-125a; bta-miR-27a-3p
chr20	23923837	23923930	182	11	-	23923863	23923889	MAP3K1	3'UTR		bta-miR-26a; bta-miR-125a; bta-miR-30a-5p
chr28	42569192	42569353	183	38	+	42569242	42569353	MAPK8	3'UTR		bta-miR-17-5p; bta-miR-30a-5p
chrUn_AAFC03094883	298	385	186	6	-	310	365	MBD2	3'UTR		bta-miR-27a-3p
chr4	107093176	107093261	190	8	+	107093180	107093256	NDUFB2	3'UTR		bta-miR-27a-3p
chr19	18345244	18345359	191	35	-	18345247	18345300	NF1	3'UTR		bta-miR-17-5p; bta-miR-23a; bta-miR-27a-3p
chr9	66214672	66214718	196	15	-	66214684	66214707	NT5E	3'UTR		bta-miR-26a
chr27	20727512	20727630	203	16	-	20727522	20727587	PCM1	CDS		bta-let-7a; bta-miR-21
chr1	47093728	47093838	206	23	+	47093745	47093838	PCNP	3'UTR		bta-miR-17-5p
chr7	111401668	111401732	220	25	-	111401668	111401722	PJA2	3'UTR		bta-miR-450
chr2	112297928	112298034	223	13	+	112297946	112298005	PNKD	3'UTR		bta-miR-423-5p
chr11	74301870	74301992	227	35	+	74301914	74301984	PPM1G	Intron		bta-miR-26a
chr7	45009096	45009167	228	14	-	45009100	45009165	PPP2CA	3'UTR		bta-miR-23a; bta-miR-27a-3p; bta-let-7a
chr11	68472243	68472361	230	27	-	68472269	68472321	PPP3R1	3'UTR		bta-let-7a
chr11	68472105	68472159	231	7	-	68472108	68472156	PPP3R1	3'UTR		bta-miR-125a; bta-miR-15a
chr18	42137920	42138052	245	47	+	42137921	42138052	RGS9BP	3'UTR		bta-miR-27a-3p
chr3	100861510	100861645	248	12	-	100861567	100861620	RNF11	3'UTR		bta-miR-193a-3p; bta-miR-27a-3p
chr24	44730264	44730351	249	16	+	44730284	44730333	RNMT	3'UTR		bta-miR-23a
chr3	36649058	36649110	260	7	-	36649063	36649087	SARS	CDS		bta-let-7a; bta-miR-185
chr17	54794788	54794910	262	31	+	54794813	54794899	SBNO1	3'UTR		bta-miR-21
chr17	54777260	54777317	263	11	+	54777292	54777317	SBNO1	CDS		bta-let-7a
chr6	95066967	95067056	265	12	+	95066967	95067027	2011-09-01	3'UTR		bta-miR-26a
chr15	13495407	13495467	266	5	+	13495422	13495467	SESN3	3'UTR		bta-let-7a; bta-miR-21; bta-miR-221
chr3	16773425	16773515	268	7	+	16773433	16773515	SHC1	CDS		bta-let-7a; bta-miR-27a-3p
chrUn_JH121443	163505	163693	270	22	+	163513	163597	SLC25A22	3'UTR		bta-miR-21
chr19	37803185	37803294	273	17	+	37803250	37803274	SLC35B1	3'UTR		bta-miR-19a
chr5	37124587	37124739	275	7	+	37124609	37124715	SLC38A1	3'UTR		bta-miR-221; bta-miR-30a-5p
chr7	46799719	46799815	280	29	+	46799735	46799801	SMAD5	3'UTR		bta-miR-24-3p
chr3	36579150	36579288	284	29	+	36579211	36579283	SORT1	3'UTR		bta-miR-28
chr13	72809500	72809638	286	22	+	72809521	72809563	SRSF6	3'UTR		bta-miR-26a
chr13	53369070	53369241	288	16	-	53369125	53369196	STK35	3'UTR		bta-miR-30a-5p; bta-miR-21
chr13	53369545	53369748	289	8	-	53369595	53369634	STK35	3'UTR		bta-miR-320
chr4	48737102	48737174	290	5	-	48737102	48737171	SYPL1	3'UTR		bta-miR-27a-3p
chr6	21331298	21331465	296	12	-	21331376	21331441	TET2	3'UTR		bta-miR-29b
chr23	44851140	44851355	299	7	-	44851197	44851287	TMEM170B	3'UTR		bta-miR-193a-3p
chr23	44474671	44474738	300	6	-	44474680	44474729	TMEM170B	3'UTR		bta-miR-27a-3p; bta-miR-21
chr11	315015	315101	302	10	-	315023	315057	TMEM87b	3'UTR		bta-miR-374a
chr20	9344561	9344741	305	27	-	9344574	9344691	TNPO1	3'UTR		bta-miR-125a
chr20	9341835	9342030	306	17	-	9341851	9341986	TNPO1	3'UTR		bta-miR-21; bta-miR-27a-3p
chr20	9346269	9346421	307	12	-	9346343	9346396	TNPO1	3'UTR		bta-miR-17-5p; bta-miR-30a-5p; bta-miR-23a
chr20	9345436	9345634	308	9	-	9345514	9345602	TNPO1	3'UTR		bta-miR-19a
chr5	118220794	118220926	309	24	+	118220862	118220926	TNRC6B	3'UTR		bta-miR-193a-3p
chr5	118208502	118208593	310	15	+	118208503	118208544	TNRC6B	CDS		bta-let-7a; bta-miR-193a-5p
chr14	40221488	40221614	315	41	-	40221517	40221599	TPD52	3'UTR		bta-miR-221; bta-miR-27a-3p; bta-miR-374a
chr14	40221294	40221440	316	20	-	40221315	40221435	TPD52	3'UTR		bta-miR-27a-3p; bta-miR-30a-5p
chr11	87835145	87835184	317	6	-	87835159	87835183	TRIB2	3'UTR		bta-miR-21
chr21	57136237	57136345	318	22	-	57136238	57136293	TRIP11	3'UTR		bta-miR-196a; bta-miR-21
chr16	10795405	10795583	319	44	-	10795442	10795534	TROVE2	3'UTR		bta-let-7a; bta-miR-193a-3p
chr16	10799135	10799206	320	26	-	10799148	10799188	TROVE2	3'UTR		bta-miR-30a-5p; bta-miR-3432
chr12	13775600	13775669	322	18	-	13775606	13775655	TSC22DA	CDS		bta-let-7a; bta-miR-155
chr7	55376635	55376691	324	8	-	55376635	55376660	UBAP2	CDS		bta-miR-27a-3p; bta-miR-21; bta-miR-31
chr10	60910217	60910273	329	6	-	60910217	60910252	USP8	3'UTR		bta-miR-27a-3p
chrUn_JH121323	682409	682634	333	34	-	682464	682612	XIAP	3'UTR		bta-let-7a
chrUn_JH121323	684841	684975	335	10	-	684863	684906	XIAP	3'UTR		bta-miR-30a-5p
chr1	59686050	59686152	338	10	-	59686066	59686151	ZBTB20	3'UTR		bta-miR-15a
chr3	99739929	99740043	339	20	+	99739964	99740039	ZCCHC11	3'UTR		bta-let-7a; bta-miR-196a; bta-miR-221; bta-miR-26a; bta-miR-27a-3p; bta-miR-30a-5p; bta-miR-339
chr19	17476283	17476355	341	17	-	17476284	17476354	ZFP207	3'UTR		bta-miR-24-3p
chr11	26935721	26935835	342	14	-	26935742	26935775	ZFP36L2	3'UTR		bta-miR-320
