# Supplementary material for: Global mapping of miRNA-target interactions in cattle (Bos taurus)
Source: Sci Rep. 2017 Aug 15;7:8190. doi: 10.1038/s41598-017-07880-8 (PMC5557892; doi:10.1038/s41598-017-07880-8)
Supplement: Supplementary file 6 — Supplementary Dataset 5 [file 41598_2017_7880_MOESM6_ESM.xls]

## Sheet: Sheet1
Gene_ID	Mock1	Mock2	tinyLNA17.1	tinyLNA17.2	logFC	logCPM	PValue	p.adj
NM_001001134	2668	2746	2758	2976	-0.0627126	6.43969	0.382689	0.821508
NM_001001137	645	669	672	811	0.0258474	4.44284	0.786283	0.96329
NM_001001147	1037	1217	1020	1355	-0.0734813	5.16595	0.349476	0.803276
NM_001001150	254	299	284	282	-0.106274	3.12939	0.392291	0.825834
NM_001001151	1474	1642	1787	2072	0.163134	5.75578	0.0118052	0.194027
NM_001001158	312	360	291	350	-0.213175	3.35784	0.0383188	0.35612
NM_001001159	40	36	42	49	0.11334	0.440045	0.719713	0.950073
NM_001001161	735	897	834	1032	0.0484918	4.76146	0.549931	0.898379
NM_001001162	1190	1314	1483	1684	0.194054	5.45774	0.00412819	0.103361
NM_001001163	801	889	815	1005	-0.0405712	4.76933	0.601517	0.91105
NM_001001164	660	734	705	823	-0.0130483	4.50597	0.876003	0.987028
NM_001001166	528	580	553	697	0.025761	4.19583	0.796123	0.966101
NM_001001168	4527	4715	4011	5301	-0.144551	7.17107	0.0536374	0.420777
NM_001001169	948	1071	1082	1237	0.0554915	5.07384	0.436582	0.850278
NM_001001170	143	204	171	206	-0.0214216	2.5029	0.908287	0.992609
NM_001001171	282	314	441	411	0.378022	3.49593	0.00187217	0.0621193
NM_001001172	94	92	83	116	-0.0521732	1.60698	0.762909	0.961071
NM_001001173	1979	2601	2400	3225	0.150821	6.29747	0.0701743	0.462776
NM_001001439	1969	2238	2234	2676	0.0768194	6.14222	0.219714	0.700948
NM_001001440	11557	12653	12513	15011	0.0367332	8.64711	0.532712	0.893481
NM_001001443	581	569	465	690	-0.154215	4.16471	0.198449	0.68034
NM_001001597	87	148	130	147	0.102578	2.00896	0.570279	0.90242
NM_001001854	81	83	44	81	-0.545066	1.20371	0.00975172	0.175569
NM_001001855	603	910	654	596	-0.397338	4.43026	0.00351471	0.0938436
NM_001002763	916	1153	871	1084	-0.225587	4.967	0.00473734	0.111796
NM_001002882	289	298	286	333	-0.0701775	3.23587	0.526327	0.891016
NM_001002883	17624	19080	18472	22418	0.00621808	9.23255	0.919122	0.995976
NM_001002891	2124	2252	2115	2869	0.032504	6.17936	0.692863	0.94695
NM_001002892	266	262	280	262	-0.104115	3.06729	0.448971	0.856042
NM_001002893	217	240	246	291	0.0872306	2.95671	0.470582	0.867996
NM_001003657	261	269	278	367	0.132819	3.19507	0.280319	0.751931
NM_001003658	4705	5143	4966	5725	-0.0276978	7.31733	0.641838	0.928362
NM_001003900	2763	3119	2966	3406	-0.029129	6.57194	0.627833	0.923696
NM_001003901	710	795	815	874	0.0239935	4.63496	0.773794	0.961954
NM_001003902	288	296	350	351	0.120621	3.3268	0.307415	0.770972
NM_001003903	526	508	630	662	0.175169	4.17869	0.0969499	0.524635
NM_001003905	226	260	244	293	-0.00112199	2.99818	1	1
NM_001003906	7988	8747	9173	10553	0.0911389	8.14231	0.121082	0.575358
NM_001004024	2797	2970	2748	3435	-0.0506467	6.53535	0.446722	0.854555
NM_001007076	104	128	131	182	0.28475	2.09667	0.0669762	0.456951
NM_001007806	7358	8769	8619	9239	0.0086574	8.04291	0.890816	0.989338
NM_001007807	149	187	142	185	-0.184079	2.37866	0.186354	0.667902
NM_001007808	641	725	613	687	-0.215208	4.37742	0.00970253	0.175481
NM_001007809	969	1114	1009	1271	-0.0169484	5.08113	0.816789	0.973647
NM_001007811	923	1011	903	1181	-0.0427726	4.96303	0.592644	0.907511
NM_001007812	115	109	111	148	0.0592142	1.92796	0.765791	0.961583
NM_001007815	1045	1163	1226	1356	0.0821302	5.21706	0.243984	0.72706
NM_001007816	565	580	509	641	-0.144132	4.16022	0.126833	0.586348
NM_001007817	643	836	683	771	-0.164108	4.51194	0.0645679	0.452283
NM_001007818	12616	15698	14976	17359	0.0511817	8.87418	0.401963	0.830995
NM_001008664	43	62	44	55	-0.227534	0.716409	0.371339	0.815892
NM_001008665	46	60	43	57	-0.228117	0.730029	0.304972	0.769549
NM_001008667	218	218	233	224	-0.0746561	2.80743	0.604426	0.912627
NM_001008669	660	725	757	905	0.116413	4.56398	0.152636	0.624267
NM_001010995	82	111	115	157	0.349302	1.87103	0.0367997	0.349241
NM_001011674	748	834	885	876	0.0155359	4.70231	0.863445	0.985487
NM_001011678	5349	5994	6155	7626	0.13212	7.60165	0.0297938	0.310837
NM_001011682	141	192	186	222	0.150738	2.53523	0.261466	0.739689
NM_001011685	242	330	273	370	0.024147	3.24142	0.862684	0.985233
NM_001012281	349	418	382	483	0.0276931	3.66628	0.800853	0.967469
NM_001012282	150	192	115	179	-0.366878	2.3193	0.0203511	0.256594
NM_001012284	145	171	157	213	0.0804701	2.42555	0.574184	0.903301
NM_001012399	65	72	60	84	-0.074841	1.16324	0.70721	0.947446
NM_001012519	2294	2460	2179	2636	-0.130519	6.2173	0.0451436	0.384964
NM_001012668	2177	2450	2467	2740	0.0271615	6.25443	0.666473	0.937553
NM_001012669	6392	7171	7157	8083	0.0241739	7.80383	0.679297	0.940172
NM_001012670	15727	17448	17546	19830	0.0274479	9.09623	0.6335	0.925304
NM_001012671	10433	11560	11530	13922	0.0626279	8.52118	0.282307	0.752761
NM_001012672	164	185	187	226	0.0974617	2.57648	0.442662	0.854248
NM_001012673	503	538	539	664	0.0605303	4.12481	0.522544	0.890181
NM_001012674	113	123	135	168	0.214151	2.08267	0.156401	0.628998
NM_001012680	351	437	438	474	0.0703357	3.72614	0.480375	0.873267
NM_001012682	27344	31803	32442	37013	0.0890055	9.95948	0.10919	0.550452
NM_001012684	25	47	73	64	0.792508	0.748632	0.00116719	0.045814
NM_001012764	572	742	791	878	0.205866	4.53133	0.0179105	0.243491
NM_001012998	1594	1839	1761	2097	0.0231276	5.82112	0.725325	0.951261
NM_001012999	2614	2745	2025	2794	-0.309829	6.30774	0.00015623	0.0122026
NM_001013003	221	241	257	286	0.088554	2.97319	0.444893	0.854555
NM_001013004	1897	2198	2134	2376	-0.00299496	6.06196	0.97106	1
NM_001013364	2600	2705	3430	4427	0.412769	6.66354	1.55603e-08	5.9711e-06
NM_001013582	384	410	454	507	0.130334	3.77232	0.186409	0.667902
NM_001013584	566	692	615	726	-0.0510523	4.33652	0.559507	0.899806
NM_001013586	184	221	245	217	0.0551502	2.76367	0.697368	0.946957
NM_001013587	3494	3993	4185	4799	0.118989	6.9949	0.040554	0.367484
NM_001013588	1292	1414	1426	1718	0.0689637	5.50366	0.319212	0.781604
NM_001013589	11929	13583	13625	15723	0.0576569	8.73145	0.302	0.768142
NM_001013590	6153	6814	6337	7181	-0.0847452	7.68556	0.150096	0.621436
NM_001013593	130	144	155	182	0.153387	2.26166	0.274563	0.74816
NM_001013598	1858	2142	2163	2407	0.0497725	6.05514	0.436882	0.850278
NM_001013599	10480	12314	12361	13340	0.0337964	8.55532	0.582269	0.904642
NM_001013600	35	47	36	42	-0.214974	0.381089	0.418142	0.841288
NM_001013602	480	586	579	636	0.047648	4.14874	0.594274	0.908955
NM_001013603	506	586	564	714	0.0799941	4.20162	0.378462	0.819505
NM_001014382	1267	1418	1386	1668	0.0391615	5.47627	0.567656	0.901913
NM_001014387	7966	9545	9132	10103	-0.00437077	8.15488	0.945405	1
NM_001014388	26299	29726	28678	32732	-0.0117895	9.83155	0.832839	0.975856
NM_001014389	2333	2344	2174	2697	-0.0944778	6.21407	0.2047	0.690779
NM_001014391	3133	3582	3417	3768	-0.0445417	6.75478	0.470562	0.867996
NM_001014844	3368	3727	3851	4145	0.0301808	6.87303	0.639769	0.92737
NM_001014847	2202	2592	2452	2857	0.00362525	6.29176	0.954456	1
NM_001014848	89	103	98	116	0.0118409	1.68197	0.964569	1
NM_001014850	389	454	424	533	0.0366997	3.80713	0.723429	0.951261
NM_001014851	298	335	355	423	0.152027	3.45763	0.139506	0.605678
NM_001014852	403	417	377	483	-0.081322	3.71058	0.420225	0.842502
NM_001014853	255	283	275	339	0.0442221	3.16781	0.709877	0.947446
NM_001014854	316	347	310	448	0.0402753	3.46672	0.770498	0.961954
NM_001014855	1370	1685	1623	1713	-0.0107744	5.6335	0.900578	0.991807
NM_001014856	359	416	390	469	0.00332932	3.66934	0.98516	1
NM_001014858	217	258	203	251	-0.210176	2.86147	0.0759151	0.474348
NM_001014860	10472	12379	12343	14604	0.0938926	8.58938	0.0977334	0.527163
NM_001014861	127	139	179	196	0.351122	2.32932	0.00993196	0.176312
NM_001014862	4215	5125	4826	5644	0.0225548	7.26138	0.705827	0.947446
NM_001014863	499	567	569	591	-0.0192362	4.11628	0.857514	0.984318
NM_001014864	88	100	72	86	-0.395119	1.45771	0.0224921	0.271707
NM_001014865	473	563	545	623	0.0298899	4.09927	0.737276	0.954452
NM_001014866	89	90	115	107	0.168216	1.66558	0.341582	0.797435
NM_001014867	891	963	913	1114	-0.0193623	4.91424	0.797546	0.966101
NM_001014868	313	338	337	362	-0.0411875	3.39793	0.700297	0.947446
NM_001014869	616	738	670	735	-0.0880881	4.42449	0.303508	0.769134
NM_001014870	178	190	184	205	-0.0647612	2.56928	0.627805	0.923696
NM_001014871	684	832	704	896	-0.0680079	4.5965	0.422342	0.842851
NM_001014872	406	475	461	619	0.145124	3.92769	0.153744	0.625805
NM_001014873	1164	1343	1160	1522	-0.0517327	5.33052	0.487969	0.873267
NM_001014874	176	234	265	260	0.22052	2.8688	0.0997479	0.531949
NM_001014875	815	944	852	1096	-0.000585518	4.8458	0.99302	1
NM_001014876	1407	1708	1614	1825	0.00139723	5.66825	0.981228	1
NM_001014877	377	437	512	498	0.173286	3.82844	0.109426	0.550452
NM_001014880	279	366	302	332	-0.164643	3.31948	0.148227	0.619295
NM_001014881	197	231	280	319	0.341018	3.00126	0.00239403	0.0728296
NM_001014883	1172	1253	1106	1444	-0.0791573	5.27181	0.304472	0.769549
NM_001014884	9743	11874	11091	12268	-0.0271505	8.44654	0.660843	0.935161
NM_001014886	343	396	370	432	-0.0264422	3.586	0.799453	0.966704
NM_001014887	170	190	212	201	0.0581429	2.5994	0.684306	0.942953
NM_001014888	360	396	352	411	-0.132164	3.56704	0.179087	0.65707
NM_001014889	1313	1575	1455	1511	-0.0996442	5.50939	0.194055	0.6751
NM_001014891	2111	2688	2841	2917	0.128844	6.35428	0.0918664	0.516028
NM_001014892	314	385	423	403	0.105034	3.57176	0.361206	0.811227
NM_001014893	486	637	536	584	-0.142167	4.12624	0.150746	0.621436
NM_001014894	13233	15038	14970	17506	0.0548227	8.87821	0.32372	0.784985
NM_001014895	687	604	579	804	-0.0635863	4.37935	0.602535	0.91153
NM_001014896	1209	1479	1458	1696	0.0883071	5.50021	0.196029	0.679243
NM_001014897	508	598	473	592	-0.200373	4.07941	0.0256068	0.289153
NM_001014898	1733	2107	2034	2314	0.0378659	5.98812	0.560194	0.899806
NM_001014901	909	1127	990	1234	-0.0171176	5.04573	0.830565	0.975494
NM_001014903	191	183	156	207	-0.1944	2.5313	0.162803	0.635854
NM_001014904	1713	1877	1778	2041	-0.0564282	5.84766	0.389889	0.824968
NM_001014905	482	588	592	733	0.163462	4.21527	0.0653059	0.453827
NM_001014906	1971	2334	2186	2568	-0.000598515	6.13431	0.998133	1
NM_001014907	604	700	566	721	-0.165962	4.33324	0.0549326	0.422019
NM_001014908	621	774	707	890	0.0503145	4.53613	0.56266	0.901085
NM_001014911	64	84	80	92	0.073562	1.34559	0.725556	0.951261
NM_001014912	5818	6678	7576	8715	0.238701	7.79704	2.86724e-05	0.00359619
NM_001014914	3937	4426	4446	5094	0.045331	7.11712	0.436988	0.850278
NM_001014915	34	56	55	73	0.364282	0.806777	0.115603	0.562937
NM_001014916	4134	4671	4652	5355	0.039967	7.18843	0.490109	0.874444
NM_001014917	88	96	94	112	0.0176066	1.62528	0.963902	1
NM_001014919	171	211	202	208	-0.0386288	2.63338	0.798564	0.966101
NM_001014920	731	764	925	923	0.164325	4.70082	0.0827398	0.493754
NM_001014921	458	557	562	606	0.0619023	4.08578	0.495854	0.877733
NM_001014923	111	108	99	158	0.0744508	1.90596	0.734734	0.954062
NM_001014924	317	377	372	402	0.0154822	3.5166	0.875418	0.987028
NM_001014925	267	314	328	341	0.062275	3.28612	0.565969	0.901085
NM_001014927	809	901	960	1064	0.0995038	4.85809	0.192951	0.673916
NM_001014928	3480	4151	4058	4580	0.0374292	6.97845	0.531189	0.892835
NM_001014930	1035	1193	1093	1339	-0.0198067	5.17653	0.778859	0.961954
NM_001014931	1371	1518	1596	1907	0.13122	5.63007	0.0502067	0.405921
NM_001014932	673	798	770	900	0.0392948	4.60823	0.62325	0.921943
NM_001014933	1147	1444	1358	1499	0.00186995	5.40186	0.973661	1
NM_001014934	189	234	238	255	0.0795547	2.84006	0.514371	0.888067
NM_001014935	2945	3405	3155	3846	-0.00553649	6.69305	0.927377	0.997417
NM_001014936	2870	3372	3247	3710	0.0137508	6.67743	0.817667	0.973647
NM_001014937	370	418	421	432	-0.0269115	3.67825	0.809204	0.971573
NM_001014939	899	1111	1162	1292	0.147469	5.11269	0.0454745	0.385512
NM_001014941	1470	1682	1648	1875	0.0168109	5.69525	0.797358	0.966101
NM_001014942	2075	2151	2193	2594	0.0305322	6.12873	0.666946	0.937933
NM_001014943	112	121	106	144	-0.0461533	1.92784	0.757029	0.959777
NM_001014944	380	460	420	522	0.0202572	3.79267	0.851319	0.981224
NM_001014948	846	980	1026	1207	0.145662	4.97564	0.0446293	0.384152
NM_001014950	5500	5966	5989	7203	0.0535817	7.57804	0.380018	0.819892
NM_001014951	661	840	675	849	-0.122064	4.55426	0.163168	0.635854
NM_001014952	89	132	87	130	-0.171022	1.78795	0.359811	0.810406
NM_001014953	145	134	139	149	-0.10097	2.15835	0.529816	0.892089
NM_001014954	1577	1809	1716	2067	0.0140251	5.79683	0.836832	0.976795
NM_001014956	443	440	391	487	-0.158874	3.78007	0.12674	0.586348
NM_001014957	1779	2160	1785	2032	-0.186855	5.9144	0.00457404	0.109702
NM_001014958	456	476	486	557	0.0158499	3.94329	0.886712	0.98886
NM_001014960	655	784	777	885	0.0652066	4.58975	0.415	0.839337
NM_001014961	286	290	257	341	-0.0970338	3.19629	0.405414	0.834075
NM_001014962	257	262	245	302	-0.0724714	3.05849	0.527512	0.891529
NM_001014963	3154	3478	3257	3880	-0.0413749	6.73987	0.492558	0.876475
NM_001014964	704	776	790	897	0.0440125	4.6216	0.588529	0.907089
NM_001014965	152	181	165	169	-0.137323	2.38901	0.335007	0.793544
NM_001014966	475	547	558	636	0.0805486	4.10686	0.358834	0.81035
NM_001014967	133	121	161	211	0.398471	2.29471	0.0112072	0.187339
NM_001015512	2198	2488	2412	2934	0.0431187	6.28047	0.493073	0.876685
NM_001015513	1865	2032	2101	2510	0.095119	6.04307	0.145231	0.613079
NM_001015514	686	781	635	795	-0.183871	4.4947	0.0253351	0.288635
NM_001015515	664	754	724	930	0.0738427	4.57461	0.391221	0.825335
NM_001015516	293	334	305	371	-0.0370606	3.34505	0.729	0.952362
NM_001015517	440	481	541	568	0.125417	3.98221	0.191949	0.67295
NM_001015518	48	35	44	57	0.132168	0.573866	0.649635	0.930354
NM_001015519	36	40	17	28	-0.898784	0.000817494	0.00204578	0.0654204
NM_001015521	213	248	174	212	-0.400954	2.73104	0.000889065	0.0390475
NM_001015522	545	777	739	854	0.1323	4.49725	0.188033	0.668594
NM_001015524	695	852	761	983	0.0266969	4.6732	0.765359	0.961437
NM_001015525	463	519	488	622	0.0288984	4.02337	0.777719	0.961954
NM_001015526	91	150	110	166	0.0525416	2.02127	0.79135	0.965871
NM_001015527	955	1003	867	1158	-0.104668	4.95182	0.224892	0.704733
NM_001015528	224	268	291	349	0.234827	3.14067	0.0320726	0.322406
NM_001015529	135	148	145	187	0.0834888	2.27074	0.583348	0.905064
NM_001015531	5452	6134	6538	7428	0.125354	7.62853	0.0309765	0.317905
NM_001015532	158	161	174	218	0.149473	2.47758	0.292502	0.761023
NM_001015533	3323	3730	3828	4325	0.0650589	6.88164	0.276276	0.749588
NM_001015535	324	411	375	365	-0.126139	3.52554	0.299418	0.764881
NM_001015536	1659	1905	1703	1870	-0.138472	5.79543	0.0384795	0.356743
NM_001015537	533	522	520	634	-0.0215334	4.10461	0.822293	0.973647
NM_001015538	1616	1959	1759	2045	-0.0528861	5.83953	0.427393	0.846417
NM_001015539	259	306	263	322	-0.0948196	3.16619	0.387132	0.823974
NM_001015540	246	281	277	326	0.0495001	3.14042	0.666243	0.937553
NM_001015541	16	47	33	36	0.0021331	0.116849	1	1
NM_001015543	7188	8102	8309	9068	0.0425814	7.98582	0.484912	0.873267
NM_001015544	1287	1429	1243	1697	-0.0383091	5.45419	0.630682	0.924804
NM_001015547	215	228	222	280	0.0326076	2.88453	0.817771	0.973647
NM_001015548	9540	10975	10827	12466	0.0393872	8.40722	0.48216	0.873267
NM_001015549	1530	1599	1461	1655	-0.15288	5.60432	0.0329746	0.328835
NM_001015550	267	306	311	333	0.0259094	3.24798	0.825015	0.974047
NM_001015551	121	123	162	177	0.329166	2.19483	0.0227923	0.271871
NM_001015553	613	586	553	690	-0.101265	4.25	0.318749	0.781604
NM_001015554	433	495	516	650	0.18233	4.02264	0.0489349	0.401054
NM_001015555	1140	1427	1221	1492	-0.0635897	5.35585	0.387396	0.823974
NM_001015556	5427	5991	6332	7369	0.116724	7.6038	0.0461046	0.387912
NM_001015558	946	1146	1193	1313	0.119778	5.15626	0.0979832	0.527317
NM_001015559	510	607	520	601	-0.138217	4.12333	0.116715	0.566005
NM_001015560	288	310	272	326	-0.14635	3.22398	0.167636	0.638729
NM_001015561	4893	5329	5374	6384	0.0541049	7.41248	0.369482	0.814176
NM_001015562	638	776	648	794	-0.116187	4.47255	0.164568	0.637636
NM_001015563	296	340	292	361	-0.107743	3.33003	0.298252	0.763912
NM_001015564	474	574	537	637	0.0200503	4.1103	0.827206	0.974365
NM_001015565	7197	7474	7360	8628	-0.0255423	7.89579	0.694256	0.94695
NM_001015566	1502	1800	1797	1874	0.0147556	5.75939	0.834493	0.975976
NM_001015567	3149	3594	3198	4077	-0.0395209	6.76323	0.539071	0.895973
NM_001015568	863	1173	1181	1264	0.129444	5.11783	0.140177	0.606111
NM_001015569	6609	8014	7329	8150	-0.0575418	7.86801	0.349613	0.803276
NM_001015571	2385	2536	2390	2921	-0.0397796	6.31184	0.543408	0.895973
NM_001015572	1522	1672	1618	1844	-0.0289737	5.69273	0.662326	0.935888
NM_001015573	201	258	235	251	-0.0577984	2.88546	0.670516	0.938582
NM_001015574	476	514	462	533	-0.138498	3.95205	0.132353	0.591257
NM_001015575	331	387	376	486	0.116666	3.61875	0.259296	0.739179
NM_001015577	129	136	127	156	-0.0515893	2.10797	0.741384	0.954699
NM_001015578	1845	2167	1978	2262	-0.0631749	6.00188	0.322247	0.784593
NM_001015579	486	572	528	688	0.0533202	4.14192	0.581834	0.904462
NM_001015582	258	324	295	318	-0.0658841	3.22178	0.584127	0.905905
NM_001015583	163	219	192	189	-0.140569	2.58056	0.34546	0.800375
NM_001015584	730	775	762	898	-0.00582472	4.62133	0.942756	1
NM_001015585	694	743	712	915	0.0289581	4.5724	0.75937	0.960475
NM_001015586	13307	15587	14301	16647	-0.0444604	8.8584	0.425833	0.844708
NM_001015587	132	144	171	147	0.0670286	2.22435	0.701899	0.947446
NM_001015588	89	103	80	116	-0.117787	1.61743	0.514156	0.887876
NM_001015589	590	677	649	749	-0.00232275	4.37312	0.988884	1
NM_001015592	5547	5556	5844	6953	0.0528756	7.53504	0.462428	0.862327
NM_001015593	653	767	709	869	0.00666859	4.54098	0.947117	1
NM_001015594	1276	1397	1319	1573	-0.0334011	5.43388	0.622317	0.921816
NM_001015596	786	972	1092	1081	0.170735	4.93176	0.0585287	0.43228
NM_001015597	464	526	432	571	-0.129864	3.95518	0.177357	0.655235
NM_001015599	26	33	49	45	0.528586	0.319092	0.042925	0.377723
NM_001015602	272	350	288	345	-0.117416	3.29109	0.297245	0.763302
NM_001015603	242	273	251	328	0.0214147	3.09329	0.870489	0.986516
NM_001015604	134	161	173	170	0.0770876	2.32462	0.586131	0.907089
NM_001015606	297	308	295	354	-0.0460718	3.29121	0.668	0.938154
NM_001015608	5432	6284	5755	6826	-0.0423245	7.558	0.461362	0.861431
NM_001015609	245	309	360	369	0.257238	3.32127	0.0224282	0.271538
NM_001015610	90	98	92	124	0.0530394	1.67436	0.794243	0.966101
NM_001015611	554	677	776	815	0.231044	4.45303	0.00839941	0.162573
NM_001015612	536	614	517	618	-0.16423	4.15357	0.059061	0.433671
NM_001015614	249	267	273	295	-0.0056367	3.08284	0.981165	1
NM_001015615	1440	1591	1515	1772	-0.0290446	5.61694	0.662744	0.935888
NM_001015616	243	248	294	303	0.138128	3.08775	0.258458	0.738276
NM_001015618	14967	14983	13536	17864	-0.0898001	8.89569	0.261885	0.739689
NM_001015619	872	948	1067	1185	0.162788	4.98211	0.0313571	0.320018
NM_001015620	97	113	94	113	-0.165304	1.72049	0.314327	0.776665
NM_001015621	4494	4820	4288	5465	-0.0856537	7.20924	0.199391	0.681317
NM_001015623	247	294	245	305	-0.121388	3.09075	0.280354	0.751931
NM_001015624	1295	1479	1546	1778	0.116734	5.56288	0.0786013	0.482431
NM_001015625	179	203	182	242	0.00303846	2.65645	1	1
NM_001015626	320	380	342	417	-0.0281731	3.50672	0.794909	0.966101
NM_001015627	831	976	880	1082	-0.0269719	4.87077	0.725308	0.951261
NM_001015628	1262	1456	1507	1791	0.133883	5.54213	0.0448488	0.384561
NM_001015629	141	166	176	196	0.133432	2.41218	0.305664	0.769549
NM_001015630	255	283	247	331	-0.045253	3.1223	0.702805	0.947446
NM_001015631	1336	1615	1346	1599	-0.146421	5.51756	0.0324538	0.325497
NM_001015633	823	946	896	1038	-0.0156645	4.84662	0.840659	0.977321
NM_001015635	415	522	639	569	0.236553	4.06125	0.0533194	0.419801
NM_001015636	252	269	265	305	-0.0159286	3.09152	0.904652	0.992123
NM_001015637	1142	1377	1288	1502	0.00443276	5.36414	0.949783	1
NM_001015638	1216	1307	1169	1562	-0.0384473	5.34903	0.624699	0.923006
NM_001015639	1526	1792	1968	2073	0.145126	5.83474	0.0407034	0.368459
NM_001015640	8403	9793	9512	11137	0.0383493	8.23305	0.496784	0.877872
NM_001015641	235	287	260	322	0.0122317	3.10632	0.943394	1
NM_001015643	553	660	594	644	-0.11179	4.25472	0.211745	0.695285
NM_001015644	813	863	884	1072	0.0744843	4.81757	0.359189	0.810379
NM_001015645	181	246	192	219	-0.195591	2.71361	0.143196	0.611016
NM_001015646	860	1004	1054	1314	0.198732	5.03344	0.00765906	0.15225
NM_001015647	3831	4361	4193	4807	-0.00842642	7.05961	0.886956	0.98886
NM_001015648	1324	1472	1345	1624	-0.0603653	5.48474	0.369278	0.814176
NM_001015649	715	858	764	973	-0.00323279	4.68253	0.972424	1
NM_001015650	95	87	107	114	0.133865	1.67239	0.475279	0.872465
NM_001015651	549	592	632	737	0.116597	4.28587	0.179719	0.657902
NM_001015652	329	442	388	481	0.0303305	3.67235	0.77761	0.961954
NM_001015653	929	1077	1043	1162	-0.00622012	5.03222	0.945062	1
NM_001015654	183	221	214	249	0.0528861	2.76105	0.673909	0.938898
NM_001015655	10525	12297	12518	13665	0.0579452	8.56965	0.333478	0.79162
NM_001015656	602	587	615	723	0.0203208	4.29813	0.854621	0.983207
NM_001015657	749	856	829	1006	0.0471608	4.73876	0.552915	0.899355
NM_001015658	1058	1225	1229	1528	0.12545	5.28636	0.0748504	0.472554
NM_001015659	1415	1607	1453	1784	-0.047821	5.60221	0.475442	0.872583
NM_001015660	1109	1240	1271	1478	0.0815596	5.30567	0.230443	0.713485
NM_001015661	493	569	489	699	0.00977269	4.12606	0.949517	1
NM_001015663	1099	1273	1326	1527	0.122524	5.33999	0.067098	0.456951
NM_001015664	748	858	914	1030	0.132106	4.78407	0.0837307	0.496979
NM_001015665	185	253	198	236	-0.154507	2.76974	0.247227	0.730507
NM_001015666	2614	2891	2766	3180	-0.0342602	6.47472	0.573525	0.903138
NM_001015667	771	879	784	890	-0.123055	4.69337	0.115497	0.562879
NM_001015668	55	76	65	86	0.0606002	1.16736	0.790023	0.964986
NM_001015670	323	387	322	365	-0.19045	3.44691	0.0662219	0.455838
NM_001015671	371	396	416	546	0.176672	3.74796	0.0900456	0.512737
NM_001015672	1080	1178	1111	1321	-0.0397937	5.18767	0.571221	0.90242
NM_001015675	217	220	213	269	-0.00753769	2.84529	0.939504	0.999975
NM_001015677	253	343	323	390	0.116894	3.34863	0.305346	0.769549
NM_001015678	194	301	280	193	-0.174614	2.92345	0.436733	0.850278
NM_001015679	264	315	262	295	-0.198928	3.15038	0.0695335	0.462776
NM_001015680	308	357	375	417	0.108887	3.50471	0.278951	0.751672
NM_001017428	314	381	354	467	0.0935645	3.55909	0.391347	0.825335
NM_001017933	599	722	709	793	0.0433331	4.4552	0.597793	0.910064
NM_001017934	6352	7055	6777	8348	0.0250384	7.78801	0.682121	0.941889
NM_001017937	606	803	693	815	-0.0423818	4.50136	0.65303	0.931963
NM_001017938	627	741	670	713	-0.125009	4.42154	0.150586	0.621436
NM_001017939	909	1211	1129	1242	0.024598	5.12244	0.760815	0.960636
NM_001017940	110	117	124	147	0.109825	1.97132	0.507005	0.885227
NM_001017941	767	926	952	1054	0.103482	4.8433	0.17718	0.655129
NM_001017942	1085	1181	980	1304	-0.140285	5.14365	0.080244	0.488213
NM_001017944	147	136	158	188	0.141116	2.30391	0.374399	0.81854
NM_001017945	435	440	406	511	-0.0827781	3.80382	0.421802	0.842839
NM_001017946	465	554	470	544	-0.150523	3.9853	0.0967204	0.5245
NM_001017947	398	442	392	451	-0.139787	3.7145	0.140232	0.606111
NM_001017948	244	404	279	255	-0.399863	3.2081	0.0192392	0.25045
NM_001017950	8778	10780	10072	11044	-0.0275773	8.30159	0.664672	0.937273
NM_001017952	375	453	399	442	-0.119567	3.70183	0.221344	0.70202
NM_001017953	422	451	511	533	0.115126	3.90037	0.250703	0.73307
NM_001017954	2013	2413	2632	2781	0.152125	6.25269	0.0261123	0.291362
NM_001024469	1643	1857	1865	1946	-0.0175193	5.8293	0.818127	0.973647
NM_001024471	6759	7835	7971	9101	0.0831897	7.93811	0.14568	0.614612
NM_001024472	109	141	120	148	-0.0434914	2.02688	0.821632	0.973647
NM_001024473	248	253	221	297	-0.102719	2.99332	0.394366	0.82755
NM_001024475	412	556	579	610	0.160701	4.06654	0.117894	0.568907
NM_001024477	502	895	653	577	-0.295203	4.35452	0.0918687	0.516028
NM_001024479	481	589	553	623	-0.00560062	4.12675	0.971966	1
NM_001024480	480	498	520	631	0.0864738	4.04945	0.37054	0.814947
NM_001024482	451	548	488	657	0.049002	4.05655	0.636421	0.926142
NM_001024483	2177	2346	2209	2643	-0.0468911	6.18613	0.467061	0.865479
NM_001024484	582	694	664	670	-0.0741192	4.34586	0.445393	0.854555
NM_001024485	1017	1163	1141	1348	0.0460843	5.17901	0.509251	0.886869
NM_001024488	6696	8029	8173	9053	0.0864014	7.95108	0.153396	0.625346
NM_001024490	96	127	107	128	-0.067464	1.85239	0.716131	0.949193
NM_001024491	65	76	77	104	0.213725	1.35349	0.273232	0.747107
NM_001024494	32	35	28	29	-0.375819	0.033873	0.20515	0.690927
NM_001024495	345	432	394	510	0.0728927	3.7074	0.487134	0.873267
NM_001024496	274	309	299	419	0.149843	3.33926	0.213328	0.695285
NM_001024497	543	636	571	665	-0.0758873	4.23205	0.379465	0.819834
NM_001024499	479	545	569	639	0.0946979	4.1174	0.282976	0.752923
NM_001024500	305	387	419	387	0.0869433	3.54639	0.482574	0.873267
NM_001024501	639	820	816	846	0.0515818	4.59998	0.565844	0.901085
NM_001024503	232	239	234	286	-0.00491085	2.9534	0.980253	1
NM_001024506	324	367	411	513	0.272447	3.64916	0.00586304	0.130394
NM_001024507	1362	1522	1285	1617	-0.139508	5.49054	0.0455779	0.385598
NM_001024509	3028	3447	3126	3752	-0.059142	6.69517	0.320661	0.783251
NM_001024511	834	1002	930	1131	0.0221118	4.91787	0.776866	0.961954
NM_001024513	1283	1549	1415	1676	-0.0172028	5.52181	0.808985	0.971573
NM_001024514	840	1079	981	1150	0.0100876	4.97318	0.896676	0.990979
NM_001024516	323	407	351	373	-0.151691	3.50418	0.162368	0.635854
NM_001024517	394	518	385	563	-0.0926571	3.85235	0.443288	0.854248
NM_001024518	230	232	193	209	-0.346199	2.76115	0.00669098	0.1423
NM_001024520	359	443	482	545	0.214698	3.82893	0.0240729	0.28067
NM_001024521	965	1238	1208	1445	0.126288	5.23202	0.0916123	0.516028
NM_001024522	24	37	29	39	0.0129196	0.0859866	1	1
NM_001024523	2276	2492	2492	2817	0.009991	6.29009	0.878492	0.987175
NM_001024524	357	357	385	438	0.0577339	3.58311	0.613937	0.917235
NM_001024525	477	560	553	685	0.109736	4.14263	0.222299	0.70202
NM_001024527	1002	1093	999	1236	-0.0550269	5.0721	0.45398	0.859291
NM_001024528	167	175	147	178	-0.219878	2.38912	0.102197	0.537688
NM_001024529	1278	1522	1440	1609	-0.0187644	5.50525	0.794982	0.966101
NM_001024530	619	662	711	809	0.101065	4.44439	0.232404	0.714193
NM_001024531	2119	2494	2190	2569	-0.0989233	6.18545	0.111341	0.55363
NM_001024532	800	975	891	1057	-0.00919814	4.85291	0.915708	0.994988
NM_001024535	1806	2050	2184	2377	0.100234	6.029	0.128851	0.586674
NM_001024536	137	154	108	174	-0.198324	2.17025	0.232664	0.714257
NM_001024538	403	494	503	557	0.0993889	3.92779	0.285838	0.754429
NM_001024540	5163	5789	4917	5709	-0.189017	7.39149	0.00108334	0.0443194
NM_001024541	4443	5227	5505	5917	0.100832	7.35306	0.109766	0.550452
NM_001024542	56	72	70	79	0.0757276	1.14304	0.701634	0.947446
NM_001024543	239	303	267	350	0.0415292	3.17471	0.744929	0.955493
NM_001024546	1203	1216	1214	1461	-0.00530708	5.30711	0.939334	0.999948
NM_001024549	1041	1224	1026	1185	-0.178299	5.12212	0.011038	0.186347
NM_001024550	2290	2599	2747	2973	0.0848174	6.36309	0.184101	0.6643
NM_001024552	313	337	348	370	-4.14065e-05	3.41667	1	1
NM_001024553	14	28	46	43	0.940833	0.106198	0.00121437	0.0468037
NM_001024554	686	816	747	846	-0.0577537	4.589	0.480912	0.873267
NM_001024555	467	540	597	746	0.268764	4.18705	0.00249592	0.0744224
NM_001024558	921	1093	1031	1137	-0.0352417	5.02257	0.64855	0.930151
NM_001024561	871	1070	996	1116	-0.0191989	4.97632	0.817057	0.973647
NM_001024564	278	263	255	328	-0.0445999	3.1343	0.711344	0.94753
NM_001024566	530	554	551	599	-0.0596925	4.12231	0.528341	0.891785
NM_001024567	3766	5022	4898	4626	-0.0103315	7.15238	0.919754	0.995976
NM_001024568	7207	8354	8702	9644	0.0960222	8.03728	0.104511	0.540626
NM_001024570	1395	1780	1724	1888	0.0481758	5.71755	0.505181	0.883538
NM_001024571	2103	2358	1816	2569	-0.179572	6.10061	0.0319349	0.321991
NM_001024572	999	1120	1098	1201	-0.025393	5.10258	0.737426	0.954469
NM_001024573	113	116	112	124	-0.101668	1.87564	0.520556	0.890181
NM_001024574	464	528	455	598	-0.0623679	3.99131	0.511388	0.887118
NM_001024692	327	360	309	448	-0.0129548	3.49029	0.905627	0.992277
NM_001024693	2926	3545	3037	3421	-0.143643	6.65069	0.0210136	0.261408
NM_001024824	844	916	1185	1411	0.413683	5.07333	1.25778e-08	5.04599e-06
NM_001024929	14478	17725	17836	20194	0.100038	9.0857	0.0941963	0.519766
NM_001025206	1193	1379	1256	1478	-0.0565568	5.36498	0.401309	0.830995
NM_001025314	5352	5986	5644	6664	-0.027943	7.51937	0.629219	0.924156
NM_001025315	3260	3618	3587	4414	0.069613	6.84817	0.262165	0.740083
NM_001025316	3072	3606	3549	3958	0.0272511	6.78166	0.651273	0.930626
NM_001025317	9431	11011	10946	12403	0.0495267	8.40654	0.383421	0.821746
NM_001025318	372	437	406	392	-0.15762	3.64994	0.166416	0.638729
NM_001025319	2280	2368	2374	2804	0.00656383	6.25376	0.932708	0.998378
NM_001025320	1913	2167	2073	2445	0.0015577	6.05975	0.986658	1
NM_001025321	2251	2271	2394	2689	0.0205165	6.22245	0.785058	0.96316
NM_001025322	3611	4372	4058	4663	-0.0140385	7.01683	0.82054	0.973647
NM_001025325	935	1063	988	1095	-0.0829964	4.98875	0.265093	0.742293
NM_001025327	198	245	223	272	0.0159309	2.87323	0.916726	0.995097
NM_001025329	1262	1398	1314	1512	-0.0579194	5.4143	0.392671	0.825843
NM_001025330	1824	2332	2427	2381	0.0787492	6.12052	0.355248	0.807889
NM_001025331	998	1356	1393	1531	0.177173	5.35207	0.034406	0.337784
NM_001025334	944	1047	1020	1267	0.0520121	5.05244	0.494971	0.87726
NM_001025337	133	145	131	160	-0.0798548	2.1615	0.586637	0.907089
NM_001025339	9114	10591	10010	11616	-0.00956398	8.32398	0.866063	0.985925
NM_001025340	9005	10024	9438	10671	-0.0647899	8.24835	0.264391	0.741968
NM_001025341	5362	6445	6827	7753	0.163173	7.67266	0.00585981	0.130394
NM_001025342	2157	2316	2272	2669	-0.00396059	6.19171	0.949616	1
NM_001025345	814	967	1000	1030	0.0501207	4.88876	0.540085	0.895973
NM_001025347	186	259	255	301	0.180384	2.96432	0.14583	0.614954
NM_001025349	1860	2246	1935	2164	-0.143338	5.9952	0.0297093	0.310837
NM_001025350	758	864	869	921	0.00079495	4.73034	0.992019	1
NM_001025569	5733	6624	7156	7775	0.132309	7.72386	0.0307338	0.316888
NM_001029845	1019	1255	1163	1332	-0.00785289	5.2099	0.927464	0.997417
NM_001030298	1343	1556	1513	1748	0.0258466	5.57881	0.69719	0.946957
NM_001030299	228	308	268	355	0.0726782	3.17378	0.566178	0.901085
NM_001030301	292	348	317	401	0.020111	3.40284	0.870167	0.986516
NM_001030303	1201	1312	1400	1689	0.150187	5.43972	0.0294001	0.310437
NM_001031751	1152	1220	1264	1451	0.0481885	5.30435	0.509113	0.886869
NM_001031753	404	447	426	531	0.0220391	3.81439	0.840226	0.977321
NM_001031754	365	409	385	475	0.00545648	3.66932	0.970719	1
NM_001031755	84	89	99	99	0.0513533	1.55554	0.78648	0.96329
NM_001031756	4754	5261	5386	6121	0.0554131	7.38295	0.349667	0.803276
NM_001031757	468	520	436	474	-0.26208	3.8896	0.00549604	0.125344
NM_001031758	283	327	302	329	-0.0940717	3.27684	0.387781	0.824072
NM_001031759	50	49	56	40	-0.183241	0.656022	0.505371	0.883538
NM_001031761	2095	2482	2229	2637	-0.0556587	6.19511	0.372683	0.816884
NM_001031762	104	131	131	150	0.114599	2.02117	0.444752	0.854555
NM_001031764	428	431	465	523	0.0548984	3.84717	0.602638	0.91153
NM_001031766	74	85	65	102	-0.0782471	1.3714	0.671976	0.938582
NM_001031767	845	989	944	1132	0.0338485	4.92315	0.654855	0.932858
NM_001031768	872	921	900	1047	-0.0282083	4.86238	0.716753	0.949193
NM_001031769	355	381	367	361	-0.157016	3.5167	0.16838	0.639723
NM_001031771	1830	2143	2492	2585	0.215359	6.13189	0.00244399	0.0733696
NM_001032294	138	182	171	193	0.0439754	2.42245	0.751682	0.958259
NM_001032300	749	823	884	1038	0.143927	4.76081	0.0639206	0.451204
NM_001033119	219	295	241	248	-0.209238	2.97188	0.110645	0.552663
NM_001033120	2884	3224	2973	3516	-0.0590056	6.61187	0.324241	0.784985
NM_001033121	1717	1928	1937	2212	0.0423259	5.91836	0.511337	0.887118
NM_001033608	1712	1895	2178	2177	0.132988	5.95082	0.0900274	0.512737
NM_001033609	2143	2435	2510	2733	0.0537408	6.25228	0.402134	0.830995
NM_001033610	73007	73688	67357	84917	-0.101464	11.1819	0.165614	0.638729
NM_001033611	1851	2141	1906	2263	-0.082452	5.98572	0.19195	0.67295
NM_001033612	2133	2311	2253	2684	0.00400626	6.18596	0.959749	1
NM_001033613	22693	26395	28047	30400	0.111779	9.70236	0.0636038	0.451065
NM_001033614	7155	8064	7817	9315	0.024271	7.96979	0.674971	0.93921
NM_001033615	1803	2072	2315	2686	0.223681	6.10121	0.000318659	0.0199467
NM_001033616	6281	7514	8552	9100	0.217801	7.92641	0.000807501	0.0383587
NM_001033617	2444	2979	3247	3515	0.179764	6.55941	0.00616458	0.134011
NM_001033618	46032	48011	52206	62368	0.134201	10.6573	0.0356563	0.344314
NM_001033619	4548	5056	5318	6167	0.112319	7.35168	0.0542404	0.421482
NM_001033620	788	919	922	967	0.0059644	4.80575	0.938288	0.999714
NM_001033622	1709	2180	1792	2188	-0.109069	5.93119	0.128018	0.586348
NM_001033623	3657	3888	4052	4779	0.0785982	6.9882	0.211897	0.695285
NM_001033624	4590	5401	5204	5662	-0.0189133	7.3392	0.76409	0.961287
NM_001033625	139	160	135	184	-0.0538249	2.27788	0.713396	0.9485
NM_001033627	1338	1546	1484	1730	0.0119492	5.56435	0.861337	0.985233
NM_001033628	4118	5070	6004	6175	0.271682	7.3684	0.000172825	0.0127145
NM_001033629	2318	2805	2547	3196	0.0190171	6.39399	0.775124	0.961954
NM_001033762	8321	9498	9285	10718	0.0224673	8.1958	0.692214	0.946619
NM_001033763	1006	1071	1061	1197	-0.0252479	5.07548	0.736921	0.954393
NM_001033989	520	598	576	697	0.0416882	4.21567	0.638832	0.927181
NM_001033990	2325	2651	2706	3119	0.0829349	6.38729	0.167117	0.638729
NM_001033991	639	679	637	797	-0.0274674	4.41938	0.745228	0.955598
NM_001034016	363	424	422	454	0.0125478	3.69594	0.900356	0.991807
NM_001034034	46266	48502	51388	62061	0.108544	10.6548	0.0879096	0.508114
NM_001034035	1214	1276	1272	1509	0.0111897	5.35565	0.891806	0.989575
NM_001034036	30	34	23	34	-0.311951	-1.75705e-05	0.30675	0.770892
NM_001034038	8434	9831	9835	11456	0.0773364	8.25843	0.16972	0.64101
NM_001034040	842	1031	1059	1108	0.0721376	4.97166	0.369648	0.814176
NM_001034042	704	801	804	900	0.0356858	4.6405	0.657562	0.933362
NM_001034044	1413	1631	1668	2027	0.133549	5.70504	0.0416204	0.371202
NM_001034045	116	121	141	137	0.0875875	2.02048	0.589071	0.907089
NM_001034046	2109	2464	2498	2772	0.062939	6.25431	0.314509	0.776898
NM_001034047	14564	16769	17382	19159	0.0803997	9.03904	0.168171	0.639723
NM_001034048	4817	5558	6016	6552	0.135726	7.47363	0.0262667	0.292188
NM_001034049	339	340	432	545	0.37444	3.68486	0.000430406	0.0245115
NM_001034050	791	882	916	1168	0.168141	4.86293	0.0353127	0.341743
NM_001034051	3682	3966	4160	4797	0.0811476	7.0085	0.18657	0.667902
NM_001034052	9549	11619	10336	11589	-0.0890835	8.38594	0.139448	0.605678
NM_001034053	5604	5846	5464	6886	-0.0438495	7.52892	0.522151	0.890181
NM_001034054	6879	7104	7153	8794	0.0372871	7.85835	0.587183	0.907089
NM_001034055	1641	1887	1738	1996	-0.0620312	5.81795	0.337999	0.795168
NM_001034056	501	519	497	678	0.05061	4.09197	0.650138	0.930354
NM_001034057	283	271	307	347	0.0913208	3.23761	0.464181	0.86378
NM_001034203	1229	1490	1324	1601	-0.0387559	5.45219	0.578255	0.90359
NM_001034204	4075	5732	5185	5039	-0.0651423	7.28096	0.51724	0.889202
NM_001034206	1357	1481	1551	1767	0.0800393	5.57821	0.241008	0.724756
NM_001034208	280	319	443	390	0.341699	3.48095	0.00977282	0.175569
NM_001034209	903	1264	1247	1206	0.0512187	5.16473	0.621175	0.921609
NM_001034210	1974	1961	1996	2614	0.0721141	6.04928	0.392504	0.825834
NM_001034211	841	906	822	1075	-0.0321596	4.82246	0.694304	0.94695
NM_001034212	1516	1707	1569	1913	-0.035515	5.70146	0.587409	0.907089
NM_001034213	206	344	266	244	-0.230127	3.0506	0.192518	0.673257
NM_001034214	133	181	161	205	0.0775366	2.41275	0.580177	0.90359
NM_001034215	44	35	40	38	-0.163778	0.35637	0.565806	0.901085
NM_001034216	610	678	675	730	-0.0176153	4.38992	0.850217	0.981224
NM_001034217	569	613	538	718	-0.06358	4.24442	0.498495	0.878411
NM_001034219	293	345	302	401	-0.00746372	3.3846	0.936496	0.998937
NM_001034222	458	544	574	606	0.0953523	4.08532	0.300425	0.765901
NM_001034223	267	318	249	339	-0.140243	3.19379	0.231038	0.713485
NM_001034224	4391	5418	4753	5263	-0.10866	7.26648	0.0876483	0.506936
NM_001034225	5345	5710	5724	6636	0.0134281	7.50573	0.830973	0.975494
NM_001034226	597	622	672	711	0.0379976	4.3409	0.688613	0.944411
NM_001034228	9347	10266	9992	11971	0.0151763	8.3323	0.797971	0.966101
NM_001034229	1712	1911	1647	1966	-0.150518	5.81426	0.0203798	0.256594
NM_001034230	50	71	49	31	-0.726449	0.698468	0.00545178	0.124784
NM_001034231	3630	4004	4302	4580	0.0765927	7.0025	0.241714	0.725571
NM_001034233	2209	2383	2527	2854	0.0831526	6.2739	0.197022	0.679528
NM_001034235	1153	1323	1278	1444	-0.00679126	5.33543	0.929429	0.997949
NM_001034236	69	91	92	105	0.157018	1.49944	0.371839	0.816065
NM_001034237	249	287	296	305	0.0236781	3.15091	0.839938	0.977321
NM_001034238	378	436	487	485	0.116641	3.79852	0.263965	0.741489
NM_001034239	4174	5238	5050	5585	0.0383162	7.27901	0.555646	0.899496
NM_001034240	4308	5021	5378	5915	0.134619	7.31937	0.0256648	0.289295
NM_001034241	3719	4385	4483	4912	0.0728642	7.0838	0.232883	0.714297
NM_001034242	187	179	172	233	-0.00637374	2.59407	0.95756	1
NM_001034243	153	160	173	243	0.259417	2.51129	0.0711679	0.464203
NM_001034244	604	755	667	776	-0.0555414	4.44469	0.523155	0.890181
NM_001034245	446	539	533	594	0.0523049	4.03793	0.562536	0.901085
NM_001034246	1268	1300	1112	1467	-0.147937	5.32264	0.0726839	0.467572
NM_001034247	2488	3086	3167	3640	0.147555	6.58115	0.0199421	0.253365
NM_001034248	928	1114	1061	1237	0.0271787	5.07362	0.705286	0.947446
NM_001034249	2089	2361	2374	2622	0.0241587	6.19651	0.704687	0.947446
NM_001034250	408	436	464	533	0.0944877	3.84104	0.326605	0.785241
NM_001034251	1006	1050	1122	1165	0.0103475	5.07953	0.905355	0.99226
NM_001034253	319	379	391	452	0.128593	3.58414	0.191819	0.67295
NM_001034254	358	374	327	444	-0.0768634	3.54983	0.487177	0.873267
NM_001034256	175	199	168	224	-0.0794396	2.58437	0.538235	0.895973
NM_001034257	71	101	94	109	0.0970219	1.56874	0.59202	0.907511
NM_001034258	1166	1197	1160	1422	-0.0226189	5.26401	0.760064	0.960636
NM_001034259	280	384	283	303	-0.317498	3.28783	0.00914718	0.168897
NM_001034261	917	1064	1050	1133	-0.00133168	5.0166	1	1
NM_001034264	470	446	471	571	0.0341532	3.93086	0.775467	0.961954
NM_001034265	290	272	317	346	0.0906409	3.25825	0.483189	0.873267
NM_001034266	2945	3150	3168	3622	0.00917581	6.64473	0.890016	0.989081
NM_001034267	817	865	896	1110	0.104809	4.83868	0.198518	0.68034
NM_001034268	832	877	926	1067	0.075018	4.84615	0.345949	0.800375
NM_001034269	507	611	619	680	0.0750521	4.23179	0.39082	0.825047
NM_001034270	1773	1700	1587	2154	-0.0524705	5.80782	0.57237	0.902914
NM_001034271	2967	3391	3531	3885	0.0800296	6.73903	0.192384	0.673257
NM_001034272	370	342	312	427	-0.103442	3.50074	0.403722	0.831371
NM_001034274	1338	1683	1675	1728	0.0361994	5.6402	0.639639	0.92737
NM_001034276	343	373	335	441	-0.033116	3.53877	0.739111	0.954573
NM_001034277	1162	1358	1077	1553	-0.0916444	5.31825	0.314284	0.776665
NM_001034278	1310	1392	1281	1658	-0.0304712	5.45213	0.682459	0.941889
NM_001034279	168	182	186	224	0.0822914	2.57312	0.541796	0.895973
NM_001034280	1667	1915	1863	2212	0.0407362	5.89149	0.526512	0.891016
NM_001034281	514	590	503	590	-0.159141	4.09726	0.067678	0.458229
NM_001034282	5005	6076	5922	6639	0.0407741	7.51715	0.501791	0.881126
NM_001034283	295	324	285	357	-0.0944093	3.29867	0.384906	0.822845
NM_001034285	272	326	302	367	0.0171845	3.30389	0.877605	0.987144
NM_001034286	430	481	483	630	0.140135	3.97408	0.151621	0.622712
NM_001034288	682	745	715	761	-0.0942717	4.49967	0.275202	0.748531
NM_001034289	3122	3328	2942	3768	-0.0952879	6.67477	0.165874	0.638729
NM_001034290	513	584	615	687	0.103669	4.22108	0.232154	0.714193
NM_001034292	692	683	738	896	0.0979786	4.54738	0.294644	0.763152
NM_001034293	40	36	30	49	-0.0939873	0.337251	0.715767	0.949147
NM_001034294	10125	11137	11073	13385	0.0535201	8.46812	0.364695	0.813136
NM_001034295	954	1123	1123	1360	0.112404	5.14285	0.112451	0.556328
NM_001034296	1775	2030	1670	2145	-0.145048	5.88659	0.0359634	0.34625
NM_001034297	1695	1780	1685	2153	-0.00878386	5.82622	0.899262	0.991807
NM_001034298	2228	2534	2483	2927	0.0386471	6.30123	0.527806	0.891632
NM_001034299	15024	15940	15604	19621	0.0335258	9.00199	0.611285	0.91601
NM_001034303	531	620	585	723	0.0385575	4.25548	0.668831	0.938577
NM_001034305	83	92	100	119	0.178221	1.63896	0.299869	0.765146
NM_001034306	58	61	51	67	-0.158183	0.925578	0.438967	0.850987
NM_001034307	1139	1294	1254	1553	0.0591047	5.34401	0.402802	0.830995
NM_001034308	2152	2169	2153	2718	0.0190817	6.15628	0.814005	0.973647
NM_001034310	239	408	445	330	0.153881	3.47134	0.4461	0.854555
NM_001034312	2663	2946	2954	3512	0.058176	6.54836	0.341581	0.797435
NM_001034314	369	409	522	593	0.374531	3.8774	5.60565e-05	0.00618443
NM_001034315	5040	5480	5715	6440	0.0631077	7.45865	0.299821	0.765146
NM_001034316	620	734	746	882	0.121662	4.53208	0.128887	0.586674
NM_001034317	375	464	433	512	0.0284402	3.79466	0.771761	0.961954
NM_001034318	4020	4830	4625	5687	0.0753683	7.21114	0.218969	0.70011
NM_001034319	823	888	918	1090	0.0838626	4.85165	0.280137	0.751931
NM_001034320	329	440	439	421	0.0287122	3.6663	0.801606	0.967849
NM_001034321	877	1031	982	1127	0.00118209	4.96336	0.99075	1
NM_001034322	2200	2486	2696	3160	0.176139	6.35008	0.003478	0.0933035
NM_001034323	1064	1090	1160	1457	0.129302	5.20905	0.106275	0.546032
NM_001034324	459	544	486	517	-0.141034	3.96724	0.139707	0.605678
NM_001034325	1505	1871	1888	2159	0.120721	5.84467	0.0747965	0.472554
NM_001034326	2763	3449	2877	3677	-0.0680501	6.62705	0.329504	0.787917
NM_001034327	206	271	216	229	-0.239375	2.85145	0.0664465	0.456386
NM_001034329	489	576	581	651	0.0674029	4.15864	0.442826	0.854248
NM_001034330	775	929	831	1013	-0.0308741	4.78371	0.697181	0.946957
NM_001034332	426	487	503	550	0.0629705	3.9358	0.498709	0.878411
NM_001034333	4803	5378	5059	6347	0.014547	7.38533	0.820047	0.973647
NM_001034335	2628	2909	2862	3182	-0.0174937	6.49145	0.781956	0.961954
NM_001034336	966	1157	1092	1188	-0.0377438	5.09691	0.624749	0.923006
NM_001034337	837	922	999	1225	0.190735	4.94756	0.0122766	0.195583
NM_001034338	472	573	555	624	0.0319676	4.11226	0.718999	0.949841
NM_001034339	107	127	145	181	0.332798	2.13589	0.0232855	0.275493
NM_001034340	11550	13254	11681	14766	-0.0563535	8.63335	0.359114	0.810379
NM_001034341	311	360	328	397	-0.0335868	3.4438	0.758121	0.959777
NM_001034342	26521	30541	29149	34522	0.0128241	9.8694	0.816714	0.973647
NM_001034343	595	698	629	773	-0.0288384	4.38825	0.734207	0.954062
NM_001034344	324	341	335	387	-0.0275566	3.43595	0.793934	0.966101
NM_001034346	451	433	414	535	-0.0513901	3.83612	0.638557	0.927181
NM_001034347	383	424	459	484	0.0821484	3.76925	0.410328	0.836001
NM_001034348	634	654	671	759	0.0042025	4.40315	0.978572	1
NM_001034349	50	94	72	108	0.180827	1.36049	0.415992	0.840362
NM_001034350	740	862	845	1007	0.0643191	4.7444	0.407533	0.834891
NM_001034352	280	338	332	392	0.084465	3.38593	0.422147	0.842851
NM_001034353	1132	1329	1367	1620	0.134972	5.39908	0.0447113	0.384152
NM_001034354	1367	1445	1306	1649	-0.0792942	5.48555	0.28058	0.752019
NM_001034356	3535	3958	3986	4692	0.065731	6.96931	0.264124	0.741508
NM_001034357	398	524	491	515	-0.0111691	3.90766	0.945397	1
NM_001034358	952	1097	1035	1214	-0.0102973	5.0608	0.89092	0.989338
NM_001034359	755	839	857	968	0.0507992	4.73167	0.520227	0.890181
NM_001034360	235	260	289	346	0.213481	3.13896	0.0509383	0.409455
NM_001034362	528	711	713	743	0.0979206	4.38753	0.318751	0.781604
NM_001034363	1864	2217	2273	2447	0.0702026	6.09329	0.293764	0.762585
NM_001034364	92	164	139	164	0.109845	2.13311	0.556563	0.899714
NM_001034365	406	451	444	529	0.0372297	3.83218	0.708715	0.947446
NM_001034366	328	309	341	466	0.185131	3.49016	0.147106	0.617677
NM_001034367	21634	24613	25478	26840	0.038436	9.57979	0.550163	0.898379
NM_001034368	1154	1296	1308	1457	0.0309093	5.34013	0.654559	0.93285
NM_001034369	847	958	903	1054	-0.0283909	4.8697	0.706476	0.947446
NM_001034370	10908	12629	11836	13883	-0.0165941	8.57697	0.766892	0.961721
NM_001034371	151	165	155	198	0.0129748	2.39117	0.973953	1
NM_001034372	1259	1424	1320	1584	-0.0319323	5.43883	0.633165	0.925304
NM_001034373	1142	1369	1315	1512	0.0283593	5.37196	0.677359	0.939951
NM_001034374	762	920	963	1007	0.0891624	4.82626	0.275992	0.749588
NM_001034376	1475	1757	1880	2053	0.142736	5.79516	0.0351793	0.341201
NM_001034377	2451	2797	2387	2829	-0.154333	6.34593	0.0104784	0.181191
NM_001034378	342	363	278	400	-0.209762	3.43114	0.080984	0.488895
NM_001034379	598	666	692	784	0.0792132	4.41258	0.339513	0.795683
NM_001034380	57	58	61	97	0.306508	1.12118	0.161773	0.635155
NM_001034381	1243	1301	1357	1659	0.095787	5.43033	0.196862	0.679243
NM_001034382	2281	2351	2285	2903	0.0104377	6.25115	0.898417	0.99177
NM_001034383	1177	1365	1274	1499	-0.0190921	5.36668	0.781501	0.961954
NM_001034384	565	680	693	726	0.0491899	4.3729	0.575074	0.903301
NM_001034385	5814	7057	7813	8165	0.175708	7.80321	0.0104156	0.181191
NM_001034386	99	148	142	168	0.18736	2.12839	0.2423	0.725571
NM_001034387	466	547	567	646	0.116556	4.11264	0.182418	0.662745
NM_001034388	148	201	168	204	-0.0503554	2.4974	0.741182	0.954699
NM_001034390	1832	1992	1831	2210	-0.0684372	5.93301	0.296643	0.763302
NM_001034395	3049	3407	3093	3674	-0.0786616	6.68214	0.187704	0.668461
NM_001034396	534	710	632	781	0.0416681	4.36506	0.658386	0.933802
NM_001034397	660	689	594	768	-0.137268	4.39918	0.128134	0.586348
NM_001034398	145	167	127	137	-0.384162	2.18114	0.0068563	0.144424
NM_001034400	577	651	645	857	0.140838	4.40339	0.124368	0.58263
NM_001034401	698	814	769	920	0.0147441	4.63565	0.861928	0.985233
NM_001034402	45	54	42	89	0.245709	0.880734	0.386563	0.823729
NM_001034403	795	699	718	915	-0.0306926	4.6056	0.781102	0.961954
NM_001034404	867	985	941	1097	-0.00680035	4.91747	0.932765	0.998378
NM_001034405	327	408	380	442	0.0187129	3.59959	0.850879	0.981224
NM_001034407	89	80	112	137	0.410177	1.7221	0.0200537	0.253937
NM_001034408	331	332	288	428	-0.0465075	3.42524	0.709866	0.947446
NM_001034409	244	280	309	341	0.16747	3.19475	0.122573	0.579827
NM_001034411	63	114	98	109	0.0920074	1.60165	0.649308	0.930264
NM_001034412	1198	1186	1031	1566	-0.0401169	5.27093	0.714327	0.948791
NM_001034413	47	62	64	73	0.186156	0.976559	0.379543	0.819834
NM_001034414	295	310	328	383	0.0864936	3.35925	0.425482	0.844458
NM_001034415	515	638	535	686	-0.0627817	4.20499	0.500377	0.880097
NM_001034416	822	1081	1138	1141	0.127214	5.02035	0.16932	0.640478
NM_001034417	613	750	672	698	-0.131238	4.41209	0.150446	0.621436
NM_001034420	165	150	153	185	-0.0484012	2.35854	0.740795	0.954699
NM_001034421	985	1063	1211	1235	0.114942	5.12684	0.163045	0.635854
NM_001034422	86	89	108	107	0.153508	1.62586	0.383171	0.82164
NM_001034423	1203	1280	1270	1363	-0.0593417	5.31586	0.433397	0.849028
NM_001034424	1834	2182	2236	2413	0.0713828	6.07075	0.285479	0.754384
NM_001034425	570	631	636	769	0.0796622	4.33941	0.355678	0.808034
NM_001034426	1044	1175	1085	1285	-0.0507367	5.15606	0.465345	0.864209
NM_001034427	160	161	157	195	-0.0147821	2.40055	0.898956	0.991807
NM_001034428	301	347	307	365	-0.0924005	3.36437	0.376849	0.819505
NM_001034429	836	892	1148	1176	0.28572	4.97499	0.000784651	0.0378433
NM_001034430	449	523	481	637	0.0536331	4.02061	0.596076	0.910064
NM_001034431	495	499	635	704	0.283323	4.18009	0.0029403	0.083984
NM_001034433	161	214	198	251	0.115999	2.68651	0.383434	0.821746
NM_001034434	5380	6026	5826	6945	0.0162862	7.55007	0.782483	0.961954
NM_001034435	178	188	200	222	0.0604378	2.62581	0.660237	0.935161
NM_001034436	2209	2477	2204	2589	-0.113221	6.20307	0.066582	0.456492
NM_001034438	11164	12889	13419	14404	0.0701513	8.65224	0.256702	0.737863
NM_001034439	4162	5057	4678	5197	-0.040526	7.21106	0.516087	0.888445
NM_001034441	710	822	712	910	-0.0650706	4.61454	0.430209	0.846984
NM_001034442	1058	1136	1245	1435	0.142406	5.2407	0.0442807	0.382783
NM_001034443	413	481	485	635	0.177254	3.96598	0.0689281	0.462231
NM_001034444	366	365	359	462	0.0161677	3.59592	0.904244	0.992123
NM_001034445	1011	1199	1146	1294	0.00041225	5.17428	0.995408	1
NM_001034446	312	399	393	455	0.112229	3.60024	0.26767	0.743376
NM_001034448	466	532	550	582	0.0400217	4.05178	0.666429	0.937553
NM_001034449	2189	2869	2369	2653	-0.147415	6.29031	0.0440484	0.381897
NM_001034450	384	535	447	476	-0.128944	3.84256	0.266474	0.742749
NM_001034451	1057	1253	1204	1429	0.0445932	5.26046	0.514584	0.888067
NM_001034452	406	462	476	584	0.14205	3.90507	0.130095	0.589437
NM_001034453	878	916	863	1072	-0.0408764	4.85729	0.608811	0.914997
NM_001034454	815	885	861	1043	0.0159301	4.8071	0.855064	0.983475
NM_001034455	1406	1588	1678	1846	0.0923475	5.66052	0.171053	0.644328
NM_001034456	2360	2619	2376	2951	-0.0512788	6.32124	0.420168	0.842502
NM_001034457	758	857	899	1056	0.130368	4.79157	0.0863662	0.503531
NM_001034458	98	127	136	141	0.158931	1.98242	0.309901	0.772662
NM_001034459	1481	1680	1811	2079	0.155022	5.77147	0.016824	0.233102
NM_001034460	1724	1877	1913	2164	0.0338462	5.89772	0.613027	0.917217
NM_001034461	4848	5404	5634	6512	0.0991233	7.43886	0.088258	0.509461
NM_001034462	172	171	142	196	-0.172256	2.4178	0.224374	0.703489
NM_001034463	411	441	427	570	0.0759029	3.84523	0.481458	0.873267
NM_001034464	1665	1827	1626	2060	-0.071798	5.80006	0.301472	0.767242
NM_001034465	41	45	45	47	-0.0465765	0.528265	0.888704	0.988992
NM_001034467	281	343	298	392	-0.00130261	3.35517	1	1
NM_001034468	1399	1520	1474	1868	0.0451906	5.60091	0.541432	0.895973
NM_001034469	3473	3910	3879	4482	0.0344954	6.9318	0.558599	0.899806
NM_001034470	1551	1836	1921	2232	0.150797	5.8671	0.0191489	0.250418
NM_001034473	521	587	533	648	-0.0542047	4.15452	0.537871	0.895973
NM_001034474	2835	3150	2874	3369	-0.0852532	6.56992	0.156132	0.628998
NM_001034475	1222	1461	1382	1589	0.0043955	5.45528	0.948386	1
NM_001034476	799	1019	1012	1135	0.100267	4.94221	0.206322	0.692921
NM_001034477	809	948	955	1103	0.0844647	4.88764	0.254775	0.736646
NM_001034478	823	980	1008	1087	0.0759723	4.9199	0.325375	0.784985
NM_001034480	495	566	556	629	0.0156649	4.12726	0.865643	0.985925
NM_001034481	1482	1794	1647	1872	-0.0384298	5.72097	0.571156	0.90242
NM_001034482	673	815	817	905	0.0694592	4.63974	0.390791	0.825047
NM_001034483	33	33	31	35	-0.14464	0.118428	0.683967	0.942791
NM_001034484	3734	4328	4156	4826	0.0119185	7.04597	0.837879	0.976936
NM_001034486	541	587	628	790	0.181441	4.30399	0.0417634	0.371202
NM_001034487	931	989	920	1219	0.00345074	4.97704	0.989129	1
NM_001034488	756	870	957	1098	0.193833	4.83481	0.00936015	0.17211
NM_001034489	1443	1633	1675	1908	0.075965	5.69082	0.241837	0.725571
NM_001034490	37	47	35	37	-0.3644	0.346886	0.155869	0.628998
NM_001034493	632	631	615	691	-0.0993232	4.32408	0.287481	0.757102
NM_001034494	388	495	465	467	-0.0584758	3.82239	0.613804	0.917235
NM_001034495	3048	3530	3339	3779	-0.0290208	6.73219	0.630072	0.924678
NM_001034496	655	665	646	838	0.0164494	4.4456	0.886546	0.98886
NM_001034497	85	89	96	143	0.306791	1.7039	0.0884558	0.509936
NM_001034498	120	145	153	149	0.0482863	2.15679	0.758033	0.959777
NM_001034500	410	423	455	538	0.105798	3.8291	0.290506	0.759256
NM_001034501	1147	1466	1377	1530	0.0150608	5.42014	0.83392	0.975916
NM_001034502	68	65	76	82	0.102953	1.21315	0.637565	0.927042
NM_001034504	2473	2530	2624	3308	0.0925317	6.40467	0.206697	0.693001
NM_001034505	230	266	264	249	-0.0898657	2.98159	0.501539	0.881087
NM_001034506	414	529	451	551	-0.0555767	3.9189	0.578703	0.90359
NM_001034507	2809	3113	3228	3730	0.0869906	6.64147	0.149476	0.620862
NM_001034508	3263	3916	3737	4528	0.0586936	6.90095	0.335474	0.794018
NM_001034509	52	79	71	93	0.180737	1.22997	0.390738	0.825047
NM_001034510	1141	1476	1525	1493	0.0739593	5.45145	0.409359	0.835085
NM_001034512	637	806	787	924	0.103818	4.61221	0.210466	0.695285
NM_001034514	568	708	672	728	-0.00591486	4.37907	0.971036	1
NM_001034515	654	741	677	769	-0.0923086	4.46691	0.257724	0.73804
NM_001034516	256	261	271	327	0.062174	3.12182	0.614947	0.917431
NM_001034517	621	780	899	999	0.297809	4.67512	0.000307503	0.0195254
NM_001034518	1622	1811	1685	1827	-0.109788	5.75638	0.108209	0.548118
NM_001034519	478	523	475	617	-0.0237069	4.02477	0.798397	0.966101
NM_001034521	755	882	877	970	0.0318661	4.75874	0.682188	0.941889
NM_001034522	1088	1150	1129	1331	-0.0112507	5.1903	0.875092	0.987028
NM_001034523	4663	5158	5061	5811	0.00121274	7.32728	0.986393	1
NM_001034524	22196	27345	24562	28124	-0.0513559	9.6303	0.392293	0.825834
NM_001034525	666	744	674	871	-0.0169707	4.52033	0.837695	0.976936
NM_001034526	320	338	346	378	-0.00682773	3.4312	0.968287	1
NM_001034527	1208	1470	1422	1541	0.00628628	5.45292	0.924494	0.997016
NM_001034528	15	40	44	44	0.543054	0.225547	0.0611413	0.442685
NM_001034529	660	650	624	764	-0.0678521	4.39289	0.465991	0.864713
NM_001034530	2041	2315	2252	2487	-0.0211112	6.14277	0.747134	0.956652
NM_001034531	63	97	76	82	-0.157103	1.33728	0.447259	0.855179
NM_001034533	515	833	787	694	0.0194037	4.45892	0.893134	0.989858
NM_001034535	383	404	448	512	0.140676	3.76542	0.153494	0.625456
NM_001034537	24	34	24	39	-0.0263757	-0.000935339	0.932743	0.998378
NM_001034539	565	654	664	775	0.0949647	4.36763	0.251919	0.734124
NM_001034540	1616	2026	1738	1977	-0.111542	5.8362	0.110304	0.552149
NM_001034541	2275	2723	2539	2922	-0.0145558	6.34203	0.820089	0.973647
NM_001034542	3492	4209	4088	4569	0.0283647	6.98655	0.640145	0.927585
NM_001034543	1330	1467	1530	1712	0.0686829	5.551	0.319163	0.781604
NM_001034544	382	430	381	542	0.0328851	3.75303	0.797743	0.966101
NM_001034546	1379	1475	1509	1717	0.0306711	5.56164	0.668142	0.938154
NM_001034547	873	1000	938	1156	0.0143268	4.94411	0.862061	0.985233
NM_001034548	1018	1251	1188	1440	0.0680684	5.24554	0.339345	0.795505
NM_001034549	371	469	388	481	-0.0948831	3.73356	0.357191	0.808351
NM_001034550	1462	1551	1477	1804	-0.0264217	5.61118	0.704188	0.947446
NM_001034551	750	769	827	916	0.0521598	4.66551	0.554523	0.899355
NM_001034553	191	217	183	226	-0.142086	2.67755	0.244644	0.727751
NM_001034554	240	284	247	242	-0.239269	2.98788	0.0582071	0.431983
NM_001034555	453	493	445	564	-0.0553449	3.92762	0.555892	0.899578
NM_001034556	226	244	270	344	0.237683	3.07873	0.0395177	0.363155
NM_001034557	952	1130	1031	1351	0.0462129	5.11162	0.565965	0.901085
NM_001034558	5285	6063	5688	6819	-0.00570007	7.53057	0.921841	0.99649
NM_001034559	665	790	699	827	-0.0753279	4.53451	0.352187	0.804707
NM_001034560	1062	1380	1425	1404	0.0802163	5.35493	0.371973	0.816065
NM_001034561	1680	1913	1688	1848	-0.165368	5.79456	0.0137284	0.206066
NM_001034562	10618	11752	10973	12546	-0.0730283	8.47794	0.20518	0.690927
NM_001034563	97	147	107	134	-0.158416	1.93319	0.373438	0.817786
NM_001034565	412	478	462	533	0.0168469	3.87495	0.864748	0.98585
NM_001034566	1475	1674	1599	1875	-0.00348704	5.68383	0.960496	1
NM_001034567	115	99	97	140	-0.00862761	1.83105	0.94349	1
NM_001034569	252	291	286	356	0.0956702	3.20732	0.397804	0.829756
NM_001034570	1613	1874	1885	2216	0.0894964	5.8775	0.161508	0.635155
NM_001034571	702	824	799	959	0.0592704	4.67162	0.457224	0.860655
NM_001034572	1551	1795	1807	2106	0.0815594	5.81407	0.204608	0.690779
NM_001034573	119	131	104	135	-0.211303	1.94643	0.172117	0.645568
NM_001034574	1111	1101	1016	1353	-0.0570754	5.1534	0.521031	0.890181
NM_001034575	1044	1254	1258	1389	0.0628792	5.26205	0.36793	0.814176
NM_001034576	579	704	690	782	0.0561285	4.4196	0.498254	0.878411
NM_001034577	286	321	307	370	0.0117419	3.32374	0.930205	0.998175
NM_001034578	1181	1286	1122	1390	-0.122505	5.27454	0.0847441	0.499968
NM_001034579	632	720	779	816	0.097386	4.51822	0.253597	0.736241
NM_001034580	264	310	252	326	-0.136365	3.16854	0.220112	0.701593
NM_001034581	223	282	270	266	-0.0517385	3.02486	0.720678	0.950618
NM_001034582	348	315	329	429	0.0373581	3.46987	0.795175	0.966101
NM_001034583	704	744	721	921	0.030957	4.58481	0.742822	0.955493
NM_001034584	230	284	298	314	0.111108	3.13541	0.32897	0.787689
NM_001034585	450	396	432	430	-0.120738	3.74002	0.361491	0.811227
NM_001034586	822	965	898	904	-0.126103	4.80565	0.152096	0.624024
NM_001034587	405	465	446	542	0.0377977	3.85332	0.70137	0.947446
NM_001034588	267	258	266	276	-0.0995885	3.06231	0.438647	0.850987
NM_001034591	563	645	586	706	-0.0485928	4.28116	0.568766	0.90242
NM_001034592	922	1047	1071	1263	0.100044	5.06069	0.160876	0.63456
NM_001034594	420	482	488	537	0.0414729	3.90713	0.659917	0.934901
NM_001034595	2373	2743	2659	2987	-0.000451234	6.3842	1	1
NM_001034596	480	539	582	632	0.109636	4.11855	0.223034	0.702361
NM_001034597	47	47	42	56	-0.0864836	0.632635	0.740908	0.954699
NM_001034598	476	550	556	616	0.049004	4.09597	0.581495	0.904462
NM_001034600	41	38	36	50	-0.0251168	0.423297	0.942761	1
NM_001034601	55	46	45	41	-0.376372	0.598099	0.137396	0.602712
NM_001034602	2689	3137	3013	3378	-0.00861103	6.56706	0.893551	0.989858
NM_001034603	4732	5376	5417	6009	0.034252	7.38433	0.565328	0.901085
NM_001034604	4821	5595	5025	5652	-0.10663	7.35683	0.0687453	0.461975
NM_001034605	668	805	807	882	0.0564697	4.61858	0.486651	0.873267
NM_001034606	176	197	158	212	-0.159177	2.5415	0.221714	0.70202
NM_001034607	1035	976	954	1279	-0.00763859	5.04304	0.931316	0.998378
NM_001034608	636	786	632	818	-0.117726	4.47946	0.181949	0.662402
NM_001034609	1065	1213	1057	1220	-0.145087	5.14732	0.0364474	0.34857
NM_001034610	1521	1858	1599	1858	-0.109268	5.73032	0.102413	0.537688
NM_001034611	66	77	76	101	0.161498	1.345	0.394661	0.827607
NM_001034613	898	1036	1150	1206	0.144419	5.05781	0.0623775	0.446579
NM_001034614	2437	2951	2865	3271	0.0460551	6.48052	0.454238	0.859447
NM_001034615	2409	2851	2666	3066	-0.0187983	6.41402	0.761727	0.960885
NM_001034616	740	812	754	892	-0.0615136	4.6366	0.440852	0.853094
NM_001034617	68	71	71	116	0.274674	1.37007	0.189199	0.669555
NM_001034618	3299	3446	3175	4123	-0.040392	6.76721	0.575779	0.903301
NM_001034619	652	707	596	731	-0.182105	4.38686	0.0309246	0.317742
NM_001034620	73	66	55	50	-0.548337	0.96888	0.0124506	0.19623
NM_001034623	25	25	31	54	0.61295	0.146772	0.0404537	0.367484
NM_001034624	633	690	676	739	-0.0469651	4.41429	0.58768	0.907089
NM_001034625	13213	16134	16466	17488	0.0737997	8.93833	0.262542	0.74053
NM_001034626	1774	1955	1957	2334	0.055486	5.9586	0.395817	0.828111
NM_001034627	38	39	45	39	-0.0170844	0.390437	1	1
NM_001034628	2330	2585	2502	2934	-0.000805263	6.32783	0.990101	1
NM_001034630	914	1036	1000	1122	-0.0216743	4.98435	0.776472	0.961954
NM_001034632	927	1039	1153	1195	0.11541	5.06702	0.145164	0.613079
NM_001034633	157	163	198	200	0.171411	2.49313	0.222166	0.70202
NM_001034634	659	756	711	881	0.0234718	4.54517	0.787658	0.963898
NM_001034636	2150	2488	2399	2791	0.0180526	6.25205	0.769553	0.961954
NM_001034637	244	304	270	311	-0.0583624	3.13964	0.623232	0.921943
NM_001034638	1836	2292	2204	2398	0.0186765	6.08144	0.783603	0.962974
NM_001034639	5360	6013	5958	6730	0.0138213	7.54461	0.814488	0.973647
NM_001034641	1243	1435	1383	1603	0.0128877	5.45811	0.850022	0.981224
NM_001034643	813	876	981	1081	0.143399	4.86452	0.068023	0.458999
NM_001034644	536	509	540	651	0.036816	4.12179	0.746025	0.956064
NM_001034645	217	243	258	304	0.143719	2.99592	0.208698	0.694239
NM_001034647	46	73	84	91	0.415822	1.22523	0.0335302	0.332141
NM_001034648	258	274	228	256	-0.281569	2.99212	0.0142304	0.209148
NM_001034649	1395	1640	1542	1860	0.019593	5.64107	0.773465	0.961954
NM_001034650	891	1177	1076	1308	0.0637841	5.1073	0.431717	0.847205
NM_001034652	730	688	654	814	-0.104226	4.49079	0.297988	0.763658
NM_001034653	9500	10549	10981	12739	0.0966876	8.40513	0.0899626	0.512737
NM_001034654	2902	3346	3012	3709	-0.0416326	6.6518	0.496215	0.877748
NM_001034655	1077	1213	1109	1261	-0.0947422	5.17977	0.173722	0.648591
NM_001034658	155	194	180	204	-0.00496596	2.52171	1	1
NM_001034661	312	359	342	425	0.046835	3.48517	0.673469	0.938582
NM_001034662	1008	1255	1183	1402	0.0493635	5.23166	0.490129	0.874444
NM_001034663	2201	2964	2675	2933	-0.0159796	6.38354	0.847282	0.981224
NM_001034665	3874	4489	3944	4570	-0.11807	7.03474	0.041162	0.36971
NM_001034666	999	1240	1260	1453	0.135359	5.26136	0.0551394	0.422019
NM_001034667	6790	7448	7437	9098	0.0666132	7.89651	0.273876	0.748136
NM_001034668	86	116	81	119	-0.160179	1.66705	0.364817	0.813136
NM_001034670	1885	2221	2222	2592	0.0858687	6.11053	0.168654	0.639747
NM_001034671	461	497	487	563	-0.0135664	3.96699	0.888031	0.988992
NM_001034672	1451	1529	1398	1682	-0.101347	5.55851	0.154433	0.627542
NM_001034673	4301	4996	5507	5564	0.115272	7.30435	0.111115	0.553229
NM_001034674	6047	6662	6772	7850	0.0561317	7.7271	0.339109	0.795505
NM_001034675	276	292	321	338	0.0706716	3.26018	0.538179	0.895973
NM_001034677	2326	2687	2528	2857	-0.039695	6.33527	0.520232	0.890181
NM_001034678	1511	1607	1596	1774	-0.0332749	5.65712	0.638246	0.927181
NM_001034679	35839	41416	41578	48631	0.0792092	10.34	0.148768	0.619546
NM_001034680	1415	1719	1637	1802	-0.00618627	5.67315	0.942686	1
NM_001034681	164	170	189	223	0.156448	2.54649	0.233975	0.716041
NM_001034682	1536	1792	1690	1990	0.000649218	5.76457	0.996722	1
NM_001034683	662	778	750	859	0.0167382	4.5663	0.837535	0.976936
NM_001034684	1346	1515	1418	1811	0.0255472	5.56062	0.734282	0.954062
NM_001034685	273	381	331	326	-0.126363	3.35527	0.339837	0.795809
NM_001034686	707	784	795	889	0.0314355	4.62562	0.700761	0.947446
NM_001034687	1078	1291	1227	1489	0.0525012	5.30046	0.451831	0.857419
NM_001034688	7914	8931	8914	10339	0.0476546	8.12803	0.402513	0.830995
NM_001034690	3568	3927	3999	4470	0.0319053	6.95321	0.602545	0.91153
NM_001034691	607	682	577	722	-0.136164	4.33186	0.110355	0.552149
NM_001034692	2903	3274	3314	3588	0.0182695	6.66639	0.773001	0.961954
NM_001034693	2440	2548	2450	3048	-0.0110671	6.34649	0.867565	0.986516
NM_001034694	943	1083	933	1212	-0.0662473	5.01662	0.394765	0.827607
NM_001034695	2870	3357	3709	3985	0.165323	6.7527	0.00980687	0.175569
NM_001034696	78	65	61	97	-0.0131372	1.25988	0.963751	1
NM_001034697	806	925	898	1113	0.0695961	4.859	0.369678	0.814176
NM_001034698	47	65	51	66	-0.0807855	0.876834	0.76418	0.961287
NM_001034699	2208	2412	2349	2730	-0.00970841	6.23475	0.877105	0.987144
NM_001034700	1598	1738	1636	2175	0.0394756	5.79056	0.618387	0.919765
NM_001034701	6102	7539	7754	8508	0.11553	7.85452	0.0714909	0.464981
NM_001034702	42	42	61	64	0.428035	0.749772	0.0642077	0.451204
NM_001034703	1224	1429	1314	1638	0.00748533	5.44134	0.924766	0.997028
NM_001034705	1937	2463	2391	2471	0.00946891	6.16778	0.895859	0.990585
NM_001034706	753	890	797	935	-0.06781	4.71328	0.387293	0.823974
NM_001034708	74	81	67	102	-0.0243774	1.3628	0.886187	0.98886
NM_001034709	282	328	370	366	0.131529	3.39231	0.247011	0.730309
NM_001034710	128	138	113	187	0.0173639	2.15141	0.953036	1
NM_001034711	11240	12770	12129	14038	-0.0205778	8.60459	0.713629	0.9485
NM_001034712	252	293	243	327	-0.0830554	3.12094	0.472225	0.869572
NM_001034713	6811	8081	8079	8927	0.0512207	7.94979	0.393873	0.826909
NM_001034714	176	181	200	230	0.122333	2.6234	0.365115	0.813136
NM_001034715	1082	1170	1161	1319	-0.00640824	5.20099	0.931635	0.998378
NM_001034716	4725	5306	5837	6096	0.110531	7.41304	0.0996659	0.531833
NM_001034717	2197	2832	2442	2682	-0.109946	6.30078	0.127034	0.586348
NM_001034718	270	414	280	347	-0.262763	3.35302	0.05392	0.420777
NM_001034719	1531	1913	1869	1976	0.0219818	5.82205	0.761062	0.960636
NM_001034720	735	958	1004	1089	0.168473	4.87505	0.0454474	0.385512
NM_001034721	312	344	386	403	0.123844	3.494	0.242707	0.725653
NM_001034722	395	504	666	748	0.512618	4.16196	2.03965e-08	7.20079e-06
NM_001034723	2286	2520	2395	2885	-0.011897	6.29015	0.847313	0.981224
NM_001034725	273	347	367	352	0.0783709	3.38492	0.520458	0.890181
NM_001034726	866	957	912	1065	-0.0287479	4.88453	0.701675	0.947446
NM_001034729	2499	3068	2658	3488	-0.00461094	6.50128	0.949219	1
NM_001034730	1255	1417	1252	1550	-0.0788546	5.40965	0.251691	0.734124
NM_001034731	1804	2150	2104	2244	-0.00215086	6.01075	0.987311	1
NM_001034732	442	466	413	532	-0.0922765	3.85125	0.347812	0.802484
NM_001034734	821	940	840	1136	0.0157554	4.85632	0.872704	0.986747
NM_001034735	1563	1949	1923	1970	0.013239	5.84574	0.858463	0.985022
NM_001034737	685	761	758	837	-0.00222865	4.56427	0.989853	1
NM_001034739	1948	2117	1917	2368	-0.0731477	6.01885	0.271842	0.746043
NM_001034740	321	359	432	425	0.193899	3.58254	0.0776113	0.47835
NM_001034741	1790	1976	2004	2376	0.0711675	5.98085	0.271414	0.745462
NM_001034742	186	178	202	236	0.118866	2.6507	0.39569	0.828111
NM_001034743	2567	2998	3089	3487	0.0984061	6.55561	0.102513	0.537688
NM_001034744	53	81	68	73	-0.0665223	1.13301	0.792421	0.96601
NM_001034745	1421	1691	1859	1980	0.163503	5.75171	0.0194835	0.251232
NM_001034746	2382	2667	2923	3228	0.141718	6.4398	0.0228561	0.271871
NM_001034747	1435	1658	1774	1737	0.0465331	5.68256	0.569635	0.90242
NM_001034748	1277	1418	1543	1734	0.137841	5.53342	0.0431326	0.378418
NM_001034749	1887	2063	1974	2242	-0.0512843	5.9881	0.431507	0.847205
NM_001034750	229	270	219	318	-0.0442211	3.0145	0.726891	0.951578
NM_001034751	1102	1174	1118	1263	-0.0807937	5.17967	0.268544	0.743925
NM_001034752	1449	1763	1697	1765	-0.0292762	5.69681	0.707803	0.947446
NM_001034753	191	171	291	275	0.500766	2.8589	0.00108464	0.0443194
NM_001034754	223	239	212	253	-0.13683	2.85891	0.245485	0.728148
NM_001034755	262	360	333	364	0.0261821	3.3615	0.819627	0.973647
NM_001034756	621	742	627	743	-0.136555	4.41032	0.0975834	0.527163
NM_001034757	403	461	532	595	0.239876	3.95141	0.00846831	0.163191
NM_001034758	582	651	577	719	-0.0754032	4.29791	0.378371	0.819505
NM_001034759	2499	2743	2471	3154	-0.04885	6.39715	0.460748	0.861382
NM_001034760	1965	2196	2071	2596	0.0167782	6.09628	0.810066	0.972078
NM_001034761	1297	1444	1495	1623	0.0431258	5.5084	0.538898	0.895973
NM_001034763	2673	2875	2951	3406	0.0496141	6.52942	0.431939	0.847365
NM_001034764	257	254	286	349	0.164365	3.16022	0.168498	0.639723
NM_001034766	650	706	657	739	-0.103033	4.42202	0.218565	0.70011
NM_001034767	484	576	586	730	0.166348	4.20399	0.0607078	0.440794
NM_001034768	23	40	28	41	-0.012126	0.116939	1	1
NM_001034769	1084	1295	1463	1536	0.19524	5.38186	0.00880078	0.166686
NM_001034772	3343	3892	3810	4302	0.0225863	6.89514	0.702761	0.947446
NM_001034773	88	113	99	98	-0.169511	1.65505	0.342691	0.797624
NM_001034774	44	45	42	51	-0.0819845	0.558807	0.782335	0.961954
NM_001034775	327	411	404	456	0.0790175	3.63656	0.419539	0.84213
NM_001034776	2616	2629	2260	3136	-0.118238	6.36824	0.176475	0.653752
NM_001034778	312	335	327	400	0.0210218	3.42102	0.870861	0.986516
NM_001034779	2394	3036	2805	3278	0.0232518	6.47811	0.723171	0.951261
NM_001034780	108	128	113	132	-0.0901353	1.92263	0.573126	0.903003
NM_001034781	1240	1288	1220	1456	-0.0668931	5.33878	0.358838	0.81035
NM_001034782	59	98	76	76	-0.181565	1.29703	0.435487	0.849416
NM_001034783	4109	4638	4558	5182	0.0110413	7.16431	0.851325	0.981224
NM_001034784	762	863	902	1035	0.108955	4.78913	0.152303	0.624024
NM_001034786	643	685	811	855	0.183937	4.54049	0.036057	0.346665
NM_001034787	256	256	292	299	0.0628076	3.10829	0.621605	0.921688
NM_001034788	291	289	273	337	-0.0766452	3.21646	0.498672	0.878411
NM_001034789	368	392	405	482	0.07614	3.68089	0.457815	0.860655
NM_001034790	944	1293	1068	1137	-0.15467	5.10972	0.0929247	0.517773
NM_001034791	572	604	628	730	0.0608348	4.30068	0.49827	0.878411
NM_001034792	743	952	813	932	-0.0984929	4.74041	0.242893	0.725965
NM_001034793	240	290	236	309	-0.105846	3.06881	0.360019	0.810406
NM_001034794	756	835	885	990	0.0926723	4.75093	0.238222	0.722275
NM_001034795	3963	4509	4321	5070	0.00331012	7.11396	0.957237	1
NM_001034796	158	188	192	225	0.12503	2.57809	0.325796	0.785007
NM_001034797	1559	1787	1709	1974	-0.00580814	5.76978	0.933852	0.998937
NM_001034798	884	1017	895	1124	-0.0602395	4.9278	0.429775	0.846505
NM_001034800	367	347	371	392	-0.0511959	3.52867	0.664805	0.937311
NM_001034801	1083	1236	1156	1283	-0.0702098	5.20959	0.319071	0.781604
NM_001034802	524	581	552	668	-0.00372579	4.17653	0.968695	1
NM_001034803	603	734	683	774	-0.0180551	4.44086	0.845735	0.980102
NM_001034804	132	132	134	181	0.104926	2.18491	0.522579	0.890181
NM_001034805	515	561	514	628	-0.0613869	4.10966	0.48925	0.873937
NM_001034808	471	536	454	589	-0.0972734	3.99548	0.29852	0.763912
NM_001034809	2114	2502	2197	2612	-0.0851424	6.19287	0.172402	0.646025
NM_001034810	825	809	798	1028	0.00599941	4.7489	0.97195	1
NM_001034811	329	350	411	462	0.217315	3.59482	0.0297337	0.310837
NM_001034812	2956	3504	3242	3568	-0.0644309	6.6876	0.303964	0.769549
NM_001035008	4137	4482	4689	5484	0.0918945	7.18616	0.128351	0.586348
NM_001035009	17859	19292	18540	23261	0.0186284	9.25637	0.770594	0.961954
NM_001035010	5018	5617	5785	6415	0.0548609	7.46879	0.359982	0.810406
NM_001035012	1602	1842	1778	2173	0.0516679	5.84041	0.434834	0.849028
NM_001035013	432	528	521	577	0.0522571	4.00068	0.567324	0.90171
NM_001035014	5474	6302	6377	7533	0.0951591	7.63519	0.0963966	0.523889
NM_001035015	1240	1394	1715	1733	0.24947	5.55998	0.00158292	0.0557687
NM_001035017	15018	18029	17063	18822	-0.0205898	9.06275	0.732905	0.954062
NM_001035018	1381	1429	1433	1819	0.0585949	5.55493	0.458922	0.861247
NM_001035019	36	53	58	59	0.252939	0.729454	0.254775	0.736646
NM_001035020	833	1025	1122	1279	0.22822	5.04324	0.00194294	0.0641644
NM_001035021	29	33	34	28	-0.141351	0.0338692	0.677238	0.939951
NM_001035022	712	820	755	864	-0.0641879	4.6152	0.420465	0.842502
NM_001035023	36	47	46	42	-0.0568317	0.472929	0.888383	0.988992
NM_001035024	445	582	510	602	-0.0266027	4.05535	0.801081	0.967612
NM_001035028	9120	9865	10254	11792	0.068991	8.31345	0.247462	0.730542
NM_001035029	1540	1733	1718	2004	0.0401689	5.762	0.540236	0.895973
NM_001035030	289	270	245	376	-0.00993417	3.20174	0.933542	0.998841
NM_001035031	144	141	147	177	0.037438	2.25817	0.840473	0.977321
NM_001035032	2718	3349	2943	3393	-0.0785445	6.5885	0.214602	0.697008
NM_001035033	228	255	247	262	-0.067353	2.95616	0.581817	0.904462
NM_001035034	300	270	299	361	0.0589781	3.26356	0.668489	0.938458
NM_001035035	155	196	217	221	0.179636	2.62644	0.180046	0.658279
NM_001035037	395	488	462	510	-0.00262448	3.85207	1	1
NM_001035038	327	369	372	437	0.0719459	3.55114	0.465008	0.864183
NM_001035039	282	322	315	372	0.0408081	3.33133	0.709319	0.947446
NM_001035041	523	521	517	682	0.0461281	4.12412	0.680498	0.940965
NM_001035043	3811	4653	4641	5063	0.0586622	7.1376	0.355525	0.808034
NM_001035044	255	273	231	287	-0.174727	3.03182	0.124728	0.583457
NM_001035045	775	782	822	991	0.0695768	4.71073	0.434221	0.849028
NM_001035046	544	636	624	742	0.0664642	4.30569	0.43443	0.849028
NM_001035047	851	994	889	945	-0.149374	4.84077	0.0614594	0.443896
NM_001035048	116	176	133	140	-0.232659	2.1515	0.167958	0.639239
NM_001035049	477	490	517	609	0.0717743	4.02573	0.462894	0.862648
NM_001035051	3043	3533	3342	3808	-0.0223214	6.73498	0.710853	0.947446
NM_001035052	651	703	642	708	-0.148804	4.39777	0.0816216	0.490396
NM_001035053	309	333	289	366	-0.118948	3.33935	0.267425	0.743376
NM_001035056	1126	1268	1244	1435	0.0174824	5.29981	0.802643	0.968177
NM_001035058	513	702	714	758	0.141708	4.38215	0.152377	0.624024
NM_001035059	585	703	741	898	0.203038	4.50345	0.0128248	0.199055
NM_001035060	218	231	253	333	0.234858	3.01237	0.0527914	0.418448
NM_001035061	461	520	510	661	0.107028	4.06258	0.263197	0.740949
NM_001035063	1099	1280	1260	1424	0.0310345	5.29659	0.648045	0.930151
NM_001035064	336	389	372	460	0.052725	3.59915	0.607116	0.913936
NM_001035065	563	632	597	673	-0.0563209	4.26235	0.517048	0.889133
NM_001035066	4608	5531	4936	5501	-0.0985775	7.32033	0.104964	0.542395
NM_001035068	102	86	90	128	0.0583561	1.682	0.818291	0.973647
NM_001035069	634	778	726	898	0.0571655	4.55754	0.496824	0.877872
NM_001035071	40	22	47	38	0.306248	0.266097	0.315604	0.777643
NM_001035073	780	1006	1017	1027	0.0602804	4.89493	0.502026	0.8812
NM_001035074	2240	2552	2473	2832	0.00263602	6.29199	0.968477	1
NM_001035075	122	140	104	133	-0.290162	1.97548	0.0567339	0.426883
NM_001035076	1531	1771	1635	1801	-0.0846324	5.71125	0.206661	0.693001
NM_001035077	1086	1173	1359	1480	0.185772	5.3058	0.0105332	0.181191
NM_001035078	261	267	226	306	-0.140311	3.05007	0.247956	0.731193
NM_001035080	313	342	336	402	0.0259301	3.44078	0.822168	0.973647
NM_001035081	3202	3824	3945	4300	0.091171	6.88691	0.146942	0.617677
NM_001035082	2157	2328	2255	2709	-0.00191145	6.19637	0.973722	1
NM_001035083	811	1052	1038	1144	0.0897643	4.97123	0.270057	0.744852
NM_001035085	1696	2010	2216	2383	0.171658	6.00781	0.0111013	0.186347
NM_001035087	5964	7196	6310	7392	-0.0843283	7.7031	0.153698	0.625805
NM_001035088	495	576	626	650	0.112333	4.19043	0.223437	0.7028
NM_001035089	623	723	818	958	0.255487	4.59647	0.00121205	0.0468037
NM_001035090	248	279	263	353	0.0764757	3.1552	0.537184	0.895973
NM_001035091	629	724	766	903	0.157947	4.55113	0.0472492	0.393242
NM_001035092	2099	2365	2207	2583	-0.0437566	6.16697	0.48008	0.873267
NM_001035093	7297	7668	7206	8577	-0.073009	7.90046	0.251786	0.734124
NM_001035095	734	796	798	856	-0.0309656	4.63174	0.72219	0.950959
NM_001035096	283	314	288	334	-0.0858635	3.25078	0.42824	0.846417
NM_001035097	434	451	450	562	0.0441758	3.88379	0.677966	0.939951
NM_001035098	490	626	607	638	0.0200375	4.19881	0.826765	0.974105
NM_001035099	1019	1139	1103	1404	0.0674894	5.17619	0.372474	0.816758
NM_001035100	1308	1341	1418	1728	0.0975181	5.49035	0.19997	0.681967
NM_001035101	834	912	926	1067	0.0452828	4.86041	0.557651	0.899806
NM_001035104	365	466	450	510	0.0670471	3.80011	0.486443	0.873267
NM_001035105	600	714	693	726	-0.0289937	4.41092	0.76198	0.960885
NM_001035106	326	364	316	388	-0.117344	3.44282	0.245832	0.728335
NM_001035108	3922	4072	4455	5596	0.177507	7.12457	0.0104903	0.181191
NM_001035109	160	147	172	227	0.225658	2.4671	0.134287	0.594989
NM_001035110	1256	1379	1427	1583	0.0478132	5.45445	0.492195	0.876006
NM_001035111	1900	2289	2330	2478	0.0603153	6.12529	0.377643	0.819505
NM_001035112	2679	3254	2753	3280	-0.119135	6.53714	0.0547154	0.421975
NM_001035113	176	235	204	206	-0.141133	2.6851	0.32145	0.783735
NM_001035268	2651	3098	3243	3456	0.0810439	6.59346	0.213669	0.695285
NM_001035269	134	167	133	180	-0.0894711	2.26847	0.550157	0.898379
NM_001035270	743	802	739	916	-0.0493099	4.6367	0.545736	0.896491
NM_001035271	4233	5039	5157	5853	0.106189	7.29473	0.071174	0.464203
NM_001035272	6260	7119	6014	7987	-0.0862074	7.72873	0.216802	0.698612
NM_001035273	68	68	62	74	-0.145769	1.1187	0.475666	0.872812
NM_001035274	378	410	427	480	0.0580312	3.72296	0.568007	0.901925
NM_001035276	381	393	343	469	-0.0835482	3.6271	0.441169	0.85352
NM_001035280	2697	2905	2695	3265	-0.0595665	6.48844	0.34614	0.800375
NM_001035282	1248	1620	1384	1476	-0.140096	5.47674	0.0805043	0.488213
NM_001035283	2109	2301	2288	2597	0.00220707	6.17376	0.97808	1
NM_001035284	334	335	335	348	-0.114812	3.40193	0.322594	0.784867
NM_001035285	1788	1894	1928	2250	0.0346618	5.93124	0.615765	0.918035
NM_001035286	52	66	54	70	-0.0730197	0.954036	0.768223	0.961954
NM_001035287	628	726	628	861	-0.0131958	4.4632	0.88369	0.98886
NM_001035289	1170	1353	1155	1474	-0.0883807	5.32144	0.217843	0.699487
NM_001035290	1974	2152	2051	2531	0.00218097	6.07772	0.985406	1
NM_001035291	1052	1258	1220	1393	0.0352611	5.25547	0.605751	0.912815
NM_001035292	433	482	409	558	-0.0707449	3.87183	0.487232	0.873267
NM_001035293	1506	1728	1518	1824	-0.0983654	5.67468	0.132152	0.591257
NM_001035295	284	353	316	328	-0.123899	3.3225	0.287623	0.757102
NM_001035296	3823	4375	4236	4967	0.0218467	7.07565	0.706987	0.947446
NM_001035298	407	437	476	582	0.17844	3.88579	0.0616761	0.444007
NM_001035299	3313	3518	3514	4041	-0.00191231	6.80388	0.975363	1
NM_001035300	894	990	878	1044	-0.117493	4.88792	0.115309	0.562879
NM_001035301	57	74	64	85	0.0407955	1.1576	0.871386	0.986516
NM_001035302	214	226	175	272	-0.132938	2.7935	0.361944	0.811699
NM_001035303	513	653	681	732	0.138452	4.3239	0.126402	0.586246
NM_001035304	168	144	174	245	0.266925	2.51619	0.108009	0.547922
NM_001035305	1075	1245	1344	1385	0.0949994	5.29358	0.213304	0.695285
NM_001035306	6595	7355	7551	8741	0.0783578	7.87232	0.175181	0.651857
NM_001035307	1073	1277	1144	1439	-0.0098374	5.25724	0.892657	0.989858
NM_001035308	128	204	181	216	0.12067	2.51126	0.439627	0.851656
NM_001035310	2296	2497	2251	2829	-0.0662263	6.25981	0.316369	0.778915
NM_001035312	3859	4319	4323	5138	0.0636542	7.0944	0.277671	0.750376
NM_001035313	533	608	617	814	0.177655	4.31718	0.0537754	0.420777
NM_001035314	358	434	406	447	-0.0347698	3.68012	0.744595	0.955493
NM_001035315	349	429	379	447	-0.0569593	3.64307	0.576639	0.90334
NM_001035316	3153	3378	3330	3966	0.011307	6.74535	0.864236	0.985752
NM_001035317	4494	4470	4966	6398	0.185831	7.29626	0.0179382	0.243491
NM_001035319	2662	3065	3708	3799	0.252357	6.67955	0.000366183	0.0221365
NM_001035320	611	749	761	876	0.125096	4.53927	0.123824	0.581935
NM_001035323	131	142	145	151	-0.0267971	2.16229	0.887253	0.98886
NM_001035324	1075	1033	876	1321	-0.104627	5.06286	0.363971	0.813136
NM_001035325	1126	1464	1337	1407	-0.0521493	5.3728	0.538279	0.895973
NM_001035326	1850	2150	2631	2826	0.30772	6.1927	3.38993e-06	0.000598391
NM_001035327	31	42	31	37	-0.245106	0.207918	0.385517	0.82323
NM_001035328	217	275	279	344	0.196449	3.1186	0.0820547	0.491373
NM_001035329	2330	2589	2088	2858	-0.14565	6.25795	0.0581199	0.43179
NM_001035331	563	672	617	729	-0.019773	4.32639	0.825666	0.974047
NM_001035332	200	241	213	244	-0.0919515	2.81255	0.44592	0.854555
NM_001035333	1020	1333	1167	1282	-0.0798244	5.22092	0.326098	0.785054
NM_001035334	1619	1722	1705	1885	-0.0414898	5.75263	0.553805	0.899355
NM_001035335	1577	1876	1835	2112	0.0501363	5.8422	0.438627	0.850987
NM_001035337	432	486	461	541	-0.018889	3.90193	0.845439	0.980061
NM_001035338	1087	1184	1167	1244	-0.0566173	5.18776	0.459041	0.861288
NM_001035340	449	515	474	586	-0.00926714	3.9766	0.923619	0.997016
NM_001035341	702	846	842	850	-0.00910299	4.6561	0.941649	1
NM_001035342	1263	1346	1293	1669	0.0315681	5.43292	0.694472	0.94695
NM_001035343	285	299	277	362	-0.0197298	3.25396	0.850151	0.981224
NM_001035344	4880	5387	4923	5922	-0.0688445	7.35664	0.245985	0.728367
NM_001035346	100	118	105	128	-0.0487553	1.83087	0.802459	0.968177
NM_001035347	1425	1692	1624	2007	0.0744504	5.70723	0.270542	0.74492
NM_001035348	1444	1628	1590	1886	0.0323745	5.66658	0.627573	0.923696
NM_001035349	488	538	538	606	0.0124817	4.07832	0.90042	0.991807
NM_001035350	34	54	39	33	-0.42596	0.381791	0.137565	0.602856
NM_001035351	7927	8872	9282	10536	0.0940618	8.14831	0.103696	0.539951
NM_001035352	603	736	611	796	-0.075006	4.41436	0.399718	0.830718
NM_001035354	71	117	100	91	-0.107329	1.58513	0.64756	0.930151
NM_001035355	454	566	537	650	0.0751445	4.09917	0.409689	0.835085
NM_001035356	1282	1564	1832	1862	0.240182	5.66325	0.00220749	0.0693357
NM_001035358	512	657	666	742	0.128504	4.32219	0.149645	0.620862
NM_001035359	110	150	169	162	0.211735	2.21447	0.175568	0.652966
NM_001035361	485	635	532	567	-0.16481	4.11139	0.100306	0.533314
NM_001035362	1382	1452	1279	1658	-0.100873	5.48653	0.18902	0.669458
NM_001035363	865	1208	1272	1352	0.207133	5.18409	0.0250059	0.285904
NM_001035365	627	755	728	851	0.0488924	4.52298	0.545593	0.896491
NM_001035366	13303	15524	15366	16783	0.0170439	8.88589	0.774436	0.961954
NM_001035368	608	725	634	799	-0.0416272	4.42518	0.626173	0.923409
NM_001035370	63	89	99	121	0.3898	1.55605	0.0263519	0.292188
NM_001035375	2019	2293	2141	2579	-0.0159428	6.13054	0.799069	0.966373
NM_001035377	2893	3060	2824	3524	-0.0585761	6.5774	0.38109	0.819892
NM_001035381	4317	5048	4619	5432	-0.0422091	7.23457	0.465352	0.864209
NM_001035383	377	450	331	398	-0.326263	3.60252	0.000874636	0.0390475
NM_001035384	1035	1253	1084	1285	-0.0932749	5.17674	0.188977	0.669458
NM_001035386	2101	2236	2410	2722	0.0966927	6.19912	0.144282	0.612577
NM_001035388	3235	3458	2994	3586	-0.173418	6.69047	0.00613856	0.133775
NM_001035389	510	591	562	634	-0.0239606	4.15995	0.797949	0.966101
NM_001035390	1331	1527	1394	1688	-0.0371882	5.52675	0.581793	0.904462
NM_001035391	1212	1269	1272	1329	-0.0752963	5.30737	0.346553	0.800702
NM_001035392	610	701	626	706	-0.120599	4.36326	0.148885	0.619546
NM_001035393	785	934	891	913	-0.0688824	4.7775	0.433604	0.849028
NM_001035394	7257	7898	7329	9090	-0.0346956	7.93585	0.576994	0.903435
NM_001035396	467	517	544	688	0.176217	4.10433	0.0551516	0.422019
NM_001035397	394	456	403	495	-0.0664585	3.76672	0.482656	0.873267
NM_001035398	1718	1872	1858	2255	0.047998	5.90043	0.477652	0.873267
NM_001035399	225	282	347	327	0.275429	3.20355	0.0305571	0.315435
NM_001035400	35	50	40	33	-0.357664	0.364648	0.196271	0.679243
NM_001035401	267	276	292	383	0.163668	3.24627	0.163767	0.636895
NM_001035402	53	45	45	57	-0.0904039	0.689726	0.702613	0.947446
NM_001035403	109	132	117	144	-0.0296244	1.98258	0.876202	0.987028
NM_001035405	541	565	556	686	0.0182597	4.19081	0.86683	0.986227
NM_001035406	383	362	365	459	-0.00735779	3.61269	0.948571	1
NM_001035407	73	54	63	100	0.198641	1.20706	0.449713	0.856663
NM_001035408	394	389	414	441	-0.0189633	3.67645	0.870523	0.986516
NM_001035409	1774	1973	1693	2130	-0.12001	5.87759	0.0764786	0.476218
NM_001035411	274	342	345	396	0.124022	3.40152	0.232437	0.714193
NM_001035412	2154	2375	2175	2586	-0.0748976	6.17328	0.233489	0.71489
NM_001035413	738	789	809	895	0.0133271	4.6518	0.881542	0.987914
NM_001035414	2419	2483	2395	3162	0.0255216	6.34081	0.753725	0.95897
NM_001035415	56	61	58	54	-0.205363	0.878742	0.371458	0.81595
NM_001035417	1078	1169	1119	1266	-0.0593138	5.1712	0.408199	0.834891
NM_001035418	503	531	391	523	-0.329255	3.92576	0.00114166	0.045741
NM_001035419	708	753	734	869	-0.0134901	4.57466	0.868736	0.986516
NM_001035420	3415	3686	3586	4490	0.0349122	6.87768	0.598809	0.910064
NM_001035421	332	348	379	398	0.0485812	3.50706	0.667828	0.938154
NM_001035422	207	229	216	304	0.103641	2.89905	0.450258	0.856663
NM_001035423	287	332	305	315	-0.139068	3.27554	0.216526	0.69845
NM_001035424	1050	1241	1134	1283	-0.0653461	5.19329	0.355967	0.808099
NM_001035426	1829	2146	2160	2406	0.0581764	6.04973	0.364393	0.813136
NM_001035427	1957	2349	2358	2503	0.0363517	6.15286	0.593094	0.907577
NM_001035428	1779	1939	1743	2195	-0.0669281	5.89314	0.328719	0.787579
NM_001035429	452	476	656	660	0.362245	4.1244	0.000354555	0.0216614
NM_001035430	299	306	307	396	0.0665125	3.34973	0.577332	0.903435
NM_001035431	786	900	899	977	0.011851	4.79157	0.880577	0.987883
NM_001035432	307	339	366	391	0.0856102	3.45175	0.416978	0.840605
NM_001035433	221	258	225	275	-0.0832407	2.93567	0.468602	0.867003
NM_001035435	793	913	955	1198	0.188576	4.90098	0.0147266	0.213261
NM_001035436	589	679	656	727	-0.0176415	4.36639	0.848627	0.981224
NM_001035437	1221	1397	1402	1661	0.081194	5.46082	0.222342	0.70202
NM_001035438	395	406	444	496	0.0847921	3.76176	0.41243	0.837685
NM_001035440	2722	3271	3211	3442	0.0120467	6.61693	0.851004	0.981224
NM_001035441	5803	7094	7422	7628	0.0877125	7.75964	0.221374	0.70202
NM_001035442	435	477	460	519	-0.0424749	3.88122	0.657329	0.933287
NM_001035443	254	331	292	355	0.00244619	3.26316	1	1
NM_001035444	180	232	222	258	0.0778815	2.80105	0.521894	0.890181
NM_001035445	4763	5458	5424	6430	0.0683537	7.41734	0.235613	0.718561
NM_001035446	250	295	244	316	-0.107144	3.10854	0.339762	0.795809
NM_001035447	6028	6709	6598	7356	-0.0120701	7.69536	0.841223	0.97744
NM_001035448	2393	2740	2823	3277	0.10452	6.4431	0.0799478	0.487643
NM_001035449	434	746	568	478	-0.285209	4.11728	0.108325	0.548118
NM_001035450	663	773	814	965	0.164291	4.63977	0.0376239	0.353641
NM_001035451	287	414	345	395	-0.0592192	3.48812	0.648059	0.930151
NM_001035452	58	66	64	57	-0.176617	0.973025	0.424534	0.843975
NM_001035453	401	500	484	573	0.0873477	3.92746	0.351217	0.80382
NM_001035454	260	303	295	325	-0.00391558	3.20716	1	1
NM_001035455	114	119	145	153	0.210702	2.06278	0.16213	0.635854
NM_001035456	4574	5182	5193	5756	0.0237732	7.32803	0.690707	0.945737
NM_001035457	956	1002	981	1183	-0.00446908	5.00145	0.949589	1
NM_001035458	952	1123	1144	1192	0.0316305	5.09951	0.679645	0.940358
NM_001035459	628	705	687	803	0.0154004	4.4558	0.861079	0.985233
NM_001035460	268	303	285	289	-0.133843	3.1627	0.251773	0.734124
NM_001035461	224	309	298	289	0.00575457	3.12868	0.953212	1
NM_001035462	347	394	386	379	-0.0936522	3.55613	0.411878	0.837478
NM_001035465	227	285	273	320	0.0688269	3.10749	0.538833	0.895973
NM_001035466	1035	1058	1198	1415	0.171119	5.18991	0.0268431	0.295408
NM_001035467	1937	2270	2199	2602	0.0461071	6.12525	0.460185	0.861382
NM_001035468	978	1096	1138	1210	0.0371297	5.10341	0.622757	0.921943
NM_001035469	653	721	719	906	0.0937183	4.54046	0.270926	0.74492
NM_001035471	2240	2639	2493	2658	-0.0612164	6.28477	0.363649	0.81296
NM_001035472	1642	1942	1933	2233	0.0739693	5.90834	0.246763	0.730046
NM_001035473	134	125	125	193	0.138132	2.17915	0.464677	0.863783
NM_001035474	5124	5689	5296	6064	-0.0739783	7.42864	0.206883	0.693022
NM_001035475	1995	2472	2232	2613	-0.0245775	6.1737	0.714334	0.948791
NM_001035476	1586	1953	2096	2181	0.13662	5.92117	0.0649736	0.45261
NM_001035477	126	158	134	168	-0.0557882	2.20233	0.724841	0.951261
NM_001035478	1662	1795	1617	2142	-0.031858	5.80612	0.670397	0.938582
NM_001035479	40	51	49	69	0.228617	0.748843	0.309905	0.772662
NM_001035480	99	133	103	112	-0.250856	1.8192	0.134774	0.595653
NM_001035481	2800	3259	3068	3481	-0.0305862	6.6127	0.614028	0.917235
NM_001035482	534	583	631	732	0.141436	4.26816	0.101332	0.535864
NM_001035483	1238	1451	1318	1436	-0.106819	5.40399	0.129599	0.588095
NM_001035484	719	934	850	950	-0.0160521	4.74485	0.871002	0.986516
NM_001035485	241	310	293	314	-0.000310207	3.17599	1	1
NM_001035486	1431	1478	1450	1811	0.0133047	5.58168	0.876146	0.987028
NM_001035487	3992	4338	4246	4864	-0.0169713	7.08148	0.778828	0.961954
NM_001035489	524	628	597	763	0.0930654	4.28445	0.302584	0.768962
NM_001035490	2436	3283	2641	3148	-0.121107	6.47873	0.113312	0.55868
NM_001035491	237	295	270	359	0.0953243	3.17666	0.424257	0.843975
NM_001035492	1937	2403	2040	2419	-0.103252	6.09329	0.120636	0.575358
NM_001035493	217	254	226	248	-0.133812	2.88651	0.269961	0.74482
NM_001035494	544	640	666	767	0.131783	4.34478	0.113657	0.559351
NM_001035497	2756	2910	2814	3436	-0.00870193	6.531	0.891036	0.989343
NM_001035498	207	287	286	373	0.272204	3.16451	0.0286251	0.306236
NM_001035499	1295	1316	1315	1626	0.0201558	5.42998	0.811479	0.972585
NM_001035500	932	1052	1106	1254	0.106273	5.07515	0.135319	0.597164
NM_001035503	3442	4134	3953	4853	0.0719126	6.98529	0.243843	0.72706
NM_001035504	1102	1220	1139	1424	-0.00588088	5.24443	0.929916	0.998108
NM_001037100	35	29	30	40	-0.0187077	0.138639	0.936575	0.998937
NM_001037142	92	124	101	134	-0.022774	1.8297	0.905082	0.992206
NM_001037319	8575	9489	8112	9827	-0.158298	8.12847	0.00735483	0.149227
NM_001037320	563	573	622	698	0.0697983	4.25664	0.460882	0.861382
NM_001037443	454	531	473	606	-0.0153793	4.00402	0.871402	0.986516
NM_001037444	2945	3255	3409	4049	0.119518	6.72463	0.0478452	0.396137
NM_001037445	175	189	199	219	0.0551091	2.61486	0.677763	0.939951
NM_001037446	1755	1767	1755	2088	-0.0248446	5.8392	0.735623	0.954123
NM_001037447	89	99	96	122	0.0675457	1.68151	0.724399	0.951261
NM_001037448	155	176	139	184	-0.181949	2.35967	0.178792	0.65707
NM_001037449	497	811	728	559	-0.131537	4.33854	0.477433	0.873267
NM_001037450	502	611	529	675	-0.0324124	4.16995	0.728826	0.952275
NM_001037451	197	248	223	255	-0.0392769	2.85111	0.772992	0.961954
NM_001037452	315	372	317	389	-0.105771	3.44112	0.297503	0.763302
NM_001037453	727	873	756	899	-0.0951239	4.66111	0.234404	0.716857
NM_001037454	903	1108	1056	1191	0.0188019	5.04663	0.796533	0.966101
NM_001037455	1417	1605	1548	1888	0.0383914	5.64581	0.57315	0.903003
NM_001037456	242	260	262	293	-6.87627e-05	3.04627	1	1
NM_001037457	1249	1484	1388	1543	-0.0406836	5.45949	0.561539	0.900832
NM_001037458	31	24	31	36	0.137086	0.0113109	0.675197	0.93921
NM_001037459	1316	1492	1567	1795	0.115468	5.58003	0.080539	0.488213
NM_001037461	2873	3330	3438	3953	0.109255	6.718	0.0642084	0.451204
NM_001037462	481	571	532	565	-0.0804013	4.06553	0.399065	0.830695
NM_001037463	816	881	910	1039	0.0540661	4.82438	0.492054	0.876006
NM_001037464	52	60	117	116	0.913555	1.4498	6.58551e-07	0.000161455
NM_001037466	238	281	242	305	-0.0698302	3.05702	0.543471	0.895973
NM_001037467	3752	3972	4045	4807	0.0476189	7.0063	0.456269	0.860655
NM_001037468	876	1087	978	1155	-0.022753	4.99038	0.775595	0.961954
NM_001037469	61	76	66	72	-0.132484	1.13372	0.545334	0.896491
NM_001037470	1937	2167	1966	2331	-0.0799403	6.02814	0.206315	0.692921
NM_001037471	156	174	177	201	0.0513722	2.47251	0.69755	0.946957
NM_001037472	724	827	743	1030	0.0414016	4.687	0.672583	0.938582
NM_001037473	164	186	145	186	-0.22655	2.41789	0.0853072	0.501517
NM_001037474	1358	1431	1267	1668	-0.0793761	5.47393	0.309007	0.772382
NM_001037475	252	289	276	282	-0.0967534	3.10337	0.423751	0.843975
NM_001037477	4410	4841	4952	5508	0.0329715	7.25745	0.589246	0.907089
NM_001037479	152	152	177	143	-0.0625995	2.29624	0.756236	0.959262
NM_001037482	776	961	888	885	-0.106034	4.77263	0.256581	0.737863
NM_001037483	279	298	325	341	0.0635271	3.27879	0.568642	0.90242
NM_001037485	357	456	456	478	0.0617691	3.76558	0.541102	0.895973
NM_001037487	373	471	431	457	-0.065918	3.75456	0.541707	0.895973
NM_001037488	63	48	52	73	0.0179019	0.919708	1	1
NM_001037489	279	274	337	343	0.15386	3.26742	0.213442	0.695285
NM_001037491	115	143	151	173	0.18512	2.19189	0.184531	0.664583
NM_001037586	769	908	894	1084	0.0930551	4.82477	0.223819	0.703094
NM_001037587	526	586	579	710	0.0661939	4.2215	0.460883	0.861382
NM_001037588	1127	1194	1190	1607	0.115238	5.30827	0.173686	0.648591
NM_001037589	370	426	450	500	0.111921	3.76444	0.238626	0.722601
NM_001037590	126	134	129	194	0.160515	2.19327	0.328512	0.787579
NM_001037591	39	30	47	63	0.522016	0.534651	0.0416343	0.371202
NM_001037592	146	195	171	182	-0.0901203	2.44435	0.541564	0.895973
NM_001037593	765	918	933	1050	0.0945889	4.83031	0.213722	0.695285
NM_001037594	1825	2275	2435	2678	0.17985	6.15567	0.00816248	0.159033
NM_001037595	3025	3482	3115	3781	-0.0625486	6.70012	0.297765	0.763412
NM_001037596	196	223	182	240	-0.136775	2.71832	0.28038	0.751931
NM_001037597	840	941	914	1068	0.00891163	4.86959	0.915736	0.994988
NM_001037598	913	1019	1001	1177	0.0272035	4.99621	0.717884	0.949193
NM_001037599	60	57	48	63	-0.22297	0.87202	0.309143	0.772382
NM_001037600	384	428	426	518	0.070945	3.77216	0.462033	0.862109
NM_001037601	125	201	157	185	-0.0671206	2.38794	0.707513	0.947446
NM_001037602	380	425	440	518	0.105626	3.77789	0.266108	0.742749
NM_001037603	649	685	722	837	0.0780863	4.49107	0.361392	0.811227
NM_001037604	338	349	427	462	0.226951	3.61756	0.0297267	0.310837
NM_001037605	539	656	672	745	0.104446	4.34265	0.221594	0.70202
NM_001037607	1207	1462	1379	1505	-0.0283513	5.43081	0.703974	0.947446
NM_001037608	419	496	442	553	-0.0248684	3.89298	0.798094	0.966101
NM_001037609	392	417	393	471	-0.0521479	3.70483	0.592874	0.907511
NM_001037610	313	334	307	390	-0.0409708	3.38963	0.686176	0.943285
NM_001037611	1711	1988	1888	2207	0.00248206	5.91797	0.972714	1
NM_001037612	2018	2360	2426	2627	0.0663052	6.1932	0.308688	0.772382
NM_001037614	474	517	430	546	-0.170328	3.93788	0.0705769	0.463131
NM_001037615	197	205	203	239	-0.00950877	2.72403	0.955291	1
NM_001037616	1096	1457	1188	1199	-0.229423	5.2656	0.0116964	0.192598
NM_001037617	86	100	73	109	-0.179218	1.54281	0.306909	0.770918
NM_001037618	75	65	64	95	0.0303386	1.2505	0.96185	1
NM_001037619	619	710	726	766	0.0256677	4.45614	0.763093	0.961071
NM_001037620	1237	1340	1217	1523	-0.0608491	5.36789	0.394956	0.827607
NM_001037622	388	444	457	531	0.103359	3.82355	0.271461	0.745462
NM_001037623	1426	1836	1619	1768	-0.0830602	5.69024	0.276612	0.749776
NM_001037624	1035	1257	1205	1310	-0.00612542	5.22262	0.9513	1
NM_001037625	452	573	500	591	-0.0523216	4.04049	0.588037	0.907089
NM_001037629	395	455	451	469	-0.0269691	3.7866	0.816676	0.973647
NM_001037710	694	814	861	938	0.112954	4.68269	0.158435	0.633234
NM_001037815	2845	3281	3414	3687	0.0723023	6.68108	0.252822	0.734981
NM_001037816	567	765	627	727	-0.115526	4.38373	0.229143	0.712119
NM_001037817	1002	1199	1106	1240	-0.0498225	5.14288	0.495317	0.87726
NM_001037818	1154	1281	1249	1495	0.0257531	5.32889	0.716664	0.949193
NM_001037819	1312	1537	1312	1655	-0.0883924	5.49609	0.206728	0.693001
NM_001037820	644	761	719	870	0.0325841	4.53881	0.694495	0.94695
NM_001038022	333	358	399	473	0.189231	3.60442	0.057853	0.431508
NM_001038023	145	162	151	181	-0.0323093	2.32643	0.836982	0.976795
NM_001038025	1091	1383	1465	1527	0.138159	5.40542	0.0809805	0.488895
NM_001038028	347	535	363	314	-0.501821	3.6079	0.00156089	0.0557047
NM_001038029	1309	1479	1516	1777	0.0948523	5.55902	0.154989	0.628413
NM_001038030	1003	1093	1165	1314	0.097126	5.15058	0.178402	0.656904
NM_001038032	398	419	409	545	0.0724146	3.78364	0.508796	0.886869
NM_001038034	201	214	220	190	-0.154805	2.6951	0.321293	0.783735
NM_001038035	783	936	822	1061	-0.0155052	4.80416	0.850525	0.981224
NM_001038036	1239	1274	1044	1429	-0.178963	5.27666	0.0412662	0.369762
NM_001038037	104	115	97	116	-0.185106	1.77089	0.248374	0.731648
NM_001038038	2123	2489	2705	2994	0.163881	6.3192	0.00885343	0.166967
NM_001038039	179	189	198	249	0.13304	2.67226	0.319733	0.78214
NM_001038040	546	682	584	724	-0.0530864	4.30017	0.556945	0.899806
NM_001038042	403	436	546	634	0.346179	3.9701	0.000161867	0.0125319
NM_001038043	599	756	749	822	0.073705	4.50603	0.385132	0.822845
NM_001038045	829	1083	998	1095	-0.00722857	4.95843	0.952034	1
NM_001038046	550	626	580	701	-0.0224709	4.25588	0.796593	0.966101
NM_001038047	973	1028	1041	1322	0.0892084	5.08072	0.265978	0.742749
NM_001038048	1341	1537	1447	1579	-0.0696709	5.52087	0.321584	0.783844
NM_001038049	137	127	134	193	0.153801	2.21367	0.379345	0.819834
NM_001038051	308	370	357	390	-0.00216633	3.47388	1	1
NM_001038052	1107	1454	1264	1395	-0.0831581	5.34102	0.302197	0.768421
NM_001038053	940	1151	1059	1244	-0.00350581	5.09148	0.974216	1
NM_001038054	657	724	737	857	0.0613356	4.5309	0.453636	0.859182
NM_001038055	450	679	578	556	-0.119204	4.13888	0.37796	0.819505
NM_001038056	286	333	354	380	0.103605	3.39896	0.324099	0.784985
NM_001038057	82	113	86	118	-0.079403	1.65635	0.673177	0.938582
NM_001038059	1489	1679	1546	1857	-0.0431299	5.67283	0.51038	0.887118
NM_001038062	898	977	885	1098	-0.0676714	4.90609	0.378041	0.819505
NM_001038063	605	588	542	754	-0.0382089	4.27446	0.720794	0.950618
NM_001038064	633	719	661	755	-0.0774908	4.4291	0.345207	0.800375
NM_001038065	3695	4422	5641	6307	0.417047	7.27274	3.98021e-12	2.92744e-09
NM_001038066	480	534	527	645	0.0621476	4.08679	0.499319	0.878938
NM_001038068	1313	1610	1449	1812	0.0127949	5.58188	0.863169	0.985426
NM_001038070	804	843	842	885	-0.0752745	4.71681	0.392123	0.825834
NM_001038071	1059	1143	1111	1383	0.0305701	5.18744	0.69487	0.946957
NM_001038072	1264	1400	1262	1541	-0.0741333	5.40835	0.279223	0.751672
NM_001038073	589	758	714	764	-0.00404686	4.45678	0.990126	1
NM_001038074	541	634	607	571	-0.131953	4.19874	0.227606	0.710343
NM_001038075	872	911	812	1027	-0.106085	4.81613	0.198567	0.68034
NM_001038077	648	741	732	835	0.029966	4.52199	0.712816	0.948487
NM_001038078	1147	1395	1179	1564	-0.0379852	5.35551	0.628299	0.924096
NM_001038079	182	217	213	255	0.0855948	2.76062	0.481837	0.873267
NM_001038080	1553	1686	1568	2073	0.0165154	5.73636	0.841997	0.978002
NM_001038081	453	570	537	654	0.0758322	4.1035	0.409582	0.835085
NM_001038082	380	356	334	441	-0.0805701	3.55895	0.493678	0.876877
NM_001038084	126	123	162	171	0.274148	2.19316	0.072137	0.46636
NM_001038085	259	317	277	368	0.0166739	3.2497	0.89956	0.991807
NM_001038086	4007	4435	4091	5005	-0.0408447	7.088	0.497994	0.878411
NM_001038088	639	827	786	913	0.0720403	4.61758	0.395197	0.827703
NM_001038090	2768	3193	3110	3624	0.0315493	6.62079	0.595806	0.910064
NM_001038091	5801	6601	5853	7032	-0.0913584	7.61679	0.114343	0.560448
NM_001038092	128	168	184	187	0.186363	2.38661	0.183605	0.664005
NM_001038093	1312	1503	1391	1784	0.0250715	5.53638	0.740003	0.954573
NM_001038094	1044	1155	1138	1302	0.00498991	5.17167	0.952099	1
NM_001038097	505	587	574	674	0.0481724	4.18495	0.583251	0.905064
NM_001038098	299	342	307	374	-0.0582559	3.36598	0.577724	0.903435
NM_001038099	108	186	137	127	-0.27958	2.13412	0.170086	0.641529
NM_001038100	686	862	900	945	0.11557	4.71934	0.179001	0.65707
NM_001038101	184	220	217	243	0.0440783	2.75659	0.715284	0.949052
NM_001038103	475	541	356	507	-0.386696	3.87287	0.000310304	0.0195625
NM_001038104	585	653	605	782	0.0151602	4.34956	0.886255	0.98886
NM_001038105	153	187	163	190	-0.0895298	2.44213	0.514668	0.888067
NM_001038106	466	540	528	578	-0.00578859	4.03945	0.969063	1
NM_001038107	581	734	671	773	-0.00643563	4.42177	0.960225	1
NM_001038108	601	724	665	759	-0.0386445	4.41782	0.653878	0.932331
NM_001038109	485	518	499	670	0.0693859	4.07646	0.506629	0.885097
NM_001038110	4231	4894	4512	5496	-0.013122	7.21204	0.824059	0.973647
NM_001038112	1003	1157	1197	1401	0.121797	5.20491	0.0757692	0.474348
NM_001038114	521	638	631	731	0.0901476	4.29104	0.292033	0.760616
NM_001038117	365	395	395	487	0.0673783	3.67597	0.503578	0.882912
NM_001038119	142	160	178	160	0.0240812	2.33042	0.882756	0.988481
NM_001038120	292	314	279	346	-0.102712	3.26454	0.345341	0.800375
NM_001038123	265	335	357	387	0.169736	3.3879	0.111197	0.553229
NM_001038124	337	451	322	433	-0.20626	3.58653	0.0753007	0.473702
NM_001038125	301	354	292	336	-0.204468	3.32489	0.0479986	0.396663
NM_001038127	746	895	839	941	-0.0246472	4.7327	0.769321	0.961954
NM_001038129	42	48	63	73	0.450075	0.857878	0.0416566	0.371202
NM_001038130	317	362	380	407	0.0704211	3.51458	0.4819	0.873267
NM_001038133	193	246	208	300	0.0623945	2.88463	0.665818	0.937553
NM_001038134	524	584	540	717	0.0322033	4.19896	0.755388	0.959012
NM_001038135	33	29	33	46	0.200922	0.207462	0.482827	0.873267
NM_001038136	41	45	42	64	0.153489	0.631488	0.554252	0.899355
NM_001038137	366	505	502	522	0.0987424	3.88125	0.367332	0.814176
NM_001038138	2057	2443	2151	2504	-0.0943525	6.15158	0.132196	0.591257
NM_001038139	300	342	297	370	-0.0910482	3.35192	0.381015	0.819892
NM_001038143	379	424	399	483	-0.0106939	3.71392	0.913297	0.994354
NM_001038144	3929	3981	3962	4692	-0.0212575	7.00788	0.75724	0.959777
NM_001038145	202	294	328	322	0.258269	3.15899	0.0579925	0.43179
NM_001038146	238	273	203	241	-0.347476	2.90278	0.00265001	0.0777044
NM_001038147	999	1157	1037	1208	-0.0859048	5.09627	0.221305	0.70202
NM_001038148	270	278	344	394	0.28309	3.3246	0.00929275	0.171227
NM_001038151	84	89	73	93	-0.205631	1.42813	0.263552	0.741034
NM_001038152	99	117	106	139	0.0358249	1.86112	0.83942	0.977321
NM_001038154	149	201	147	202	-0.148987	2.45297	0.309588	0.772662
NM_001038155	72	73	78	101	0.156586	1.36303	0.429205	0.846417
NM_001038156	267	272	228	308	-0.159325	3.07045	0.194339	0.675822
NM_001038157	336	396	353	435	-0.0389895	3.56554	0.698714	0.947143
NM_001038159	428	538	512	569	0.0214845	3.99298	0.815695	0.973647
NM_001038160	731	787	766	923	0.00640488	4.6395	0.956018	1
NM_001038161	43	63	68	62	0.155622	0.919257	0.493492	0.876722
NM_001038162	2296	2370	2391	2993	0.0541804	6.28388	0.456372	0.860655
NM_001038163	551	643	654	770	0.10968	4.34536	0.188158	0.668594
NM_001038164	283	329	315	359	-0.00461206	3.32648	0.982476	1
NM_001038165	355	356	348	416	-0.044811	3.52449	0.669725	0.938582
NM_001038166	56	51	33	58	-0.385537	0.675616	0.108338	0.548118
NM_001038167	312	345	330	366	-0.0609424	3.4007	0.574386	0.903301
NM_001038168	242	248	238	293	-0.0320446	2.99631	0.788974	0.964872
NM_001038169	1700	1768	2111	2497	0.261048	5.96563	0.0001734	0.0127145
NM_001038170	855	957	1012	1183	0.131219	4.95797	0.0752952	0.473702
NM_001038171	1654	2028	1980	2083	0.00464727	5.9103	0.943042	1
NM_001038172	703	772	848	879	0.0859259	4.63854	0.322924	0.784985
NM_001038173	530	719	511	503	-0.432806	4.14356	0.000118878	0.0104921
NM_001038174	238	256	247	283	-0.0438357	3.00096	0.706114	0.947446
NM_001038175	221	276	251	284	-0.0360896	3.01097	0.785672	0.963237
NM_001038176	2645	2832	2887	3200	0.00723718	6.48955	0.915255	0.994988
NM_001038178	264	317	311	346	0.0346708	3.27156	0.755302	0.959012
NM_001038179	3816	4303	3736	4951	-0.0541884	7.02438	0.435311	0.849416
NM_001038180	541	687	561	700	-0.105552	4.27369	0.250608	0.73307
NM_001038181	881	891	797	1034	-0.105996	4.80859	0.230909	0.713485
NM_001038183	243	288	274	271	-0.10204	3.07315	0.418747	0.841657
NM_001038184	1191	1417	1328	1510	-0.0205319	5.40206	0.773308	0.961954
NM_001038187	2338	2743	2674	2932	0.000900295	6.37439	0.98652	1
NM_001038188	374	472	472	504	0.0668319	3.82575	0.503723	0.882991
NM_001038189	108	129	116	128	-0.101283	1.92298	0.548569	0.897935
NM_001038190	1261	1569	1282	1787	-0.0324067	5.51218	0.710852	0.947446
NM_001038192	271	303	340	356	0.135618	3.30854	0.21316	0.695285
NM_001038194	3926	4821	4656	5046	0.0115402	7.1608	0.856128	0.983495
NM_001038195	216	232	212	269	-0.0450444	2.86062	0.716889	0.949193
NM_001038197	1724	2097	1884	2197	-0.047452	5.93797	0.473271	0.87059
NM_001038201	797	897	853	957	-0.0483055	4.76855	0.537314	0.895973
NM_001038202	143	161	161	167	-0.0332374	2.31175	0.840752	0.977321
NM_001038205	3744	4179	3838	4848	-0.0170521	7.00796	0.785435	0.96316
NM_001038206	90	120	115	135	0.108544	1.85783	0.518344	0.889886
NM_001038208	68	81	78	88	0.0119707	1.32402	0.959317	1
NM_001038209	61	57	39	60	-0.402247	0.803262	0.0704599	0.462776
NM_001038211	3611	4521	3945	4366	-0.1068	6.99637	0.104316	0.540565
NM_001038212	311	439	415	395	-0.0189936	3.60418	0.907975	0.992609
NM_001038214	3585	3876	3845	4432	0.00314158	6.93287	0.963866	1
NM_001038215	167	179	164	210	-0.0349081	2.49637	0.803383	0.968272
NM_001038217	258	358	305	374	-0.000731985	3.33397	1	1
NM_001038219	56	43	38	59	-0.183388	0.661634	0.429526	0.846417
NM_001038220	1587	1935	1731	2139	-0.00883859	5.83969	0.901334	0.991807
NM_001038223	60	73	82	67	0.0261783	1.16969	0.880932	0.987883
NM_001038224	190	214	184	235	-0.0939146	2.68741	0.441454	0.853783
NM_001038225	155	167	128	154	-0.336923	2.24824	0.0154368	0.219697
NM_001038501	2419	2828	3137	3455	0.187991	6.51806	0.00240107	0.0728296
NM_001038503	2518	2849	2807	3271	0.0343555	6.47168	0.568072	0.901925
NM_001038504	755	844	859	1038	0.0999871	4.76154	0.200697	0.683675
NM_001038505	770	836	779	834	-0.137059	4.64914	0.103983	0.540565
NM_001038506	766	837	806	876	-0.074247	4.67704	0.368941	0.814176
NM_001038507	1536	1636	1774	2014	0.109858	5.75502	0.109178	0.550452
NM_001038509	996	954	1302	1602	0.42096	5.22985	1.25991e-06	0.000285127
NM_001038510	33	43	43	62	0.319657	0.549398	0.216578	0.69845
NM_001038511	576	626	550	763	-0.0253561	4.2878	0.791554	0.965871
NM_001038512	500	541	496	598	-0.0753802	4.0553	0.402228	0.830995
NM_001038514	112	103	117	148	0.151973	1.91906	0.388395	0.824429
NM_001038515	723	802	743	901	-0.0384317	4.62251	0.629443	0.924156
NM_001038516	532	576	529	667	-0.038357	4.16362	0.668893	0.938577
NM_001038517	1160	1391	1375	1681	0.115608	5.4398	0.0933731	0.518947
NM_001038518	1035	1166	1161	1252	-0.00961877	5.16506	0.907695	0.992609
NM_001038519	2188	2485	2686	2970	0.132804	6.32298	0.0336622	0.333075
NM_001038520	280	335	320	405	0.0916061	3.38293	0.408743	0.834891
NM_001038522	942	1107	1086	1250	0.0456917	5.08876	0.517663	0.889494
NM_001038523	490	491	493	621	0.0322805	4.02688	0.773431	0.961954
NM_001038524	642	727	672	788	-0.0522496	4.45969	0.520803	0.890181
NM_001038525	438	463	489	562	0.0759793	3.9255	0.430173	0.846984
NM_001038526	624	684	620	807	-0.0240456	4.40931	0.779139	0.961954
NM_001038527	1309	1521	1535	1601	0.00865182	5.53525	0.903197	0.991865
NM_001038528	216	238	207	195	-0.315664	2.74806	0.0201573	0.254519
NM_001038530	174	175	190	218	0.0789133	2.56837	0.573748	0.903299
NM_001038531	377	465	423	501	-0.00924589	3.78055	0.944911	1
NM_001038532	2305	2577	2438	2805	-0.042103	6.29719	0.492809	0.876573
NM_001038533	3822	3122	2280	4015	-0.324599	6.68757	0.0538087	0.420777
NM_001038534	456	461	511	587	0.112375	3.97118	0.256099	0.737863
NM_001038535	1997	2277	2160	2644	0.0217148	6.13661	0.739523	0.954573
NM_001038536	455	520	493	568	-0.0223896	3.98636	0.814172	0.973647
NM_001038538	556	649	553	649	-0.147887	4.2282	0.084081	0.497719
NM_001038539	1763	1871	1920	2341	0.0801164	5.93562	0.247653	0.730542
NM_001038540	1547	1844	1806	1982	0.0190605	5.80018	0.77465	0.961954
NM_001038541	48	56	58	54	-0.0351846	0.796728	0.950705	1
NM_001038542	513	558	559	721	0.107758	4.19012	0.254505	0.736646
NM_001038543	374	367	387	551	0.183036	3.70542	0.139717	0.605678
NM_001038544	242	340	310	337	0.0155509	3.2602	0.891526	0.989388
NM_001038545	95	98	106	106	-0.00813309	1.6799	1	1
NM_001038546	282	276	305	384	0.15365	3.28103	0.196853	0.679243
NM_001038547	252	240	217	311	-0.0544701	2.99415	0.695925	0.946957
NM_001038548	840	952	952	1065	0.027107	4.88745	0.721301	0.950889
NM_001038550	352	363	329	461	-0.00982276	3.55066	0.920809	0.995976
NM_001038552	32	36	39	43	0.125419	0.292357	0.645348	0.929334
NM_001038554	574	645	520	697	-0.152238	4.24394	0.103236	0.53947
NM_001038557	221	224	236	252	-0.0119338	2.86858	0.940353	1
NM_001038558	601	600	635	675	-0.0203388	4.29097	0.840077	0.977321
NM_001038559	452	499	409	526	-0.172822	3.87715	0.0711329	0.464203
NM_001038560	310	402	427	452	0.165389	3.62994	0.116155	0.564527
NM_001038561	281	356	325	411	0.0638664	3.41757	0.555253	0.899496
NM_001038562	2063	2310	2311	2721	0.056563	6.18818	0.3652	0.813136
NM_001038563	905	1117	1109	1105	-0.00450321	5.04197	0.979462	1
NM_001038564	2914	3317	2981	3496	-0.089321	6.62501	0.131766	0.591257
NM_001038565	445	445	352	430	-0.336298	3.70789	0.00128134	0.0485371
NM_001038566	574	634	640	732	0.0386659	4.32657	0.655917	0.933287
NM_001038567	609	696	734	849	0.134157	4.48672	0.0955582	0.521953
NM_001038572	143	187	179	198	0.0504757	2.46977	0.709221	0.947446
NM_001038573	1168	1459	1326	1529	-0.0211638	5.41042	0.77885	0.961954
NM_001038574	633	769	678	816	-0.0522871	4.49193	0.532788	0.893481
NM_001038575	511	565	502	575	-0.143643	4.06879	0.105909	0.545043
NM_001038576	389	464	403	455	-0.134406	3.73759	0.16377	0.636895
NM_001038577	216	249	188	267	-0.180692	2.84629	0.166929	0.638729
NM_001038579	330	415	343	414	-0.120271	3.54893	0.246007	0.728367
NM_001038580	732	829	883	901	0.0526676	4.70181	0.542274	0.895973
NM_001038581	633	775	655	788	-0.108292	4.47012	0.195145	0.677292
NM_001038582	552	659	656	770	0.0919972	4.35577	0.27053	0.74492
NM_001038585	319	406	409	537	0.238084	3.69656	0.0248464	0.285904
NM_001038611	35	44	47	44	0.061825	0.46464	0.831922	0.975494
NM_001038634	1055	1119	1137	1264	-0.00210873	5.15307	0.981371	1
NM_001038647	716	876	903	992	0.110816	4.75822	0.164341	0.637636
NM_001038669	470	504	524	563	0.0144947	4.00526	0.887352	0.98886
NM_001038670	2847	3271	3196	3622	0.0130421	6.6491	0.828105	0.974904
NM_001038671	378	535	409	449	-0.225424	3.78655	0.051061	0.410067
NM_001038672	99	122	103	123	-0.111663	1.81846	0.504141	0.883538
NM_001038675	761	947	974	1118	0.150977	4.88014	0.049541	0.403661
NM_001038678	295	323	355	354	0.0569723	3.37307	0.615921	0.918108
NM_001038679	367	391	368	472	-0.0008337	3.63743	1	1
NM_001038680	176	245	197	216	-0.166411	2.70673	0.232526	0.714193
NM_001038681	175	192	163	215	-0.104926	2.5452	0.418753	0.841657
NM_001038683	161	199	198	218	0.0661487	2.60292	0.612808	0.917217
NM_001038684	163	181	168	205	-0.0288877	2.49053	0.822485	0.973647
NM_001038685	688	846	780	862	-0.0425089	4.62591	0.622925	0.921943
NM_001038686	95	176	136	121	-0.195634	2.05507	0.401422	0.830995
NM_001038688	223	216	244	318	0.204795	2.96563	0.118334	0.569786
NM_001038689	431	465	396	447	-0.233131	3.76325	0.015794	0.222393
NM_001038690	48	62	58	78	0.160671	0.976093	0.449878	0.856663
NM_001039953	1814	1971	1835	2122	-0.0821673	5.91156	0.208952	0.694357
NM_001039961	1978	2573	2368	2804	0.04435	6.23333	0.529315	0.892063
NM_001039962	37	33	42	29	-0.119981	0.209449	0.71208	0.947936
NM_001040469	1377	1190	1511	1993	0.285754	5.55437	0.0111056	0.186347
NM_001040471	5915	6237	6835	8241	0.160832	7.71897	0.0120148	0.194527
NM_001040473	1014	1185	1133	1294	-0.000976712	5.16686	1	1
NM_001040474	5324	5768	5979	6461	0.0221097	7.51432	0.733067	0.954062
NM_001040476	2957	3315	3089	3634	-0.0457746	6.65651	0.442441	0.854248
NM_001040477	11481	14064	12147	13614	-0.127236	8.63832	0.0366864	0.349241
NM_001040480	1484	1673	1689	1871	0.0301693	5.70491	0.64993	0.930354
NM_001040481	490	555	587	655	0.105556	4.1524	0.231382	0.713745
NM_001040483	1805	2159	2145	2415	0.0605418	6.04619	0.346009	0.800375
NM_001040487	7014	7910	7913	9326	0.0620883	7.96078	0.278356	0.751535
NM_001040488	600	633	678	740	0.056896	4.36677	0.5262	0.891016
NM_001040490	1415	1799	1855	1849	0.0715988	5.74694	0.389478	0.824734
NM_001040491	1204	1345	1211	1534	-0.0418308	5.36049	0.555557	0.899496
NM_001040493	2338	2609	2563	2985	0.0197849	6.34736	0.749549	0.958232
NM_001040494	310	382	363	442	0.0740292	3.54214	0.474777	0.872018
NM_001040495	1183	1209	1076	1352	-0.130204	5.22874	0.0968947	0.524635
NM_001040498	4546	5171	4824	5427	-0.0660587	7.2773	0.259519	0.739179
NM_001040499	832	1037	961	1081	-0.0129422	4.92457	0.886052	0.98886
NM_001040503	94	76	69	79	-0.349845	1.33993	0.0833837	0.495679
NM_001040504	2066	2320	2243	2448	-0.0455598	6.14089	0.488583	0.873524
NM_001040506	323	385	340	420	-0.0428977	3.5155	0.677412	0.939951
NM_001040508	36	27	29	49	0.154155	0.207374	0.70822	0.947446
NM_001040510	481	588	611	684	0.134984	4.19863	0.124288	0.58263
NM_001040511	1660	1861	1930	2025	0.0268176	5.86065	0.705849	0.947446
NM_001040512	75	105	91	109	0.00944124	1.58767	0.964555	1
NM_001040514	1257	1429	1430	1631	0.0444785	5.4791	0.504689	0.883538
NM_001040516	7291	8369	8154	9530	0.0306468	8.01338	0.59047	0.907491
NM_001040518	116	109	123	123	-0.0161565	1.8944	0.940677	1
NM_001040520	5972	6825	6913	8038	0.0797875	7.7475	0.161743	0.635155
NM_001040521	156	172	167	211	0.0582115	2.46763	0.678534	0.940147
NM_001040522	3049	3338	3268	3657	-0.0279667	6.69262	0.653671	0.932187
NM_001040523	715	945	872	918	-0.026793	4.74463	0.79206	0.965871
NM_001040525	718	913	772	787	-0.200988	4.63549	0.0318813	0.32195
NM_001040526	47	43	50	77	0.345362	0.801083	0.149545	0.620862
NM_001040527	320	393	397	436	0.0828588	3.58966	0.407208	0.834751
NM_001040529	85	120	111	121	0.0378271	1.78568	0.839331	0.977321
NM_001040530	119	165	109	120	-0.450396	2.01544	0.00469768	0.111456
NM_001040531	54	61	87	91	0.486053	1.22123	0.0110925	0.186347
NM_001040534	319	352	321	363	-0.116947	3.40319	0.260334	0.739689
NM_001040537	585	614	685	793	0.154992	4.3784	0.0744614	0.472419
NM_001040538	205	250	232	261	-0.0270645	2.88964	0.854653	0.983207
NM_001040541	930	1130	993	1202	-0.0525359	5.04556	0.48074	0.873267
NM_001040543	415	527	512	633	0.137735	4.01754	0.146567	0.617177
NM_001040544	422	453	446	578	0.0772334	3.88395	0.454262	0.859447
NM_001040546	546	679	600	782	0.0279353	4.33792	0.773248	0.961954
NM_001040549	7871	8505	7814	9602	-0.0613197	8.03484	0.324418	0.784985
NM_001040550	39	39	38	51	0.0436037	0.439673	0.942616	1
NM_001040552	37	72	66	87	0.349357	1.06276	0.120786	0.575358
NM_001040553	627	633	627	742	-0.0292553	4.35525	0.743272	0.955493
NM_001040555	687	830	761	901	-0.0119117	4.62582	0.893158	0.989858
NM_001040557	554	638	593	708	-0.0189451	4.27679	0.829473	0.975426
NM_001040560	284	350	328	369	-0.00559505	3.37543	0.983279	1
NM_001040563	674	797	771	793	-0.0506962	4.56252	0.580126	0.90359
NM_001040564	767	958	910	955	-0.0251966	4.80277	0.787741	0.963898
NM_001040565	202	205	211	276	0.108963	2.8045	0.415288	0.839517
NM_001040566	216	294	260	247	-0.142009	2.99193	0.325193	0.784985
NM_001040567	205	222	179	269	-0.0840355	2.77372	0.556811	0.899806
NM_001040568	2258	2604	2499	2868	-0.00114807	6.3105	0.99007	1
NM_001040573	1027	1349	1163	1221	-0.130282	5.20993	0.12801	0.586348
NM_001040574	34	41	60	64	0.580485	0.681018	0.012153	0.194527
NM_001040575	368	427	480	474	0.124236	3.76842	0.242177	0.725571
NM_001040578	747	763	686	947	-0.0426551	4.60958	0.658322	0.933802
NM_001040580	127	125	96	132	-0.294088	1.92074	0.0661236	0.455838
NM_001040581	1168	1344	1355	1574	0.0772057	5.39907	0.24885	0.731715
NM_001040582	66	71	58	62	-0.334858	1.03995	0.0987133	0.528891
NM_001040583	1245	1452	1424	1569	0.00836795	5.46572	0.901037	0.991807
NM_001040584	824	905	998	960	0.0413242	4.8438	0.660793	0.935161
NM_001040585	175	205	213	229	0.0753086	2.68567	0.547203	0.89728
NM_001040586	1007	1218	1201	1255	0.00406257	5.18508	0.951382	1
NM_001040588	115	142	126	174	0.0764938	2.12882	0.650278	0.930354
NM_001040591	974	1119	1055	1246	-0.00829778	5.09249	0.911073	0.993591
NM_001040592	262	287	250	262	-0.243755	3.05432	0.0342877	0.336997
NM_001040593	308	352	353	413	0.0701269	3.47374	0.486007	0.873267
NM_001040594	131	142	153	175	0.119751	2.23868	0.396566	0.829013
NM_001040595	420	501	522	519	0.0386153	3.93414	0.7018	0.947446
NM_001040596	123	155	127	142	-0.19	2.10581	0.199256	0.681317
NM_001040597	549	673	655	728	0.0373207	4.33958	0.662546	0.935888
NM_001040598	70	113	112	115	0.17506	1.69473	0.352118	0.804707
NM_001040599	1404	1460	1330	1775	-0.0378727	5.53341	0.638656	0.927181
NM_001040600	231	266	294	339	0.204597	3.13917	0.061378	0.443671
NM_001040601	1879	2124	2158	2426	0.0519251	6.05807	0.415466	0.839663
NM_001040602	173	194	175	226	-0.0189697	2.588	0.881772	0.98795
NM_001040603	173	161	168	199	-0.0130207	2.45952	0.929741	0.998108
NM_001040604	1162	1326	1456	1453	0.0874421	5.39071	0.278767	0.751672
NM_001040608	710	840	867	1000	0.12508	4.72835	0.105441	0.543907
NM_001040645	343	344	385	458	0.146845	3.5749	0.16659	0.638729
NM_001042654	1035	1095	1061	1350	0.0280033	5.13903	0.737807	0.954475
NM_001044721	3147	3789	3813	4194	0.0673978	6.85571	0.281095	0.752118
NM_001045866	7943	8692	7802	9575	-0.0865213	8.04457	0.156395	0.628998
NM_001045867	836	844	926	1019	0.0646657	4.8176	0.457633	0.860655
NM_001045868	194	176	224	308	0.367805	2.81519	0.0126763	0.199055
NM_001045869	657	769	737	848	0.00888814	4.54835	0.916862	0.995108
NM_001045870	254	328	264	327	-0.121276	3.1939	0.292785	0.761023
NM_001045871	192	215	175	238	-0.127113	2.68196	0.323149	0.784985
NM_001045872	646	1000	792	672	-0.285084	4.60011	0.060671	0.440794
NM_001045873	1955	2059	1971	2373	-0.0353681	6.02063	0.601122	0.910742
NM_001045874	491	564	588	730	0.174581	4.20254	0.0474932	0.394332
NM_001045875	3193	4095	4157	5002	0.188358	6.98766	0.00507941	0.117976
NM_001045876	980	1129	1038	1263	-0.0202472	5.09728	0.777435	0.961954
NM_001045878	760	899	931	987	0.0691068	4.79672	0.389057	0.824664
NM_001045879	4370	4783	5024	5810	0.0969809	7.27504	0.102605	0.53776
NM_001045880	699	847	857	991	0.114673	4.71841	0.143266	0.611016
NM_001045881	444	540	478	524	-0.115158	3.95176	0.226644	0.708091
NM_001045882	1464	1584	1536	1778	-0.0256672	5.62748	0.705023	0.947446
NM_001045884	1167	1390	1287	1491	-0.0235442	5.37203	0.737764	0.954475
NM_001045885	5276	6342	6166	6951	0.0342653	7.58254	0.564996	0.901085
NM_001045886	431	433	612	699	0.454164	4.07657	1.95463e-06	0.000401198
NM_001045887	477	551	516	609	-0.0146652	4.06608	0.87776	0.987144
NM_001045888	533	676	673	807	0.14902	4.38188	0.085457	0.501517
NM_001045889	1269	1401	1344	1482	-0.0618402	5.41796	0.378318	0.819505
NM_001045890	1361	1657	1655	1796	0.053971	5.64935	0.440094	0.852188
NM_001045893	283	293	378	460	0.392891	3.45852	0.000220305	0.0148429
NM_001045894	83	103	96	99	-0.073808	1.59288	0.68551	0.943285
NM_001045895	311	381	400	426	0.114732	3.56354	0.263269	0.740949
NM_001045896	291	359	351	377	0.0226632	3.42548	0.826757	0.974105
NM_001045897	163	175	211	247	0.292596	2.63795	0.0206114	0.258772
NM_001045899	689	807	746	866	-0.036122	4.59449	0.657003	0.933287
NM_001045900	1228	1507	1700	1723	0.187944	5.57744	0.0183666	0.245241
NM_001045902	73	69	79	109	0.255012	1.38838	0.19898	0.680959
NM_001045904	45	36	42	49	0.0202526	0.481109	1	1
NM_001045905	123	149	146	151	-0.0149659	2.1617	0.971758	1
NM_001045906	919	925	893	1205	0.0305018	4.93491	0.764534	0.961287
NM_001045908	84	117	117	155	0.29182	1.89554	0.0725528	0.467572
NM_001045909	2432	2917	3887	4204	0.457886	6.69535	1.4017e-12	1.3746e-09
NM_001045910	780	978	824	1040	-0.0601323	4.81256	0.469934	0.867706
NM_001045911	7374	8031	8341	9493	0.065452	8.00991	0.275208	0.748531
NM_001045912	1316	1494	1506	1695	0.0443747	5.54413	0.510996	0.887118
NM_001045913	101	149	147	143	0.0793152	2.0863	0.628435	0.92412
NM_001045914	118	103	141	163	0.310702	2.04622	0.0621881	0.446579
NM_001045915	1610	1817	1574	1927	-0.116307	5.7501	0.0760226	0.474523
NM_001045917	2437	2638	2547	2870	-0.0513127	6.34989	0.418536	0.841657
NM_001045918	262	284	311	310	0.0440991	3.18896	0.704327	0.947446
NM_001045919	791	874	802	1041	-0.00317956	4.76699	0.964067	1
NM_001045920	1158	1330	937	1193	-0.371767	5.16917	3.46255e-07	9.85821e-05
NM_001045921	303	366	313	387	-0.0795145	3.4156	0.461858	0.861992
NM_001045922	846	1005	1114	1203	0.183299	5.01458	0.0155968	0.220604
NM_001045923	4256	4913	4935	5556	0.0516846	7.25189	0.375642	0.819505
NM_001045924	286	343	342	408	0.109538	3.42458	0.291044	0.759538
NM_001045925	4458	5481	5388	5872	0.0419452	7.36033	0.513341	0.887461
NM_001045926	1389	1612	1520	1803	0.00217215	5.6165	0.979991	1
NM_001045928	379	429	455	512	0.115204	3.78805	0.2208	0.70202
NM_001045929	572	622	645	836	0.16093	4.37475	0.0758232	0.474348
NM_001045931	474	596	552	615	-0.0155052	4.12096	0.889778	0.989081
NM_001045932	452	491	571	632	0.206923	4.06024	0.0230899	0.273913
NM_001045934	570	671	623	789	0.0396888	4.36409	0.658402	0.933802
NM_001045935	2320	2764	2307	2686	-0.169113	6.2914	0.00603571	0.132244
NM_001045937	1982	2110	2341	2625	0.133503	6.13456	0.0459798	0.387585
NM_001045938	1484	1697	1698	1782	-0.010672	5.69459	0.893103	0.989858
NM_001045939	182	228	201	282	0.0888011	2.80095	0.522755	0.890181
NM_001045940	3195	3696	3271	4008	-0.0675434	6.78013	0.263865	0.741444
NM_001045942	1188	1335	1406	1416	0.0224163	5.37794	0.776203	0.961954
NM_001045944	342	396	404	448	0.0640976	3.63059	0.509784	0.887118
NM_001045945	250	249	204	285	-0.182428	2.94965	0.161649	0.635155
NM_001045946	254	331	315	395	0.135601	3.33292	0.230265	0.713485
NM_001045947	395	467	437	551	0.0507208	3.84611	0.611447	0.916081
NM_001045948	611	761	701	874	0.0545908	4.51446	0.525862	0.891016
NM_001045949	513	839	588	533	-0.387939	4.26939	0.0121443	0.194527
NM_001045950	173	199	180	191	-0.146716	2.54308	0.257696	0.73804
NM_001045951	303	374	325	365	-0.114611	3.41479	0.289257	0.759183
NM_001045952	1010	1109	1010	1324	-0.0112455	5.11036	0.879672	0.987883
NM_001045953	925	1079	985	1257	0.0145075	5.04095	0.862888	0.985233
NM_001045954	270	279	268	276	-0.156972	3.09687	0.189456	0.669927
NM_001045955	667	846	787	881	0.000637266	4.62686	0.989769	1
NM_001045956	538	569	571	669	0.0167678	4.1909	0.870267	0.986516
NM_001045957	645	674	708	821	0.0660525	4.46883	0.448638	0.85567
NM_001045958	1065	1089	1097	1330	0.0220559	5.15332	0.7954	0.966101
NM_001045960	335	365	381	416	0.0432051	3.54511	0.672675	0.938582
NM_001045961	1543	1726	1752	1972	0.0439389	5.76245	0.506947	0.885227
NM_001045962	1315	1542	1569	1714	0.0592987	5.57456	0.387501	0.823974
NM_001045963	1497	1488	1340	1780	-0.0925703	5.56792	0.28305	0.752923
NM_001045965	228	233	265	300	0.147385	3.00259	0.213427	0.695285
NM_001045967	870	963	979	1158	0.0752128	4.9455	0.316605	0.778915
NM_001045968	161	185	196	200	0.0527894	2.54015	0.698245	0.946957
NM_001045969	2663	3029	3084	3491	0.0644491	6.57167	0.283603	0.753486
NM_001045970	1129	1248	1283	1476	0.0697234	5.317	0.310871	0.773928
NM_001045971	1997	2253	2201	2617	0.0349026	6.13566	0.580636	0.903826
NM_001045973	668	819	757	886	0.00112972	4.60327	0.991793	1
NM_001045974	3823	4291	3951	4839	-0.0324604	7.03438	0.587507	0.907089
NM_001045975	9760	11014	10432	12378	-0.0114169	8.40064	0.839675	0.977321
NM_001045976	1184	1382	1311	1422	-0.0502873	5.36451	0.485965	0.873267
NM_001045978	21	35	31	50	0.385655	0.166746	0.183267	0.664005
NM_001045980	2977	3495	3340	3875	0.0133533	6.72941	0.822363	0.973647
NM_001045981	343	372	394	457	0.105566	3.60833	0.287544	0.757102
NM_001045982	359	411	392	494	0.0557406	3.68741	0.58869	0.907089
NM_001045984	62	113	102	105	0.111068	1.59459	0.601071	0.910742
NM_001045985	1228	1423	1450	1685	0.0977791	5.4871	0.139719	0.605678
NM_001045986	916	1074	1023	1211	0.0223961	5.03477	0.760547	0.960636
NM_001045987	205	244	204	247	-0.138164	2.81569	0.253457	0.736214
NM_001045988	675	734	710	839	-0.00983592	4.52365	0.904893	0.992123
NM_001045989	316	446	392	434	-0.0204817	3.62771	0.897986	0.991626
NM_001045991	145	197	193	204	0.0758359	2.53291	0.563773	0.901085
NM_001045993	821	1002	933	1045	-0.0235585	4.88408	0.774998	0.961954
NM_001045994	892	1050	932	1233	0.00822051	4.99229	0.934688	0.998937
NM_001045995	160	179	206	248	0.275759	2.63217	0.0267097	0.294675
NM_001045996	430	524	505	574	0.0352332	3.98297	0.70069	0.947446
NM_001045998	36	76	74	76	0.290672	1.06373	0.217867	0.699487
NM_001045999	805	905	911	964	-0.00883422	4.80195	0.927893	0.997706
NM_001046000	472	518	542	609	0.0727798	4.05828	0.424334	0.843975
NM_001046003	201	222	250	239	0.0691196	2.83582	0.597488	0.910064
NM_001046005	344	414	453	511	0.204118	3.74284	0.0326762	0.326614
NM_001046007	351	371	384	418	0.00698124	3.57152	0.970285	1
NM_001046008	48	43	47	60	0.0859434	0.675187	0.795758	0.966101
NM_001046009	484	552	583	666	0.125601	4.15041	0.15053	0.621436
NM_001046010	852	1009	955	1092	-0.0055389	4.92382	0.953608	1
NM_001046011	189	184	201	208	-0.0121661	2.61656	0.935102	0.998937
NM_001046012	349	419	404	474	0.049333	3.67929	0.618308	0.919765
NM_001046013	269	322	299	330	-0.052612	3.25151	0.638967	0.927181
NM_001046014	129	127	107	164	-0.0724311	2.05149	0.671867	0.938582
NM_001046015	2016	2354	2163	2620	-0.0152829	6.14904	0.809619	0.971808
NM_001046016	72	73	83	63	-0.127921	1.21508	0.609752	0.915095
NM_001046017	1029	1188	1149	1231	-0.0388932	5.15997	0.608958	0.914997
NM_001046019	168	212	241	232	0.178443	2.73841	0.191008	0.671918
NM_001046022	1094	1244	1194	1455	0.0336979	5.27355	0.634257	0.925304
NM_001046024	460	503	530	571	0.0497639	4.00663	0.598345	0.910064
NM_001046026	1644	1829	1769	2136	0.0219835	5.83858	0.746624	0.956412
NM_001046027	209	227	216	244	-0.0675395	2.81007	0.587903	0.907089
NM_001046028	1779	1849	1875	2319	0.0580618	5.92273	0.427867	0.846417
NM_001046030	630	704	688	768	-0.0176865	4.44023	0.840658	0.977321
NM_001046032	19	38	31	31	-0.0170843	-0.0230693	1	1
NM_001046034	483	541	511	625	0.0031985	4.07033	0.992159	1
NM_001046035	1794	2053	2229	2554	0.170225	6.06219	0.00662751	0.141351
NM_001046036	296	372	357	398	0.0351742	3.4708	0.737601	0.954475
NM_001046038	9297	9984	9438	10985	-0.0646287	8.26911	0.282917	0.752923
NM_001046039	415	511	467	581	0.0338316	3.9392	0.73062	0.953208
NM_001046040	4206	4982	4570	5156	-0.0595244	7.19797	0.315488	0.777576
NM_001046041	3776	4606	4934	5111	0.125266	7.15802	0.074442	0.472419
NM_001046042	127	136	114	153	-0.125985	2.06028	0.4009	0.830995
NM_001046044	1010	1131	1103	1264	5.09115e-05	5.13026	1	1
NM_001046045	960	1179	1049	1288	-0.0165718	5.11737	0.829691	0.975426
NM_001046046	4323	4885	4295	5258	-0.0945674	7.18599	0.111655	0.553825
NM_001046047	1826	2003	1946	2298	0.00165405	5.96953	0.988802	1
NM_001046048	73	77	74	85	-0.0610008	1.29753	0.797124	0.966101
NM_001046049	629	669	758	880	0.189094	4.51047	0.0226435	0.271772
NM_001046050	69	99	85	91	-0.0733447	1.44797	0.74381	0.955493
NM_001046051	1227	1557	1285	1591	-0.0964559	5.45602	0.196498	0.679243
NM_001046052	949	1137	1150	1205	0.0359907	5.10884	0.636831	0.926281
NM_001046053	474	499	470	658	0.0592024	4.02838	0.605237	0.912627
NM_001046054	87	104	100	120	0.0593555	1.69889	0.724658	0.951261
NM_001046055	566	667	722	753	0.118564	4.39587	0.177477	0.655402
NM_001046056	698	834	827	944	0.0664169	4.6805	0.398	0.829756
NM_001046059	338	440	385	489	0.0239589	3.68287	0.826494	0.974047
NM_001046061	706	811	861	873	0.0536225	4.66067	0.540678	0.895973
NM_001046062	158	190	188	201	0.0182948	2.53005	0.901911	0.991807
NM_001046063	1645	1977	1968	2120	0.0351931	5.903	0.604225	0.912627
NM_001046065	1146	1314	1175	1405	-0.0767824	5.29106	0.256281	0.737863
NM_001046066	803	935	898	1096	0.0525159	4.85552	0.494007	0.876932
NM_001046068	1127	1146	1119	1428	0.0115069	5.22579	0.907238	0.992609
NM_001046069	170	232	227	336	0.337729	2.90843	0.0210757	0.261408
NM_001046070	21739	22519	22502	27202	0.0158272	9.50955	0.810835	0.972209
NM_001046071	890	1001	976	1196	0.0529273	4.97826	0.485176	0.873267
NM_001046072	89	98	117	110	0.138094	1.71049	0.407813	0.834891
NM_001046073	338	380	336	405	-0.100228	3.5082	0.314868	0.776993
NM_001046074	1306	1398	1312	1500	-0.0897167	5.4235	0.199393	0.681317
NM_001046075	3591	3905	3822	4393	-0.0140715	6.93073	0.81717	0.973647
NM_001046076	261	304	318	323	0.0414221	3.23529	0.701956	0.947446
NM_001046077	429	487	404	553	-0.0868337	3.86488	0.395964	0.828146
NM_001046078	640	745	671	815	-0.0439001	4.47977	0.591827	0.907511
NM_001046081	1002	1114	1059	1239	-0.026623	5.10008	0.707915	0.947446
NM_001046082	507	570	634	687	0.151798	4.2205	0.0863751	0.503531
NM_001046083	186	235	227	215	-0.0664068	2.7569	0.676714	0.939951
NM_001046084	2216	2698	2544	2957	0.0206657	6.33464	0.740592	0.954699
NM_001046085	309	354	302	366	-0.134558	3.37655	0.193091	0.674131
NM_001046086	81	93	79	117	0.0233647	1.54965	0.929429	0.997949
NM_001046087	2217	2541	2329	2702	-0.0639325	6.24829	0.29548	0.763302
NM_001046088	993	1103	999	1201	-0.0767798	5.0614	0.28493	0.754384
NM_001046089	1455	1808	1869	2083	0.136666	5.80406	0.0479721	0.396663
NM_001046091	289	351	390	413	0.186558	3.49029	0.0755246	0.474348
NM_001046092	4055	4706	4559	5339	0.031714	7.17582	0.582469	0.904642
NM_001046093	142	182	160	208	0.0388007	2.4381	0.803123	0.968233
NM_001046094	465	514	491	583	-0.0123591	3.99813	0.895565	0.990385
NM_001046095	1865	2122	2117	2535	0.0765031	6.06461	0.227216	0.709627
NM_001046100	306	326	317	365	-0.0359273	3.35838	0.735411	0.954123
NM_001046102	140	168	203	192	0.220213	2.46245	0.125178	0.58456
NM_001046105	242	304	300	333	0.0716432	3.20089	0.530063	0.892089
NM_001046106	1555	1642	1591	1861	-0.0370389	5.69152	0.588137	0.907089
NM_001046107	761	953	919	1037	0.0498231	4.8319	0.524938	0.890981
NM_001046108	114	134	113	170	0.0406925	2.06081	0.838034	0.97695
NM_001046109	573	612	602	691	-0.0201971	4.26976	0.820261	0.973647
NM_001046110	114	126	146	175	0.273902	2.13938	0.0557984	0.424549
NM_001046111	400	472	396	528	-0.0643209	3.80424	0.533825	0.894107
NM_001046112	689	762	729	857	-0.0175194	4.56155	0.829882	0.975426
NM_001046114	1101	1255	1205	1400	0.00028059	5.2676	1	1
NM_001046117	1263	1439	1445	1603	0.030922	5.48068	0.649093	0.930264
NM_001046119	159	161	151	201	-0.0119294	2.39784	0.926072	0.997256
NM_001046122	702	868	823	939	0.024832	4.69323	0.755894	0.959179
NM_001046123	583	691	709	758	0.0626905	4.41355	0.46027	0.861382
NM_001046124	1448	1689	1588	1879	-0.000299562	5.67893	1	1
NM_001046125	1049	1314	1206	1331	-0.0370064	5.24991	0.631855	0.925302
NM_001046127	141	161	148	188	0.00795204	2.32339	1	1
NM_001046128	233	229	207	259	-0.137203	2.86068	0.279858	0.751931
NM_001046129	1048	1146	1038	1200	-0.117139	5.10805	0.100078	0.532745
NM_001046130	1406	1590	1558	1880	0.0520784	5.64045	0.437968	0.850871
NM_001046131	461	561	570	629	0.0889999	4.10986	0.318967	0.781604
NM_001046132	304	384	341	364	-0.104657	3.44211	0.353709	0.806223
NM_001046133	2102	2278	2238	2747	0.0375443	6.18205	0.576401	0.903301
NM_001046134	1063	1118	1178	1278	0.0265724	5.17261	0.735451	0.954123
NM_001046135	44	39	54	68	0.407418	0.722611	0.0849781	0.500818
NM_001046136	1306	1472	1350	1583	-0.0670519	5.47168	0.311202	0.773928
NM_001046138	1621	1785	1883	2138	0.0944953	5.84831	0.151085	0.621436
NM_001046139	667	805	799	898	0.0632878	4.62111	0.429188	0.846417
NM_001046140	798	910	850	1004	-0.0268525	4.79067	0.727242	0.951794
NM_001046142	593	675	675	768	0.0424691	4.39745	0.610456	0.915529
NM_001046143	750	900	848	996	0.0168422	4.76156	0.83119	0.975494
NM_001046144	716	901	753	909	-0.103305	4.67084	0.21718	0.699319
NM_001046145	109	153	127	158	-0.0210865	2.10369	0.94446	1
NM_001046146	1363	1529	1496	1801	0.0424697	5.5849	0.532212	0.893363
NM_001046147	385	459	490	535	0.138492	3.86177	0.14286	0.6106
NM_001046148	726	788	812	884	0.019895	4.64238	0.816397	0.973647
NM_001046150	933	1178	1028	1204	-0.0612087	5.0752	0.42759	0.846417
NM_001046151	169	194	171	256	0.08278	2.62609	0.607416	0.914076
NM_001046152	1028	1196	1240	1352	0.0792359	5.2245	0.26081	0.739689
NM_001046153	355	393	379	454	0.00927106	3.62247	0.939699	0.999975
NM_001046155	131	180	231	188	0.303829	2.51635	0.0873869	0.506672
NM_001046158	477	598	560	756	0.144598	4.21134	0.147538	0.618315
NM_001046159	593	658	690	716	0.0269402	4.37066	0.765095	0.961287
NM_001046160	224	263	253	354	0.168503	3.09082	0.184769	0.664583
NM_001046161	612	779	787	706	-0.0269962	4.49011	0.836374	0.97676
NM_001046166	1083	1261	1302	1455	0.0915567	5.30653	0.179998	0.658279
NM_001046167	769	1020	877	1022	-0.0535728	4.83907	0.542881	0.895973
NM_001046168	405	437	412	529	0.0114304	3.79438	0.934172	0.998937
NM_001046169	226	268	252	320	0.0656345	3.05568	0.578146	0.90359
NM_001046170	6596	7818	7897	8553	0.0513329	7.90284	0.408572	0.834891
NM_001046171	2507	3084	3302	3156	0.0765658	6.54838	0.371755	0.816065
NM_001046172	160	173	165	223	0.0719762	2.49708	0.629374	0.924156
NM_001046173	1987	2318	2234	2559	0.0116978	6.14115	0.851651	0.981316
NM_001046174	556	585	646	769	0.162873	4.31125	0.0648036	0.45261
NM_001046176	1060	1074	1058	1341	0.0164229	5.13748	0.86185	0.985233
NM_001046178	1747	2331	2382	2549	0.139839	6.12364	0.0770196	0.477706
NM_001046179	84	126	125	105	0.00224621	1.79675	1	1
NM_001046180	609	668	633	827	0.043367	4.40924	0.645884	0.929422
NM_001046181	1210	1427	1438	1613	0.0681722	5.46354	0.310138	0.773023
NM_001046182	678	735	793	793	0.0260096	4.54597	0.779952	0.961954
NM_001046183	1022	1269	1208	1343	0.0149006	5.23187	0.832148	0.975507
NM_001046184	5666	5394	5501	8005	0.122763	7.56838	0.242179	0.725571
NM_001046185	189	240	199	236	-0.123022	2.75691	0.336157	0.794356
NM_001046187	401	481	443	501	-0.0446806	3.82992	0.648353	0.930151
NM_001046188	874	1087	1171	1245	0.162748	5.08498	0.0376109	0.353641
NM_001046189	1315	1577	1399	1664	-0.0609592	5.53043	0.372751	0.816884
NM_001046190	318	331	344	396	0.0429285	3.43741	0.704679	0.947446
NM_001046191	328	369	436	440	0.189096	3.61541	0.0767426	0.476948
NM_001046192	464	523	507	631	0.0584353	4.04576	0.534055	0.894107
NM_001046193	7437	8302	6678	8905	-0.167295	7.92507	0.0184588	0.246098
NM_001046194	412	616	428	404	-0.430925	3.8605	0.00164465	0.0573742
NM_001046195	218	295	286	250	-0.0658508	3.03665	0.695806	0.946957
NM_001046196	1112	1259	1492	1594	0.238708	5.40255	0.000893677	0.0390475
NM_001046197	592	669	614	689	-0.0965544	4.31956	0.255922	0.737677
NM_001046198	2165	2349	2203	2730	-0.0214605	6.19563	0.741054	0.954699
NM_001046200	137	163	132	175	-0.112751	2.25269	0.431232	0.847205
NM_001046201	112	145	155	185	0.260102	2.22716	0.0642605	0.451204
NM_001046202	295	329	269	398	-0.0569348	3.32991	0.639236	0.927181
NM_001046203	624	666	697	726	-0.00128089	4.40154	1	1
NM_001046204	4117	5071	4754	5350	-0.00261583	7.22447	0.97231	1
NM_001046205	384	453	422	522	0.0280206	3.79212	0.782555	0.961954
NM_001046206	421	506	568	688	0.293494	4.08102	0.000994785	0.0414826
NM_001046207	424	458	494	545	0.0918858	3.90267	0.337505	0.794775
NM_001046208	1192	1252	1262	1496	0.0261462	5.33641	0.730761	0.953251
NM_001046209	52	51	62	62	0.123209	0.8657	0.58801	0.907089
NM_001046211	1404	1792	1813	1942	0.0958037	5.7516	0.198363	0.68034
NM_001046214	151	162	165	226	0.171729	2.46228	0.227694	0.710365
NM_001046215	440	513	444	501	-0.155457	3.88719	0.0960043	0.522723
NM_001046216	632	779	674	805	-0.0753991	4.48921	0.370452	0.814947
NM_001046217	843	1010	1044	1105	0.0742764	4.95812	0.345495	0.800375
NM_001046218	1187	1390	1293	1468	-0.0434476	5.37393	0.528631	0.891992
NM_001046219	252	340	330	390	0.141107	3.35199	0.210474	0.695285
NM_001046222	3714	4316	3991	4634	-0.0407415	7.0138	0.483549	0.873267
NM_001046223	1531	1898	2211	2437	0.299613	5.96386	1.2388e-05	0.00168209
NM_001046224	1100	1429	1145	1253	-0.214261	5.26037	0.0067795	0.143491
NM_001046225	58	83	81	96	0.185231	1.33601	0.321041	0.783735
NM_001046226	1617	1906	1686	2013	-0.0742442	5.80888	0.254441	0.736646
NM_001046228	436	527	483	539	-0.0562638	3.95013	0.559085	0.899806
NM_001046229	1479	1700	1671	2063	0.0852829	5.74241	0.200703	0.683675
NM_001046230	683	845	755	920	-0.0113216	4.63576	0.901415	0.991807
NM_001046231	569	672	613	745	-0.0150972	4.33598	0.865576	0.985925
NM_001046232	935	1099	1125	1311	0.116329	5.11493	0.0956342	0.521953
NM_001046233	257	331	296	354	0.00183629	3.27041	1	1
NM_001046234	680	839	779	858	-0.0325143	4.61668	0.713132	0.9485
NM_001046240	1126	1259	1268	1467	0.0524335	5.31251	0.44224	0.854248
NM_001046241	2541	2777	2756	3348	0.0504454	6.46807	0.425678	0.844656
NM_001046245	613	618	503	601	-0.306384	4.18847	0.00116793	0.045814
[truncated: 6,827 more rows]
