# Supplementary material for: Global mapping of miRNA-target interactions in cattle (Bos taurus)
Source: Sci Rep. 2017 Aug 15;7:8190. doi: 10.1038/s41598-017-07880-8 (PMC5557892; doi:10.1038/s41598-017-07880-8)
Supplement: Supplementary file 7 — Supplementary Dataset 6 [file 41598_2017_7880_MOESM7_ESM.xls]

## Sheet: Clusters of clusters, PH>=5, >3
GeneName	RefSeqID	Region	Chr	StartPos	Strand	miRfam	Chimera peak size	Other miRNA peaks >20	Notes
AHNAK		CDS	chrUn_AAFC03050886	564	+	bta-miR-26a	7 peaks of <20	bta-miR-23a
HMGA2		3'UTR	chr5	51538867	-	bta-let-7a	4 peaks of >20
PLK2	NM_001192245	CDS/3'UTR	chr20	22399014	+	bta-let-7a; bta-miR-27a-3p	3 peaks of >20 (bta-miR-27a-3p); 2 peaks of >20, 1 peak of <20 (bta-let-7a)	bta-miR-186
DCBLD2	NM_001205911	CDS	chr1	44074345	-	bta-let-7a	2 peaks of >20, 1 peak of <20
NA		NA	chrUn_JH122753	30843	-	bta-let-7a	2 peaks of >20, 1 peak of <20
MCL1	NM_001099206	3'UTR	chr3	21464128	+	bta-miR-27a-3p	2 peaks of >20, 1 peak of <20
TMBIM6	NM_001076414	3'UTR	chr5	33069511	-	bta-miR-27a-3p	1 peak of >20, 3 peaks of <20
HSPA8	NM_174345	3'UTR	chr15	32213784	-	bta-miR-15a; bta-miR-27a-3p	1 peak of >20, 2 peaks of <20 (bta-miR-15a); 3 peaks of <20 (bta-miR-27a-3p)	bta-miR-221
ACTB	NM_173979	CDS	chr25	40641189	+	bta-let-7a	1 peak of >20, 2 peaks of <20
CD164	NM_001046041	CDS/3'UTR	chr9	43072025	+	bta-let-7a	1 peak of >20, 2 peaks of <20	bta-let-7a
PHLDB2	NM_001206308	CDS	chr1	57305163	+	bta-let-7a	1 peak of >20, 2 peaks of <20
ZFHX3		3'UTR	chr18	37291755	+	bta-let-7a	1 peak of >20, 2 peaks of <20	bta-miR-221; bta-miR-27a-3p
F3		3'UTR	chr3	51924231	+	bta-miR-17-5p	1 peak of >20, 2 peaks of <20	bta-miR-21
ANKRD33B	NM_001205847	3'UTR	chr20	66202252	-	bta-miR-21	1 peak of >20, 2 peaks of <20
THBS1	NM_174196	3'UTR	chr10	35015673	+	bta-miR-23a	1 peak of >20, 2 peaks of <20	bta-miR-221
SERTAD3	NM_001077008	CDS/3'UTR	chr18	49313980	-	bta-miR-25	1 peak of >20, 2 peaks of <20	bta-miR-25
TMSB10	NM_174623	CDS/3'UTR	chr11	51850510	-	bta-miR-27a-3p	1 peak of >20, 2 peaks of <20
SLC38A2	NM_001082424	3'UTR	chr5	36990800	+	bta-miR-30a-5p	1 peak of >20, 2 peaks of <20
VIM	NM_173969	CDS/3'UTR	chr13	31436331	+	bta-miR-15a	4 peaks of <20
APLP2		CDS/3'UTR	chr29	37831197	+	bta-let-7a	3 peaks of <20	bta-miR-23a
KIAA0930		CDS/3'UTR	chr5	121815727	-	bta-let-7a	3 peaks of <20	bta-miR-17-5p
PEG10	NM_001127210	3'UTR	chr4	12068511	+	bta-let-7a	3 peaks of <20	bta-miR-27a-3p
SLC34A2	NM_174661	CDS/3'UTR	chr6	46428996	+	bta-let-7a	3 peaks of <20
TRIB1	NM_001101105	3'UTR	chr14	14246054	-	bta-let-7a	3 peaks of <20	bta-miR-23a
AHNAK		CDS	chr29	42380520	-	bta-miR-26a	3 peaks of <20	bta-miR-30a-5p
CA2	NM_178572	3'UTR	chr14	75773616	-	bta-miR-27a-3p	3 peaks of <20
HNRNPA1	NM_001045911	CDS	chr5	28583130	-	bta-miR-27a-3p	3 peaks of <20
INSIG1	NM_001077909	3'UTR	chr4	120738120	+	bta-miR-27a-3p	3 peaks of <20	bta-miR-25
KCNK5	NM_001191144	3'UTR	chr23	13490972	-	bta-miR-27a-3p	3 peaks of <20
CHD1	NM_001192048	3'UTR	chr7	100481192	-	bta-miR-30a-5p	3 peaks of <20
RN45S		NA	chrUn_JH126334	10707	+	Several	Very large peaks for many miRNAs. Highly abundand RNA.
NA		NA	chr14	16241842	+	Several	Peaks for many miRNAs, particularly bta-miR-27-3p		Antisense to TBC1D31 intron (RN45S identity 97%)
NA		NA	chr3	11426240	-	Several	Large peaks for many miRNAs
NA		NA	chrUn_AAFC02258416	34	-	Several	Large peaks for many miRNAs
