# Supplementary material for: Global mapping of miRNA-target interactions in cattle (Bos taurus)
Source: Sci Rep. 2017 Aug 15;7:8190. doi: 10.1038/s41598-017-07880-8 (PMC5557892; doi:10.1038/s41598-017-07880-8)
Supplement: Supplementary file 8 — Supplementary Dataset 7 [file 41598_2017_7880_MOESM8_ESM.csv]

chr	start	end	cluster.ID	cluster.size	strand	miRNA	sequence	X8mer	X7merm8	X7merA1	X6mer	X6mer_off	X6merA1	X5mer_1	X5mer_2	X5mer_3	pos.8mer	pos.7merm8	pos.7merA1	pos.6mer	pos.6mer_off	pos.8mer.mm	pos.8mer.indel	pos.7merm8.mm	pos.7merm8.indel	pos.6merA1	pos.5mer_1	pos.7merA1.mm	pos.7merA1.indel	pos.5mer_2	pos.5mer_3	pos.6mer.mm	pos.6mer_off.mm	pos.6mer.indel	pos.6mer_off.indel	which.seed	where.seed
chr1	1402583	1402658	c_bta-let-7a_1	1	+	bta-let-7a	GACCACCTGATCTACCTCTTGAGAAATCTGTATGCAGGTCAAGAAGCAGCAGTTAGAACTGGACATGGGCTAATC	CTACCTCA	TACCTCA	CTACCTC	TACCTC	CTACCT	ACCTCA	CTACC	TACCT	ACCTC	-1	-1	12	13	12	12	1	13	1	-1	12	12	1	13	14	13	3	1	2	7merA1	12
chr1	5175232	5175307	c_bta-let-7a_2	1	+	bta-let-7a	GTGGAGAAGGGTTCCATGTGAACAGCAGTTGAACATGGGTCATTCGGTCTTGAAAGATGGGCGAGCGCCGTTCCA	CTACCTCA	TACCTCA	CTACCTC	TACCTC	CTACCT	ACCTCA	CTACC	TACCT	ACCTC	-1	-1	-1	-1	-1	-1	-1	-1	-1	-1	-1	-1	-1	-1	-1	-1	-1	-1	-1	NA	NA
chr1	9908624	9908699	c_bta-let-7a_3	1	+	bta-let-7a	AGAACTAGACCACCGCCGCAGCAGCCTCTGAAATTGGAAGCAAAACCATTGCTTCACCACCCATCGGTGTTCATT	CTACCTCA	TACCTCA	CTACCTC	TACCTC	CTACCT	ACCTCA	CTACC	TACCT	ACCTC	-1	-1	-1	-1	-1	-1	-1	-1	-1	-1	-1	-1	-1	-1	-1	-1	-1	-1	-1	NA	NA
chr1	14459036	14459111	c_bta-let-7a_4	1	+	bta-let-7a	TACAGCCTTGACATACTCCTTTTCCTGTTTGGAACTAGTCTGTTGTTCCATGTCCAATTCTATCTGTTGCTTCCT	CTACCTCA	TACCTCA	CTACCTC	TACCTC	CTACCT	ACCTCA	CTACC	TACCT	ACCTC	-1	-1	-1	-1	-1	-1	-1	-1	-1	-1	-1	-1	-1	-1	-1	-1	60	1	3	6mer_off.mm	60
chr1	19569639	19569714	c_bta-let-7a_5	1	+	bta-let-7a	AAAAAAAAAAAAAAAAAAAAAAAAAAAAAAAAAAAAAAAAAAAAGAAGTGAATTGTTGATTGAGTCTAGATTATA	CTACCTCA	TACCTCA	CTACCTC	TACCTC	CTACCT	ACCTCA	CTACC	TACCT	ACCTC	-1	-1	-1	-1	-1	-1	-1	-1	-1	-1	-1	-1	-1	-1	-1	-1	-1	-1	-1	NA	NA
chr1	40357509	40357584	c_bta-let-7a_6	1	+	bta-let-7a	TCTAAAGAATTGGAAACAAAAAAACATATTTTAACAATAATCCATGGATCAAATAGAAAGTCTCAAGGAAAATCA	CTACCTCA	TACCTCA	CTACCTC	TACCTC	CTACCT	ACCTCA	CTACC	TACCT	ACCTC	-1	-1	-1	-1	-1	-1	-1	-1	-1	-1	-1	-1	-1	-1	-1	-1	-1	-1	-1	NA	NA
chr1	42154116	42154191	c_bta-let-7a_7	1	+	bta-let-7a	CGGTCCATGGGATTTTCCAGGCAAGAGTACTGGAGTGGGGTGCCATTAGGTTACACCCAAAACACTGCTTTGTAA	CTACCTCA	TACCTCA	CTACCTC	TACCTC	CTACCT	ACCTCA	CTACC	TACCT	ACCTC	-1	-1	-1	-1	-1	-1	-1	-1	-1	-1	-1	-1	-1	-1	-1	-1	-1	-1	-1	NA	NA
chr1	43045878	43045953	c_bta-let-7a_8	1	+	bta-let-7a	CTCTGTTCTACCTCAGTTGACTTTTGGTGCTAAGGGTCTTGGCAGTGAGTCCTCTCTCATTAAAGAGGTAGCCTG	CTACCTCA	TACCTCA	CTACCTC	TACCTC	CTACCT	ACCTCA	CTACC	TACCT	ACCTC	8	9	8	9	8	8	1	9	1	10	8	8	1	9	10	9	8	2	1	8mer	8
chr1	44060685	44060760	c_bta-let-7a_9	1	+	bta-let-7a	ACATTTGGAAACTACCTCATCTCCTACACGTGGAAAAGATAAAGGATGCTGTGAATACCCAAGCACTTTACAGCA	CTACCTCA	TACCTCA	CTACCTC	TACCTC	CTACCT	ACCTCA	CTACC	TACCT	ACCTC	12	13	12	13	12	12	1	13	2	14	12	12	1	13	14	13	12	2	2	8mer	12
chr1	45617810	45617885	c_bta-let-7a_10	1	+	bta-let-7a	TATAAGCTACACAACCTCCCTTTACCTCAGTTTTTGCATCTGTAAACTGGGACCAGTAATATAACCTACTTCATA	CTACCTCA	TACCTCA	CTACCTC	TACCTC	CTACCT	ACCTCA	CTACC	TACCT	ACCTC	-1	23	-1	23	-1	22	2	23	2	24	-1	12	3	23	14	13	12	3	4	7merm8	23
chr1	46256972	46257047	c_bta-let-7a_11	1	+	bta-let-7a	CTTCCTCCTCCTCCGCAGCTCACCCACCAGGAGTTCAGCCACAGCAGCCACCATATACAGGAGCTCAGACTCAAG	CTACCTCA	TACCTCA	CTACCTC	TACCTC	CTACCT	ACCTCA	CTACC	TACCT	ACCTC	-1	-1	-1	-1	-1	-1	-1	-1	-1	-1	-1	1	3	-1	-1	2	1	3	3	7merA1.mm	1
chr1	47857962	47858037	c_bta-let-7a_12	1	+	bta-let-7a	ACAGCCTTGATGTACTCCTTTTCCTACTTGGAACCAGTCTGTTGTTCCATGTCCAGATCTAACTGTTGCTTCCTG	CTACCTCA	TACCTCA	CTACCTC	TACCTC	CTACCT	ACCTCA	CTACC	TACCT	ACCTC	-1	-1	-1	-1	-1	-1	-1	-1	-1	-1	-1	-1	-1	-1	-1	-1	24	1	4	6mer_off.mm	24
chr1	56401548	56401623	c_bta-let-7a_13	1	+	bta-let-7a	CCTGTACAATGTAATGAACCTCTGTCCATAGTTCTTCAGACACTCTGTCTATCAGATATAATCCCTTGAATCTAT	CTACCTCA	TACCTCA	CTACCTC	TACCTC	CTACCT	ACCTCA	CTACC	TACCT	ACCTC	-1	-1	-1	-1	-1	-1	-1	-1	-1	-1	-1	-1	-1	-1	18	17	-1	1	-1	5mer_3	18
chr1	57305322	57305397	c_bta-let-7a_14	1	+	bta-let-7a	ACCCCTTTACGCAGCACCTCACCCTCCCTTAGTGGATATGCACTTGGGAGAGCAGACTTTGATCATTTTCTTGGC	CTACCTCA	TACCTCA	CTACCTC	TACCTC	CTACCT	ACCTCA	CTACC	TACCT	ACCTC	-1	-1	-1	-1	-1	-1	1	15	1	16	-1	-1	1	-1	16	15	24	1	2	8mer.indel	1
chr1	57329335	57329410	c_bta-let-7a_15	3	+	bta-let-7a	TCTCCTATTGAATGTCTTGAGCATCTTTGAATATTATTATAGACCGTTCTACCTCATTCTTACTGATGGTCAACT	CTACCTCA	TACCTCA	CTACCTC	TACCTC	CTACCT	ACCTCA	CTACC	TACCT	ACCTC	49	50	49	50	49	49	1	50	1	51	49	49	1	50	51	50	49	1	2	8mer	49
chr1	57396231	57396306	c_bta-let-7a_16	1	+	bta-let-7a	AACCAAAGACTTGACATGACCTCTGCTGAACAGTAGTAGTTTCAAGTGATGAACTGCCTTTAGTGTCACTCTGCA	CTACCTCA	TACCTCA	CTACCTC	TACCTC	CTACCT	ACCTCA	CTACC	TACCT	ACCTC	-1	-1	-1	-1	-1	-1	-1	-1	-1	-1	-1	-1	-1	-1	19	18	54	1	1	5mer_3	19
chr1	58054775	58054850	c_bta-let-7a_17	1	+	bta-let-7a	AATACCCAGGACCTCCAGGCTGATTCTGTTGTTCAACTCAGAAAATTATATTCTCAGTGTACCGCTCTTATACTT	CTACCTCA	TACCTCA	CTACCTC	TACCTC	CTACCT	ACCTCA	CTACC	TACCT	ACCTC	-1	-1	-1	-1	-1	-1	-1	-1	1	-1	-1	-1	-1	-1	11	10	-1	3	-1	7merm8.indel	1
chr1	59367949	59368024	c_bta-let-7a_18	1	+	bta-let-7a	TCGTATCCTCTTATCACCTCAGACACAAGGCCTTTCAAATGGAAATTTAAAGACTGACTGCCATTCATGTAAAAT	CTACCTCA	TACCTCA	CTACCTC	TACCTC	CTACCT	ACCTCA	CTACC	TACCT	ACCTC	-1	-1	-1	-1	-1	-1	1	15	1	16	-1	-1	1	-1	16	15	-1	2	1	8mer.indel	1
chr1	61997819	61997894	c_bta-let-7a_19	3	+	bta-let-7a	AGTACGAATACAGACCGTGAAAGCGGGGCCTCACGATCCTTCTGACCTTTGGGGTTTTAAGCAGGAGGTGTCAGA	CTACCTCA	TACCTCA	CTACCTC	TACCTC	CTACCT	ACCTCA	CTACC	TACCT	ACCTC	-1	-1	-1	-1	-1	-1	-1	-1	-1	-1	-1	-1	-1	-1	-1	-1	-1	-1	1	6mer_off.indel	1
chr1	66939311	66939386	c_bta-let-7a_20	1	+	bta-let-7a	TCTCACATCCATACATGACCACTGGAAAAACCATAGCCTTGACTAGATGGACCTCTGCTTTTCAATATGCTGTCT	CTACCTCA	TACCTCA	CTACCTC	TACCTC	CTACCT	ACCTCA	CTACC	TACCT	ACCTC	-1	-1	-1	-1	-1	-1	-1	-1	-1	-1	-1	-1	-1	-1	51	50	-1	1	-1	5mer_3	51
chr1	68007360	68007435	c_bta-let-7a_21	1	+	bta-let-7a	ATCCAGAGCTCTGGAAACACTATCAGACAAAGAAAAACAGTATGGATGCCAAGAATGGCCAGGTGACCAATGAGA	CTACCTCA	TACCTCA	CTACCTC	TACCTC	CTACCT	ACCTCA	CTACC	TACCT	ACCTC	-1	-1	-1	-1	-1	-1	-1	-1	-1	-1	-1	-1	-1	-1	-1	-1	-1	-1	-1	NA	NA
chr1	71270037	71270112	c_bta-let-7a_22	1	+	bta-let-7a	GCAAGAAGTGACCGAGTTATCTTTTCTGTTGGTGCTCTGGAGATGGGAAGGAGGACCTGAACGGAGTTAAGAAAT	CTACCTCA	TACCTCA	CTACCTC	TACCTC	CTACCT	ACCTCA	CTACC	TACCT	ACCTC	-1	-1	-1	-1	-1	-1	-1	-1	-1	-1	-1	-1	-1	-1	-1	-1	-1	-1	-1	NA	NA
chr1	78211346	78211421	c_bta-let-7a_23	1	+	bta-let-7a	CCTGTACAATGTCATGAACCTCTGTCCATAGTTCATCAGGCACTCTATCTATCAGATCTAATCCCTTAAATCTAT	CTACCTCA	TACCTCA	CTACCTC	TACCTC	CTACCT	ACCTCA	CTACC	TACCT	ACCTC	-1	-1	-1	-1	-1	-1	-1	-1	-1	-1	-1	-1	-1	-1	18	17	45	1	1	5mer_3	18
chr1	82840704	82840779	c_bta-let-7a_24	1	+	bta-let-7a	GTTTTTGTACAACCTACCTACCAGCTAGTCACAGCTACGATAGGGAAAAGCTTAGGTATAAAGTATGTATCTAGA	CTACCTCA	TACCTCA	CTACCTC	TACCTC	CTACCT	ACCTCA	CTACC	TACCT	ACCTC	-1	-1	-1	-1	14	-1	1	-1	1	-1	14	14	1	15	-1	15	10	1	3	6mer_off	14
chr1	83501662	83501737	c_bta-let-7a_25	1	+	bta-let-7a	AAAGACAGCATTTGATGAAGCCATTGCTGAACTTGATACATTAAGTGAAGAGTCATACAAAGACAGCACGCTAAT	CTACCTCA	TACCTCA	CTACCTC	TACCTC	CTACCT	ACCTCA	CTACC	TACCT	ACCTC	-1	-1	-1	-1	-1	-1	-1	-1	-1	-1	-1	-1	-1	-1	-1	-1	-1	-1	-1	NA	NA
chr1	83503484	83503559	c_bta-let-7a_26	2	+	bta-let-7a	TATCTCCCTATACACCCTACCCTATCCTGAATGGTCTGTCATTGTCTTTGCCTTTAAATTCCTTCCCCTTCCTCT	CTACCTCA	TACCTCA	CTACCTC	TACCTC	CTACCT	ACCTCA	CTACC	TACCT	ACCTC	-1	-1	-1	-1	-1	-1	-1	-1	-1	-1	17	68	2	-1	-1	1	4	3	4	5mer_1	17
chr1	87974090	87974165	c_bta-let-7a_27	1	+	bta-let-7a	GATCTAGCACTGAATACTGAGGAATAATAATGTTAATAAGTATCCAGTCCTGGGTTCAGATCCTGTATATCAGCA	CTACCTCA	TACCTCA	CTACCTC	TACCTC	CTACCT	ACCTCA	CTACC	TACCT	ACCTC	-1	-1	-1	-1	-1	-1	-1	-1	-1	-1	-1	-1	-1	-1	-1	-1	-1	-1	-1	NA	NA
chr1	97792104	97792179	c_bta-let-7a_28	1	+	bta-let-7a	CATCTGCCTCTTAAATAGCTTTCTTCATCCATCTTTTATCCATCCATCTATCCTTCTTCAACTTTTGTTCTGCCT	CTACCTCA	TACCTCA	CTACCTC	TACCTC	CTACCT	ACCTCA	CTACC	TACCT	ACCTC	-1	-1	-1	-1	-1	-1	-1	-1	-1	-1	-1	4	1	-1	-1	5	4	1	3	7merA1.mm	4
chr1	99705202	99705277	c_bta-let-7a_29	1	+	bta-let-7a	ATTAACTAGACTCACAACCTCAGTGTCAGTGAACAATGAAAGCTTACCACCACAACATATGAAACAAAAATGAAA	CTACCTCA	TACCTCA	CTACCTC	TACCTC	CTACCT	ACCTCA	CTACC	TACCT	ACCTC	-1	-1	-1	-1	-1	15	1	16	1	17	-1	15	1	-1	17	16	15	2	1	8mer.mm	15
chr1	99942204	99942279	c_bta-let-7a_30	1	+	bta-let-7a	AATCAACTGTACTCCAATAAAAACTAATTTTAAAAAGACATTAGACAGGTAAACATACACATAAGAAAGAATAGG	CTACCTCA	TACCTCA	CTACCTC	TACCTC	CTACCT	ACCTCA	CTACC	TACCT	ACCTC	-1	-1	-1	-1	-1	-1	-1	-1	-1	-1	-1	-1	-1	-1	-1	-1	-1	1	-1	6mer.indel	1
chr1	104615319	104615394	c_bta-let-7a_31	1	+	bta-let-7a	CCTGTACAATGTCATGAACCTCTGTGCATAGTTCATCAGGCATTCTGTCTATCAGATCTCATCCCCTAAATCTAT	CTACCTCA	TACCTCA	CTACCTC	TACCTC	CTACCT	ACCTCA	CTACC	TACCT	ACCTC	-1	-1	-1	-1	-1	-1	-1	-1	-1	-1	-1	-1	-1	-1	18	17	-1	1	-1	5mer_3	18
chr1	106274515	106274590	c_bta-let-7a_32	1	+	bta-let-7a	TCCTGTGGCCACTGCTGAGTATTCCAAATATGCTGGCATATTGAGTGCAGCACTTTCACAGCATCATCTTTCAGG	CTACCTCA	TACCTCA	CTACCTC	TACCTC	CTACCT	ACCTCA	CTACC	TACCT	ACCTC	-1	-1	-1	-1	-1	-1	-1	-1	-1	-1	-1	-1	-1	-1	-1	-1	-1	-1	-1	NA	NA
chr1	108149828	108149903	c_bta-let-7a_33	1	+	bta-let-7a	CAAAATGTTATCCCACCTTTTTGCAACTTGCTGACTGTAAAAGATGCACAAGTTGTGCAAGTAGTACTCGATGGA	CTACCTCA	TACCTCA	CTACCTC	TACCTC	CTACCT	ACCTCA	CTACC	TACCT	ACCTC	-1	-1	-1	-1	-1	-1	-1	-1	-1	-1	-1	-1	-1	-1	-1	-1	13	1	1	6mer_off.mm	13
chr1	108320242	108320317	c_bta-let-7a_34	1	+	bta-let-7a	TTTTCCATGAAAATGGTCAATCAATCTGTAACGTACAGTGGTACCCTACTGAATCAGAGGTCAGAGTTAGAAAGT	CTACCTCA	TACCTCA	CTACCTC	TACCTC	CTACCT	ACCTCA	CTACC	TACCT	ACCTC	-1	-1	-1	-1	-1	-1	-1	-1	-1	-1	-1	-1	-1	-1	-1	-1	-1	1	1	6mer.indel	1
chr1	114637103	114637178	c_bta-let-7a_35	1	+	bta-let-7a	TACAGGCACACCTCAAGAAACAAGAAAAAAGTCAAATAAATAACCTAACTCTACACCTAAAGCAACTAGAAAAGG	CTACCTCA	TACCTCA	CTACCTC	TACCTC	CTACCT	ACCTCA	CTACC	TACCT	ACCTC	-1	-1	-1	-1	-1	-1	1	9	1	10	-1	45	2	-1	10	9	45	2	3	8mer.indel	1
chr1	124331003	124331078	c_bta-let-7a_36	1	+	bta-let-7a	ATATTATACAAACAATTTTGGACAGTCTAATTACATGACCAGATTAGGTACAAAGTGCTTTAAGTCATTTGAGCC	CTACCTCA	TACCTCA	CTACCTC	TACCTC	CTACCT	ACCTCA	CTACC	TACCT	ACCTC	-1	-1	-1	-1	-1	-1	-1	-1	-1	-1	-1	-1	-1	-1	-1	-1	-1	-1	-1	NA	NA
chr1	135220295	135220370	c_bta-let-7a_37	1	+	bta-let-7a	ACCTCAGAACCCACAACTGATCCTCAAGCTAGTTTATCTCCAATATCTGAAAGCACCCTCAGCATTGCTATTGGC	CTACCTCA	TACCTCA	CTACCTC	TACCTC	CTACCT	ACCTCA	CTACC	TACCT	ACCTC	-1	-1	-1	-1	-1	-1	-1	0	2	1	-1	-1	-1	-1	1	0	-1	3	-1	7merm8.mm	0
chr1	137729476	137729551	c_bta-let-7a_38	1	+	bta-let-7a	GCCACTCCCTGCCTCCCCACTGCCCTGGACATTGGCCCAGCCCTCAGTGTCTCTCCCAGGCTGCTCTGACAGCCC	CTACCTCA	TACCTCA	CTACCTC	TACCTC	CTACCT	ACCTCA	CTACC	TACCT	ACCTC	-1	-1	-1	-1	-1	-1	-1	-1	-1	-1	-1	9	1	-1	-1	10	5	1	2	7merA1.mm	9
chr1	137776976	137777051	c_bta-let-7a_39	1	+	bta-let-7a	AACCTCAGTGGCCACAGTGCAATCGTCTGAAGTCTTTGTGAAAGCTACTGACACTGTGACACAGACAGCCTGATT	CTACCTCA	TACCTCA	CTACCTC	TACCTC	CTACCT	ACCTCA	CTACC	TACCT	ACCTC	-1	-1	-1	-1	-1	-1	-1	1	1	2	-1	-1	-1	-1	2	1	-1	1	1	7merm8.mm	1
chr1	138154422	138154497	c_bta-let-7a_40	1	+	bta-let-7a	CCATCGCTCCTACCTCGAAGCTTGCAGGACTGCTGGGCGCTTCATGTCGGTGTGTATGCAAATTAACGTGAAGGG	CTACCTCA	TACCTCA	CTACCTC	TACCTC	CTACCT	ACCTCA	CTACC	TACCT	ACCTC	-1	-1	10	11	10	10	1	11	1	-1	10	10	1	11	12	11	10	1	2	7merA1	10
chr1	139274330	139274405	c_bta-let-7a_41	1	+	bta-let-7a	AATGGCCTAAATCTACCTCTTCATTTATCTCGAACTCAAATTACTTTCCCGTTTTATATTGAAAATTAAATATTT	CTACCTCA	TACCTCA	CTACCTC	TACCTC	CTACCT	ACCTCA	CTACC	TACCT	ACCTC	-1	-1	13	14	13	13	1	14	1	-1	13	13	1	14	15	14	13	2	1	7merA1	13
chr1	146269287	146269362	c_bta-let-7a_42	1	+	bta-let-7a	ATCTACATACCACACACTACCTCAGGCTCCCTGGAAAAGCCCACCCCACCCGCTGTAGCTCAGTGTCCATGACTG	CTACCTCA	TACCTCA	CTACCTC	TACCTC	CTACCT	ACCTCA	CTACC	TACCT	ACCTC	17	18	17	18	17	17	1	8	3	19	17	17	1	18	19	8	3	3	3	8mer	17
chr1	146626230	146626305	c_bta-let-7a_43	1	+	bta-let-7a	GGGGCTCTGCCTGCCATGGGACTCTCCCTGCCTTGGGGCTCTGCCTGCCATGGGGCTCTCCCTGCCATGGGGCTC	CTACCTCA	TACCTCA	CTACCTC	TACCTC	CTACCT	ACCTCA	CTACC	TACCT	ACCTC	-1	-1	-1	-1	-1	-1	-1	-1	-1	-1	-1	-1	-1	-1	-1	-1	7	-1	5	6mer_off.mm	7
chr1	149148866	149148941	c_bta-let-7a_44	1	+	bta-let-7a	TCCAGTGGACCTCCCTCAGCCCAGCCTCATTCACAGACTCTCCTCCCCCCCCCACCCCTACCCCGCAAAGGCTCC	CTACCTCA	TACCTCA	CTACCTC	TACCTC	CTACCT	ACCTCA	CTACC	TACCT	ACCTC	-1	-1	-1	-1	-1	11	1	12	1	-1	58	11	3	-1	9	8	11	4	3	8mer.mm	11
chr1	156049225	156049300	c_bta-let-7a_45	1	+	bta-let-7a	ATTTTCTAAGTGGGTACGACCGGAAGACCTCACCAACAACCCTACGATGATTTATACAGTGTCTAGTTTCAGCAT	CTACCTCA	TACCTCA	CTACCTC	TACCTC	CTACCT	ACCTCA	CTACC	TACCT	ACCTC	-1	-1	-1	-1	-1	-1	-1	26	1	27	-1	-1	-1	-1	27	26	-1	1	-1	7merm8.mm	26
chr1	161214780	161214855	c_bta-let-7a_46	1	+	bta-let-7a	TTTGATAATTCTGTCTACCTACAACAGACTTGTAAGTGCATAACCACTATTTTAATAATTATTTTCTCTACACGA	CTACCTCA	TACCTCA	CTACCTC	TACCTC	CTACCT	ACCTCA	CTACC	TACCT	ACCTC	-1	-1	-1	-1	15	-1	1	-1	1	-1	15	15	1	16	-1	16	15	1	1	6mer_off	15
chr8	89426834	89426909	c_bta-let-7a_757	1	+	bta-let-7a	TCTCACATCCATACATGACCACTGGAAAAACCATAGCCTTGACTAGATGGACCTTTGTTGGCAAAGTAATGTCTC	CTACCTCA	TACCTCA	CTACCTC	TACCTC	CTACCT	ACCTCA	CTACC	TACCT	ACCTC	-1	-1	-1	-1	-1	-1	-1	-1	-1	-1	-1	-1	-1	-1	-1	-1	-1	-1	-1	NA	NA
chr8	107096335	107096410	c_bta-let-7a_758	1	+	bta-let-7a	ACTCTTGCCTGACAAATCCCATGGACGGAGGAGCCTGGTGGGCTGCAGTCCATGGGTTCTTGAAGAGTTGGACAC	CTACCTCA	TACCTCA	CTACCTC	TACCTC	CTACCT	ACCTCA	CTACC	TACCT	ACCTC	-1	-1	-1	-1	-1	-1	-1	-1	-1	-1	-1	-1	-1	-1	-1	-1	-1	-1	-1	NA	NA
chr5	77172033	77172108	c_bta-let-7a_1599	1	-	bta-let-7a	TAATAATAATATTAATGATAATAATAGCATAAAATTTCCAAAAGCTAACTCTGTTACCTGAATCAAGCTCTCATT	CTACCTCA	TACCTCA	CTACCTC	TACCTC	CTACCT	ACCTCA	CTACC	TACCT	ACCTC	-1	-1	-1	-1	-1	-1	-1	55	1	-1	-1	45	1	55	-1	46	45	2	2	7merm8.mm	55
chrUnAAFC02254346	2597	2672	c_bta-let-7a_865	1	+	bta-let-7a	TCTGCCTTGTTAGGTTCCTCTTTGCTGTGACAATTTTTTAGATTTCTTTTTTTTTTTTTTCTATTATTAAAAAAT	CTACCTCA	TACCTCA	CTACCTC	TACCTC	CTACCT	ACCTCA	CTACC	TACCT	ACCTC	-1	-1	-1	-1	-1	-1	-1	-1	-1	-1	-1	-1	-1	-1	-1	15	2	1	1	6mer.mm	15
chr5	37620424	37620499	c_bta-let-7a_1579	1	-	bta-let-7a	ATATCTTGACATGTTTTTCTTTGTCATTCACCTCTAACTATTATAGAATTTCCTCAATAATTCACACATTACTTT	CTACCTCA	TACCTCA	CTACCTC	TACCTC	CTACCT	ACCTCA	CTACC	TACCT	ACCTC	-1	-1	-1	-1	-1	-1	-1	50	1	-1	-1	-1	1	-1	30	29	34	2	2	7merm8.mm	50
chrUnJH122732	14852	14927	c_bta-let-7a_1801	1	-	bta-let-7a	AGAAGGAGATGAGGAAAATGATCCAGACTATGACCCAAAGAAGGATCAAAACCCAGCAGAGTGCAAGCAGCAGTG	CTACCTCA	TACCTCA	CTACCTC	TACCTC	CTACCT	ACCTCA	CTACC	TACCT	ACCTC	-1	-1	-1	-1	-1	-1	-1	-1	-1	-1	-1	-1	-1	-1	-1	-1	-1	-1	-1	NA	NA
chrUnAAFC02254346	1008	1083	c_bta-let-7a_864	1	+	bta-let-7a	TCTGCCTTGTTAGGTTCCTCTTTGCTGTGACAATTTTTTAGATTTCTTTTTTTTTTTTTCTATTATTAAAAAATT	CTACCTCA	TACCTCA	CTACCTC	TACCTC	CTACCT	ACCTCA	CTACC	TACCT	ACCTC	-1	-1	-1	-1	-1	-1	-1	-1	-1	-1	-1	-1	-1	-1	-1	15	2	1	1	6mer.mm	15
chrUnJH121786	13356	13431	c_bta-let-7a_1788	1	-	bta-let-7a	CTATCTAATCAGTCCTATGAATGTATCCCTAAATGTGGTTAATGAAAACCGAATAGCTGCCTCATGACAATTAAG	CTACCTCA	TACCTCA	CTACCTC	TACCTC	CTACCT	ACCTCA	CTACC	TACCT	ACCTC	-1	-1	-1	-1	-1	57	1	58	1	-1	-1	57	1	-1	-1	58	1	1	2	8mer.mm	57
chr24	41826151	41826226	c_bta-let-7a_1393	1	-	bta-let-7a	TGTAACAAACCATAATGGAAAATTAAAAAAAAATGAAATATCAGCCAACTCTCTATACCTATTCTTAAATTTTAA	CTACCTCA	TACCTCA	CTACCTC	TACCTC	CTACCT	ACCTCA	CTACC	TACCT	ACCTC	-1	-1	-1	-1	-1	-1	-1	-1	1	-1	-1	-1	-1	56	-1	56	55	1	1	7merm8.indel	1
chr24	42541404	42541479	c_bta-let-7a_1394	1	-	bta-let-7a	AAGTAAATTGCCCAGCGTTTTCTTTATTGTTGACATCACTTTACAACTGATGCTGCCTCACTGCCAAGCCACTAA	CTACCTCA	TACCTCA	CTACCTC	TACCTC	CTACCT	ACCTCA	CTACC	TACCT	ACCTC	-1	-1	-1	-1	-1	53	1	54	1	-1	-1	53	1	-1	-1	54	53	1	1	8mer.mm	53
chr27	26789777	26789852	c_bta-let-7a_1437	1	-	bta-let-7a	GCAAGCTGCTGTACTTCGAGGACAGCCCCGCCCTCAAGGAGCACGTCTTCCACAACCTTTCCCGCCTCATCGACA	CTACCTCA	TACCTCA	CTACCTC	TACCTC	CTACCT	ACCTCA	CTACC	TACCT	ACCTC	-1	-1	-1	-1	-1	-1	-1	-1	-1	-1	-1	-1	-1	-1	-1	12	53	1	1	6mer.mm	12
chr13	38479534	38479609	c_bta-let-7a_153	1	+	bta-let-7a	AAAGAACGACCAGACCTGCCTCCCGTACAGTATGAACCGGTGCTCTGCAGCAGGCCAACTTGCAAAGCCATTCTC	CTACCTCA	TACCTCA	CTACCTC	TACCTC	CTACCT	ACCTCA	CTACC	TACCT	ACCTC	-1	-1	-1	-1	-1	-1	-1	-1	-1	-1	-1	16	1	-1	-1	17	16	1	1	7merA1.mm	16
chr5	76860118	76860193	c_bta-let-7a_1598	1	-	bta-let-7a	TGTTACTTCCTCTCTCTGGTGTGAGTTCTGTCCTTGAGACCATACGGCCAAGGTTGGTTAATCCTCTTCTGACTG	CTACCTCA	TACCTCA	CTACCTC	TACCTC	CTACCT	ACCTCA	CTACC	TACCT	ACCTC	-1	-1	-1	-1	-1	-1	-1	-1	-1	-1	-1	6	1	-1	-1	4	6	3	1	7merA1.mm	6
chr6	68562681	68562756	c_bta-let-7a_1643	1	-	bta-let-7a	GAAATATGACTGAAATAAACTACACATATTTAAAGTGGACAGTCTGAGCAGTTTTGACATATACGTACCCAGGAA	CTACCTCA	TACCTCA	CTACCTC	TACCTC	CTACCT	ACCTCA	CTACC	TACCT	ACCTC	-1	-1	-1	-1	-1	-1	-1	-1	1	-1	-1	-1	-1	-1	-1	-1	-1	1	-1	7merm8.indel	1
chr5	79856310	79856385	c_bta-let-7a_1602	1	-	bta-let-7a	ATGGAAGAGGAGGAGAAATCGAAGAGCCTCGCCAAACTCAAGAACAAGCATGAGGCGATGATCACCGACCTGGAG	CTACCTCA	TACCTCA	CTACCTC	TACCTC	CTACCT	ACCTCA	CTACC	TACCT	ACCTC	-1	-1	-1	-1	-1	-1	-1	-1	-1	-1	-1	-1	-1	-1	-1	-1	66	-1	1	6mer_off.mm	66
chr5	79873952	79874027	c_bta-let-7a_1603	1	-	bta-let-7a	TCTTGAAGATCTTCTGGAGAAATCTCGTGCCATCCGCCAAGCCAAGGAAGAGCGGACCTTCCACATCTTCTACTA	CTACCTCA	TACCTCA	CTACCTC	TACCTC	CTACCT	ACCTCA	CTACC	TACCT	ACCTC	-1	-1	-1	-1	-1	-1	-1	-1	-1	-1	-1	-1	-1	-1	-1	-1	-1	-1	1	6mer_off.indel	1
chr12	35902307	35902382	c_bta-let-7a_1103	1	-	bta-let-7a	ACCCCATGGACTGCAGCCTACCAGGCTCCTCCGTTCCATGGGATTTTCCAGGCAAGAGTACTGGAGTGGAGTGCC	CTACCTCA	TACCTCA	CTACCTC	TACCTC	CTACCT	ACCTCA	CTACC	TACCT	ACCTC	-1	-1	-1	-1	-1	-1	-1	-1	-1	-1	18	-1	1	-1	-1	-1	18	1	2	5mer_1	18
chr21	26504288	26504363	c_bta-let-7a_376	2	+	bta-let-7a	CTTCCCAATTCCTGAAGACGACAACTTGATCTTACCTCATTGACTGTGAACACGAGTCCTCCGTTTTACACAGGC	CTACCTCA	TACCTCA	CTACCTC	TACCTC	CTACCT	ACCTCA	CTACC	TACCT	ACCTC	-1	33	-1	33	-1	32	1	33	1	34	-1	32	1	33	34	33	32	2	1	7merm8	33
chr5	84396061	84396136	c_bta-let-7a_1605	1	-	bta-let-7a	CTTCCCACCCTCTCCCTCTCCCACAGAGTCCATAAGACTGTTCCATACATCAGTGTCTCTTTTGCTGTCTCGTAC	CTACCTCA	TACCTCA	CTACCTC	TACCTC	CTACCT	ACCTCA	CTACC	TACCT	ACCTC	-1	-1	-1	-1	-1	-1	-1	46	1	-1	-1	12	1	-1	-1	13	12	2	1	7merm8.mm	46
chr4	105308495	105308570	c_bta-let-7a_599	1	+	bta-let-7a	CTTTGTACAGCCCCGGAAGAAACGCCTCAAGAGCATAGAGGAACGCCAGTTGCTTAAATAAGCACACTTGCCTGT	CTACCTCA	TACCTCA	CTACCTC	TACCTC	CTACCT	ACCTCA	CTACC	TACCT	ACCTC	-1	-1	-1	-1	-1	-1	-1	-1	-1	-1	-1	-1	-1	-1	-1	-1	-1	-1	-1	NA	NA
chr13	64108473	64108548	c_bta-let-7a_163	1	+	bta-let-7a	TCCACTGCTGAACCTCAATGGCAAGGGTCGACCGTTTGCAGTCAGAATGACCTGAAAATGTAGCCTCTGTCCTTT	CTACCTCA	TACCTCA	CTACCTC	TACCTC	CTACCT	ACCTCA	CTACC	TACCT	ACCTC	-1	-1	-1	-1	-1	-1	-1	11	1	12	-1	-1	-1	-1	12	11	-1	2	-1	7merm8.mm	11
chr23	26829408	26829483	c_bta-let-7a_427	1	+	bta-let-7a	GTACAACCTAATTATCCTCCTTTCCCAATTTTAAGTCAGTCTGTAGTTCTGTATCAGGTTCTACCTGTTGCTTCT	CTACCTCA	TACCTCA	CTACCTC	TACCTC	CTACCT	ACCTCA	CTACC	TACCT	ACCTC	-1	-1	-1	-1	61	-1	-1	-1	-1	-1	61	61	1	62	-1	62	4	2	3	6mer_off	61
chrUnJH121405	159961	160036	c_bta-let-7a_1774	1	-	bta-let-7a	ATCCAGGATACCATACTAAATCCAGTCATTCCATATTCTGCCTTGTTAGGTTCCTCTTTGCTGTGACAATTTTTT	CTACCTCA	TACCTCA	CTACCTC	TACCTC	CTACCT	ACCTCA	CTACC	TACCT	ACCTC	-1	-1	-1	-1	-1	-1	-1	-1	-1	-1	-1	-1	-1	-1	-1	51	38	1	1	6mer.mm	51
chr7	60997194	60997269	c_bta-let-7a_715	1	+	bta-let-7a	GACTGTCTTGGTTGCAAGTACAGAAACTATACTCAGAAACTACCTCAGACCAAAAAGGAAATTTATCAACTCCCA	CTACCTCA	TACCTCA	CTACCTC	TACCTC	CTACCT	ACCTCA	CTACC	TACCT	ACCTC	40	41	40	41	40	40	1	41	2	42	40	40	1	41	42	41	40	2	1	8mer	40
chrX	2714474	2714549	c_bta-let-7a_1827	2	-	bta-let-7a	TAGAAAGTCATACATGATACCTGAAAATGAGTTTCATCACAAAGACCCCCCTCCGAGGAATGCAGTTGCCAGTGT	CTACCTCA	TACCTCA	CTACCTC	TACCTC	CTACCT	ACCTCA	CTACC	TACCT	ACCTC	-1	-1	-1	-1	-1	-1	-1	18	1	-1	-1	-1	-1	18	-1	18	17	1	1	7merm8.mm	18
chr6	3561381	3561456	c_bta-let-7a_661	13	+	bta-let-7a	ATTAAATTGATAACCATATTACCTTAATCGGAACCTTAGCCTTGAAATTGTGAACTCCTAGAAGTGTTATTAATC	CTACCTCA	TACCTCA	CTACCTC	TACCTC	CTACCT	ACCTCA	CTACC	TACCT	ACCTC	-1	-1	-1	-1	-1	-1	-1	20	1	-1	-1	-1	-1	20	-1	20	19	1	2	7merm8.mm	20
chr18	63317056	63317131	c_bta-let-7a_1238	1	-	bta-let-7a	TCTGAGCCAGCCAAGGGTCCCCGCGCTCCTGTAGCCTCCTGTCATCCTCGGGCCTGAGACAGGCTCAGAATGTGT	CTACCTCA	TACCTCA	CTACCTC	TACCTC	CTACCT	ACCTCA	CTACC	TACCT	ACCTC	-1	-1	-1	-1	-1	-1	-1	-1	-1	-1	-1	-1	-1	-1	-1	-1	-1	2	2	6mer.indel	2
chr20	71365309	71365384	c_bta-let-7a_1338	1	-	bta-let-7a	TCATCCTCCAAGGCTTTCGGGGATGGCAGACCCCATGCCAGCGCTACCTGGCCCTCAGTGTTGGATGTCTTCGTT	CTACCTCA	TACCTCA	CTACCTC	TACCTC	CTACCT	ACCTCA	CTACC	TACCT	ACCTC	-1	-1	-1	-1	44	-1	-1	-1	-1	-1	44	44	1	45	-1	45	44	2	1	6mer_off	44
chr7	82358893	82358968	c_bta-let-7a_723	1	+	bta-let-7a	TACCATTGTCGCAACCACCTGTACTACAGATTCTGTGACTGATCCTCAGGTTAGCTTCGATTCTAATTACATTGA	CTACCTCA	TACCTCA	CTACCTC	TACCTC	CTACCT	ACCTCA	CTACC	TACCT	ACCTC	-1	-1	-1	-1	-1	-1	-1	-1	1	-1	-1	-1	-1	-1	-1	-1	15	1	1	7merm8.indel	1
chr4	58805133	58805208	c_bta-let-7a_588	1	+	bta-let-7a	TTACTATAAACATATCTACCTCTGTTTCTATACATTAAAAATATTTGAAGTACAGTTGATTTACAATATTAGTTT	CTACCTCA	TACCTCA	CTACCTC	TACCTC	CTACCT	ACCTCA	CTACC	TACCT	ACCTC	-1	-1	16	17	16	16	1	17	1	-1	16	16	1	17	18	17	16	1	1	7merA1	16
chr25	34828884	34828959	c_bta-let-7a_1413	1	-	bta-let-7a	CACGGCTCTCCTTAATGACTGAGTGAACAGTTAGTATCTGTATATTTGACTAAACCTTTTCCTAAGCTCTCTATC	CTACCTCA	TACCTCA	CTACCTC	TACCTC	CTACCT	ACCTCA	CTACC	TACCT	ACCTC	-1	-1	-1	-1	-1	-1	-1	-1	-1	-1	-1	-1	-1	-1	-1	-1	-1	-1	1	6mer_off.indel	1
chr7	111784663	111784738	c_bta-let-7a_729	1	+	bta-let-7a	GCATCCTACTCCTCAAACTCCAATAATTTGCAGACTGGGCCTTTTACTGGTATACCACAGAACATGTAGGCTTCT	CTACCTCA	TACCTCA	CTACCTC	TACCTC	CTACCT	ACCTCA	CTACC	TACCT	ACCTC	-1	-1	-1	-1	-1	-1	1	53	2	-1	-1	-1	2	-1	-1	53	-1	3	2	8mer.indel	1
chr6	91306945	91307020	c_bta-let-7a_1651	1	-	bta-let-7a	AAAGAATGAATAACTTAAAAATGAAAAAAAAATAAAAAAAAAAAAAAAAAGAAAAAAAAAAAAGAAAAAAAAAAA	CTACCTCA	TACCTCA	CTACCTC	TACCTC	CTACCT	ACCTCA	CTACC	TACCT	ACCTC	-1	-1	-1	-1	-1	-1	-1	-1	-1	-1	-1	-1	-1	-1	-1	-1	-1	-1	-1	NA	NA
chr6	98161636	98161711	c_bta-let-7a_1652	1	-	bta-let-7a	CACTTTTTTCCATCTGAATAATGATGATGATGATGGTCATAATAATAATACCTACCTCATAAGACTGCTGTAAAA	CTACCTCA	TACCTCA	CTACCTC	TACCTC	CTACCT	ACCTCA	CTACC	TACCT	ACCTC	52	53	52	53	52	52	1	53	2	54	52	52	1	49	54	49	48	2	2	8mer	52
chr6	100759868	100759943	c_bta-let-7a_1653	1	-	bta-let-7a	AGCACTTAACGTGCTTAAAACTACTGTTTTATGTGCTTTACATTATACTAACAATATAATCATTTTTACCTCTTC	CTACCTCA	TACCTCA	CTACCTC	TACCTC	CTACCT	ACCTCA	CTACC	TACCT	ACCTC	-1	-1	-1	67	-1	-1	-1	67	1	-1	-1	66	1	67	68	67	66	1	2	6mer	67
chr6	103456043	103456118	c_bta-let-7a_1654	1	-	bta-let-7a	GTAAAACTGGATCATGTCAGAACTGCTTATATTTAACCTTTACCATTTAATGCCATCTACCTGAAAACAGTGAGA	CTACCTCA	TACCTCA	CTACCTC	TACCTC	CTACCT	ACCTCA	CTACC	TACCT	ACCTC	-1	-1	-1	-1	57	57	1	58	1	-1	57	57	1	58	-1	58	57	1	1	6mer_off	57
chr25	27732479	27732554	c_bta-let-7a_1407	1	-	bta-let-7a	TCTGCCTCCTGCTCCTCTCTCCCACCAGTACGTGGTGATCCCCACACGACGCTCCACTGCCGAAGCCTTCCAGAT	CTACCTCA	TACCTCA	CTACCTC	TACCTC	CTACCT	ACCTCA	CTACC	TACCT	ACCTC	-1	-1	-1	-1	-1	-1	-1	-1	-1	-1	-1	2	2	-1	-1	3	2	2	3	7merA1.mm	2
chr25	15501928	15502003	c_bta-let-7a_1401	1	-	bta-let-7a	CACGCACATCATAATAAAACCCCACGAGACTTACAGTCTTGGCTTTGTTGAGATGTGTCATCTGAATGTAGCCCC	CTACCTCA	TACCTCA	CTACCTC	TACCTC	CTACCT	ACCTCA	CTACC	TACCT	ACCTC	-1	-1	-1	-1	-1	-1	-1	-1	-1	-1	-1	-1	-1	-1	-1	-1	-1	-1	-1	NA	NA
chr8	506352	506427	c_bta-let-7a_731	1	+	bta-let-7a	GGGTCTGTGCCCAGCTATGGGATTTCTGGATCATACGGAAACTTTGGTTTTTTGATGAACCTCCACACTATTCTC	CTACCTCA	TACCTCA	CTACCTC	TACCTC	CTACCT	ACCTCA	CTACC	TACCT	ACCTC	-1	-1	-1	-1	-1	-1	-1	-1	-1	-1	-1	-1	-1	-1	59	58	-1	1	-1	5mer_3	59
chr27	41074540	41074615	c_bta-let-7a_1440	1	-	bta-let-7a	TCTTGATTCCAGATTGTGATTCATCCAGCCCAGCGTTTCTCATGATGTACTCTGCATATACGTGAAATAAGCAGG	CTACCTCA	TACCTCA	CTACCTC	TACCTC	CTACCT	ACCTCA	CTACC	TACCT	ACCTC	-1	-1	-1	-1	-1	-1	-1	-1	-1	-1	-1	-1	-1	-1	-1	-1	-1	1	-1	6mer.indel	1
chr19	56870734	56870809	c_bta-let-7a_321	1	+	bta-let-7a	TACATTGCCGAGAAGAATCTACCTGTGGTCCAGCCTGGAGTCAAGGTGGGCTGAAGGCTTGGGCTGGGGAGGGGA	CTACCTCA	TACCTCA	CTACCTC	TACCTC	CTACCT	ACCTCA	CTACC	TACCT	ACCTC	-1	-1	-1	-1	19	-1	-1	-1	-1	-1	19	19	1	20	-1	20	19	1	1	6mer_off	19
chr20	33360778	33360853	c_bta-let-7a_365	1	+	bta-let-7a	ACAGTGCTACCTCAGTGCATTAGACCGCTGCTATTCTGTCTACCGCAAGAAGATCCGTGCCCGGTGGCAGAAAGG	CTACCTCA	TACCTCA	CTACCTC	TACCTC	CTACCT	ACCTCA	CTACC	TACCT	ACCTC	7	8	7	8	7	7	2	8	2	9	7	7	2	8	9	8	7	2	2	8mer	7
chr20	47707625	47707700	c_bta-let-7a_367	1	+	bta-let-7a	TCCTGTGGCCACTGCTGAGTAGTCCAAAATGCTGGCATATTGCATGCAGCACTTTCACAGCATCGTCTTTTAGGA	CTACCTCA	TACCTCA	CTACCTC	TACCTC	CTACCT	ACCTCA	CTACC	TACCT	ACCTC	-1	-1	-1	-1	-1	-1	-1	-1	-1	-1	-1	-1	-1	-1	-1	-1	-1	-1	-1	NA	NA
chr20	59034207	59034282	c_bta-let-7a_1334	1	-	bta-let-7a	GAAGTTGGTCAGGTGCATCAAAGGAAAGAGCCACAAACCCTGCTCCAACCTTGATCTGGGATGTTCCAGACTCCA	CTACCTCA	TACCTCA	CTACCTC	TACCTC	CTACCT	ACCTCA	CTACC	TACCT	ACCTC	-1	-1	-1	-1	-1	-1	-1	-1	-1	-1	-1	-1	-1	-1	-1	-1	46	-1	1	6mer_off.mm	46
chr9	19776116	19776191	c_bta-let-7a_763	1	+	bta-let-7a	ATTATTATTACAGTTACACACCATCTACCTTCACTTGTACTTTTTTTTTTGATCAGCAAAGAAATAGGAGAGACC	CTACCTCA	TACCTCA	CTACCTC	TACCTC	CTACCT	ACCTCA	CTACC	TACCT	ACCTC	-1	-1	-1	-1	25	-1	1	-1	1	-1	25	25	1	26	-1	26	25	1	1	6mer_off	25
chr5	118663441	118663516	c_bta-let-7a_1622	1	-	bta-let-7a	GAGACTGTGACAGAGCTATTGAAATAAATCCTGATTCAGCTCAGCCATACAAGTGGCGAGGGAAAGCACACAGGT	CTACCTCA	TACCTCA	CTACCTC	TACCTC	CTACCT	ACCTCA	CTACC	TACCT	ACCTC	-1	-1	-1	-1	-1	-1	-1	-1	-1	-1	-1	-1	-1	-1	-1	-1	-1	-1	-1	NA	NA
chrUnJH122753	31358	31433	c_bta-let-7a_1803	5	-	bta-let-7a	GTTAACTCCACAGCACACAGCCTTCTAATTAGCTTTACAAGCCTCCTCCTCATAAACCAGTTTGGCGACAACAGC	CTACCTCA	TACCTCA	CTACCTC	TACCTC	CTACCT	ACCTCA	CTACC	TACCT	ACCTC	-1	-1	-1	-1	-1	-1	1	-1	1	-1	-1	-1	2	-1	-1	3	-1	3	2	8mer.indel	1
chrM	15740	15815	c_bta-let-7a_1745	1	-	bta-let-7a	TTATGGAACTATATTAATAGTGTTCAGGGAATAGTTTAAATAGAACTTCAGCTTTGGGGGTTGATGGTGAGACTG	CTACCTCA	TACCTCA	CTACCTC	TACCTC	CTACCT	ACCTCA	CTACC	TACCT	ACCTC	-1	-1	-1	-1	-1	-1	-1	-1	-1	-1	-1	-1	-1	-1	-1	-1	-1	-1	-1	NA	NA
chrUnJH125588	1814	1889	c_bta-let-7a_1822	2	-	bta-let-7a	CAACGATTAAGCCATGCATGTCTAAGTACGCACGGCCGGTACAGTGAAACTGTGAATGGCTCATTAAATCAGTTA	CTACCTCA	TACCTCA	CTACCTC	TACCTC	CTACCT	ACCTCA	CTACC	TACCT	ACCTC	-1	-1	-1	-1	-1	-1	-1	-1	-1	-1	-1	-1	-1	-1	-1	-1	-1	-1	-1	NA	NA
chr13	43853452	43853527	c_bta-let-7a_156	1	+	bta-let-7a	AACTGTATCCAGTTGAAAACTTCCGTTATTAAGGGCATTAAGAACCAGTTGATGGAGCAGTTTCCCGGCATCGAA	CTACCTCA	TACCTCA	CTACCTC	TACCTC	CTACCT	ACCTCA	CTACC	TACCT	ACCTC	-1	-1	-1	-1	-1	-1	-1	-1	-1	-1	-1	-1	-1	-1	-1	-1	-1	-1	-1	NA	NA
chr4	39636436	39636511	c_bta-let-7a_581	1	+	bta-let-7a	AACCTCTAAACCTCAAGTAGACTTTTGTCGCGCCTTTTGATCTCAATAGTCCAATAAATTTAGGAGGCTTCTAGA	CTACCTCA	TACCTCA	CTACCTC	TACCTC	CTACCT	ACCTCA	CTACC	TACCT	ACCTC	-1	-1	-1	-1	-1	-1	-1	9	1	10	-1	-1	-1	-1	2	1	-1	2	-1	7merm8.mm	9
chrUnJH121818	9364	9439	c_bta-let-7a_1789	1	-	bta-let-7a	CTGCTTCAGTGATTCTCTCAGAATCAGCCTTATCATCTATTATCTACCTCTTCTAATGTGTCCTATAGTTAACTT	CTACCTCA	TACCTCA	CTACCTC	TACCTC	CTACCT	ACCTCA	CTACC	TACCT	ACCTC	-1	-1	44	45	44	44	1	45	1	-1	44	44	1	45	46	45	44	1	1	7merA1	44
chr26	42765735	42765810	c_bta-let-7a_479	1	+	bta-let-7a	ACAACACCCCTGCCTCGCCTACCAGGTCCCCTGCTGAACCCAATGACATCCCTATCGCTAAAGGTACCTACACCT	CTACCTCA	TACCTCA	CTACCTC	TACCTC	CTACCT	ACCTCA	CTACC	TACCT	ACCTC	-1	-1	-1	-1	-1	-1	-1	-1	1	-1	19	10	1	65	-1	11	10	2	4	7merm8.indel	1
chr26	47787706	47787781	c_bta-let-7a_481	1	+	bta-let-7a	CGCGCAAGCAGACCTCCGTGGACTCGGGGATCGTGCAGTGAAGCCGCGGCATCCCCCGAAGGGCTAGCCGGCATT	CTACCTCA	TACCTCA	CTACCTC	TACCTC	CTACCT	ACCTCA	CTACC	TACCT	ACCTC	-1	-1	-1	-1	-1	-1	-1	-1	-1	-1	-1	-1	-1	-1	12	11	-1	1	-1	5mer_3	12
chr29	9471479	9471554	c_bta-let-7a_1459	1	-	bta-let-7a	TTTACATTCAAAGGAATCGGGGTCCTCATGATCAAAGACAGCAAAGTCAAGATGAGATTCTATAAGGACTTCCTT	CTACCTCA	TACCTCA	CTACCTC	TACCTC	CTACCT	ACCTCA	CTACC	TACCT	ACCTC	-1	-1	-1	-1	-1	-1	-1	-1	1	-1	-1	-1	-1	-1	-1	-1	69	1	1	7merm8.indel	1
chr13	64302645	64302720	c_bta-let-7a_164	1	+	bta-let-7a	TGCCCAGGCCAGAGGGCAGAGCACAGTCTCCCTACAGTCTGCCTCCCCTCCCCAGGACATTCCCAGGCTTGGGGT	CTACCTCA	TACCTCA	CTACCTC	TACCTC	CTACCT	ACCTCA	CTACC	TACCT	ACCTC	-1	-1	-1	-1	-1	-1	-1	-1	-1	-1	-1	39	1	-1	-1	40	28	1	2	7merA1.mm	39
chrUnJH122753	31148	31223	c_bta-let-7a_1802	6	-	bta-let-7a	TTTATTACTATGCTGATCTCACTACAACTATTCCTAATTATAACCTTTACCGCCATGGAACTAATCTTATTTTAT	CTACCTCA	TACCTCA	CTACCTC	TACCTC	CTACCT	ACCTCA	CTACC	TACCT	ACCTC	-1	-1	-1	-1	-1	-1	-1	-1	-1	-1	-1	-1	-1	-1	-1	48	-1	1	-1	6mer.mm	48
chr23	7265451	7265526	c_bta-let-7a_414	1	+	bta-let-7a	TTGTACCTAAGGTTCTCATGAGCTGGCTTGTACATTTTTCAATTCTGACTCTGGAGCAGCTGCTGTCTGAAGCAG	CTACCTCA	TACCTCA	CTACCTC	TACCTC	CTACCT	ACCTCA	CTACC	TACCT	ACCTC	-1	-1	-1	-1	-1	-1	-1	4	1	-1	-1	-1	-1	4	-1	4	3	1	1	7merm8.mm	4
chr23	11429240	11429315	c_bta-let-7a_417	1	+	bta-let-7a	TTGGTTTTTACTTAACTGTTTCTAAGCCAAGACCTCACACACATACACACACACACACACACACACACACATACA	CTACCTCA	TACCTCA	CTACCTC	TACCTC	CTACCT	ACCTCA	CTACC	TACCT	ACCTC	-1	-1	-1	-1	-1	-1	-1	31	1	32	-1	-1	-1	-1	32	31	-1	1	-1	7merm8.mm	31
chr20	52094556	52094631	c_bta-let-7a_1333	1	-	bta-let-7a	ACTGTGTGGATCACAATAAACTGTGGAAAATTCTGAAAGAGATGGGAATACCAGACCACCTAATCTACCTCTTGA	CTACCTCA	TACCTCA	CTACCTC	TACCTC	CTACCT	ACCTCA	CTACC	TACCT	ACCTC	-1	-1	65	66	65	65	1	66	1	-1	65	65	1	66	67	66	56	1	2	7merA1	65
chr28	5883646	5883721	c_bta-let-7a_1442	1	-	bta-let-7a	TTTTGTGTCGCCACCACCACCCACTGCCTCACCTCATTCCAACCGGACCACACCGCCTGAAGCGGCCCAGAACGG	CTACCTCA	TACCTCA	CTACCTC	TACCTC	CTACCT	ACCTCA	CTACC	TACCT	ACCTC	-1	-1	-1	-1	-1	24	2	25	2	31	-1	24	2	-1	31	25	24	2	2	8mer.mm	24
chr16	29686753	29686828	c_bta-let-7a_230	1	+	bta-let-7a	TTTCTTTGGGCTGGAGGAAGGGCATCTTACGGTGTGTCAAAAGGCAAAGTCTGTTTTGAGATGAAGGTAAAAGTA	CTACCTCA	TACCTCA	CTACCTC	TACCTC	CTACCT	ACCTCA	CTACC	TACCT	ACCTC	-1	-1	-1	-1	-1	-1	-1	-1	-1	-1	-1	-1	-1	-1	-1	-1	-1	-1	-1	NA	NA
chr4	74211177	74211252	c_bta-let-7a_1539	1	-	bta-let-7a	TCATTTTCGATCATCTCAGAGCCTTAATTTCCCCATTTTTGGAAACAACGTAGTACTTACCTCATGAAGTAGTTG	CTACCTCA	TACCTCA	CTACCTC	TACCTC	CTACCT	ACCTCA	CTACC	TACCT	ACCTC	-1	58	-1	58	-1	57	1	58	1	59	-1	57	1	58	59	58	57	1	1	7merm8	58
chr2	112634453	112634528	c_bta-let-7a_347	1	+	bta-let-7a	ACTCTTACACACTGAACTGGATCTACCTCCTGCCCCAAGACTCAGCCAGCAGTGAGTGTTCAATAAATGTTGTTC	CTACCTCA	TACCTCA	CTACCTC	TACCTC	CTACCT	ACCTCA	CTACC	TACCT	ACCTC	-1	-1	23	24	23	23	1	24	1	-1	23	23	1	24	25	24	23	1	2	7merA1	23
chr22	17898176	17898251	c_bta-let-7a_394	1	+	bta-let-7a	GGGATCTGCCCTGCTCTGGGTTTCAATCCATCAGGGATGGCACTAGCTAAAGTGACATGTGCTGGGAAGGCTTTC	CTACCTCA	TACCTCA	CTACCTC	TACCTC	CTACCT	ACCTCA	CTACC	TACCT	ACCTC	-1	-1	-1	-1	-1	-1	-1	-1	-1	-1	-1	-1	-1	-1	-1	-1	43	-1	1	6mer_off.mm	43
chr22	18009036	18009111	c_bta-let-7a_395	2	+	bta-let-7a	CATACTATACAAACTTCTACTTTTGTTAGTCCTTAACGTCTACCTGTCTGAATATTCATGAATTTCTGTTTCACA	CTACCTCA	TACCTCA	CTACCTC	TACCTC	CTACCT	ACCTCA	CTACC	TACCT	ACCTC	-1	-1	-1	-1	40	-1	-1	-1	-1	-1	40	40	1	41	-1	41	17	1	2	6mer_off	40
chr28	45758551	45758626	c_bta-let-7a_1455	1	-	bta-let-7a	GAGGAAGAGAAATGAATTATAAACTCCTGTAGCACAAATGTATAAAACACATCTGCGTACTTACCTTCTGAGCTC	CTACCTCA	TACCTCA	CTACCTC	TACCTC	CTACCT	ACCTCA	CTACC	TACCT	ACCTC	-1	-1	-1	-1	-1	-1	-1	-1	-1	-1	-1	-1	-1	62	-1	62	61	1	2	5mer_2	62
chr23	36658669	36658744	c_bta-let-7a_1386	1	-	bta-let-7a	TCCCTGGCCCACTGCTTGTTAGCTGTGTGACCTTGTTCAAGTTACTCAACCTCTCTGTACCTCAATTTCTTCATC	CTACCTCA	TACCTCA	CTACCTC	TACCTC	CTACCT	ACCTCA	CTACC	TACCT	ACCTC	-1	58	-1	58	-1	57	1	58	2	59	-1	47	2	58	49	48	47	3	2	7merm8	58
chr28	31187605	31187680	c_bta-let-7a_507	1	+	bta-let-7a	TAATTCTTAACCTCAGTGATGAGCCTAAATTTACTCTGCTTGGCTCTCTACACATGGCATTTCAGGGTACAAGAT	CTACCTCA	TACCTCA	CTACCTC	TACCTC	CTACCT	ACCTCA	CTACC	TACCT	ACCTC	-1	-1	-1	-1	-1	-1	-1	9	1	10	-1	-1	-1	-1	10	9	-1	2	-1	7merm8.mm	9
chr19	3121827	3121902	c_bta-let-7a_1239	1	-	bta-let-7a	TCGAGCATCTACCCCCATAACCAGAGCCTGCCTACTTTACTACTTTGTGCTCACCTACACCTCTGACTTTACGGG	CTACCTCA	TACCTCA	CTACCTC	TACCTC	CTACCT	ACCTCA	CTACC	TACCT	ACCTC	-1	-1	-1	-1	-1	-1	-1	-1	-1	-1	9	9	2	-1	59	10	9	2	6	5mer_1	9
chr19	5457993	5458068	c_bta-let-7a_1240	1	-	bta-let-7a	TATATGTTGAACACTTCAATTTCATGGTCAAGAAAGGATCAGAGGCCATGGATACTGACAGCTGATTTGTCTGTT	CTACCTCA	TACCTCA	CTACCTC	TACCTC	CTACCT	ACCTCA	CTACC	TACCT	ACCTC	-1	-1	-1	-1	-1	-1	-1	-1	-1	-1	-1	-1	-1	-1	-1	-1	-1	-1	-1	NA	NA
chr10	27224413	27224488	c_bta-let-7a_1025	1	-	bta-let-7a	TGCCATACCTCACCATGCTCTCAGTAGACTCACCGTCCAGATTTTCCAGGATTACAGACCTGTCTTCATAGTGAT	CTACCTCA	TACCTCA	CTACCTC	TACCTC	CTACCT	ACCTCA	CTACC	TACCT	ACCTC	-1	6	-1	6	-1	5	1	6	1	7	-1	5	1	6	7	6	5	1	1	7merm8	6
chrUnJH122753	31497	31572	c_bta-let-7a_1804	1	-	bta-let-7a	TATCTCTACTAGTAATAGTATCAAATACATATGGTACTGATTATGTACAAAACCTCAACTTACTCCAATGCTAAA	CTACCTCA	TACCTCA	CTACCTC	TACCTC	CTACCT	ACCTCA	CTACC	TACCT	ACCTC	-1	-1	-1	-1	-1	-1	-1	51	1	52	-1	-1	-1	-1	52	1	-1	3	1	7merm8.mm	51
chr19	20606759	20606834	c_bta-let-7a_300	1	+	bta-let-7a	CAAAGTACTACTACCTCCTCCCCAGTGTTGGTGTTCACTATATATAAATGTGTTTGAGAAAATAAGAAGTATGGG	CTACCTCA	TACCTCA	CTACCTC	TACCTC	CTACCT	ACCTCA	CTACC	TACCT	ACCTC	-1	-1	11	12	11	11	1	12	1	-1	11	11	2	12	13	12	11	2	3	7merA1	11
chr19	21105534	21105609	c_bta-let-7a_301	1	+	bta-let-7a	AGCAGAATACCTCCTGAGAACTGCATTCGCCAAACTGGTGTGAAAGTAGAGGAAAACCCAGATGCAGACAGTGAC	CTACCTCA	TACCTCA	CTACCTC	TACCTC	CTACCT	ACCTCA	CTACC	TACCT	ACCTC	-1	-1	-1	8	-1	-1	-1	8	1	-1	-1	7	1	8	9	8	7	1	2	6mer	8
chrM	2904	2979	c_bta-let-7a_798	20	+	bta-let-7a	TATTTCTCCCAGTACGAAAGGACAAGAGAAATAAGGCCAACTTTAAATCAAGCGCCTTAAGACAACCAATGATAA	CTACCTCA	TACCTCA	CTACCTC	TACCTC	CTACCT	ACCTCA	CTACC	TACCT	ACCTC	-1	-1	-1	-1	-1	-1	-1	-1	-1	-1	-1	-1	-1	-1	-1	-1	-1	-1	-1	NA	NA
chr13	60410544	60410619	c_bta-let-7a_162	1	+	bta-let-7a	CAGATGTGCCACAGAAGGATCTGGCGCCTCCAGACGCACACAGCGAGTCCGTATGGAGCTTTTCCTGATGTTCCA	CTACCTCA	TACCTCA	CTACCTC	TACCTC	CTACCT	ACCTCA	CTACC	TACCT	ACCTC	-1	-1	-1	-1	-1	-1	-1	-1	-1	-1	-1	-1	-1	-1	-1	-1	-1	-1	-1	NA	NA
chrX	58470292	58470367	c_bta-let-7a_950	1	+	bta-let-7a	ACTGCAATCTTTTCAACCCTACCCCCTACCTCCATCCCACAGTTAATCACTATCATCAGGGTTAACATGTGCCAG	CTACCTCA	TACCTCA	CTACCTC	TACCTC	CTACCT	ACCTCA	CTACC	TACCT	ACCTC	-1	-1	26	27	26	26	1	27	1	-1	19	19	2	27	28	20	19	2	2	7merA1	26
chrX	58441813	58441888	c_bta-let-7a_949	1	+	bta-let-7a	TCAAATGCTACCTCTTCCCTGAAGATTTTCTTGACTCCTCAATTGGAATCAACCATTTCCTTCTTTATGTTCTAG	CTACCTCA	TACCTCA	CTACCTC	TACCTC	CTACCT	ACCTCA	CTACC	TACCT	ACCTC	-1	-1	8	9	8	8	2	9	2	-1	8	8	2	9	10	9	8	2	2	7merA1	8
chr21	52009101	52009176	c_bta-let-7a_1355	1	-	bta-let-7a	GCCTCCTGGAGAAGGACATGGCAACCCGCTCCAGGGCCCGACCCTGACGTCTAAAAGTCAACCTCCTAGACTGCC	CTACCTCA	TACCTCA	CTACCTC	TACCTC	CTACCT	ACCTCA	CTACC	TACCT	ACCTC	-1	-1	-1	-1	-1	-1	-1	-1	-1	-1	-1	59	1	-1	61	60	59	1	3	7merA1.mm	59
chr25	28077483	28077558	c_bta-let-7a_1409	1	-	bta-let-7a	ACTTCGGTCCCACCCTGCTGTAGGTGCTGGCTGCTGTCTACAAGGCTCTGAGTGACCACCACATCTACCTGGAAG	CTACCTCA	TACCTCA	CTACCTC	TACCTC	CTACCT	ACCTCA	CTACC	TACCT	ACCTC	-1	-1	-1	-1	65	-1	-1	-1	-1	-1	65	65	1	66	-1	66	65	1	1	6mer_off	65
chrM	9984	10059	c_bta-let-7a_827	5	+	bta-let-7a	TTCTTTCTGGTAGCCATCACATTCCTCTTATTTGACCTAGAAATTGCACTCCTCCTACCACTGCCATGAGCCTCA	CTACCTCA	TACCTCA	CTACCTC	TACCTC	CTACCT	ACCTCA	CTACC	TACCT	ACCTC	-1	-1	-1	-1	-1	-1	-1	-1	-1	-1	55	55	2	-1	-1	22	55	3	3	5mer_1	55
chr28	45778481	45778556	c_bta-let-7a_1456	1	-	bta-let-7a	TTTTTTTTACTCAGGAGTTAACAATGCTTGGAAAACCGAAAAGACCTCGCTCAGCTTATAACATTTTTATAGCTG	CTACCTCA	TACCTCA	CTACCTC	TACCTC	CTACCT	ACCTCA	CTACC	TACCT	ACCTC	-1	-1	-1	-1	-1	-1	-1	-1	1	-1	-1	-1	-1	-1	44	43	-1	2	-1	7merm8.indel	1
chrM	10359	10434	c_bta-let-7a_829	1	+	bta-let-7a	TCGTTATAGCAGCCCTAACAATCCTCAACTCACATTTTACATTAGCTAGCATAATACCTATTATCCTACTAGTCT	CTACCTCA	TACCTCA	CTACCTC	TACCTC	CTACCT	ACCTCA	CTACC	TACCT	ACCTC	-1	-1	-1	-1	-1	-1	-1	-1	2	-1	-1	-1	-1	55	-1	55	54	2	2	7merm8.indel	2
chr25	38310696	38310771	c_bta-let-7a_1415	1	-	bta-let-7a	TGTCTTCATCCAGCCTGGGGAGCTGAGCGGTGGTACCAGGGCTCGGGAAGGGTTTGGGGCTCAGGCCTGCTTTGG	CTACCTCA	TACCTCA	CTACCTC	TACCTC	CTACCT	ACCTCA	CTACC	TACCT	ACCTC	-1	-1	-1	-1	-1	-1	-1	-1	-1	-1	-1	-1	-1	-1	-1	-1	-1	-1	-1	NA	NA
chr21	24978998	24979073	c_bta-let-7a_373	1	+	bta-let-7a	ACAGCTGTCGTTGAGCCCTACAACTCCATCCTCACCACCCACACCACCCTGGAGCACTCTGATTGTGCCTTCATG	CTACCTCA	TACCTCA	CTACCTC	TACCTC	CTACCT	ACCTCA	CTACC	TACCT	ACCTC	-1	-1	-1	-1	-1	-1	-1	-1	1	-1	-1	-1	-1	-1	-1	-1	-1	1	-1	7merm8.indel	1
chr21	26325423	26325498	c_bta-let-7a_374	1	+	bta-let-7a	AACTATACAACATTGTAAATCAACTCAACTCCAATATAAAGTAAAAATTAAAATTTTATGGAAAAACTGTAAGAA	CTACCTCA	TACCTCA	CTACCTC	TACCTC	CTACCT	ACCTCA	CTACC	TACCT	ACCTC	-1	-1	-1	-1	-1	-1	-1	-1	-1	-1	-1	-1	-1	-1	-1	-1	-1	-1	-1	NA	NA
chr11	7498880	7498955	c_bta-let-7a_99	1	+	bta-let-7a	ACTATTACCATGACCTCTGGCATCTCCTCTGACTCACCTGTGATGAGTTTTCCTCATCAGTAAAATTAGAATTTA	CTACCTCA	TACCTCA	CTACCTC	TACCTC	CTACCT	ACCTCA	CTACC	TACCT	ACCTC	-1	-1	-1	-1	-1	-1	-1	50	1	-1	-1	-1	1	-1	13	12	-1	3	2	7merm8.mm	50
chr18	55723244	55723319	c_bta-let-7a_1235	1	-	bta-let-7a	GGACAGCTTCAAGAACAGATTCCTGCACCAAGAAGTTTGCAACAACCAGCTACACCCTACCTCCTCTCTTAATAT	CTACCTCA	TACCTCA	CTACCTC	TACCTC	CTACCT	ACCTCA	CTACC	TACCT	ACCTC	-1	-1	57	58	57	57	1	58	1	-1	57	57	2	58	59	58	57	2	2	7merA1	57
chr8	65263412	65263487	c_bta-let-7a_750	1	+	bta-let-7a	CGGACATTCCACTGGTTGTTCTGTATGATACCTCAGGAGAAGATGACATCAACATCAATGCCACCTGCTTAAAGG	CTACCTCA	TACCTCA	CTACCTC	TACCTC	CTACCT	ACCTCA	CTACC	TACCT	ACCTC	-1	29	-1	29	-1	28	1	29	1	30	-1	28	1	29	30	29	28	1	2	7merm8	29
chr6	33336596	33336671	c_bta-let-7a_670	1	+	bta-let-7a	TCCTTTGGCCACTGCTGAGTATTCCAAGTTTGCTGGCATATTGAGTGCAGCACTTTCACAGCATCATCTTTTAGG	CTACCTCA	TACCTCA	CTACCTC	TACCTC	CTACCT	ACCTCA	CTACC	TACCT	ACCTC	-1	-1	-1	-1	-1	-1	-1	-1	-1	-1	-1	-1	-1	-1	-1	-1	-1	-1	-1	NA	NA
chr17	13698698	13698773	c_bta-let-7a_1204	1	-	bta-let-7a	TCCAGTACTGGTTCCAAGACACAGCGAATACAATCCTCAGCACAGCCTCTTAGCTCAGTTCCGCAACTTAGGGCA	CTACCTCA	TACCTCA	CTACCTC	TACCTC	CTACCT	ACCTCA	CTACC	TACCT	ACCTC	-1	-1	-1	-1	-1	-1	-1	51	2	-1	-1	-1	-1	-1	-1	51	-1	2	-1	7merm8.mm	51
chr6	48158431	48158506	c_bta-let-7a_676	1	+	bta-let-7a	TCACAACTATAAAACCTCTTCCACCCTAAGACACACTAACAATAAATGATGCCACGCTGCCTCATCTCCTCACCA	CTACCTCA	TACCTCA	CTACCTC	TACCTC	CTACCT	ACCTCA	CTACC	TACCT	ACCTC	-1	-1	-1	-1	-1	57	2	58	2	-1	-1	57	2	-1	14	13	57	3	2	8mer.mm	57
chr6	49560099	49560174	c_bta-let-7a_677	1	+	bta-let-7a	TCTCACATCCATACATGACCACTGGAAAAACCATAGCCTTGACTAGACAGACCTTTGTTGGCAAAGTAATGTTTC	CTACCTCA	TACCTCA	CTACCTC	TACCTC	CTACCT	ACCTCA	CTACC	TACCT	ACCTC	-1	-1	-1	-1	-1	-1	-1	-1	-1	-1	-1	-1	-1	-1	-1	-1	-1	-1	-1	NA	NA
chrUnJH121336	667890	667965	c_bta-let-7a_879	1	+	bta-let-7a	TACTTTGGCCATCTGATGCAAAGAGCTGACTCACTGGAAAAGACCCTGATGGTGGGAAAGGTTGAGGGCCAGAGA	CTACCTCA	TACCTCA	CTACCTC	TACCTC	CTACCT	ACCTCA	CTACC	TACCT	ACCTC	-1	-1	-1	-1	-1	-1	-1	-1	-1	-1	-1	-1	-1	-1	-1	-1	-1	-1	-1	NA	NA
chrUnJH125821	40656	40731	c_bta-let-7a_925	1	+	bta-let-7a	AGTCGGACACGACTGAAGTGACTTAGCAGCAGGATAACATATATGGTTTCACAGTCATGGACGATTCGCTGACCT	CTACCTCA	TACCTCA	CTACCTC	TACCTC	CTACCT	ACCTCA	CTACC	TACCT	ACCTC	-1	-1	-1	-1	-1	-1	-1	-1	-1	-1	-1	-1	-1	-1	-1	-1	-1	-1	1	6mer_off.indel	1
chr11	27546264	27546339	c_bta-let-7a_1068	1	-	bta-let-7a	TAACTGAATAATTTTATTTTTAAGTTGTGGTATGAAGAAGAAAAAGATTCCCCAACTTCATTACCCTCACCTGTA	CTACCTCA	TACCTCA	CTACCTC	TACCTC	CTACCT	ACCTCA	CTACC	TACCT	ACCTC	-1	-1	-1	-1	-1	-1	-1	-1	1	-1	-1	-1	-1	-1	-1	-1	-1	1	1	7merm8.indel	1
chr6	94667633	94667708	c_bta-let-7a_687	1	+	bta-let-7a	ACCTTATAGACCTGTGCTATGTTTGACTACCTCACTGCGTTACAGAAATGGAATTTAACTACCTGGGGTCTTTTG	CTACCTCA	TACCTCA	CTACCTC	TACCTC	CTACCT	ACCTCA	CTACC	TACCT	ACCTC	27	28	27	28	27	27	1	28	1	29	27	27	2	28	29	28	27	2	2	8mer	27
chrUnJH121868	1646	1721	c_bta-let-7a_1790	1	-	bta-let-7a	TGAGTCAAAGGGTCGGGGAGGGGGTGGGGGATATCACCGCCCCTCCCCAACCAGGGGGACTGCCCTGCTAAGGGA	CTACCTCA	TACCTCA	CTACCTC	TACCTC	CTACCT	ACCTCA	CTACC	TACCT	ACCTC	-1	-1	-1	-1	-1	-1	-1	-1	-1	-1	-1	-1	-1	-1	-1	-1	-1	-1	-1	NA	NA
chr16	63293095	63293170	c_bta-let-7a_1192	2	-	bta-let-7a	AGAGAGCTGAAGTGATCACCACAGCCATAAAATTGACTAAGAAGGATTTATACAATGTTTACAAACCTGGAATCA	CTACCTCA	TACCTCA	CTACCTC	TACCTC	CTACCT	ACCTCA	CTACC	TACCT	ACCTC	-1	-1	-1	-1	-1	-1	-1	-1	-1	-1	-1	-1	-1	-1	-1	-1	-1	-1	-1	NA	NA
chr26	43137081	43137156	c_bta-let-7a_480	1	+	bta-let-7a	TGAGACCTACCGATCCTACCACCAGCCCTCGTCCAACATCGTCCGCTTCAAGTTCAGTTCCTTCCACTTCCTGAA	CTACCTCA	TACCTCA	CTACCTC	TACCTC	CTACCT	ACCTCA	CTACC	TACCT	ACCTC	-1	-1	-1	-1	-1	-1	-1	-1	-1	-1	7	16	1	-1	-1	17	7	1	3	5mer_1	7
chr11	64782342	64782417	c_bta-let-7a_1077	1	-	bta-let-7a	TGGCAATTCAGCCTTTTTAGAGGCATTAACTACTCCTCGTAAGTGTTGCATTTACATGGCTGTTTAGAAACTGCT	CTACCTCA	TACCTCA	CTACCTC	TACCTC	CTACCT	ACCTCA	CTACC	TACCT	ACCTC	-1	-1	-1	-1	-1	-1	-1	-1	-1	-1	-1	-1	2	-1	-1	-1	-1	2	2	7merA1.indel	2
chr19	19976932	19977007	c_bta-let-7a_1247	1	-	bta-let-7a	TGGGCTGTTGTTTTTTTTCCCTTTAAACCAAATAAGCCCTACCCTTTCCTCTCCTCTCTGGGGAATGTGAGCTGA	CTACCTCA	TACCTCA	CTACCTC	TACCTC	CTACCT	ACCTCA	CTACC	TACCT	ACCTC	-1	-1	-1	-1	-1	-1	-1	-1	-1	-1	39	-1	2	-1	-1	46	39	3	2	5mer_1	39
chr13	43107429	43107504	c_bta-let-7a_1118	1	-	bta-let-7a	TGTGTAGGAAATGTTTTTAAACTTCTCTTCAGCTCTCCTAAAGGACATGAAAGAGGATAAGTTCACAACTCAAAT	CTACCTCA	TACCTCA	CTACCTC	TACCTC	CTACCT	ACCTCA	CTACC	TACCT	ACCTC	-1	-1	-1	-1	-1	-1	-1	-1	-1	-1	-1	-1	-1	-1	-1	-1	-1	-1	1	6mer_off.indel	1
chr7	92726992	92727067	c_bta-let-7a_1687	1	-	bta-let-7a	CATAATCCCCTCTGGGCTTACTGGTACCACTTACGCCAACATCTGACCTCTCTTCCTCAGGAATCCCCCAAATTT	CTACCTCA	TACCTCA	CTACCTC	TACCTC	CTACCT	ACCTCA	CTACC	TACCT	ACCTC	-1	-1	-1	-1	-1	52	1	53	1	-1	-1	52	2	-1	46	25	52	3	2	8mer.mm	52
chr13	47041891	47041966	c_bta-let-7a_1119	1	-	bta-let-7a	CCTTTGTAAGCAAAAGTAAAACTTAAATCTTCTTCTATCTGGTTGATCCTGCCAGTAGCATATGCTTGTCTCAAA	CTACCTCA	TACCTCA	CTACCTC	TACCTC	CTACCT	ACCTCA	CTACC	TACCT	ACCTC	-1	-1	-1	-1	-1	-1	-1	-1	-1	-1	-1	-1	-1	-1	-1	-1	35	-1	1	6mer_off.mm	35
chr10	37930691	37930766	c_bta-let-7a_1029	1	-	bta-let-7a	ATGGCTGAGTAATATTCCACTCATAACATCCCTTTATAATCATACCTTTATCCTACCTCTAACTCTTGGCAACCA	CTACCTCA	TACCTCA	CTACCTC	TACCTC	CTACCT	ACCTCA	CTACC	TACCT	ACCTC	-1	-1	53	54	53	53	1	54	1	-1	53	53	2	43	55	43	42	3	3	7merA1	53
chr3	45864136	45864211	c_bta-let-7a_547	1	+	bta-let-7a	ATATTATACAAACAATTTTGGACAGTCTAATTACATGACCAGATTAGGTACAAAGTGCTTTAAGTCATTTGAGCC	CTACCTCA	TACCTCA	CTACCTC	TACCTC	CTACCT	ACCTCA	CTACC	TACCT	ACCTC	-1	-1	-1	-1	-1	-1	-1	-1	-1	-1	-1	-1	-1	-1	-1	-1	-1	-1	-1	NA	NA
chr3	51474890	51474965	c_bta-let-7a_548	2	+	bta-let-7a	CTTTTACCTTTTTCTGCCTCTTCCCTAAATAGTTGCCTTTTAGTGCTGTGACAGTTAAATCCTACAGCATAACCA	CTACCTCA	TACCTCA	CTACCTC	TACCTC	CTACCT	ACCTCA	CTACC	TACCT	ACCTC	-1	-1	-1	-1	-1	-1	-1	-1	-1	-1	-1	14	1	5	-1	5	4	2	2	7merA1.mm	14
chr11	14120615	14120690	c_bta-let-7a_1062	1	-	bta-let-7a	GACTCCATCGACAACCTCGAGGCGGCTCCTCATGACATTGGCTATGTCAAACAGGCCATGTTCAACTATTTCCAG	CTACCTCA	TACCTCA	CTACCTC	TACCTC	CTACCT	ACCTCA	CTACC	TACCT	ACCTC	-1	-1	-1	-1	-1	-1	1	-1	1	-1	-1	12	2	-1	14	13	12	2	2	8mer.indel	1
chr11	14601975	14602050	c_bta-let-7a_1063	1	-	bta-let-7a	TCGTGTCTGACTCTTTGCGACCCCAGGGACTGTAGCCTGCCAGGCTCCTCCATCCATGAGATTTCCCAGGCAAGA	CTACCTCA	TACCTCA	CTACCTC	TACCTC	CTACCT	ACCTCA	CTACC	TACCT	ACCTC	-1	-1	-1	-1	-1	-1	-1	-1	-1	-1	-1	-1	1	-1	-1	-1	-1	1	1	7merA1.indel	1
chr8	23354413	23354488	c_bta-let-7a_1699	1	-	bta-let-7a	AAGAATGATAGTTATTAAGGGATTTATCTAAAAATGTCACTGTAATGCAGTGACATTTTAGTGAATAGGAAGTTT	CTACCTCA	TACCTCA	CTACCTC	TACCTC	CTACCT	ACCTCA	CTACC	TACCT	ACCTC	-1	-1	-1	-1	-1	-1	-1	-1	-1	-1	-1	-1	-1	-1	-1	-1	-1	-1	-1	NA	NA
chr16	80788	80863	c_bta-let-7a_225	1	+	bta-let-7a	ACAAAGGTTACTAATTGTATAACAGTGTTGTTATATGGAAGAATGTACAGCTTTATGGACACATGTACACTTTTT	CTACCTCA	TACCTCA	CTACCTC	TACCTC	CTACCT	ACCTCA	CTACC	TACCT	ACCTC	-1	-1	-1	-1	-1	-1	-1	-1	-1	-1	-1	-1	-1	-1	-1	-1	-1	-1	-1	NA	NA
chr16	453132	453207	c_bta-let-7a_226	1	+	bta-let-7a	CCATCTCTACCTGCCCACACTCAAACCAGACCTTTCCAGGCCATCTGCCTTCCCTCTCTTCCTCTCCATAAATCT	CTACCTCA	TACCTCA	CTACCTC	TACCTC	CTACCT	ACCTCA	CTACC	TACCT	ACCTC	-1	-1	-1	-1	7	-1	-1	-1	-1	-1	7	7	2	8	-1	8	7	3	3	6mer_off	7
chr3	84891008	84891083	c_bta-let-7a_558	1	+	bta-let-7a	AGTCCACACCACGCCGATCTGCCACCTCCACCTCTGCATCTCCAACACTGAGAGTAGGAGAAGGTAATTGTTTCC	CTACCTCA	TACCTCA	CTACCTC	TACCTC	CTACCT	ACCTCA	CTACC	TACCT	ACCTC	-1	-1	-1	-1	-1	-1	-1	-1	-1	-1	-1	22	2	-1	24	23	22	2	2	7merA1.mm	22
chr16	14740373	14740448	c_bta-let-7a_228	1	+	bta-let-7a	GACCACCTTACCTACCTCCTGAAAAACCTGTATGCAGGTCAAGAAGCAACAGTTAGAACTGAACATGGAACAACA	CTACCTCA	TACCTCA	CTACCTC	TACCTC	CTACCT	ACCTCA	CTACC	TACCT	ACCTC	-1	-1	12	13	12	12	1	13	2	-1	12	12	1	9	14	9	3	2	4	7merA1	12
chr5	108663789	108663864	c_bta-let-7a_651	1	+	bta-let-7a	ACCACAGCACGCCAGGCCTCCCTGTCCATCACCAACTCCCGGAGTTTACTCAAATTCATGTCCATTGAGTCAGTG	CTACCTCA	TACCTCA	CTACCTC	TACCTC	CTACCT	ACCTCA	CTACC	TACCT	ACCTC	-1	-1	-1	-1	-1	-1	-1	-1	1	-1	-1	-1	-1	-1	-1	-1	18	1	1	7merm8.indel	1
chr8	40983563	40983638	c_bta-let-7a_740	2	+	bta-let-7a	AACTATTAACTATGTACCTTAGGTTGTTAATGTAACTCCCAGCAACCTTGACTCTACCTTGTGATTCACCTACCC	CTACCTCA	TACCTCA	CTACCTC	TACCTC	CTACCT	ACCTCA	CTACC	TACCT	ACCTC	-1	-1	-1	-1	54	-1	-1	15	1	-1	54	54	2	15	-1	15	14	4	5	6mer_off	54
chr16	31302947	31303022	c_bta-let-7a_231	1	+	bta-let-7a	TATGTCATCTGACCAGGAAACTTACTCTTGTAAATCTCATGGAAGGACTCCATTTACCTCAACTGATGAGCATGC	CTACCTCA	TACCTCA	CTACCTC	TACCTC	CTACCT	ACCTCA	CTACC	TACCT	ACCTC	-1	55	-1	55	-1	54	1	55	1	56	-1	54	1	55	56	55	54	2	1	7merm8	55
chr5	118227605	118227680	c_bta-let-7a_654	1	+	bta-let-7a	AATACATCCTACCAAATCAGGAAGCTGAAGAATGGGAATCTCTGCAGTGAGAGGTCACTGATGGTGAACCAGAGA	CTACCTCA	TACCTCA	CTACCTC	TACCTC	CTACCT	ACCTCA	CTACC	TACCT	ACCTC	-1	-1	-1	-1	-1	-1	-1	-1	-1	-1	9	-1	-1	-1	-1	3	9	1	1	5mer_1	9
chr24	45506201	45506276	c_bta-let-7a_446	1	+	bta-let-7a	ACATCAACAATCCTACCTTGCCTTGCCTCTACCTCCTTGATCTGTGACTACACCACCAAGCACAGTCCTTTACAC	CTACCTCA	TACCTCA	CTACCTC	TACCTC	CTACCT	ACCTCA	CTACC	TACCT	ACCTC	-1	-1	29	30	13	29	1	30	1	-1	13	13	2	14	31	14	13	3	3	7merA1	29
chr3	111748278	111748353	c_bta-let-7a_1510	1	-	bta-let-7a	TGGGTGACCTCATAGAACTGGTCTTCTTGTCTCTAACACTGTCTGACCTCCCACTTATTGATAGCCTGAAAATTG	CTACCTCA	TACCTCA	CTACCTC	TACCTC	CTACCT	ACCTCA	CTACC	TACCT	ACCTC	-1	-1	-1	-1	-1	-1	-1	6	1	7	-1	-1	1	-1	7	6	-1	2	1	7merm8.mm	6
chr3	112805843	112805918	c_bta-let-7a_1514	1	-	bta-let-7a	ATGCTAGTAGAAAAAACAGGGGAAACCCAGGAATAAGCAATTCACAAAAAGAAGAAGAAAAAACCCAAATGCCTC	CTACCTCA	TACCTCA	CTACCTC	TACCTC	CTACCT	ACCTCA	CTACC	TACCT	ACCTC	-1	-1	-1	-1	-1	-1	-1	-1	-1	-1	-1	-1	-1	-1	-1	70	-1	1	-1	6mer.mm	70
chrUnJH122796	21091	21166	c_bta-let-7a_1806	1	-	bta-let-7a	TGGAAATTAGAGCAATGCAACATGAATTAAAATGAGAGGTGTTTTTTTTTTTTTTCTTTTTTCTTTTTCTTTTCC	CTACCTCA	TACCTCA	CTACCTC	TACCTC	CTACCT	ACCTCA	CTACC	TACCT	ACCTC	-1	-1	-1	-1	-1	-1	-1	-1	-1	-1	-1	-1	-1	-1	-1	-1	-1	-1	-1	NA	NA
chr24	1413788	1413863	c_bta-let-7a_1390	1	-	bta-let-7a	GGTGGTTTACGCACTTGAAAAGTGGGTGAAGAAGCATCACCAGTTTGGAATGAGGAGGGGCTTGCCCTGCAATGC	CTACCTCA	TACCTCA	CTACCTC	TACCTC	CTACCT	ACCTCA	CTACC	TACCT	ACCTC	-1	-1	-1	-1	-1	-1	-1	-1	-1	-1	-1	-1	-1	-1	-1	-1	-1	-1	-1	NA	NA
chr13	62358892	62358967	c_bta-let-7a_1126	1	-	bta-let-7a	CCCTCCACTGTTCTGAGTGCGGTAAGAATTACAATACGAAGCTGGGCTACCGGCGCCACCTGGCCATGCATGCCG	CTACCTCA	TACCTCA	CTACCTC	TACCTC	CTACCT	ACCTCA	CTACC	TACCT	ACCTC	-1	-1	-1	-1	-1	-1	-1	-1	-1	-1	47	-1	-1	-1	-1	-1	47	-1	2	5mer_1	47
chr24	49120080	49120155	c_bta-let-7a_1395	1	-	bta-let-7a	GATATCCTCACTCAATCCTGTCTCTTTTATCTCCTTCCCCCTCACGGTCCTCAGCTCCTGCTATGCCTGGTAGTG	CTACCTCA	TACCTCA	CTACCTC	TACCTC	CTACCT	ACCTCA	CTACC	TACCT	ACCTC	-1	-1	-1	-1	-1	-1	-1	-1	2	-1	-1	-1	-1	-1	-1	28	-1	3	2	7merm8.indel	2
chr25	4456069	4456144	c_bta-let-7a_1399	1	-	bta-let-7a	GTCGCAAAGAGTCGGACACGACTGAGCGACTTCACTCACTCACTTACTTATGAACTGGAGTTCTGGAATGAAAAA	CTACCTCA	TACCTCA	CTACCTC	TACCTC	CTACCT	ACCTCA	CTACC	TACCT	ACCTC	-1	-1	-1	-1	-1	-1	-1	-1	-1	-1	-1	-1	-1	-1	-1	-1	-1	-1	-1	NA	NA
chr10	76973325	76973400	c_bta-let-7a_74	1	+	bta-let-7a	AAAAACATCTACCTCTGCTTTATTGACTACGCCAAACCTTTGACTGTGTGGATCACAAAAAACTGTGGAAAATTC	CTACCTCA	TACCTCA	CTACCTC	TACCTC	CTACCT	ACCTCA	CTACC	TACCT	ACCTC	-1	-1	9	10	9	9	1	10	1	-1	9	9	1	10	11	10	9	1	1	7merA1	9
chrUnJH122803	25314	25389	c_bta-let-7a_907	1	+	bta-let-7a	AAGTACTACTACCTCCTCCCCAGTGTTGGTGTTCACTATATATAAATGTGTTTGAGAAAATAAGAAGTATGGGAG	CTACCTCA	TACCTCA	CTACCTC	TACCTC	CTACCT	ACCTCA	CTACC	TACCT	ACCTC	-1	-1	9	10	9	9	1	10	1	-1	9	9	2	10	11	10	9	2	3	7merA1	9
chr10	79075563	79075638	c_bta-let-7a_76	1	+	bta-let-7a	TCCCTGATCATGACCTCAAAGCAAATCAGCTGCAACTGACATTCATCTCCTCTCCCTAAGTTCAGATGTCAGGTT	CTACCTCA	TACCTCA	CTACCTC	TACCTC	CTACCT	ACCTCA	CTACC	TACCT	ACCTC	-1	-1	-1	-1	-1	-1	-1	12	1	13	-1	-1	1	-1	13	12	52	2	2	7merm8.mm	12
chr13	46430549	46430624	c_bta-let-7a_160	1	+	bta-let-7a	TATCAGCCTCTACCTCAGTTTCACAAATCGTTTTTTCACTGCAAGTGTCAGTCATCCCAGCTAGAGTGAATTTAT	CTACCTCA	TACCTCA	CTACCTC	TACCTC	CTACCT	ACCTCA	CTACC	TACCT	ACCTC	10	11	10	11	10	10	1	11	1	12	10	10	1	11	12	11	10	1	1	8mer	10
chr23	48328083	48328158	c_bta-let-7a_1388	1	-	bta-let-7a	CCTCCAGCCCTGCATGTCTCCCTCCCTCCTCGGCCTCATCGTCCGCCTCCCTTCCTGGGGTCACACTCACCACTG	CTACCTCA	TACCTCA	CTACCTC	TACCTC	CTACCT	ACCTCA	CTACC	TACCT	ACCTC	-1	-1	-1	-1	-1	-1	-1	-1	-1	-1	-1	18	3	-1	-1	19	18	3	5	7merA1.mm	18
chr10	82055626	82055701	c_bta-let-7a_86	1	+	bta-let-7a	CAACTTTTCTGTATACCTCGAAAGATTGCTATAAAAATCCAAAGAGATAACAGATGAGAATTAAGTAAGAACTTG	CTACCTCA	TACCTCA	CTACCTC	TACCTC	CTACCT	ACCTCA	CTACC	TACCT	ACCTC	-1	-1	-1	14	-1	-1	-1	14	1	-1	-1	13	1	14	15	14	13	1	1	6mer	14
chrM	15287	15362	c_bta-let-7a_852	1	+	bta-let-7a	GCCAATCCACTCAACACACCCCCTCACATCAAACCCGAGTGATACTTCTTATTTGCATACGCAATCTTACGATCA	CTACCTCA	TACCTCA	CTACCTC	TACCTC	CTACCT	ACCTCA	CTACC	TACCT	ACCTC	-1	-1	-1	-1	-1	-1	-1	-1	-1	-1	-1	-1	-1	-1	-1	43	-1	1	-1	6mer.mm	43
chr4	67611071	67611146	c_bta-let-7a_591	1	+	bta-let-7a	GGGGCTCTGCCCAGGGTGTCAGCAAAGACGGTTTCTCCCAGCTCTGCCTATGTCGGGAGGTCCTGAGATGCTGCT	CTACCTCA	TACCTCA	CTACCTC	TACCTC	CTACCT	ACCTCA	CTACC	TACCT	ACCTC	-1	-1	-1	-1	-1	-1	-1	-1	-1	-1	-1	-1	-1	-1	-1	-1	44	-1	1	6mer_off.mm	44
chr5	96598716	96598791	c_bta-let-7a_1610	1	-	bta-let-7a	GTTTTATTCTCGTTGAAAGCATTGATAATCATATCAGCAAATCTTTGTGAAACTTCTCCTCCCACACCTTAATAA	CTACCTCA	TACCTCA	CTACCTC	TACCTC	CTACCT	ACCTCA	CTACC	TACCT	ACCTC	-1	-1	-1	-1	-1	-1	-1	-1	-1	-1	-1	-1	1	-1	-1	-1	-1	1	2	7merA1.indel	1
chrM	7004	7079	c_bta-let-7a_816	1	+	bta-let-7a	ACTCCGACTACCCAGATGCATACACAATATGAAATACTATCTCATCAATAGGCTCATTCATTTCCCTAACAGCAG	CTACCTCA	TACCTCA	CTACCTC	TACCTC	CTACCT	ACCTCA	CTACC	TACCT	ACCTC	-1	-1	-1	-1	-1	37	2	38	2	-1	8	37	2	-1	-1	38	8	2	2	8mer.mm	37
chr4	83686707	83686782	c_bta-let-7a_595	1	+	bta-let-7a	ACAGCATCCTCTTCCCCAAAGTACTGCCAAGGAGCATCCTTCCACCATCACTTTGGCAACCAAAAACTTCACTGA	CTACCTCA	TACCTCA	CTACCTC	TACCTC	CTACCT	ACCTCA	CTACC	TACCT	ACCTC	-1	-1	-1	-1	-1	-1	-1	-1	-1	-1	-1	-1	-1	-1	-1	-1	-1	1	-1	6mer.indel	1
chr13	44599239	44599314	c_bta-let-7a_159	1	+	bta-let-7a	TACAGCCTTGACGTACTCCTTTTCCTATTTGGAACCAGTCTGTTGTTCCATGTCCAGTTCTAACTGTTGCTTCCT	CTACCTCA	TACCTCA	CTACCTC	TACCTC	CTACCT	ACCTCA	CTACC	TACCT	ACCTC	-1	-1	-1	-1	-1	-1	-1	-1	-1	-1	-1	-1	-1	-1	-1	-1	60	1	3	6mer_off.mm	60
chr5	114475582	114475657	c_bta-let-7a_1616	1	-	bta-let-7a	CACCGGCCAGGGGTCCTCCCGGGAACTTGGCTCAAGGACCAGTGAGGGAGTCAGAGTGACTTCCAGTGGCTGTCA	CTACCTCA	TACCTCA	CTACCTC	TACCTC	CTACCT	ACCTCA	CTACC	TACCT	ACCTC	-1	-1	-1	-1	-1	-1	-1	-1	-1	-1	-1	-1	-1	-1	-1	-1	-1	1	-1	6mer.indel	1
chr26	13915742	13915817	c_bta-let-7a_471	1	+	bta-let-7a	TTCAAAGTAATTTGCAAGTTACTATACACACCTCCCTAAATTCTTTTAGTAGGCATCAACTAGAGGTCAGTATTT	CTACCTCA	TACCTCA	CTACCTC	TACCTC	CTACCT	ACCTCA	CTACC	TACCT	ACCTC	-1	-1	-1	-1	-1	-1	-1	-1	-1	-1	-1	-1	1	-1	30	29	32	1	2	7merA1.indel	1
chr12	47578524	47578599	c_bta-let-7a_136	1	+	bta-let-7a	AATTCCTACAGACGATATTTCCTCATCAGAAGAGCAGGATGGCAAAATCAAAATCACCAGGCAGCTAATTGAACG	CTACCTCA	TACCTCA	CTACCTC	TACCTC	CTACCT	ACCTCA	CTACC	TACCT	ACCTC	-1	-1	-1	-1	-1	-1	-1	19	1	-1	-1	-1	-1	-1	-1	19	-1	1	-1	7merm8.mm	19
chr28	23562584	23562659	c_bta-let-7a_504	1	+	bta-let-7a	TAATTAATAGGGAACCTTTGCCTCACCTGCATTTTGATGTAGAGCTTCTTGGAGACTGTGACGTAATTATTAATG	CTACCTCA	TACCTCA	CTACCTC	TACCTC	CTACCT	ACCTCA	CTACC	TACCT	ACCTC	-1	-1	-1	-1	-1	-1	-1	19	1	-1	-1	-1	-1	-1	-1	19	-1	1	1	7merm8.mm	19
chr28	16552119	16552194	c_bta-let-7a_500	1	+	bta-let-7a	GACCACCTTACCTACCTCTTAAGAAATCTATATGCAGGTCAGAAAGCAACAGTTAGAACTGGACATGGAACAACA	CTACCTCA	TACCTCA	CTACCTC	TACCTC	CTACCT	ACCTCA	CTACC	TACCT	ACCTC	-1	-1	12	13	12	12	1	13	2	-1	12	12	1	9	14	9	3	2	3	7merA1	12
chr13	44572717	44572792	c_bta-let-7a_158	1	+	bta-let-7a	GGGGGTGTCTGCGCCTTAGAGGAGAGAAAAAAAAAAAGACAAGAAGAAGGGAAGATGTGGAGGGCAGGCGTGGGC	CTACCTCA	TACCTCA	CTACCTC	TACCTC	CTACCT	ACCTCA	CTACC	TACCT	ACCTC	-1	-1	-1	-1	-1	-1	-1	-1	-1	-1	-1	-1	-1	-1	-1	-1	-1	-1	-1	NA	NA
chrUnJH121689	61605	61680	c_bta-let-7a_893	1	+	bta-let-7a	TACAGGCACACCTCAAGAAACAAGAAAAAAGTCAAATAAATAACCTAACTCTACACCTAAAGCAACTAGAAAAGG	CTACCTCA	TACCTCA	CTACCTC	TACCTC	CTACCT	ACCTCA	CTACC	TACCT	ACCTC	-1	-1	-1	-1	-1	-1	1	9	1	10	-1	45	2	-1	10	9	45	2	3	8mer.indel	1
chr15	16186127	16186202	c_bta-let-7a_1152	1	-	bta-let-7a	TCACCTTCTCCTGAAGTTTGCCCAAGTTCATATCCATTGTATTGGTGATGCCATCCAACCATCTCTTCCTCTGTT	CTACCTCA	TACCTCA	CTACCTC	TACCTC	CTACCT	ACCTCA	CTACC	TACCT	ACCTC	-1	-1	-1	-1	-1	-1	-1	-1	-1	-1	-1	65	1	-1	-1	66	65	1	3	7merA1.mm	65
chrUnJH121561	50285	50360	c_bta-let-7a_887	1	+	bta-let-7a	GCAGCACGCCAGGCCTCCCTGTCCATCACCAACTCCCGGAGTTTACTCAGACTCACATCCATCGAGTCAGTGATG	CTACCTCA	TACCTCA	CTACCTC	TACCTC	CTACCT	ACCTCA	CTACC	TACCT	ACCTC	-1	-1	-1	-1	-1	-1	-1	-1	1	-1	-1	-1	-1	-1	-1	-1	15	1	1	7merm8.indel	1
chr21	67349495	67349570	c_bta-let-7a_389	1	+	bta-let-7a	TGTATTACAAACCTACCTGAGATACCTCATCTGAAATCCGATCTTACAAGTTTGAAATGTATTTTCTGGCCCAGT	CTACCTCA	TACCTCA	CTACCTC	TACCTC	CTACCT	ACCTCA	CTACC	TACCT	ACCTC	-1	23	-1	23	13	13	2	14	2	24	13	13	2	14	24	14	13	2	2	7merm8	23
chr15	27819461	27819536	c_bta-let-7a_1157	1	-	bta-let-7a	AGTACGCCATGCCCAGCTCCACCCCGCTCTACCACAATGCCATCAAGACCATCGCCACCTCAGACGACGAGCTGC	CTACCTCA	TACCTCA	CTACCTC	TACCTC	CTACCT	ACCTCA	CTACC	TACCT	ACCTC	-1	-1	-1	-1	-1	29	2	30	2	57	29	29	2	-1	57	30	29	2	2	8mer.mm	29
chrUnJH121697	80783	80858	c_bta-let-7a_894	1	+	bta-let-7a	CCTGTACAATGTCATGAACCTCTGTCCATCGTTCATCAGGCACTCTGTCTATTAGATCTAGTCCCTTAAATCTAT	CTACCTCA	TACCTCA	CTACCTC	TACCTC	CTACCT	ACCTCA	CTACC	TACCT	ACCTC	-1	-1	-1	-1	-1	-1	-1	-1	-1	-1	-1	-1	-1	-1	18	17	-1	1	-1	5mer_3	18
chr3	36786217	36786292	c_bta-let-7a_1494	1	-	bta-let-7a	CCTACTTCAAGAAAGTACCTCGTCTCAAAACCTGGCTGCTCTCAGAAAAGAAGGGAGTTTGGGGTGTGTTTTACA	CTACCTCA	TACCTCA	CTACCTC	TACCTC	CTACCT	ACCTCA	CTACC	TACCT	ACCTC	-1	-1	-1	16	-1	2	1	3	2	-1	-1	2	2	16	17	3	2	2	2	6mer	16
chrUnJH122868	15021	15096	c_bta-let-7a_1807	4	-	bta-let-7a	ACCAAAGATAAACAGACAGAAAAACAAATATAACTTACCACTAACCAAGATCACCTCTGCAAAACGAAATGAAAA	CTACCTCA	TACCTCA	CTACCTC	TACCTC	CTACCT	ACCTCA	CTACC	TACCT	ACCTC	-1	-1	-1	-1	-1	-1	-1	-1	-1	-1	-1	-1	1	-1	53	36	-1	2	1	7merA1.indel	1
chr4	105628330	105628405	c_bta-let-7a_1549	1	-	bta-let-7a	GCTAACCATTGGTGGATGGAATAGCATATGCTTATGAATTGATGGTGATCATCAAGATTATCTACCACAAGCACA	CTACCTCA	TACCTCA	CTACCTC	TACCTC	CTACCT	ACCTCA	CTACC	TACCT	ACCTC	-1	-1	-1	-1	-1	62	1	63	1	-1	62	62	1	-1	-1	63	62	1	1	8mer.mm	62
chr25	23723276	23723351	c_bta-let-7a_459	1	+	bta-let-7a	TAACACTACTAACTTTATGACCTCTAGTTTACCAAACTCCGGTTCAGTACAGAATAATGAACTGCCTAGTAATAC	CTACCTCA	TACCTCA	CTACCTC	TACCTC	CTACCT	ACCTCA	CTACC	TACCT	ACCTC	-1	-1	-1	-1	-1	-1	-1	-1	-1	-1	-1	-1	-1	-1	20	19	9	1	3	5mer_3	20
chr10	80851956	80852031	c_bta-let-7a_81	1	+	bta-let-7a	TTAAGAGCTCAGGTTCTGGAATCTGACAGACTTAGCCTTGAATCTCAGCTTTTTCAGTTACTATATGTATGGCTT	CTACCTCA	TACCTCA	CTACCTC	TACCTC	CTACCT	ACCTCA	CTACC	TACCT	ACCTC	-1	-1	-1	-1	-1	-1	-1	-1	-1	-1	-1	-1	-1	-1	-1	-1	-1	-1	-1	NA	NA
chr12	22681826	22681901	c_bta-let-7a_131	2	+	bta-let-7a	GAGAGGATGTTGAACTCTTTCTAGCCGAATACAGCCTTAACTCTGCCTGTGCAGCATCCACTGACAGACGTAATG	CTACCTCA	TACCTCA	CTACCTC	TACCTC	CTACCT	ACCTCA	CTACC	TACCT	ACCTC	-1	-1	-1	-1	-1	-1	-1	-1	-1	-1	-1	-1	-1	-1	-1	38	43	1	1	6mer.mm	38
chr11	11503107	11503182	c_bta-let-7a_101	1	+	bta-let-7a	TACAGCCCACCACACCTTTGCCCTATAGGAATGCAACTTTAATGCTTTTGGAGGGTGGCACCTGACTAATCACCT	CTACCTCA	TACCTCA	CTACCTC	TACCTC	CTACCT	ACCTCA	CTACC	TACCT	ACCTC	-1	-1	-1	-1	-1	-1	-1	-1	-1	-1	-1	-1	-1	-1	-1	-1	-1	-1	3	6mer_off.indel	3
chr11	12184675	12184750	c_bta-let-7a_102	1	+	bta-let-7a	ACGTTATCTCCCCCCGTTCCCCGTGACCCTTACTTTGCCCACACACCCCCATTTCACTTGGAGACGTCAAACTAA	CTACCTCA	TACCTCA	CTACCTC	TACCTC	CTACCT	ACCTCA	CTACC	TACCT	ACCTC	-1	-1	-1	-1	-1	-1	-1	-1	-1	-1	-1	-1	-1	-1	-1	5	-1	1	-1	6mer.mm	5
chr11	12184750	12184825	c_bta-let-7a_103	1	+	bta-let-7a	GCCGCCACCTACCTCAACTTATTTAACAAACTTAGCTACAACTTACTGTGTACAGCGCAAGACATTTATTAAGAG	CTACCTCA	TACCTCA	CTACCTC	TACCTC	CTACCT	ACCTCA	CTACC	TACCT	ACCTC	9	10	9	10	9	9	1	10	1	11	9	9	1	10	11	10	5	1	2	8mer	9
chr13	15364169	15364244	c_bta-let-7a_145	1	+	bta-let-7a	CGCTTCCGTCAACCTCTGACCTCTTGACTGTTTGTGTCCTGTGTTAGGAAAATCTCTTATCCACAAAAATGTAAA	CTACCTCA	TACCTCA	CTACCTC	TACCTC	CTACCT	ACCTCA	CTACC	TACCT	ACCTC	-1	-1	-1	-1	-1	-1	-1	-1	-1	-1	-1	10	2	-1	12	11	10	2	2	7merA1.mm	10
chr11	15783168	15783243	c_bta-let-7a_105	1	+	bta-let-7a	TTCACATTTTCTTCAACCTCCACCTCACCAGTCCATTATTATAGAGCGAATGCATTCAGGTAATCTTTTATTTTC	CTACCTCA	TACCTCA	CTACCTC	TACCTC	CTACCT	ACCTCA	CTACC	TACCT	ACCTC	-1	-1	-1	-1	-1	20	1	21	1	22	-1	14	2	-1	16	15	14	2	2	8mer.mm	20
chrUnAAFC02032455	22744	22819	c_bta-let-7a_1746	2	-	bta-let-7a	CAAGGAGCGAGAGGTCTGTCCCATGAAGACCCCTAAGAAACTACCTGAAAATCATTTGCCGAGAAGTTCACCTCA	CTACCTCA	TACCTCA	CTACCTC	TACCTC	CTACCT	ACCTCA	CTACC	TACCT	ACCTC	-1	-1	-1	-1	41	41	2	42	2	70	41	41	2	42	70	42	41	2	2	6mer_off	41
chr21	34084837	34084912	c_bta-let-7a_380	1	+	bta-let-7a	TCCTTCTGAGGTCCTAATGTGACTTCATTACCTCCTTGCATGTGCTTCGTACATCCAGCAAACTTGAAAACCCTG	CTACCTCA	TACCTCA	CTACCTC	TACCTC	CTACCT	ACCTCA	CTACC	TACCT	ACCTC	-1	-1	-1	29	-1	-1	-1	29	1	-1	-1	28	1	29	30	29	28	2	2	6mer	29
chr12	58311538	58311613	c_bta-let-7a_139	1	+	bta-let-7a	TGACCCAAAGAAGGATCAAAACCCAGCAGAGTGCAAGCAGCAGTGAAGCAGGATGTATGAGGCCTGAGGATAACC	CTACCTCA	TACCTCA	CTACCTC	TACCTC	CTACCT	ACCTCA	CTACC	TACCT	ACCTC	-1	-1	-1	-1	-1	-1	-1	-1	-1	-1	-1	-1	-1	-1	-1	-1	-1	-1	-1	NA	NA
chr21	68412603	68412678	c_bta-let-7a_1362	1	-	bta-let-7a	GCTCACTGCATTGTATCTTATGATCTTACGTGAAGAGAATCTGTACTAGAAGTAAAACCTACTACCTGCCCCCTC	CTACCTCA	TACCTCA	CTACCTC	TACCTC	CTACCT	ACCTCA	CTACC	TACCT	ACCTC	-1	-1	-1	-1	62	-1	-1	-1	-1	-1	62	62	1	63	-1	63	62	1	2	6mer_off	62
chr11	65495621	65495696	c_bta-let-7a_1079	1	-	bta-let-7a	TACGTGGATTCTTTACATCTGAGCCACCAGGGAAGCCTAAGCAGAGATTTCAAGCATAGACCTACCTCACTGTTC	CTACCTCA	TACCTCA	CTACCTC	TACCTC	CTACCT	ACCTCA	CTACC	TACCT	ACCTC	62	63	62	63	62	62	1	63	1	64	62	62	1	63	64	14	62	2	1	8mer	62
chr11	80786160	80786235	c_bta-let-7a_1083	1	-	bta-let-7a	AACAGTAAGGACAGAGACCACTGCCCCGCCAACATCTAAACACTGTGGCACATGACAGGCCTATAAACCTCAAAA	CTACCTCA	TACCTCA	CTACCTC	TACCTC	CTACCT	ACCTCA	CTACC	TACCT	ACCTC	-1	-1	-1	-1	-1	-1	-1	66	1	67	-1	-1	-1	-1	67	66	-1	1	-1	7merm8.mm	66
chr20	71629359	71629434	c_bta-let-7a_1340	1	-	bta-let-7a	CCATGGGCTGCAGCACACCAGGCTTCCCTGCCCTTCACTACCTCCCAGAGCTTGCTCAAACTCATGTTCATTGAG	CTACCTCA	TACCTCA	CTACCTC	TACCTC	CTACCT	ACCTCA	CTACC	TACCT	ACCTC	-1	-1	38	39	38	38	1	39	1	-1	38	38	1	39	40	39	38	1	1	7merA1	38
chr11	86585877	86585952	c_bta-let-7a_1086	1	-	bta-let-7a	GGATGATTTCATGTGCGATGATGAGGAGGACTACGACCTGGAATACTCTGAAGATAGTAACTCTGAGCCAAATGT	CTACCTCA	TACCTCA	CTACCTC	TACCTC	CTACCT	ACCTCA	CTACC	TACCT	ACCTC	-1	-1	-1	-1	-1	-1	-1	-1	-1	-1	-1	-1	-1	-1	-1	58	34	2	1	6mer.mm	58
chr9	45374237	45374312	c_bta-let-7a_1731	6	-	bta-let-7a	CAAACAACTGTTGTAACACCAAGTAACTCCTCCCAGACTACCTCACCTGCCCCTCATCCAGCCAATGCCACCACC	CTACCTCA	TACCTCA	CTACCTC	TACCTC	CTACCT	ACCTCA	CTACC	TACCT	ACCTC	38	39	38	39	38	38	1	39	1	40	38	38	2	39	40	24	38	3	3	8mer	38
chrUnJH123838	7967	8042	c_bta-let-7a_1815	1	-	bta-let-7a	AGAAGAAGAGAAAGAAACAGAGAAGAAGAAAAGAAAAAAAAAAAAAAGAAAAAAAAAGAAAAAAAAAAAAAAAAA	CTACCTCA	TACCTCA	CTACCTC	TACCTC	CTACCT	ACCTCA	CTACC	TACCT	ACCTC	-1	-1	-1	-1	-1	-1	-1	-1	-1	-1	-1	-1	-1	-1	-1	-1	-1	-1	-1	NA	NA
chr17	57979040	57979115	c_bta-let-7a_1214	1	-	bta-let-7a	TTCCATGTTTTACCATAGTAGCTTGCTATATATAAACTATAAGAATGAAAAGAATCACATTTCTCCTCAGACTGT	CTACCTCA	TACCTCA	CTACCTC	TACCTC	CTACCT	ACCTCA	CTACC	TACCT	ACCTC	-1	-1	-1	-1	-1	-1	1	-1	1	-1	-1	-1	1	-1	-1	-1	-1	1	1	8mer.indel	1
chr17	58970929	58971004	c_bta-let-7a_1215	1	-	bta-let-7a	GGGGAGGGAAAAGAGGAAGCAGGCACAGAGGGAGGCGCTCAGCTTTGCTGGCCAACCAAATGCCTCTTCACCCAA	CTACCTCA	TACCTCA	CTACCTC	TACCTC	CTACCT	ACCTCA	CTACC	TACCT	ACCTC	-1	-1	-1	-1	-1	-1	-1	-1	-1	-1	-1	-1	-1	-1	-1	61	-1	1	-1	6mer.mm	61
chr11	99247145	99247220	c_bta-let-7a_1090	1	-	bta-let-7a	GATGAATTCCCAGTAAGTGCGGGTCATAAGCTTGCATTGATTAAGTCCCTGCCCTTTGTACACACCGCCCGTCAC	CTACCTCA	TACCTCA	CTACCTC	TACCTC	CTACCT	ACCTCA	CTACC	TACCT	ACCTC	-1	-1	-1	-1	-1	-1	-1	-1	-1	-1	-1	-1	-1	-1	-1	-1	-1	-1	-1	NA	NA
chr5	52845031	52845106	c_bta-let-7a_1585	1	-	bta-let-7a	CCTCTGTCAGGGATTCTGCAAGCTTGTTCTCTTAACGGCACCACGGTGTTACCTCTTGGCAAGCTGTGAACCTGT	CTACCTCA	TACCTCA	CTACCTC	TACCTC	CTACCT	ACCTCA	CTACC	TACCT	ACCTC	-1	-1	-1	50	-1	-1	-1	50	1	-1	-1	49	1	50	51	50	49	1	1	6mer	50
chr5	53447256	53447331	c_bta-let-7a_1586	1	-	bta-let-7a	AGTGTGGAAAAAAATGGGGATCTGTACTAAAACCAAGATCGTTACTTTGATCTCTACCTCAGTTTGCCAGTCTGA	CTACCTCA	TACCTCA	CTACCTC	TACCTC	CTACCT	ACCTCA	CTACC	TACCT	ACCTC	54	55	54	55	54	54	1	55	1	56	54	54	1	55	56	55	54	1	1	8mer	54
chr3	11426269	11426344	c_bta-let-7a_1481	1	-	bta-let-7a	TACAATTACTCCCCATGAACGAGGAATTCCCAGTAAGTGCGGGTCATAAGCTTGTGTTGATTAAGTCCCTGCCCT	CTACCTCA	TACCTCA	CTACCTC	TACCTC	CTACCT	ACCTCA	CTACC	TACCT	ACCTC	-1	-1	-1	-1	-1	-1	-1	-1	-1	-1	-1	-1	-1	-1	-1	-1	-1	1	-1	6mer.indel	1
chr3	13355967	13356042	c_bta-let-7a_1485	1	-	bta-let-7a	CTGAAGGCCAAAATAGCTAAGTTGCAAGAGTCCTGTTTTATATCGACAGCCTTCCCCCAGCCTGCCACCCACTGT	CTACCTCA	TACCTCA	CTACCTC	TACCTC	CTACCT	ACCTCA	CTACC	TACCT	ACCTC	-1	-1	-1	-1	-1	-1	-1	-1	-1	-1	-1	-1	-1	-1	-1	-1	-1	-1	-1	NA	NA
chr3	13279172	13279247	c_bta-let-7a_1484	1	-	bta-let-7a	CCGGCCTGGAGCGGACCCCATACGAGGCATACGACCCCATCGGCAAGTACGCCACCGCCACGCGCTTCTCCTACA	CTACCTCA	TACCTCA	CTACCTC	TACCTC	CTACCT	ACCTCA	CTACC	TACCT	ACCTC	-1	-1	-1	-1	-1	-1	-1	-1	-1	-1	-1	-1	-1	-1	-1	-1	-1	-1	1	6mer_off.indel	1
chr13	5500210	5500285	c_bta-let-7a_144	1	+	bta-let-7a	TCCCTCACCTCGCCAGGGCCTGCGTCAATTTCCTGGAGACCAGCCTGAGTGCCAAGAACGCCTGTGTGCTCCTGT	CTACCTCA	TACCTCA	CTACCTC	TACCTC	CTACCT	ACCTCA	CTACC	TACCT	ACCTC	-1	-1	-1	-1	-1	-1	-1	1	1	-1	-1	-1	1	-1	7	1	-1	2	2	7merm8.mm	1
chr4	50674363	50674438	c_bta-let-7a_1530	1	-	bta-let-7a	AATATAATCTATTATATACTTTCAGATAGAGTCTGAAACAGCAGCTTCTGAGGAAACTTTGTTCAATGCCTCCCA	CTACCTCA	TACCTCA	CTACCTC	TACCTC	CTACCT	ACCTCA	CTACC	TACCT	ACCTC	-1	-1	-1	-1	-1	-1	-1	-1	-1	-1	-1	-1	-1	-1	-1	67	-1	1	-1	6mer.mm	67
chrM	10089	10164	c_bta-let-7a_828	1	+	bta-let-7a	ATAGCCCTCTTCCTAATTATCCTCCTAGCTGTAAGCCTAGCCTATGAGTGAACTCAAAAAGGACTAGAATGAACC	CTACCTCA	TACCTCA	CTACCTC	TACCTC	CTACCT	ACCTCA	CTACC	TACCT	ACCTC	-1	-1	-1	-1	-1	-1	-1	-1	-1	-1	-1	-1	-1	-1	-1	-1	9	1	4	6mer_off.mm	9
chr25	18274450	18274525	c_bta-let-7a_1403	1	-	bta-let-7a	ATGCTCTAAAAAAAGTATATATGGAATTTCCTAAACTATACAATAATAGTATCGTCTGCTCTTTCTTGCCAGAAG	CTACCTCA	TACCTCA	CTACCTC	TACCTC	CTACCT	ACCTCA	CTACC	TACCT	ACCTC	-1	-1	-1	-1	-1	-1	-1	-1	-1	-1	-1	-1	-1	-1	-1	-1	-1	-1	-1	NA	NA
chr4	71117619	71117694	c_bta-let-7a_592	2	+	bta-let-7a	TATTAAAAAAAAAAAAAAATCTACCTGTTCCTGACTTCAAACAAACAAAAAAAACTACCTTTTTATAATGCACAA	CTACCTCA	TACCTCA	CTACCTC	TACCTC	CTACCT	ACCTCA	CTACC	TACCT	ACCTC	-1	-1	-1	-1	21	-1	-1	-1	-1	-1	21	21	2	22	-1	22	21	2	2	6mer_off	21
chr24	42918899	42918974	c_bta-let-7a_444	1	+	bta-let-7a	CGGTCCATGGGATTTTCCAGGCAAGAGTACTGGAGTGGGGTGCCATCGCCTTCTCCGGATATGACACTAGGAAGT	CTACCTCA	TACCTCA	CTACCTC	TACCTC	CTACCT	ACCTCA	CTACC	TACCT	ACCTC	-1	-1	-1	-1	-1	-1	-1	-1	-1	-1	-1	-1	-1	-1	-1	-1	-1	-1	-1	NA	NA
chr2	135205428	135205503	c_bta-let-7a_355	1	+	bta-let-7a	TATTTTTACTTTATATTGAGAATGACCTCTTCTTTGTAGATACTCTCTGGAGAATTATATAAATATGCCCCCTCC	CTACCTCA	TACCTCA	CTACCTC	TACCTC	CTACCT	ACCTCA	CTACC	TACCT	ACCTC	-1	-1	-1	-1	-1	-1	-1	-1	-1	-1	-1	-1	-1	-1	25	24	-1	2	-1	5mer_3	25
chr2	137430795	137430870	c_bta-let-7a_356	1	+	bta-let-7a	GACCACCTAATCTACCTCTTGAGAAATTTGTATGCAGGTCAGGAAGCAATAGTTAGAACTCGACATGGAACAACA	CTACCTCA	TACCTCA	CTACCTC	TACCTC	CTACCT	ACCTCA	CTACC	TACCT	ACCTC	-1	-1	12	13	12	12	1	13	1	-1	12	12	1	13	14	13	3	1	2	7merA1	12
chr3	43158915	43158990	c_bta-let-7a_546	1	+	bta-let-7a	ATCATACATTATTTGACCTACCTAATTGCTAATAACATAAGGGTGAACTGTTACTAATAGTGCTTGTACTAAAAG	CTACCTCA	TACCTCA	CTACCTC	TACCTC	CTACCT	ACCTCA	CTACC	TACCT	ACCTC	-1	-1	-1	-1	18	18	1	19	1	-1	18	18	1	19	-1	19	18	1	1	6mer_off	18
chr3	30961949	30962024	c_bta-let-7a_1492	1	-	bta-let-7a	TGTATGTGAACAGTCCCTTCACTGTTCACTGAAACTATCACAGCATTGTTAATTGGCTATACCTCAATACAAAAT	CTACCTCA	TACCTCA	CTACCTC	TACCTC	CTACCT	ACCTCA	CTACC	TACCT	ACCTC	-1	60	-1	60	-1	59	1	60	1	61	-1	59	1	60	61	60	59	1	1	7merm8	60
chr20	71620273	71620348	c_bta-let-7a_1339	2	-	bta-let-7a	CCCGGAGCATCCGCATCTATGAAACGAACGTATCTACCTCCTACATTTCCGTGCGAAATGCACTCAAAAAGTACT	CTACCTCA	TACCTCA	CTACCTC	TACCTC	CTACCT	ACCTCA	CTACC	TACCT	ACCTC	-1	-1	34	35	34	34	1	35	1	-1	34	34	1	35	36	35	34	1	3	7merA1	34
chrUnJH121452	16957	17032	c_bta-let-7a_1777	1	-	bta-let-7a	CCTTCAGCATCACTTAAATGGTAGGTTTCCTCACAGCGTGATCCAGTTGTCACCTGCCGACAGTCCTGGGGGAAC	CTACCTCA	TACCTCA	CTACCTC	TACCTC	CTACCT	ACCTCA	CTACC	TACCT	ACCTC	-1	-1	-1	-1	-1	-1	-1	27	1	-1	-1	-1	-1	-1	-1	27	-1	1	1	7merm8.mm	27
chr3	23703675	23703750	c_bta-let-7a_1490	2	-	bta-let-7a	GGGGCCCGACCAAAGGACTAACAGCCGGCTCAGTCATATGCCACCACTACCTCTCAACCCTTCCAGTAACCCCAC	CTACCTCA	TACCTCA	CTACCTC	TACCTC	CTACCT	ACCTCA	CTACC	TACCT	ACCTC	-1	-1	47	48	47	47	1	48	1	-1	47	47	1	48	49	48	47	1	1	7merA1	47
chr11	48667465	48667540	c_bta-let-7a_1073	1	-	bta-let-7a	AGGACTGAGCGACTGATCTGATCTGATCTGAGTGGCCACTACCTCACACTTTTCTTAAGTCCTAGGAGTTGATTT	CTACCTCA	TACCTCA	CTACCTC	TACCTC	CTACCT	ACCTCA	CTACC	TACCT	ACCTC	39	40	39	40	39	39	1	40	1	41	39	39	1	40	41	40	39	1	1	8mer	39
chr29	27394123	27394198	c_bta-let-7a_1464	1	-	bta-let-7a	TAAAAAGGGAAAATTACATAAATAATGCAACCAACTAAGTTATACCAACTAAAACAATAAATAAAGCTTGAACAG	CTACCTCA	TACCTCA	CTACCTC	TACCTC	CTACCT	ACCTCA	CTACC	TACCT	ACCTC	-1	-1	-1	-1	-1	-1	-1	-1	-1	-1	-1	-1	-1	-1	-1	-1	-1	-1	-1	NA	NA
chr18	53643899	53643974	c_bta-let-7a_1233	1	-	bta-let-7a	TATGCCGGCCTCTACTTCTGCATCTGCGTGGACGTCAACGACAACAACCTGGCCTACCTGGAGGCCATCCACAAC	CTACCTCA	TACCTCA	CTACCTC	TACCTC	CTACCT	ACCTCA	CTACC	TACCT	ACCTC	-1	-1	-1	-1	54	-1	-1	-1	-1	-1	54	12	2	55	-1	13	12	2	3	6mer_off	54
chr18	2254157	2254232	c_bta-let-7a_1218	1	-	bta-let-7a	CATAAGAAGACCCTTTCTGAAAACTCTAAGCAAGACCGTGGCCACCTCGCTGTTGTCTTCTGAGAACTGCTGTCT	CTACCTCA	TACCTCA	CTACCTC	TACCTC	CTACCT	ACCTCA	CTACC	TACCT	ACCTC	-1	-1	-1	-1	-1	-1	-1	-1	-1	-1	-1	42	1	-1	44	43	42	1	1	7merA1.mm	42
chr26	47642770	47642845	c_bta-let-7a_1432	1	-	bta-let-7a	GCTTGTTGGCTGAGAGGATGCATAAAACCTTGAAATTCAGCTGATATGACTTCAGGGGCTGCCCTTATAAGGGAT	CTACCTCA	TACCTCA	CTACCTC	TACCTC	CTACCT	ACCTCA	CTACC	TACCT	ACCTC	-1	-1	-1	-1	-1	-1	-1	-1	-1	-1	-1	-1	-1	-1	-1	-1	-1	-1	-1	NA	NA
chr20	26452202	26452277	c_bta-let-7a_363	1	+	bta-let-7a	AAGAACTTCACACAACCAGTTACCTCATGAGTTTGGTTTTTACATTGCTGTAATTTTAATTTTGAATGTCCATGC	CTACCTCA	TACCTCA	CTACCTC	TACCTC	CTACCT	ACCTCA	CTACC	TACCT	ACCTC	-1	21	-1	21	-1	20	1	21	1	22	-1	20	1	21	22	21	20	1	1	7merm8	21
chr5	285973	286048	c_bta-let-7a_1554	1	-	bta-let-7a	CTAAAACCGTGTAATGATTTCTAAAACAACCGTGCCTCTGCATATAGTAACGTCACTCTCTTCCTCATCATCTAT	CTACCTCA	TACCTCA	CTACCTC	TACCTC	CTACCT	ACCTCA	CTACC	TACCT	ACCTC	-1	-1	-1	-1	-1	60	1	61	1	-1	-1	60	1	-1	-1	33	60	2	1	8mer.mm	60
chrUnJH122941	3202	3277	c_bta-let-7a_909	16	+	bta-let-7a	GACAAAACGATCTCAACCTATTCTCAAACTTTAAATGGGTAAGAAGCCTGGATCACTGGTGTGGAGCCAGGCTGC	CTACCTCA	TACCTCA	CTACCTC	TACCTC	CTACCT	ACCTCA	CTACC	TACCT	ACCTC	-1	-1	-1	-1	-1	-1	-1	-1	-1	-1	-1	-1	-1	-1	-1	-1	14	-1	1	6mer_off.mm	14
chr28	308803	308878	c_bta-let-7a_494	1	+	bta-let-7a	TACAGCCTTGACCTACTCCTTTTCCTATTTGGAACCAGTCTGTTGTTCCATGTCCAGTTCTAACTGTTGCTTCCT	CTACCTCA	TACCTCA	CTACCTC	TACCTC	CTACCT	ACCTCA	CTACC	TACCT	ACCTC	-1	-1	-1	-1	-1	-1	-1	-1	-1	-1	-1	-1	1	-1	-1	-1	60	1	4	7merA1.indel	1
chr18	35858520	35858595	c_bta-let-7a_272	1	+	bta-let-7a	TCAACCCCGACCACCTCACCTACTTCCGCTTTATCGGCCGATTCATCGCCATGGTAAGATTCGCTGTTATCAGAC	CTACCTCA	TACCTCA	CTACCTC	TACCTC	CTACCT	ACCTCA	CTACC	TACCT	ACCTC	-1	-1	-1	-1	-1	11	1	12	1	13	-1	11	2	-1	13	12	11	2	3	8mer.mm	11
chrM	11131	11206	c_bta-let-7a_834	2	+	bta-let-7a	GCTTTCATAGTAAAAATACCACTATATGGCCTCCACCTTTGACTACCTAAAGCTCACGTAGAAGCCCCCATCGCA	CTACCTCA	TACCTCA	CTACCTC	TACCTC	CTACCT	ACCTCA	CTACC	TACCT	ACCTC	-1	-1	-1	-1	43	43	1	44	1	-1	43	43	1	44	-1	17	33	2	2	6mer_off	43
chr11	14641688	14641763	c_bta-let-7a_104	1	+	bta-let-7a	AATTGCAACCTGCTTCCCCGTTCCATTGTCTGGAGTTTTCCCACGTGGGGCTGAAGTCATTCTAAAATTAGCAAG	CTACCTCA	TACCTCA	CTACCTC	TACCTC	CTACCT	ACCTCA	CTACC	TACCT	ACCTC	-1	-1	-1	-1	-1	-1	-1	-1	-1	-1	-1	-1	-1	-1	-1	-1	6	-1	1	6mer_off.mm	6
chrUnAAFC02046754	9244	9319	c_bta-let-7a_1747	1	-	bta-let-7a	AAAACATTTTTCATTCATGAGTATTTTCAAGTTTTTCATACTGTACACATTTCTTAAAAACACATGATACCAGCA	CTACCTCA	TACCTCA	CTACCTC	TACCTC	CTACCT	ACCTCA	CTACC	TACCT	ACCTC	-1	-1	-1	-1	-1	-1	-1	-1	-1	-1	-1	-1	-1	-1	-1	-1	-1	-1	-1	NA	NA
chr28	1185917	1185992	c_bta-let-7a_1441	2	-	bta-let-7a	CAAATGGTGCACGTGTCCCCCTCACTGAGGCCCTCCATCCAGGAACAAGGTCCCTGTGTCAGTCACCTCCAGTGG	CTACCTCA	TACCTCA	CTACCTC	TACCTC	CTACCT	ACCTCA	CTACC	TACCT	ACCTC	-1	-1	-1	-1	-1	-1	-1	-1	-1	-1	-1	-1	1	-1	65	64	-1	1	1	7merA1.indel	1
chr9	4446463	4446538	c_bta-let-7a_1727	1	-	bta-let-7a	ATAAATCCCACTGTATGTTTAAAAGTTAGTCTAAAAAGGTACAGCCTTTTAGAAACGGATACAACCTTAACTAGA	CTACCTCA	TACCTCA	CTACCTC	TACCTC	CTACCT	ACCTCA	CTACC	TACCT	ACCTC	-1	-1	-1	-1	-1	-1	-1	-1	-1	-1	-1	-1	-1	-1	-1	-1	62	-1	1	6mer_off.mm	62
chr18	47470824	47470899	c_bta-let-7a_1229	1	-	bta-let-7a	AACAGTCAGAAAAGTCCTCCTGTCTACGGCCATACCACCCTGAACGCGCCCGATCTCGTCTGATCTCGGAAGCTA	CTACCTCA	TACCTCA	CTACCTC	TACCTC	CTACCT	ACCTCA	CTACC	TACCT	ACCTC	-1	-1	-1	-1	-1	-1	-1	-1	-1	-1	-1	-1	-1	-1	-1	33	-1	2	1	6mer.mm	33
chr28	36270231	36270306	c_bta-let-7a_1453	1	-	bta-let-7a	TCTTGAAGTTATATTATCTGTTAATTTACATGTTGTATGTGGGCTTTTAGAATATTTTGATAGAATAATGTAAAA	CTACCTCA	TACCTCA	CTACCTC	TACCTC	CTACCT	ACCTCA	CTACC	TACCT	ACCTC	-1	-1	-1	-1	-1	-1	-1	-1	-1	-1	-1	-1	-1	-1	-1	-1	-1	-1	-1	NA	NA
chr26	24510783	24510858	c_bta-let-7a_1426	1	-	bta-let-7a	AGTGAATATACTGGAATCATATACAATACAGTATATAACTATACAACCATATTGTTCTGTCTAGCGCATTCGGTA	CTACCTCA	TACCTCA	CTACCTC	TACCTC	CTACCT	ACCTCA	CTACC	TACCT	ACCTC	-1	-1	-1	-1	-1	-1	-1	-1	-1	-1	-1	-1	-1	-1	-1	-1	-1	-1	-1	NA	NA
chrUnAAFC02258957	291	366	c_bta-let-7a_1752	1	-	bta-let-7a	AGGTGCAGATCTTGGTGGTAGTAGCAAATATTCAAACGAGAACTTTGAAGGCCGAAGTGGAGAAGGGTTCCATGT	CTACCTCA	TACCTCA	CTACCTC	TACCTC	CTACCT	ACCTCA	CTACC	TACCT	ACCTC	-1	-1	-1	-1	-1	-1	-1	-1	-1	-1	-1	-1	-1	-1	-1	-1	-1	-1	-1	NA	NA
chr26	38090766	38090841	c_bta-let-7a_1431	1	-	bta-let-7a	TGATTGAGGAAAAGTGGCATCTAAAGTACCATAGATACAACCACATTTAAACCCTCTTATTATGCACTTTGGCCT	CTACCTCA	TACCTCA	CTACCTC	TACCTC	CTACCT	ACCTCA	CTACC	TACCT	ACCTC	-1	-1	-1	-1	-1	-1	-1	-1	-1	-1	-1	-1	-1	-1	-1	-1	-1	-1	-1	NA	NA
chr20	3101353	3101428	c_bta-let-7a_1315	1	-	bta-let-7a	CAAGCATACCAAGAAGCTTTTGAAATCAGCAAAAAGGAAATGCAACCAACACATCCTATCAGACTGGGTCTGGCC	CTACCTCA	TACCTCA	CTACCTC	TACCTC	CTACCT	ACCTCA	CTACC	TACCT	ACCTC	-1	-1	-1	-1	-1	-1	-1	-1	-1	-1	-1	-1	-1	-1	-1	-1	-1	-1	-1	NA	NA
chr20	3696370	3696445	c_bta-let-7a_1316	1	-	bta-let-7a	CGCATGTAGATATAATGTACATAACAGTTTAACCTCAAGGTTGCTCGAGTCGGGGCCCCCGTGCCTGAGACACTA	CTACCTCA	TACCTCA	CTACCTC	TACCTC	CTACCT	ACCTCA	CTACC	TACCT	ACCTC	-1	-1	-1	-1	-1	-1	-1	31	1	32	-1	-1	-1	-1	32	31	-1	1	-1	7merm8.mm	31
chr22	54576712	54576787	c_bta-let-7a_411	1	+	bta-let-7a	AGCAACGCTTCTAAACAACCCGCCCTACCTCGCGTCTGGCGCGGTCCAGTGTTTCTCGACGACCCCGGGCTTGGT	CTACCTCA	TACCTCA	CTACCTC	TACCTC	CTACCT	ACCTCA	CTACC	TACCT	ACCTC	-1	-1	25	26	25	25	1	26	1	-1	25	25	1	26	27	26	25	1	1	7merA1	25
chr29	196101	196176	c_bta-let-7a_1457	1	-	bta-let-7a	CAAACCCTCTTGTAAATATATTTTCTAAAGCTAGGGACCCTCTCCTCAGACACACACACAACACTAAATACCCGT	CTACCTCA	TACCTCA	CTACCTC	TACCTC	CTACCT	ACCTCA	CTACC	TACCT	ACCTC	-1	-1	-1	-1	-1	-1	1	-1	1	-1	-1	-1	1	-1	-1	-1	-1	2	1	8mer.indel	1
chr28	28936062	28936137	c_bta-let-7a_506	1	+	bta-let-7a	ACCCCTTACTACCTAACTATCTTAACGGCTTCGAGTGTTTTGTCTGTGACCACGAACTGGCGCGGCTGGATGCCG	CTACCTCA	TACCTCA	CTACCTC	TACCTC	CTACCT	ACCTCA	CTACC	TACCT	ACCTC	-1	-1	-1	-1	9	9	1	10	1	-1	9	9	1	10	-1	10	9	1	3	6mer_off	9
chr5	10829696	10829771	c_bta-let-7a_610	2	+	bta-let-7a	ATCTTTTTAATACCAGGAACCCAGCGGCTCCAGCCCCTGAGTGGCTAGAATGAAATAAAGTGGAAAAAAAAAAAA	CTACCTCA	TACCTCA	CTACCTC	TACCTC	CTACCT	ACCTCA	CTACC	TACCT	ACCTC	-1	-1	-1	-1	-1	-1	-1	-1	-1	-1	-1	-1	-1	-1	-1	-1	-1	-1	-1	NA	NA
chrUnJH121296	389232	389307	c_bta-let-7a_1763	1	-	bta-let-7a	GACTGAATCTACTTTTCCAATTTGTTTTCATTGTGTCTTTTCATGCACCCCAAGCTTTTGTCAGACTGATGTTGA	CTACCTCA	TACCTCA	CTACCTC	TACCTC	CTACCT	ACCTCA	CTACC	TACCT	ACCTC	-1	-1	-1	-1	-1	-1	-1	-1	-1	-1	-1	-1	-1	-1	-1	-1	9	-1	1	6mer_off.mm	9
chr17	4373436	4373511	c_bta-let-7a_1203	2	-	bta-let-7a	CAAGGAGCGAGAGGTCTGTCCCATGAAGACCCCTAAGAAACTACCTGAAAATCATTTGCCGAGAAGTTCACCTCA	CTACCTCA	TACCTCA	CTACCTC	TACCTC	CTACCT	ACCTCA	CTACC	TACCT	ACCTC	-1	-1	-1	-1	41	41	2	42	2	70	41	41	2	42	70	42	41	2	2	6mer_off	41
chr6	224452	224527	c_bta-let-7a_1626	1	-	bta-let-7a	CCACTGAAAAACATGATCCCCATCTGTGTGATTTCATTGAGACTCATTACCTGAATGAGCAGGTGGAAGCCATCA	CTACCTCA	TACCTCA	CTACCTC	TACCTC	CTACCT	ACCTCA	CTACC	TACCT	ACCTC	-1	-1	-1	-1	-1	-1	-1	48	1	-1	-1	-1	-1	48	-1	48	47	1	1	7merm8.mm	48
chr16	24165158	24165233	c_bta-let-7a_229	1	+	bta-let-7a	ACATTCAGTCAACCTCAAAGGACACAACGTCCTTGCCAGCAATAGTTAAAGCAACTTCAAGTTTAAAAATGCAGC	CTACCTCA	TACCTCA	CTACCTC	TACCTC	CTACCT	ACCTCA	CTACC	TACCT	ACCTC	-1	-1	-1	-1	-1	10	1	11	1	12	-1	10	1	-1	12	11	10	1	1	8mer.mm	10
chr5	29959783	29959858	c_bta-let-7a_622	1	+	bta-let-7a	CCGAGTGGGCAGCAGCAGCAGCTTTCGCGGCGGCCTGGGCACCGGCATGAGCATGGCTGGAAGCTACGGTGGGGC	CTACCTCA	TACCTCA	CTACCTC	TACCTC	CTACCT	ACCTCA	CTACC	TACCT	ACCTC	-1	-1	-1	-1	-1	-1	-1	-1	-1	-1	-1	-1	-1	-1	-1	-1	-1	-1	-1	NA	NA
chr5	32663430	32663505	c_bta-let-7a_623	1	+	bta-let-7a	CTCCACTAGAACCCAAGGCAAAAACCTGGTCTAGCTATACAGACAACCCCTCCACTAAAGAATTCACTACTCAAA	CTACCTCA	TACCTCA	CTACCTC	TACCTC	CTACCT	ACCTCA	CTACC	TACCT	ACCTC	-1	-1	-1	-1	-1	-1	1	-1	1	-1	-1	-1	1	-1	-1	-1	31	1	2	8mer.indel	1
chr25	20989947	20990022	c_bta-let-7a_454	1	+	bta-let-7a	ACAACTCTCTGCTACCTCCTCACCCCTGTTGTCGCACCTTTTCTGGTCTCAAGCAATTACCAGATACTAAAAAGG	CTACCTCA	TACCTCA	CTACCTC	TACCTC	CTACCT	ACCTCA	CTACC	TACCT	ACCTC	-1	-1	12	13	12	12	2	13	2	-1	12	12	2	13	14	13	12	2	3	7merA1	12
chr25	21158106	21158181	c_bta-let-7a_455	1	+	bta-let-7a	CCACAGGCCTTCAGCCACTTCACGTTTGAGCGTTCCGGCCACCAGCTGATTGTGGTGGACATCCAGGGCGTGGGT	CTACCTCA	TACCTCA	CTACCTC	TACCTC	CTACCT	ACCTCA	CTACC	TACCT	ACCTC	-1	-1	-1	-1	-1	-1	-1	-1	-1	-1	-1	-1	-1	-1	-1	-1	-1	-1	-1	NA	NA
chr25	2009865	2009940	c_bta-let-7a_1397	4	-	bta-let-7a	ACTTTTGATGCCATTTCCAAGACCTATAGTTACCTCACCCCTGACCTCTGGAAAGAGACGGTGTTCACCAAGTCT	CTACCTCA	TACCTCA	CTACCTC	TACCTC	CTACCT	ACCTCA	CTACC	TACCT	ACCTC	-1	31	-1	31	-1	30	1	31	1	32	-1	30	2	31	32	31	30	2	2	7merm8	31
chr9	21130254	21130329	c_bta-let-7a_764	1	+	bta-let-7a	TATACAAGCAACTCCTACAGCTCAACTCCAGAAAAATAGCCTTTGATATTTTAAGAAATTGCCGCAGTCACCCTG	CTACCTCA	TACCTCA	CTACCTC	TACCTC	CTACCT	ACCTCA	CTACC	TACCT	ACCTC	-1	-1	-1	-1	-1	-1	-1	-1	-1	-1	-1	-1	-1	-1	-1	-1	-1	-1	1	6mer_off.indel	1
chr9	45378807	45378882	c_bta-let-7a_1732	4	-	bta-let-7a	AAACAACTGTTGTAACACCAAGTAACTCCTCCCAGACTACCTCACCTGCCCCTCATCCAGCCAATGCCACCACCA	CTACCTCA	TACCTCA	CTACCTC	TACCTC	CTACCT	ACCTCA	CTACC	TACCT	ACCTC	37	38	37	38	37	37	1	38	1	39	37	37	2	38	39	23	37	3	3	8mer	37
chr11	105908603	105908678	c_bta-let-7a_1099	1	-	bta-let-7a	GGGATGAGAGGGTCCTGGAGGAGGACAGCTGCTCAAAGAAGAGACGGGTTTTATAGTACGGCCGAACAGCAGAGG	CTACCTCA	TACCTCA	CTACCTC	TACCTC	CTACCT	ACCTCA	CTACC	TACCT	ACCTC	-1	-1	-1	-1	-1	-1	-1	-1	-1	-1	-1	-1	-1	-1	-1	-1	-1	-1	-1	NA	NA
chrUnAAFC03108796	7929	8004	c_bta-let-7a_1758	1	-	bta-let-7a	TGTGTAAGTTTAAAAATAAAATAAAATTAAAAAAAAAAAAAAAAAAGAAAAAAAAAAGAAAATAAAAAAAAAAAA	CTACCTCA	TACCTCA	CTACCTC	TACCTC	CTACCT	ACCTCA	CTACC	TACCT	ACCTC	-1	-1	-1	-1	-1	-1	-1	-1	-1	-1	-1	-1	-1	-1	-1	-1	-1	-1	-1	NA	NA
chr7	20117279	20117354	c_bta-let-7a_698	1	+	bta-let-7a	CTTCGCCCTGGGCGGGGGCCTAGCAGCTGACCTCAGTTTACACAGCTTCAGTGATGGTGCTTCTCTCTCCCACAA	CTACCTCA	TACCTCA	CTACCTC	TACCTC	CTACCT	ACCTCA	CTACC	TACCT	ACCTC	-1	-1	-1	-1	-1	-1	1	29	1	30	-1	-1	1	-1	30	29	-1	1	1	8mer.indel	1
chr16	57655375	57655450	c_bta-let-7a_237	1	+	bta-let-7a	TCCATAATGATGACTATACAATTGAAAAAATTACCAGACACACAAAGAAAAAGAAAAAGTTGACTGAGTATTAAG	CTACCTCA	TACCTCA	CTACCTC	TACCTC	CTACCT	ACCTCA	CTACC	TACCT	ACCTC	-1	-1	-1	-1	-1	-1	-1	-1	-1	-1	-1	-1	-1	-1	-1	-1	-1	-1	-1	NA	NA
chr7	49067499	49067574	c_bta-let-7a_707	1	+	bta-let-7a	ACTTTACCCACCAGTAACTACTTCACTACCGTTTCAGAGAATTTGGCTGATGATTCCTCCAGTCGAGACTCATTT	CTACCTCA	TACCTCA	CTACCTC	TACCTC	CTACCT	ACCTCA	CTACC	TACCT	ACCTC	-1	-1	-1	-1	-1	18	1	19	2	-1	26	18	1	-1	-1	19	18	3	2	8mer.mm	18
chr7	51013681	51013756	c_bta-let-7a_709	1	+	bta-let-7a	ACAACCTGGTGATCTACCTGCAACGTTACATGGACCCCAGCACCTACCAGGTGCTGAGCAATCTCAAGATTGGAA	CTACCTCA	TACCTCA	CTACCTC	TACCTC	CTACCT	ACCTCA	CTACC	TACCT	ACCTC	-1	-1	-1	-1	14	-1	1	-1	1	-1	14	14	1	15	-1	15	2	1	4	6mer_off	14
chr8	66642911	66642986	c_bta-let-7a_751	2	+	bta-let-7a	AGCAACCAAAGAAAACATACCTCAATATACTCAAAACTGAAGACATAAAGGACTCAGATCAAAGACAAAATCTGA	CTACCTCA	TACCTCA	CTACCTC	TACCTC	CTACCT	ACCTCA	CTACC	TACCT	ACCTC	-1	18	-1	18	-1	17	1	18	2	19	-1	17	1	18	19	18	17	2	1	7merm8	18
chr11	86267780	86267855	c_bta-let-7a_1085	1	-	bta-let-7a	AGAGAATCAGTAGAATTGGACAATGCCCGAAGTCAAATGAAAAAGGATCATCTTAGAGTTTCCCTCTACTCCTTA	CTACCTCA	TACCTCA	CTACCTC	TACCTC	CTACCT	ACCTCA	CTACC	TACCT	ACCTC	-1	-1	-1	-1	-1	-1	-1	-1	-1	-1	-1	-1	1	-1	-1	61	-1	2	2	7merA1.indel	1
chr8	93094623	93094698	c_bta-let-7a_1723	2	-	bta-let-7a	GCTAGGACCCCCTTGCTAAAGTAAGAGCCCTCTCCCCCTGCTGACTTTATAGAGAGGAGCTGCCCTGCTATGCCA	CTACCTCA	TACCTCA	CTACCTC	TACCTC	CTACCT	ACCTCA	CTACC	TACCT	ACCTC	-1	-1	-1	-1	-1	-1	-1	-1	-1	-1	-1	-1	-1	-1	-1	-1	-1	-1	-1	NA	NA
chr13	82051856	82051931	c_bta-let-7a_1130	1	-	bta-let-7a	AAGGTGAGCACATACACTGTATTGATTTTACCTAATTGAAAACAAACCATCTAATGTATCCAGTATAATATTACA	CTACCTCA	TACCTCA	CTACCTC	TACCTC	CTACCT	ACCTCA	CTACC	TACCT	ACCTC	-1	-1	-1	-1	-1	-1	-1	29	1	-1	-1	-1	-1	29	-1	29	28	1	1	7merm8.mm	29
chr4	47843569	47843644	c_bta-let-7a_584	2	+	bta-let-7a	TATACAACTATAACCAAATTCTACCTCTGTTTTCTGACATGTTATCTTTACTTACACTGTTCCCTTCATTACTAG	CTACCTCA	TACCTCA	CTACCTC	TACCTC	CTACCT	ACCTCA	CTACC	TACCT	ACCTC	-1	-1	21	22	21	21	1	22	1	-1	21	21	1	22	23	22	21	1	1	7merA1	21
chr16	75945915	75945990	c_bta-let-7a_1199	1	-	bta-let-7a	CAGCATGAAGGCTCAGCAGCCGCCCCGTTGCAACTGGCTCTGAGTTGTCTTCAATTCAAATGAATTCACTTCAAA	CTACCTCA	TACCTCA	CTACCTC	TACCTC	CTACCT	ACCTCA	CTACC	TACCT	ACCTC	-1	-1	-1	-1	-1	-1	-1	-1	-1	-1	-1	-1	-1	-1	-1	-1	-1	-1	-1	NA	NA
chr4	55512718	55512793	c_bta-let-7a_585	1	+	bta-let-7a	CCAAATGCCTCGTCATCTAATTAGTGATGCGCATGAATGGATGAACGAGATTCCTACTGTCCCTACCTACTATCC	CTACCTCA	TACCTCA	CTACCTC	TACCTC	CTACCT	ACCTCA	CTACC	TACCT	ACCTC	-1	-1	-1	-1	63	-1	1	-1	1	-1	63	63	1	64	-1	6	63	2	3	6mer_off	63
chr11	46709438	46709513	c_bta-let-7a_111	1	+	bta-let-7a	TACAGCCCACCACACCTTTGCCCTATAGGAATGCAACTTTAATGCTTTTGGAGGGTGGCGCCTGACTAGTCACCT	CTACCTCA	TACCTCA	CTACCTC	TACCTC	CTACCT	ACCTCA	CTACC	TACCT	ACCTC	-1	-1	-1	-1	-1	-1	-1	-1	-1	-1	-1	-1	-1	-1	-1	-1	-1	-1	2	6mer_off.indel	2
chr7	51106242	51106317	c_bta-let-7a_710	1	+	bta-let-7a	CGGGCGCTCTCCAGTCCTTTTGCCGCTGTCCCACCTTCATTTTCCCAGAGATCCCGCTCGGACAGAGCGTTTTGA	CTACCTCA	TACCTCA	CTACCTC	TACCTC	CTACCT	ACCTCA	CTACC	TACCT	ACCTC	-1	-1	-1	-1	-1	-1	-1	-1	-1	-1	-1	-1	-1	-1	-1	-1	31	-1	1	6mer_off.mm	31
chr4	16366154	16366229	c_bta-let-7a_1526	1	-	bta-let-7a	TCTTTATTCTGCTTTTCAGCAGTTATTTCCACCATTCTGTCTTTCAGCTCACTTATCTGTTGTTCTACCTCATGC	CTACCTCA	TACCTCA	CTACCTC	TACCTC	CTACCT	ACCTCA	CTACC	TACCT	ACCTC	65	66	65	66	65	65	1	66	1	67	65	65	1	66	67	66	65	1	1	8mer	65
chr5	37092479	37092554	c_bta-let-7a_629	1	+	bta-let-7a	AAACCCACAACCTTCTATCAATAACTATAGTCAAAAAACAGGAAGTGGTGGCACATGGCTTTCTTGCTGATACAA	CTACCTCA	TACCTCA	CTACCTC	TACCTC	CTACCT	ACCTCA	CTACC	TACCT	ACCTC	-1	-1	-1	-1	-1	-1	-1	-1	-1	-1	-1	-1	-1	-1	-1	-1	8	-1	1	6mer_off.mm	8
chr6	3353472	3353547	c_bta-let-7a_659	1	+	bta-let-7a	AAAATGTATGTACATATGTGACCTCAAGTGATCTTCACAGTATGTTGATTATTTTGTCAAATCATAGAAGAAAAC	CTACCTCA	TACCTCA	CTACCTC	TACCTC	CTACCT	ACCTCA	CTACC	TACCT	ACCTC	-1	-1	-1	-1	-1	-1	-1	20	1	21	-1	-1	-1	-1	21	20	-1	1	-1	7merm8.mm	20
chr17	61801599	61801674	c_bta-let-7a_254	1	+	bta-let-7a	CCAGGTCTCTCCTCTCATTAGATCAAAAGGGACTCATGTACATATCACAATCAAAAGTGTTCGTTCATAACATCA	CTACCTCA	TACCTCA	CTACCTC	TACCTC	CTACCT	ACCTCA	CTACC	TACCT	ACCTC	-1	-1	-1	-1	-1	-1	-1	-1	-1	-1	-1	-1	1	-1	-1	-1	-1	1	1	7merA1.indel	1
chr4	16295183	16295258	c_bta-let-7a_575	1	+	bta-let-7a	CCTGTACAATGTCATGAACCTCTGTCCATAGTTCTTCAGGCACTCTATCGGATCTAATCCCTTCAATCTGTGACT	CTACCTCA	TACCTCA	CTACCTC	TACCTC	CTACCT	ACCTCA	CTACC	TACCT	ACCTC	-1	-1	-1	-1	-1	-1	-1	-1	-1	-1	-1	-1	-1	-1	18	17	-1	1	-1	5mer_3	18
chr4	67840435	67840510	c_bta-let-7a_1536	3	-	bta-let-7a	TTTATTTTAGGGTGTGATTAACAACTCAGTGTTGGGCTATTTCATTGGCCGCATCTACCTCTACCTCGTGAAGGT	CTACCTCA	TACCTCA	CTACCTC	TACCTC	CTACCT	ACCTCA	CTACC	TACCT	ACCTC	-1	-1	55	56	55	55	2	56	2	-1	55	55	2	56	57	56	55	2	2	7merA1	55
chr3	68600402	68600477	c_bta-let-7a_1498	1	-	bta-let-7a	TCTCTTTCTCTCTGAATTGACCCTGATGCTTCCCCATATGTTCCTGCAGGGCATGACATCACTCTTCCTCATAGA	CTACCTCA	TACCTCA	CTACCTC	TACCTC	CTACCT	ACCTCA	CTACC	TACCT	ACCTC	-1	-1	-1	-1	-1	64	1	65	1	-1	-1	64	1	-1	-1	65	64	1	1	8mer.mm	64
chr4	27185594	27185669	c_bta-let-7a_1528	1	-	bta-let-7a	TTATTTATATTTTGCATAATGTAAAATTCTACTAAATAAAGCAAGTTGGCAAAACCCCTTGGTGTATACATTTAA	CTACCTCA	TACCTCA	CTACCTC	TACCTC	CTACCT	ACCTCA	CTACC	TACCT	ACCTC	-1	-1	-1	-1	-1	-1	-1	-1	-1	-1	-1	-1	-1	-1	-1	-1	-1	-1	1	6mer_off.indel	1
chr11	105315784	105315859	c_bta-let-7a_1098	1	-	bta-let-7a	TGTGTGGATGCAGATCATTACGATCCTGACTACGAGTTCCTTCAGCAAGACCTCTCCAACGCAGACCAGATACCT	CTACCTCA	TACCTCA	CTACCTC	TACCTC	CTACCT	ACCTCA	CTACC	TACCT	ACCTC	-1	-1	-1	-1	-1	-1	-1	-1	-1	-1	-1	-1	-1	71	50	49	70	2	1	5mer_2	71
chr18	50035512	50035587	c_bta-let-7a_283	1	+	bta-let-7a	CAAACATGCAGCCTCCAACCCCTCCAAGAAGTACAACATCCTGGGTACCAATGCCATCATGGATAAGATGCGGGT	CTACCTCA	TACCTCA	CTACCTC	TACCTC	CTACCT	ACCTCA	CTACC	TACCT	ACCTC	-1	-1	-1	-1	-1	-1	-1	-1	-1	-1	-1	-1	-1	-1	-1	-1	-1	-1	-1	NA	NA
chrM	15551	15626	c_bta-let-7a_853	2	+	bta-let-7a	TATATCACCATCGGACAACTAGCATCTGTCCTATACTTTCTCCTCATCCTAGTGCTAATACCAACGGCCGGCACA	CTACCTCA	TACCTCA	CTACCTC	TACCTC	CTACCT	ACCTCA	CTACC	TACCT	ACCTC	-1	-1	-1	-1	-1	-1	1	-1	1	-1	-1	-1	1	-1	-1	-1	-1	1	1	8mer.indel	1
chr19	19526705	19526780	c_bta-let-7a_299	1	+	bta-let-7a	TGTACAATGTAGATTTGAAGTACAGTGGTGAAAACATTAAATGTGACATTTGAAAAAGATGTGTCAGCCGTTTTA	CTACCTCA	TACCTCA	CTACCTC	TACCTC	CTACCT	ACCTCA	CTACC	TACCT	ACCTC	-1	-1	-1	-1	-1	-1	-1	-1	-1	-1	-1	-1	-1	-1	-1	-1	-1	-1	-1	NA	NA
chrUnJH122968	23524	23599	c_bta-let-7a_1809	1	-	bta-let-7a	GCAACAGTCGGACACAACTTAGCGACTGAACCACAACCACCACCACCCTCTCCAACTCCCCTACCTCTGCCCTAA	CTACCTCA	TACCTCA	CTACCTC	TACCTC	CTACCT	ACCTCA	CTACC	TACCT	ACCTC	-1	-1	61	62	61	61	1	62	1	-1	61	61	1	62	63	62	61	1	1	7merA1	61
chr19	26643426	26643501	c_bta-let-7a_305	1	+	bta-let-7a	CCGTCTTCCCCCGCCCGCCAGCCCGAGCCCAGCCCGCGGCCCCAGCAGCAGCCCCGAGAGCAGCCCCAAAAGCAG	CTACCTCA	TACCTCA	CTACCTC	TACCTC	CTACCT	ACCTCA	CTACC	TACCT	ACCTC	-1	-1	-1	-1	-1	-1	-1	-1	-1	-1	-1	-1	-1	-1	-1	-1	-1	-1	-1	NA	NA
chr19	26808636	26808711	c_bta-let-7a_306	1	+	bta-let-7a	CACAACTAACCAGCTATTGACCTACCTTAGACTTTTCTTCTGTTCTTTTGGATTTTTTCTATACCGTGATATAAA	CTACCTCA	TACCTCA	CTACCTC	TACCTC	CTACCT	ACCTCA	CTACC	TACCT	ACCTC	-1	-1	-1	-1	22	22	1	23	1	-1	22	22	1	23	-1	23	22	1	1	6mer_off	22
chr19	35694892	35694967	c_bta-let-7a_307	1	+	bta-let-7a	ACACAAACCAGCTGACCTCTGTGCACGCCGACCTCTGCCAGGTGAGCACCGGGGGTCACCCGGGTCAAGGTTGGA	CTACCTCA	TACCTCA	CTACCTC	TACCTC	CTACCT	ACCTCA	CTACC	TACCT	ACCTC	-1	-1	-1	-1	-1	-1	-1	-1	-1	-1	-1	29	2	-1	15	14	29	2	2	7merA1.mm	29
chr6	85033580	85033655	c_bta-let-7a_683	1	+	bta-let-7a	CATCAGATGACCAAAATACTGGAGCTTCAGCATCAATCCTTCCAGTGAATATCCAGGGTTGATCTCACTTAAGAT	CTACCTCA	TACCTCA	CTACCTC	TACCTC	CTACCT	ACCTCA	CTACC	TACCT	ACCTC	-1	-1	-1	-1	-1	-1	-1	-1	-1	-1	-1	-1	-1	-1	-1	-1	-1	-1	-1	NA	NA
chr6	85882648	85882723	c_bta-let-7a_684	1	+	bta-let-7a	TAGGATCACACCCACCTTTTCTTTTTCTTAGCCCCACAGAATAAACTGCATCTTTCTGTTAGTACCATTCAAAGT	CTACCTCA	TACCTCA	CTACCTC	TACCTC	CTACCT	ACCTCA	CTACC	TACCT	ACCTC	-1	-1	-1	-1	-1	-1	-1	-1	-1	-1	-1	-1	-1	-1	-1	-1	12	-1	1	6mer_off.mm	12
chr6	86558970	86559045	c_bta-let-7a_685	1	+	bta-let-7a	CAGACTATGACCCAAAGAAGGATCAAAACCCAGCAGAGTGCAAGCAGCAGTGAAGCAGGATGTATGAGGCCTGAG	CTACCTCA	TACCTCA	CTACCTC	TACCTC	CTACCT	ACCTCA	CTACC	TACCT	ACCTC	-1	-1	-1	-1	-1	-1	-1	-1	-1	-1	-1	-1	-1	-1	-1	-1	-1	-1	-1	NA	NA
chr6	89676076	89676151	c_bta-let-7a_686	1	+	bta-let-7a	TTTAAAAACTGTGTTAAGTACTTGAAATGTGTTGACTGCTGACTATCTTTCAAAAACAAAAACAAAACCGTTTGA	CTACCTCA	TACCTCA	CTACCTC	TACCTC	CTACCT	ACCTCA	CTACC	TACCT	ACCTC	-1	-1	-1	-1	-1	-1	-1	-1	-1	-1	-1	-1	-1	-1	-1	-1	43	-1	1	6mer_off.mm	43
chr2	16463386	16463461	c_bta-let-7a_1280	1	-	bta-let-7a	AAGATCAAATTGCCAACATCCGTTGGATCGTGGAAAAAGCAAGAGTGTTCCAGAAAAACATCTACCTCTGCTATA	CTACCTCA	TACCTCA	CTACCTC	TACCTC	CTACCT	ACCTCA	CTACC	TACCT	ACCTC	-1	-1	62	63	62	62	1	63	1	-1	62	62	1	63	64	63	62	1	1	7merA1	62
chr6	95063569	95063644	c_bta-let-7a_688	1	+	bta-let-7a	AGGAAAACTTCTCATCACCTCAGCAGCTGAACTGTAAACCTGAATAGCCCTGACAACTTGCTTTTCTTGATTATT	CTACCTCA	TACCTCA	CTACCTC	TACCTC	CTACCT	ACCTCA	CTACC	TACCT	ACCTC	-1	-1	-1	-1	-1	-1	1	16	1	17	-1	-1	1	-1	17	16	-1	1	1	8mer.indel	1
chr2	87839870	87839945	c_bta-let-7a_1295	1	-	bta-let-7a	TTTAGATCTCAATCTTTTCTTGGTGCTTTCGTTCAAAGGAAAAGACCTACAGCCGAAATCTGCCTTTCTCATTCT	CTACCTCA	TACCTCA	CTACCTC	TACCTC	CTACCT	ACCTCA	CTACC	TACCT	ACCTC	-1	-1	-1	-1	-1	-1	-1	-1	-1	-1	-1	-1	-1	-1	-1	-1	60	-1	1	6mer_off.mm	60
chr16	77678336	77678411	c_bta-let-7a_1200	1	-	bta-let-7a	TATTTAATACTAAGCTTTAAAAAGAAACCTGCTACCATTGCTATGTATCCTGATGCAAAGACGATGATGATAATA	CTACCTCA	TACCTCA	CTACCTC	TACCTC	CTACCT	ACCTCA	CTACC	TACCT	ACCTC	-1	-1	-1	-1	-1	-1	-1	-1	-1	-1	32	-1	-1	-1	-1	-1	32	-1	1	5mer_1	32
chr7	72422772	72422847	c_bta-let-7a_1681	1	-	bta-let-7a	CCGAGGATGCGTTTTTGAATGACATACAATTCTTTAAGATTTACAAACAGCCTTGTTCTACTTCGAATACATATA	CTACCTCA	TACCTCA	CTACCTC	TACCTC	CTACCT	ACCTCA	CTACC	TACCT	ACCTC	-1	-1	-1	-1	-1	-1	-1	-1	-1	-1	-1	58	1	-1	-1	59	58	1	1	7merA1.mm	58
chr14	12127609	12127684	c_bta-let-7a_1132	1	-	bta-let-7a	GAAGCATCCTTGGCTTCCACCTATCAGATGTATTCCTCCCCCCTCATTTGTGACAACCAGAAATGCCTCTACACT	CTACCTCA	TACCTCA	CTACCTC	TACCTC	CTACCT	ACCTCA	CTACC	TACCT	ACCTC	-1	-1	-1	-1	-1	-1	-1	-1	-1	-1	-1	-1	-1	-1	-1	33	17	2	2	6mer.mm	33
chr16	74225582	74225657	c_bta-let-7a_1198	1	-	bta-let-7a	CAGGGGGACCTGCTTGCCACTTCCTGTTCGTCGATCTACAACCTACACATCCCTCCCTGCTTCTGAAAATGGGGG	CTACCTCA	TACCTCA	CTACCTC	TACCTC	CTACCT	ACCTCA	CTACC	TACCT	ACCTC	-1	-1	-1	-1	-1	-1	-1	-1	-1	-1	-1	-1	-1	-1	-1	50	20	1	3	6mer.mm	50
chr2	107566300	107566375	c_bta-let-7a_1301	3	-	bta-let-7a	CTACCTCTTCTTTGAGTACAAAATCTACAACCACATCAGACCCTCCTAATATCTGTAAAGTGAAACCCCAACAAT	CTACCTCA	TACCTCA	CTACCTC	TACCTC	CTACCT	ACCTCA	CTACC	TACCT	ACCTC	-1	-1	1	2	1	1	1	2	1	-1	1	1	1	2	3	2	1	1	2	7merA1	1
chr2	108969343	108969418	c_bta-let-7a_1302	1	-	bta-let-7a	TCTAACCGATAACCATCCCAACAGCCATTCCTGCACCAACCAACCTGAAGTTTACTCAGGTGACACCAACCAGCC	CTACCTCA	TACCTCA	CTACCTC	TACCTC	CTACCT	ACCTCA	CTACC	TACCT	ACCTC	-1	-1	-1	-1	-1	-1	-1	-1	1	-1	-1	-1	-1	-1	-1	-1	41	1	1	7merm8.indel	1
chr21	60222451	60222526	c_bta-let-7a_1358	4	-	bta-let-7a	GGAAACCATCTGAATTACTACAAGCAGGAAATACCTGTACAACCAACTACCTCATATCCCATTCAGAATTTATAC	CTACCTCA	TACCTCA	CTACCTC	TACCTC	CTACCT	ACCTCA	CTACC	TACCT	ACCTC	47	48	47	48	47	47	1	48	1	49	47	47	1	32	49	32	31	2	2	8mer	47
chr2	121830782	121830857	c_bta-let-7a_1304	1	-	bta-let-7a	ACTGAGGTGGCATACTATGCCTACATTTATAGCGTGGTCAGCCCGGAGCACTACCAGAAGGTGAGCGGCTACTGC	CTACCTCA	TACCTCA	CTACCTC	TACCTC	CTACCT	ACCTCA	CTACC	TACCT	ACCTC	-1	-1	-1	-1	-1	-1	-1	-1	-1	-1	51	-1	-1	-1	-1	-1	21	-1	3	5mer_1	51
chr2	125972971	125973046	c_bta-let-7a_1305	1	-	bta-let-7a	TCCTTCCACATTCACCTTTGACCCTACCTCCGCTACCCCACTTTTGCCAGTTTGAGGGGCTGCCCTGCTATTTCA	CTACCTCA	TACCTCA	CTACCTC	TACCTC	CTACCT	ACCTCA	CTACC	TACCT	ACCTC	-1	-1	24	25	24	24	2	25	2	-1	24	24	2	25	26	25	24	2	3	7merA1	24
chr2	126909754	126909829	c_bta-let-7a_1306	1	-	bta-let-7a	CCATTCTTGCTCCCATTCCTACGTATCCCACCTCTGGCTCAGGTGAAATCCATGCCACTCTGCTTACGGATAAAA	CTACCTCA	TACCTCA	CTACCTC	TACCTC	CTACCT	ACCTCA	CTACC	TACCT	ACCTC	-1	-1	-1	-1	-1	-1	-1	-1	-1	-1	-1	28	1	-1	30	29	19	1	2	7merA1.mm	28
chr2	130130344	130130419	c_bta-let-7a_1307	1	-	bta-let-7a	ATACTGTTGGATCGTGTTTTGCCCTCAAATGATTTATTCATCCCATTCTACACAACCCAGGCTACTAACTCAAAA	CTACCTCA	TACCTCA	CTACCTC	TACCTC	CTACCT	ACCTCA	CTACC	TACCT	ACCTC	-1	-1	-1	-1	-1	65	1	66	1	-1	-1	65	1	-1	-1	66	65	1	2	8mer.mm	65
chr2	130409997	130410072	c_bta-let-7a_1308	1	-	bta-let-7a	TTCTTCTCTTTGAATTTATAAATACAACCAATTTTTCCTCCAGTGCCTCACGTCCTAGGTTCTGTGGTTGTGAAA	CTACCTCA	TACCTCA	CTACCTC	TACCTC	CTACCT	ACCTCA	CTACC	TACCT	ACCTC	-1	-1	-1	-1	-1	-1	-1	44	1	-1	-1	-1	-1	-1	-1	35	-1	2	-1	7merm8.mm	44
chr2	130556165	130556240	c_bta-let-7a_1309	1	-	bta-let-7a	AATCATTTCTGCAGTTGAGGAAATCTGATTTGTATCCTAACCCTGCTACCTCTTTCCTGGCTGAGTGACCTGACC	CTACCTCA	TACCTCA	CTACCTC	TACCTC	CTACCT	ACCTCA	CTACC	TACCT	ACCTC	-1	-1	46	47	46	46	1	47	1	-1	46	46	1	47	48	47	46	1	1	7merA1	46
chr2	131920417	131920492	c_bta-let-7a_1310	1	-	bta-let-7a	AAAAAAAAGGCTTTTCCCCCAAAGTATCATGTGTGAACCTACAACACCCTGACCTCTTTCTCTCCTCCTTGATTG	CTACCTCA	TACCTCA	CTACCTC	TACCTC	CTACCT	ACCTCA	CTACC	TACCT	ACCTC	-1	-1	-1	-1	-1	-1	-1	-1	-1	-1	-1	-1	2	-1	52	51	-1	2	3	7merA1.indel	2
chr2	131961962	131962037	c_bta-let-7a_1311	1	-	bta-let-7a	GTCAGCAGGGCCAGACTCCATATTACAACCAGCAAAGTCCTCACCCCCAGCAACAGCAGCCACCCTACTCCCAGC	CTACCTCA	TACCTCA	CTACCTC	TACCTC	CTACCT	ACCTCA	CTACC	TACCT	ACCTC	-1	-1	-1	-1	-1	-1	-1	-1	1	-1	-1	-1	1	-1	-1	-1	-1	2	1	7merm8.indel	1
chrY	3289842	3289917	c_bta-let-7a_1839	1	-	bta-let-7a	TGAGGAGGCATGGAGCCTACCAATACCCGCAGAGCTTACCTCCAGGCAGGGTGCCATGAACACAGCACAGCAGGT	CTACCTCA	TACCTCA	CTACCTC	TACCTC	CTACCT	ACCTCA	CTACC	TACCT	ACCTC	-1	-1	-1	37	-1	-1	-1	37	1	-1	17	36	1	37	38	37	17	2	2	6mer	37
chr7	9558886	9558961	c_bta-let-7a_1659	1	-	bta-let-7a	GAGGGAGGGATGATGGTGGTGGGCTTTTGTACCTGAATTTGCTGTCTGGAACATAAAGAATCTATCTGCTGTTGG	CTACCTCA	TACCTCA	CTACCTC	TACCTC	CTACCT	ACCTCA	CTACC	TACCT	ACCTC	-1	-1	-1	-1	-1	-1	-1	30	1	-1	-1	-1	-1	30	-1	30	29	1	2	7merm8.mm	30
chr9	26899272	26899347	c_bta-let-7a_1730	1	-	bta-let-7a	TGGTCCTTGATGGCAAAACAAGGAGGAAAAGATTATAGGGGAGGTCAACAAAAGTCTACTATAATTATCTATAGT	CTACCTCA	TACCTCA	CTACCTC	TACCTC	CTACCT	ACCTCA	CTACC	TACCT	ACCTC	-1	-1	-1	-1	-1	-1	-1	-1	-1	-1	-1	-1	-1	-1	-1	-1	-1	-1	1	6mer_off.indel	1
chr22	28871001	28871076	c_bta-let-7a_398	1	+	bta-let-7a	ACAAACACTATACACACAATCTATTTAATCCTCTCAGGTCGCTTAGTACTGTCATTTTAGGTAGAGAAATGGTAG	CTACCTCA	TACCTCA	CTACCTC	TACCTC	CTACCT	ACCTCA	CTACC	TACCT	ACCTC	-1	-1	-1	-1	-1	-1	-1	-1	-1	-1	-1	-1	-1	-1	-1	-1	-1	1	-1	6mer.indel	1
chr10	25952946	25953021	c_bta-let-7a_1023	1	-	bta-let-7a	AGATATACATATGAAGATTATCAAGACACTGCAAAATGGCTTTTGTCTCATACCGAACAGCGACCTCAAGTGGCA	CTACCTCA	TACCTCA	CTACCTC	TACCTC	CTACCT	ACCTCA	CTACC	TACCT	ACCTC	-1	-1	-1	-1	-1	61	1	62	1	63	-1	61	1	-1	63	62	61	1	1	8mer.mm	61
chr4	83628930	83629005	c_bta-let-7a_1541	1	-	bta-let-7a	TTAGTCATTAGGAAAATGCAAATTAAAAACCACAATGTAATTATGACTACACATCCAATAGACCACTTAACATGA	CTACCTCA	TACCTCA	CTACCTC	TACCTC	CTACCT	ACCTCA	CTACC	TACCT	ACCTC	-1	-1	-1	-1	-1	-1	-1	-1	-1	-1	-1	-1	-1	-1	-1	-1	-1	-1	-1	NA	NA
chrUnJH123047	12876	12951	c_bta-let-7a_1810	1	-	bta-let-7a	TCACTTCATTCCAGAATGGGTGTTCCCTGAGGGCCATATCTAACACATGCACAGAACCTCCCTCTGAACTTGCAC	CTACCTCA	TACCTCA	CTACCTC	TACCTC	CTACCT	ACCTCA	CTACC	TACCT	ACCTC	-1	-1	-1	-1	-1	-1	-1	-1	-1	-1	-1	58	1	-1	56	55	58	2	1	7merA1.mm	58
chr22	53152122	53152197	c_bta-let-7a_409	1	+	bta-let-7a	CACCCTAATCCTTCACCCAGAGGTGTCCACTGAGCGCACATCAGCATCACTCTAGAATCCTTTCCTTGGATTATT	CTACCTCA	TACCTCA	CTACCTC	TACCTC	CTACCT	ACCTCA	CTACC	TACCT	ACCTC	-1	-1	-1	-1	-1	-1	-1	-1	-1	-1	-1	-1	-1	-1	-1	-1	-1	-1	-1	NA	NA
chr22	53533911	53533986	c_bta-let-7a_410	1	+	bta-let-7a	ACCACCTCCACCTCCCCAAGCCACAACACCCTCATCACCAGCACCAGTAACAGAGCCAGTGGCCTTGCCACACAC	CTACCTCA	TACCTCA	CTACCTC	TACCTC	CTACCT	ACCTCA	CTACC	TACCT	ACCTC	-1	-1	-1	-1	-1	-1	-1	-1	-1	-1	-1	2	2	-1	4	3	2	2	2	7merA1.mm	2
chr20	73881915	73881990	c_bta-let-7a_369	1	+	bta-let-7a	ATATATATATAATGACCTCTAAATCCCGACCGCGTCTTGTGCCACTGTAAAAAGGAAGGATCCACAGGGCACTGC	CTACCTCA	TACCTCA	CTACCTC	TACCTC	CTACCT	ACCTCA	CTACC	TACCT	ACCTC	-1	-1	-1	-1	-1	-1	-1	-1	-1	-1	-1	-1	-1	-1	15	14	-1	1	-1	5mer_3	15
chr8	42349217	42349292	c_bta-let-7a_744	1	+	bta-let-7a	TCCTTGGCCACACATGAGAGTTTATCATTGCAGTGAGGAGTCATGCATTCTCATGCTTAATCTGTGATATCTGTG	CTACCTCA	TACCTCA	CTACCTC	TACCTC	CTACCT	ACCTCA	CTACC	TACCT	ACCTC	-1	-1	-1	-1	-1	-1	-1	-1	-1	-1	-1	-1	-1	-1	-1	-1	-1	-1	-1	NA	NA
chr22	48044198	48044273	c_bta-let-7a_1366	1	-	bta-let-7a	GGGAGCAGGTATTAAGCACAATATTAGTAGCACATAACTTAGACTTGCTTAACCACACCCCCACAGGAAACAGCA	CTACCTCA	TACCTCA	CTACCTC	TACCTC	CTACCT	ACCTCA	CTACC	TACCT	ACCTC	-1	-1	-1	-1	-1	-1	-1	-1	-1	-1	-1	-1	-1	-1	-1	-1	-1	-1	-1	NA	NA
chr22	32176420	32176495	c_bta-let-7a_401	1	+	bta-let-7a	TCAATAACCTAGTCTTGTTTGACAAAGCAAATATGACAAAACTCTGTAGAGAAGTTCCCAACTGTAAGTTTATAA	CTACCTCA	TACCTCA	CTACCTC	TACCTC	CTACCT	ACCTCA	CTACC	TACCT	ACCTC	-1	-1	-1	-1	-1	-1	-1	-1	-1	-1	-1	-1	-1	-1	-1	-1	-1	-1	-1	NA	NA
chr13	75510907	75510982	c_bta-let-7a_1128	1	-	bta-let-7a	GCTCTGCATCCCCCTCAGTTGCTGCCGGAAACACCCAGAACCAGAATTTTTCCACAGCAGCGAACAGCCAGCCTC	CTACCTCA	TACCTCA	CTACCTC	TACCTC	CTACCT	ACCTCA	CTACC	TACCT	ACCTC	-1	-1	-1	-1	-1	-1	-1	-1	-1	-1	-1	-1	-1	-1	-1	-1	-1	-1	-1	NA	NA
chr28	28909856	28909931	c_bta-let-7a_505	3	+	bta-let-7a	AAACAATCTCAACCTATTCTTGAACTTTAAATGGGTAAGAAGCCCGACTGGCTGGCGTGGAGCTGGGCGTGGAAT	CTACCTCA	TACCTCA	CTACCTC	TACCTC	CTACCT	ACCTCA	CTACC	TACCT	ACCTC	-1	-1	-1	-1	-1	-1	-1	-1	-1	-1	-1	-1	-1	-1	-1	-1	10	-1	1	6mer_off.mm	10
chrM	14215	14290	c_bta-let-7a_851	15	+	bta-let-7a	AGCCATAGCCGTTGTATAACCAAAAACTACCATCATACCTCCCAAATAAATTAAAAAGACCATCAACCCCAAAAA	CTACCTCA	TACCTCA	CTACCTC	TACCTC	CTACCT	ACCTCA	CTACC	TACCT	ACCTC	-1	-1	-1	36	-1	-1	1	36	2	-1	27	35	2	36	37	36	27	2	2	6mer	36
chr11	50029573	50029648	c_bta-let-7a_113	1	+	bta-let-7a	TCTATGGGACTGGTACACCAGCTACCTCTTCCACCCGATTGCTTCTTTCCAGAACTTTCCTGTAGAATCTGATTG	CTACCTCA	TACCTCA	CTACCTC	TACCTC	CTACCT	ACCTCA	CTACC	TACCT	ACCTC	-1	-1	22	23	22	22	1	23	1	-1	22	22	1	23	24	23	22	1	1	7merA1	22
chr23	30745680	30745755	c_bta-let-7a_432	1	+	bta-let-7a	CCTGGTGCAGACCAAGGGTACCGGGGCTTCTGGCTCTTTCAAGCTCAACAAGAAGGCGGCCACTGGGGAGGCCAA	CTACCTCA	TACCTCA	CTACCTC	TACCTC	CTACCT	ACCTCA	CTACC	TACCT	ACCTC	-1	-1	-1	-1	-1	-1	-1	-1	-1	-1	-1	-1	-1	-1	-1	-1	-1	-1	-1	NA	NA
chr11	70068932	70069007	c_bta-let-7a_118	2	+	bta-let-7a	CCAATTAAAACGCCTACAGATGCCTCCTAGGATATAGCCTGTATTATTATTCATCTATAATTACCCACTATGATG	CTACCTCA	TACCTCA	CTACCTC	TACCTC	CTACCT	ACCTCA	CTACC	TACCT	ACCTC	-1	-1	-1	-1	-1	-1	-1	-1	1	-1	-1	-1	-1	-1	-1	21	-1	2	1	7merm8.indel	1
chr8	42283613	42283688	c_bta-let-7a_742	1	+	bta-let-7a	AGAAAATCTGTGCAATAAAACTGTGCTGCCTTATGCTTTCCAGGAGGGTTAAATTTACAGTAAAGTCTTTAAAAT	CTACCTCA	TACCTCA	CTACCTC	TACCTC	CTACCT	ACCTCA	CTACC	TACCT	ACCTC	-1	-1	-1	-1	-1	-1	-1	-1	-1	-1	-1	-1	-1	-1	-1	-1	26	-1	1	6mer_off.mm	26
chr3	11426461	11426536	c_bta-let-7a_1482	1	-	bta-let-7a	GGTCAGCGTCCCTCAACTTCTTAGAGGGACAAGTGGTGTTCAGCCACCCGAGATTGAGCAATAACAGGTCTGTGA	CTACCTCA	TACCTCA	CTACCTC	TACCTC	CTACCT	ACCTCA	CTACC	TACCT	ACCTC	-1	-1	-1	-1	-1	-1	-1	9	1	-1	-1	-1	-1	-1	-1	9	-1	1	-1	7merm8.mm	9
chrM	2109	2184	c_bta-let-7a_794	1	+	bta-let-7a	AGAAAAATTTTCTCCTTGCATAAGTCTAAGTCAGTGCCTGATAATACTCTGACCACTAACAGTCAATAAAAATAA	CTACCTCA	TACCTCA	CTACCTC	TACCTC	CTACCT	ACCTCA	CTACC	TACCT	ACCTC	-1	-1	-1	-1	-1	-1	-1	-1	-1	-1	-1	-1	-1	-1	-1	-1	-1	1	1	6mer.indel	1
chr16	41968003	41968078	c_bta-let-7a_233	1	+	bta-let-7a	ATCAGAGTTCTCTGAACTATACATTGCTTGTGGCTCTTTGATTGATTGTCTTCCTTACTGGACTGTAGAGTGCCT	CTACCTCA	TACCTCA	CTACCTC	TACCTC	CTACCT	ACCTCA	CTACC	TACCT	ACCTC	-1	-1	-1	-1	-1	-1	-1	-1	-1	-1	-1	-1	-1	-1	-1	-1	50	-1	1	6mer_off.mm	50
chr4	87892185	87892260	c_bta-let-7a_596	1	+	bta-let-7a	AAAGTTACTGAAGGGGACTGAAGTAACTTAAAAGTTAAGAATGTATTTGGAAGAGTTAAAAATCTGAAAGGCCTT	CTACCTCA	TACCTCA	CTACCTC	TACCTC	CTACCT	ACCTCA	CTACC	TACCT	ACCTC	-1	-1	-1	-1	-1	-1	-1	-1	-1	-1	-1	-1	-1	-1	-1	-1	-1	-1	-1	NA	NA
chr11	65432331	65432406	c_bta-let-7a_1078	1	-	bta-let-7a	ACAGACAGTTCTTCTAATTCGTCTCAGAAGAGGGAACAACCTACTCGCACAATCTCCTCCCCCACATCCTGTGAG	CTACCTCA	TACCTCA	CTACCTC	TACCTC	CTACCT	ACCTCA	CTACC	TACCT	ACCTC	-1	-1	-1	-1	-1	-1	-1	-1	-1	-1	-1	-1	2	-1	-1	-1	37	2	3	7merA1.indel	2
chrUnJH126207	88865	88940	c_bta-let-7a_926	1	+	bta-let-7a	TCTCACATCCATACATGACCACTGGAAAAGCCATAGCCTTGACTAGACGGACATTTGTTGGCAAAGTAATGTCTC	CTACCTCA	TACCTCA	CTACCTC	TACCTC	CTACCT	ACCTCA	CTACC	TACCT	ACCTC	-1	-1	-1	-1	-1	-1	-1	-1	-1	-1	-1	-1	-1	-1	-1	-1	-1	-1	-1	NA	NA
chr18	38134513	38134588	c_bta-let-7a_1228	1	-	bta-let-7a	ACAGATTATTGAAGAGGGATTCCTGTTTTCATTTGAAGACTTTATGATCAAGAAAACCTCTACAAACTGATCTCA	CTACCTCA	TACCTCA	CTACCTC	TACCTC	CTACCT	ACCTCA	CTACC	TACCT	ACCTC	-1	-1	-1	-1	-1	-1	-1	-1	-1	-1	-1	-1	-1	-1	56	55	-1	1	-1	5mer_3	56
chrX	57389358	57389433	c_bta-let-7a_948	1	+	bta-let-7a	ATACAGCCTTGACGAACTCCTTTTCCTGTTTGGAACCAGTCTGTTGTTCCATGTCCAGTTCTAACAGTTGCTTCT	CTACCTCA	TACCTCA	CTACCTC	TACCTC	CTACCT	ACCTCA	CTACC	TACCT	ACCTC	-1	-1	-1	-1	-1	-1	-1	-1	-1	-1	-1	-1	-1	-1	-1	-1	-1	-1	1	6mer_off.indel	1
chr12	83191676	83191751	c_bta-let-7a_1112	1	-	bta-let-7a	CCCATTGTGTCGTTTCGTACAGTGCTCTGCCGCTCTCTCTATGCAGCCCTCACCTCAGTCTCCCCTGTGAGCTAA	CTACCTCA	TACCTCA	CTACCTC	TACCTC	CTACCT	ACCTCA	CTACC	TACCT	ACCTC	-1	-1	-1	-1	-1	-1	1	51	1	52	-1	-1	1	-1	52	51	-1	1	1	8mer.indel	1
chrX	23901982	23902057	c_bta-let-7a_941	1	+	bta-let-7a	ACACTCCCATGGCACCTGGCAGCTACCTCATCTCCATCAAGTACGGCGGCCCCTACCACATTGCGGGCAGCCCCT	CTACCTCA	TACCTCA	CTACCTC	TACCTC	CTACCT	ACCTCA	CTACC	TACCT	ACCTC	23	24	23	24	23	23	2	24	2	25	23	23	2	24	25	24	23	2	3	8mer	23
chr19	8109166	8109241	c_bta-let-7a_292	1	+	bta-let-7a	AATATAACCCTACCTGGCACTGTATCGTGGGCCGAAATTTTGGCAGCTACGTTACACATGAGACAAAGCACTTCA	CTACCTCA	TACCTCA	CTACCTC	TACCTC	CTACCT	ACCTCA	CTACC	TACCT	ACCTC	-1	-1	-1	-1	10	-1	-1	-1	-1	-1	10	10	1	11	-1	11	10	1	2	6mer_off	10
chr21	60207080	60207155	c_bta-let-7a_1357	1	-	bta-let-7a	GATAAAGCTGTATCACAAATCTCTTGATAAGTATAAACTACCTGCTGCCAGGAGCTTAGGGCCTTGCGTTGTGTC	CTACCTCA	TACCTCA	CTACCTC	TACCTC	CTACCT	ACCTCA	CTACC	TACCT	ACCTC	-1	-1	-1	-1	38	-1	-1	-1	-1	-1	38	38	1	39	-1	39	38	1	1	6mer_off	38
chrM	10760	10835	c_bta-let-7a_831	4	+	bta-let-7a	TAGCTAGCCAACATCATCTATCAAAAGAAAACCTAACCCGAAAAAAACTATTTATTACTATGCTGATCTCACTAC	CTACCTCA	TACCTCA	CTACCTC	TACCTC	CTACCT	ACCTCA	CTACC	TACCT	ACCTC	-1	-1	-1	-1	-1	-1	-1	-1	-1	-1	-1	-1	-1	-1	-1	-1	-1	-1	-1	NA	NA
chr21	60222553	60222628	c_bta-let-7a_1359	1	-	bta-let-7a	CAAATTGAAGTTTCAACAGATCTGACAGCAATTAATGGTCTTTCTTACAATAAAAGTCTTGCCAATGGCAGTTAC	CTACCTCA	TACCTCA	CTACCTC	TACCTC	CTACCT	ACCTCA	CTACC	TACCT	ACCTC	-1	-1	-1	-1	-1	-1	-1	-1	-1	-1	-1	-1	-1	-1	-1	-1	-1	-1	-1	NA	NA
chr11	50470788	50470863	c_bta-let-7a_1075	1	-	bta-let-7a	AGCTGACCCAGTGCTGCAGAAGAACAGGCAAAGATGGACAAGATAAATAGTTCTGTCTCAACCTATTACCAGACT	CTACCTCA	TACCTCA	CTACCTC	TACCTC	CTACCT	ACCTCA	CTACC	TACCT	ACCTC	-1	-1	-1	-1	-1	-1	-1	-1	-1	-1	-1	-1	-1	-1	-1	-1	59	-1	1	6mer_off.mm	59
chr4	116456437	116456512	c_bta-let-7a_604	1	+	bta-let-7a	ACAACCACTTAACCCTCCTTTTCCAACTAGAGAATAAAGATCTGGTTTTAGAGCTGGTGGCTGTAAGTGTTCCTT	CTACCTCA	TACCTCA	CTACCTC	TACCTC	CTACCT	ACCTCA	CTACC	TACCT	ACCTC	-1	-1	-1	-1	-1	-1	-1	-1	-1	-1	-1	-1	-1	-1	-1	-1	-1	-1	1	6mer_off.indel	1
chr6	60927459	60927534	c_bta-let-7a_1637	1	-	bta-let-7a	TCTTGGCTTTGTGCTCAACTTTTCTTGAAATAAAATAACCTACTGTTAATTACTTGTGTTAATCGAGGGGTGTCA	CTACCTCA	TACCTCA	CTACCTC	TACCTC	CTACCT	ACCTCA	CTACC	TACCT	ACCTC	-1	-1	-1	-1	-1	-1	-1	-1	-1	-1	-1	-1	-1	-1	-1	-1	-1	-1	1	6mer_off.indel	1
chrUnJH121311	98821	98896	c_bta-let-7a_1764	2	-	bta-let-7a	AAATATATCTGTGGATAACTGTCACAATTAATTACTATACAACCTTAATATTTCCTTCATGTGGAAACTGATTGC	CTACCTCA	TACCTCA	CTACCTC	TACCTC	CTACCT	ACCTCA	CTACC	TACCT	ACCTC	-1	-1	-1	-1	-1	-1	-1	-1	-1	-1	-1	-1	-1	-1	-1	-1	40	-1	1	6mer_off.mm	40
chr2	34760920	34760995	c_bta-let-7a_329	2	+	bta-let-7a	ATGGCCAATACCTACTCAACCTCCTACCTCTTGCCTTCAGTGTTTCTTCTCTTCCTTAACTCTTCTGATTTGCAA	CTACCTCA	TACCTCA	CTACCTC	TACCTC	CTACCT	ACCTCA	CTACC	TACCT	ACCTC	-1	-1	24	25	24	24	2	25	3	-1	24	17	3	9	19	9	8	5	6	7merA1	24
chr18	44310795	44310870	c_bta-let-7a_277	1	+	bta-let-7a	AATATTAACTATATAAACTTCTTGTCCTTTTCACGTCGACATTGGATCACATGGTCACCTGCCTCATGGAAATGC	CTACCTCA	TACCTCA	CTACCTC	TACCTC	CTACCT	ACCTCA	CTACC	TACCT	ACCTC	-1	-1	-1	-1	-1	59	1	60	1	-1	-1	59	1	-1	-1	60	59	1	2	8mer.mm	59
chr16	69978290	69978365	c_bta-let-7a_1196	1	-	bta-let-7a	CACTCCACTTCCATAAGCATTAAGGTCCAGCAGTTTCTGCTTCCATGCTCTTGGGAGCTCTGAGCTGCTATGGGA	CTACCTCA	TACCTCA	CTACCTC	TACCTC	CTACCT	ACCTCA	CTACC	TACCT	ACCTC	-1	-1	-1	-1	-1	-1	-1	-1	-1	-1	-1	-1	-1	-1	-1	-1	-1	-1	-1	NA	NA
chr15	27820179	27820254	c_bta-let-7a_1158	1	-	bta-let-7a	CCATGGCGGTGCCTTCTCCAGGCTGGGTCGCCTCACCCAAGACAGCCATGCCCAGCCCTGGAGTCCCCCAGAACA	CTACCTCA	TACCTCA	CTACCTC	TACCTC	CTACCT	ACCTCA	CTACC	TACCT	ACCTC	-1	-1	-1	-1	-1	-1	-1	-1	-1	-1	-1	-1	-1	-1	-1	-1	-1	-1	-1	NA	NA
chr2	30566407	30566482	c_bta-let-7a_1282	2	-	bta-let-7a	TTGTGCATAACATTCTAAAATGAAGACATTTCAAGCTATACAAATTACCTCCAGGTTTCCATAATGTATAGGAAG	CTACCTCA	TACCTCA	CTACCTC	TACCTC	CTACCT	ACCTCA	CTACC	TACCT	ACCTC	-1	-1	-1	46	-1	-1	-1	46	1	-1	-1	45	1	46	47	46	45	1	1	6mer	46
chr2	37756310	37756385	c_bta-let-7a_1283	1	-	bta-let-7a	AAAACCAGCAACGGGATCATGATTCAAAAAGACCTAAACTTTCTTGTACAAACTGTACATCTACCTCAACTGGAA	CTACCTCA	TACCTCA	CTACCTC	TACCTC	CTACCT	ACCTCA	CTACC	TACCT	ACCTC	61	62	61	62	61	61	1	62	1	63	61	61	1	62	63	56	61	2	1	8mer	61
chr15	32737340	32737415	c_bta-let-7a_1161	1	-	bta-let-7a	TGTCCTTTTTAAAAGTCTTCCTAAATAAAAGCTTGATACTACCTATCTGCCCTCTTACTGACATTCATATTAAAG	CTACCTCA	TACCTCA	CTACCTC	TACCTC	CTACCT	ACCTCA	CTACC	TACCT	ACCTC	-1	-1	-1	-1	39	-1	1	-1	1	-1	39	39	1	40	-1	40	17	1	3	6mer_off	39
chr21	33943192	33943267	c_bta-let-7a_1351	1	-	bta-let-7a	GAGACTGTCTCCTCAAGTTCTCACTGTGAGTGAAGCAACCTGATTGGGGGTGGGGGGAGCTGCCCTGCTACGGGA	CTACCTCA	TACCTCA	CTACCTC	TACCTC	CTACCT	ACCTCA	CTACC	TACCT	ACCTC	-1	-1	-1	-1	-1	-1	1	-1	1	-1	-1	-1	1	-1	-1	-1	36	1	2	8mer.indel	1
chr3	99521453	99521528	c_bta-let-7a_1504	1	-	bta-let-7a	TCATCCTGAAGAAGCGAGAAGACTTATAACCACTTTCCCTCCTCACCCCCATCCCCTCCCCTGACCGTGCATGAG	CTACCTCA	TACCTCA	CTACCTC	TACCTC	CTACCT	ACCTCA	CTACC	TACCT	ACCTC	-1	-1	-1	-1	-1	-1	1	-1	1	-1	-1	-1	1	-1	-1	36	-1	2	1	8mer.indel	1
chr11	18962608	18962683	c_bta-let-7a_1064	1	-	bta-let-7a	CCAGGAAGGACTCTGAGTCAGAATGATTGGCTAAAGACAACCCAGTAACTAATCCCATCACCATACAACCTGAGA	CTACCTCA	TACCTCA	CTACCTC	TACCTC	CTACCT	ACCTCA	CTACC	TACCT	ACCTC	-1	-1	-1	-1	-1	-1	-1	-1	-1	-1	-1	-1	-1	-1	-1	-1	66	-1	1	6mer_off.mm	66
chr2	49613133	49613208	c_bta-let-7a_1289	1	-	bta-let-7a	TATCACAAAAACTTACTGCTCCTACTGCTTATCTTCAAGTGTTACCACTGCACAAAGACCTCTTCCACATTGCTG	CTACCTCA	TACCTCA	CTACCTC	TACCTC	CTACCT	ACCTCA	CTACC	TACCT	ACCTC	-1	-1	-1	-1	-1	-1	-1	-1	-1	-1	-1	-1	-1	-1	58	43	-1	2	2	5mer_3	58
chr29	45711786	45711861	c_bta-let-7a_1479	4	-	bta-let-7a	CAACCCTACCCCTGACAGAAGATGATACTCTACCAGCCTAGAACACTAACTCACCCAGCCCCACTGCCAGCAGCA	CTACCTCA	TACCTCA	CTACCTC	TACCTC	CTACCT	ACCTCA	CTACC	TACCT	ACCTC	-1	-1	-1	-1	-1	46	1	47	1	-1	6	6	2	-1	-1	7	6	3	3	8mer.mm	46
chr22	45976567	45976642	c_bta-let-7a_404	1	+	bta-let-7a	GACATCTGTCACCCCATTGATCGCCAGGGTTGATTCGGCTGATCTGGCTGGCTAGGCGGGTGTCCCCTTCCTCCC	CTACCTCA	TACCTCA	CTACCTC	TACCTC	CTACCT	ACCTCA	CTACC	TACCT	ACCTC	-1	-1	-1	-1	-1	-1	-1	-1	-1	-1	-1	67	1	-1	-1	68	67	1	1	7merA1.mm	67
chr15	73555190	73555265	c_bta-let-7a_222	1	+	bta-let-7a	CAACAGTTAACTACCTCAAAGAACTGGAGGTGAGGCAACTGGACAAGCAACACACACCTGGTACTTGGTACATTT	CTACCTCA	TACCTCA	CTACCTC	TACCTC	CTACCT	ACCTCA	CTACC	TACCT	ACCTC	11	12	11	12	11	11	1	12	1	13	11	11	1	12	13	12	11	1	2	8mer	11
chr21	57247436	57247511	c_bta-let-7a_1356	1	-	bta-let-7a	GATGGACCCACATGTACCCTTCGCCCAACCTCAACAAACATCTCATGGCCAGTCTTGTTTTACCTATACCCTACC	CTACCTCA	TACCTCA	CTACCTC	TACCTC	CTACCT	ACCTCA	CTACC	TACCT	ACCTC	-1	-1	-1	-1	-1	26	1	27	2	28	71	26	1	61	28	27	26	4	3	8mer.mm	26
chr15	50696891	50696966	c_bta-let-7a_215	1	+	bta-let-7a	GGCCAAGCAGATCCACGCTGTGCGCTACCTCGAGTGCTCGGCCCTGCAGCAGGACGGCGTCAAGGAAGTGTTTGC	CTACCTCA	TACCTCA	CTACCTC	TACCTC	CTACCT	ACCTCA	CTACC	TACCT	ACCTC	-1	-1	25	26	25	25	1	26	1	-1	25	25	1	26	27	26	25	1	1	7merA1	25
chr8	88146281	88146356	c_bta-let-7a_1721	1	-	bta-let-7a	CAAATTTTTCTTACCTCTTAGATTTACCTTCTATGATGGGCCTCCTTTTGCAACTGGACTGCCTCACTATGGACA	CTACCTCA	TACCTCA	CTACCTC	TACCTC	CTACCT	ACCTCA	CTACC	TACCT	ACCTC	-1	-1	-1	12	-1	59	1	12	2	-1	-1	11	2	12	13	12	11	3	4	6mer	12
chr10	19643583	19643658	c_bta-let-7a_57	1	+	bta-let-7a	TTTGTTCCATACTCCCTCAACCTATCCTCTCCTTCTGGGAGTCCAGTTACATGTATATTAGGTTATTTGATTTTA	CTACCTCA	TACCTCA	CTACCTC	TACCTC	CTACCT	ACCTCA	CTACC	TACCT	ACCTC	-1	-1	-1	-1	-1	12	1	13	1	-1	-1	12	2	-1	-1	13	12	3	4	8mer.mm	12
chr10	21951053	21951128	c_bta-let-7a_58	1	+	bta-let-7a	CATCTATTATCTACCTCTTGTAAGTGTCCCATAGTTAACTTGTGATTACATTGTAACTCATGCTACATTCCTCAG	CTACCTCA	TACCTCA	CTACCTC	TACCTC	CTACCT	ACCTCA	CTACC	TACCT	ACCTC	-1	-1	11	12	11	11	1	12	3	-1	11	11	1	12	13	12	11	3	2	7merA1	11
chrUnJH121394	188011	188086	c_bta-let-7a_882	1	+	bta-let-7a	TACAGCCTTGACGTACTCCTTTTCCTATTTGGAACTAGTCTGTTGTTCGATGCCCAGTTCTAACTGTTGCTTCCT	CTACCTCA	TACCTCA	CTACCTC	TACCTC	CTACCT	ACCTCA	CTACC	TACCT	ACCTC	-1	-1	-1	-1	-1	-1	-1	-1	-1	-1	-1	-1	-1	-1	-1	-1	60	1	3	6mer_off.mm	60
chr10	46381228	46381303	c_bta-let-7a_1030	1	-	bta-let-7a	AAGTTTATACAAGCTCCACAATTCTCATAATCAATCCCTGTCACCATAGAAACCTTTTATCAGACTGAAGGTGAC	CTACCTCA	TACCTCA	CTACCTC	TACCTC	CTACCT	ACCTCA	CTACC	TACCT	ACCTC	-1	-1	-1	-1	-1	-1	-1	-1	-1	-1	-1	-1	-1	-1	-1	-1	-1	-1	-1	NA	NA
chr10	47007277	47007352	c_bta-let-7a_1031	1	-	bta-let-7a	GGATTGGTGCTACTTTAAACAAAAGGTCCCACTATGGTCTCTCCTTAAATATTGTACGATTTAGAAGTCTGTCCA	CTACCTCA	TACCTCA	CTACCTC	TACCTC	CTACCT	ACCTCA	CTACC	TACCT	ACCTC	-1	-1	-1	-1	-1	-1	-1	-1	-1	-1	-1	-1	-1	-1	-1	-1	10	-1	2	6mer_off.mm	10
chr10	47025521	47025596	c_bta-let-7a_1032	1	-	bta-let-7a	ACTGCCCAGGTATTGTGATGAAAACAACCTTAGAAAATACCTGAATAAGCCTCAGAACTCAGAGAATACATACCA	CTACCTCA	TACCTCA	CTACCTC	TACCTC	CTACCT	ACCTCA	CTACC	TACCT	ACCTC	-1	-1	-1	-1	-1	-1	-1	38	1	-1	-1	-1	-1	38	-1	38	25	1	2	7merm8.mm	38
chr17	1039649	1039724	c_bta-let-7a_1202	1	-	bta-let-7a	GAGCAACCATTGATTCATAGAAAAATCAAGAGAATTCCAGAAAAACATCTACCTCTCCTTCATTGACTACACTAA	CTACCTCA	TACCTCA	CTACCTC	TACCTC	CTACCT	ACCTCA	CTACC	TACCT	ACCTC	-1	-1	49	50	49	49	1	50	1	-1	49	49	1	50	51	50	49	1	3	7merA1	49
chr10	78562642	78562717	c_bta-let-7a_75	1	+	bta-let-7a	GGCACAGAAGTACTGTGTCCTCGTCCTGGGCTTGGGAATGCCCGATAAGCATCACATGAGCTGCGGAAAGTAAGC	CTACCTCA	TACCTCA	CTACCTC	TACCTC	CTACCT	ACCTCA	CTACC	TACCT	ACCTC	-1	-1	-1	-1	-1	-1	-1	-1	-1	-1	-1	-1	-1	-1	-1	-1	-1	1	-1	6mer.indel	1
chr10	55073766	55073841	c_bta-let-7a_68	1	+	bta-let-7a	ATTCTGGACTGTGTAATGAAGATCACCTCTCTTACTTCAAGTTTATTGGTCGGGTAGCTGGGATGGCAGTGTATC	CTACCTCA	TACCTCA	CTACCTC	TACCTC	CTACCT	ACCTCA	CTACC	TACCT	ACCTC	-1	-1	-1	-1	-1	-1	-1	33	1	-1	-1	-1	1	-1	25	24	-1	2	1	7merm8.mm	33
chr4	53403673	53403748	c_bta-let-7a_1531	1	-	bta-let-7a	GGTGTTAATTCCATCATGAGAACTTCACTCTCATGACCTACTTACCTCCCAAAGGCCCCATCTCCAAATACCATC	CTACCTCA	TACCTCA	CTACCTC	TACCTC	CTACCT	ACCTCA	CTACC	TACCT	ACCTC	-1	-1	-1	43	-1	-1	-1	43	1	-1	-1	42	1	43	44	43	38	2	2	6mer	43
chr8	50048924	50048999	c_bta-let-7a_1707	1	-	bta-let-7a	TTCTCTATCAAGAGCAACAGCTAACAGCCTGTCCTTTTGTGCCCAAAAGAAACTGCAGAGCGGCTCTGTGACTAT	CTACCTCA	TACCTCA	CTACCTC	TACCTC	CTACCT	ACCTCA	CTACC	TACCT	ACCTC	-1	-1	-1	-1	-1	-1	-1	-1	-1	-1	-1	-1	-1	-1	-1	-1	-1	-1	-1	NA	NA
chr19	52343455	52343530	c_bta-let-7a_316	1	+	bta-let-7a	CTGCGTGTGGCCCCCGAGGAGCACCCCGTGCTGCTGACGGAGGCCCCTCTGAACCCCAAGGCCAACCGTGAGAAG	CTACCTCA	TACCTCA	CTACCTC	TACCTC	CTACCT	ACCTCA	CTACC	TACCT	ACCTC	-1	-1	-1	-1	-1	-1	-1	-1	-1	-1	-1	-1	-1	-1	-1	-1	-1	-1	-1	NA	NA
chr3	2543358	2543433	c_bta-let-7a_529	1	+	bta-let-7a	ATAATGCCTATACTACAGTCTGCTTTTCCATACCTCCTGTGCTGTGCTTAGAAACAGAACCGATTACTACTATTA	CTACCTCA	TACCTCA	CTACCTC	TACCTC	CTACCT	ACCTCA	CTACC	TACCT	ACCTC	-1	-1	-1	31	-1	-1	-1	31	1	-1	-1	30	1	31	32	31	30	1	3	6mer	31
chr3	15598656	15598731	c_bta-let-7a_530	1	+	bta-let-7a	AGCTCAGCACTACCTCATGCGAGCAAATATCACAGCCATCCGCAGAGTCCGGAAGACAGATAATAATCGCATTGC	CTACCTCA	TACCTCA	CTACCTC	TACCTC	CTACCT	ACCTCA	CTACC	TACCT	ACCTC	10	11	10	11	10	10	1	11	1	12	10	10	1	11	12	11	10	1	1	8mer	10
chr2	73071547	73071622	c_bta-let-7a_333	1	+	bta-let-7a	TACGGCCTTGACGTACTCCTTTTCCTATTTGGAACCAGTCTGTTGTTCCATGTCCAGTTCTAACTGTTCCTGAAA	CTACCTCA	TACCTCA	CTACCTC	TACCTC	CTACCT	ACCTCA	CTACC	TACCT	ACCTC	-1	-1	-1	-1	-1	-1	-1	-1	-1	-1	-1	-1	-1	-1	-1	-1	60	1	2	6mer_off.mm	60
chr3	29610227	29610302	c_bta-let-7a_1491	1	-	bta-let-7a	GCATTTCAAATTTGAGTATGCAGACACATGCAGCTCGCCTGAGAACATTTATGTACTGGCCATCTACTGTATCAG	CTACCTCA	TACCTCA	CTACCTC	TACCTC	CTACCT	ACCTCA	CTACC	TACCT	ACCTC	-1	-1	-1	-1	-1	-1	-1	-1	-1	-1	-1	-1	-1	-1	-1	-1	-1	-1	1	6mer_off.indel	1
chr3	26995077	26995152	c_bta-let-7a_538	1	+	bta-let-7a	ACCACCTGACCTGCCTCTTGAGAAACCTGTATGCAAGTCAGGAAGCAACAGTTAGTACTGGACATAAAACAACAG	CTACCTCA	TACCTCA	CTACCTC	TACCTC	CTACCT	ACCTCA	CTACC	TACCT	ACCTC	-1	-1	-1	-1	-1	-1	-1	-1	-1	-1	-1	11	1	-1	-1	12	2	1	3	7merA1.mm	11
chr3	34872309	34872384	c_bta-let-7a_540	1	+	bta-let-7a	GCCTATTAAAGATAATGCTTTGGTTATGTTTAATGGGAAAGTCTATCTCTTGGCTAAAAAGGGGACAGATGTTTT	CTACCTCA	TACCTCA	CTACCTC	TACCTC	CTACCT	ACCTCA	CTACC	TACCT	ACCTC	-1	-1	-1	-1	-1	-1	-1	-1	-1	-1	-1	43	1	-1	-1	44	43	1	1	7merA1.mm	43
chr21	65333560	65333635	c_bta-let-7a_1360	1	-	bta-let-7a	ATCAGTTTTCCTGCCATCCAGGCCGCTCCCTCCTTCAGCAACTCATTCCCTCAGATCTTCCGAGACCGGACGGAC	CTACCTCA	TACCTCA	CTACCTC	TACCTC	CTACCT	ACCTCA	CTACC	TACCT	ACCTC	-1	-1	-1	-1	-1	-1	-1	47	1	-1	-1	26	1	-1	-1	27	26	2	2	7merm8.mm	47
chr25	37876935	37877010	c_bta-let-7a_461	1	+	bta-let-7a	TCTGGGCCTGGCCCTGCCCGGCCGCGGCCCCACCCGCCTGGCCCTCCTCTCGGGCCACTACCTCTACTACCACTA	CTACCTCA	TACCTCA	CTACCTC	TACCTC	CTACCT	ACCTCA	CTACC	TACCT	ACCTC	-1	-1	58	59	58	58	1	59	1	-1	58	58	3	59	60	59	58	3	4	7merA1	58
chr28	12687309	12687384	c_bta-let-7a_497	1	+	bta-let-7a	TTACTTAACCCACATCTCTACCTCAGTTTCCCCTTCTGTGCAATTAATGGTGCTCATAGTGTCAGTCTCTAGGGG	CTACCTCA	TACCTCA	CTACCTC	TACCTC	CTACCT	ACCTCA	CTACC	TACCT	ACCTC	18	19	18	19	18	18	1	19	1	20	18	18	1	19	20	19	18	1	1	8mer	18
chr21	20560012	20560087	c_bta-let-7a_1347	1	-	bta-let-7a	AGTATTTGGTGATTGGAAGACACTTTGCAACAAGAGAAAAAAAAAAAAGAAAAAAAAAAAAAAGAAGAAAAAAAA	CTACCTCA	TACCTCA	CTACCTC	TACCTC	CTACCT	ACCTCA	CTACC	TACCT	ACCTC	-1	-1	-1	-1	-1	-1	-1	-1	-1	-1	-1	-1	-1	-1	-1	-1	-1	-1	-1	NA	NA
chrUnAAFC03097346	1787	1862	c_bta-let-7a_867	1	+	bta-let-7a	ATACAACCTTGGCGTACTCCTTTTCCTATTTGGAACCAGTCTGCTGTTCCATATCCAGTTCTAACTAATGCTTCT	CTACCTCA	TACCTCA	CTACCTC	TACCTC	CTACCT	ACCTCA	CTACC	TACCT	ACCTC	-1	-1	-1	-1	-1	-1	-1	-1	-1	-1	-1	-1	-1	-1	-1	-1	4	1	3	6mer_off.mm	4
chr2	140885432	140885507	c_bta-let-7a_1313	1	-	bta-let-7a	ATTTTCACTGCAAACTTTTATTTAAAGAGGATTGTCCTTCACGGCCACATAACTACCCTCCGTGACTACCACTTC	CTACCTCA	TACCTCA	CTACCTC	TACCTC	CTACCT	ACCTCA	CTACC	TACCT	ACCTC	-1	-1	-1	-1	-1	-1	-1	-1	-1	-1	53	66	2	-1	-1	67	53	2	2	5mer_1	53
chr3	112152626	112152701	c_bta-let-7a_1512	1	-	bta-let-7a	TTCCTCTACCTTTCTGCTCTTAAACTGCTTCTCTGCTTTGAGAAGCACAGCTACCTGCCTTCACTGAAATATACC	CTACCTCA	TACCTCA	CTACCTC	TACCTC	CTACCT	ACCTCA	CTACC	TACCT	ACCTC	-1	-1	-1	-1	6	-1	-1	-1	-1	-1	6	6	2	7	-1	1	6	3	3	6mer_off	6
chr22	28813250	28813325	c_bta-let-7a_397	1	+	bta-let-7a	AGAGCTGTAGCCACTAAGCCACCCCTCCTCCTGCTCACCCAGTTCCTGGTTGCCCCCTTCTACTTTCTGTTTCTA	CTACCTCA	TACCTCA	CTACCTC	TACCTC	CTACCT	ACCTCA	CTACC	TACCT	ACCTC	-1	-1	-1	-1	-1	-1	-1	-1	-1	-1	-1	-1	1	-1	-1	-1	60	1	3	7merA1.indel	1
chrUnAAFC02129146	12104	12179	c_bta-let-7a_1748	1	-	bta-let-7a	GACCCCATGGACTGCAGCCCACCAGGCTCCTCGGTCCATGGGATTTTCCAGGCAAGAGTACTGGAGTGGGGTGCC	CTACCTCA	TACCTCA	CTACCTC	TACCTC	CTACCT	ACCTCA	CTACC	TACCT	ACCTC	-1	-1	-1	-1	-1	-1	-1	-1	-1	-1	-1	-1	1	-1	-1	-1	-1	1	1	7merA1.indel	1
chr4	44726640	44726715	c_bta-let-7a_1529	1	-	bta-let-7a	GCACAATTTCATTCATTTTTATGACTAATATTCCATTGTTACATGTGTACCACATCTTCTTTATCCATTCCTCTG	CTACCTCA	TACCTCA	CTACCTC	TACCTC	CTACCT	ACCTCA	CTACC	TACCT	ACCTC	-1	-1	-1	-1	-1	-1	-1	48	1	-1	-1	-1	-1	-1	-1	48	-1	2	-1	7merm8.mm	48
chr4	53947027	53947102	c_bta-let-7a_1532	1	-	bta-let-7a	TATTTTTTTTTTTAATCTGCTCTACCTCTCACTATCCTCTTTGTAAGCTGATGACCTCCATTTGTGGCCTTGAAT	CTACCTCA	TACCTCA	CTACCTC	TACCTC	CTACCT	ACCTCA	CTACC	TACCT	ACCTC	-1	-1	22	23	22	22	1	23	1	-1	22	22	2	23	24	23	22	3	2	7merA1	22
chr5	27790401	27790476	c_bta-let-7a_613	1	+	bta-let-7a	TTAATAACTTTATTTACAAACTACCTCCTAAGACGTTGCTTTCCAAATTGTCTCAGTTTCATCTGTTTTGTGTTG	CTACCTCA	TACCTCA	CTACCTC	TACCTC	CTACCT	ACCTCA	CTACC	TACCT	ACCTC	-1	-1	21	22	21	21	1	22	1	-1	21	21	1	22	23	22	21	1	2	7merA1	21
chr14	34275943	34276018	c_bta-let-7a_1139	1	-	bta-let-7a	TTGTGTCTGACTCTTTTGCGACCCATGGACTGTAGCCCACCAGGCTCCTACATCCATGAGCTTTCCCAGGCAAGA	CTACCTCA	TACCTCA	CTACCTC	TACCTC	CTACCT	ACCTCA	CTACC	TACCT	ACCTC	-1	-1	-1	-1	-1	-1	-1	-1	-1	-1	-1	48	1	-1	-1	49	48	1	2	7merA1.mm	48
chrUnJH122065	26378	26453	c_bta-let-7a_1792	1	-	bta-let-7a	CAGTGGCTGGAAGCGGAGATCATTCCAGACGGCTGGTTCTCCAAAGGCAGCAACTACAGTGAAATCCTAGACAAG	CTACCTCA	TACCTCA	CTACCTC	TACCTC	CTACCT	ACCTCA	CTACC	TACCT	ACCTC	-1	-1	-1	-1	-1	-1	-1	-1	-1	-1	-1	-1	-1	-1	-1	-1	-1	-1	-1	NA	NA
chr5	60124206	60124281	c_bta-let-7a_1590	1	-	bta-let-7a	GGACCTTGCCCCTCCCTCTGAGTCTGGGACAACCTCCACCTTCTCCATTGCTTAGCCACAGTTTATTTGGCGTGC	CTACCTCA	TACCTCA	CTACCTC	TACCTC	CTACCT	ACCTCA	CTACC	TACCT	ACCTC	-1	-1	-1	-1	-1	-1	-1	-1	-1	-1	-1	12	2	-1	32	13	12	2	3	7merA1.mm	12
chrUnAAFC02138138	19716	19791	c_bta-let-7a_1749	1	-	bta-let-7a	AAAAGAAAGTATAACCACAATACCATCAGGTTGCTTTTATGTAAACCTCATTGAAGCTGTTTTTTGCAAGTAATT	CTACCTCA	TACCTCA	CTACCTC	TACCTC	CTACCT	ACCTCA	CTACC	TACCT	ACCTC	-1	-1	-1	-1	-1	-1	-1	44	2	45	-1	-1	-1	-1	45	44	-1	2	-1	7merm8.mm	44
chr5	61339452	61339527	c_bta-let-7a_1593	1	-	bta-let-7a	GCAGATCTAAGGGACCTGGATCGATTAGCAGAATGCCAAGAACAACAAGATCCTGGGCTAGGCCAACTGGCATCT	CTACCTCA	TACCTCA	CTACCTC	TACCTC	CTACCT	ACCTCA	CTACC	TACCT	ACCTC	-1	-1	-1	-1	-1	-1	-1	-1	-1	-1	-1	-1	-1	-1	-1	-1	-1	-1	-1	NA	NA
chr21	46669740	46669815	c_bta-let-7a_1354	1	-	bta-let-7a	ATTCAGTTTTTTGTGTTAAACAATACAACCTTAGTGTCCTGTATCCAGATCAGAGCTGAAGAGAGTATACCTGGA	CTACCTCA	TACCTCA	CTACCTC	TACCTC	CTACCT	ACCTCA	CTACC	TACCT	ACCTC	-1	-1	-1	-1	-1	-1	-1	-1	-1	-1	-1	-1	-1	68	-1	68	26	1	2	5mer_2	68
chrUnJH123284	8513	8588	c_bta-let-7a_910	1	+	bta-let-7a	TACAGGCACACCTCAAGAAACAAGAAAAAAGTCAAATAAATAACCTAACTCTACACCTAAAGCAACTAGAAAAGG	CTACCTCA	TACCTCA	CTACCTC	TACCTC	CTACCT	ACCTCA	CTACC	TACCT	ACCTC	-1	-1	-1	-1	-1	-1	1	9	1	10	-1	45	2	-1	10	9	45	2	3	8mer.indel	1
chr5	33526077	33526152	c_bta-let-7a_1575	1	-	bta-let-7a	AGGTTTCCACAGCTGTCGTTGAGCCCTACAACTCTATCCTCACCACCCACACCACCCTGGAGCACTCTGATTGTG	CTACCTCA	TACCTCA	CTACCTC	TACCTC	CTACCT	ACCTCA	CTACC	TACCT	ACCTC	-1	-1	-1	-1	-1	-1	1	-1	1	-1	-1	-1	1	-1	-1	-1	-1	1	1	8mer.indel	1
chr5	61150931	61151006	c_bta-let-7a_1592	1	-	bta-let-7a	CTTACTTTGGCAACCAGTCTTTACTTCCACCCCTTACCTCCAACTTCTGCCTCATTCCCAATTGTGATTTAAACC	CTACCTCA	TACCTCA	CTACCTC	TACCTC	CTACCT	ACCTCA	CTACC	TACCT	ACCTC	-1	-1	-1	35	-1	47	1	35	2	-1	-1	34	2	35	36	22	34	3	2	6mer	35
chr5	10480147	10480222	c_bta-let-7a_606	1	+	bta-let-7a	CGTATCTATCTCACTGCTGACAACCTCGTGCTCAACCTACAGGATGAAAGTTTCACCCGGTGAGAGACAGGGCCT	CTACCTCA	TACCTCA	CTACCTC	TACCTC	CTACCT	ACCTCA	CTACC	TACCT	ACCTC	-1	-1	-1	-1	-1	6	1	7	1	-1	-1	6	2	-1	23	7	6	2	3	8mer.mm	6
chr1	98786530	98786605	c_bta-let-7a_994	1	-	bta-let-7a	TGAACTTTTGTTTATGTTGTTAATAGTGTTGTGAAAATATTAATGTACTTGAGAAAAACTGATCCCATTGATGTA	CTACCTCA	TACCTCA	CTACCTC	TACCTC	CTACCT	ACCTCA	CTACC	TACCT	ACCTC	-1	-1	-1	-1	-1	-1	-1	-1	-1	-1	-1	-1	-1	-1	-1	-1	-1	-1	-1	NA	NA
chr14	21809908	21809983	c_bta-let-7a_1136	1	-	bta-let-7a	TCTTCTTTTTATCCTTCATAAAAGACCAAATATTGCCTCCTTGCCATGGACACCCACAGTCAATATATGCTGTAA	CTACCTCA	TACCTCA	CTACCTC	TACCTC	CTACCT	ACCTCA	CTACC	TACCT	ACCTC	-1	-1	-1	-1	-1	-1	-1	-1	-1	-1	-1	-1	-1	-1	-1	34	-1	1	1	6mer.mm	34
chr19	26309853	26309928	c_bta-let-7a_1253	1	-	bta-let-7a	AGTCACACCAAATAAAAATAACTGATAATTCTACTACTCAGAGATACCACTGCTAACATTTTGGTATGTACCTCT	CTACCTCA	TACCTCA	CTACCTC	TACCTC	CTACCT	ACCTCA	CTACC	TACCT	ACCTC	-1	-1	-1	69	-1	-1	1	69	2	-1	-1	68	2	69	70	45	68	3	3	6mer	69
chr5	53554398	53554473	c_bta-let-7a_1587	1	-	bta-let-7a	ACTTTGTATGAAAACCCTTTACGAAACAAGGACTTTCTGAACGACCTTCTCTATCTCTGACTTTCTCTGTTGACT	CTACCTCA	TACCTCA	CTACCTC	TACCTC	CTACCT	ACCTCA	CTACC	TACCT	ACCTC	-1	-1	-1	-1	-1	-1	-1	-1	-1	-1	-1	51	1	-1	-1	52	42	1	2	7merA1.mm	51
chr5	55008623	55008698	c_bta-let-7a_1588	1	-	bta-let-7a	TTTAACCTCCCAAGGGTCACCTGTCCTCCTCAGCCATTACTCCCTCTTCTATTCCAACCTCAAAGACTCTCACAC	CTACCTCA	TACCTCA	CTACCTC	TACCTC	CTACCT	ACCTCA	CTACC	TACCT	ACCTC	-1	-1	-1	-1	-1	55	2	56	2	57	-1	40	3	-1	5	4	40	6	4	8mer.mm	55
chrUnJH126334	14316	14391	c_bta-let-7a_933	6	+	bta-let-7a	TAATTTGACTCAACACGGGAAACCTCACCCGGCCCGGACACGGACAGGATTGACAGATTGATAGCTCTTTCTCGA	CTACCTCA	TACCTCA	CTACCTC	TACCTC	CTACCT	ACCTCA	CTACC	TACCT	ACCTC	-1	-1	-1	-1	-1	-1	-1	21	1	22	-1	-1	-1	-1	22	21	-1	2	-1	7merm8.mm	21
chr14	67764873	67764948	c_bta-let-7a_1143	1	-	bta-let-7a	CTCCTCTCATTCCACTTCCAACCCCTCCCATTATTCCAGTACTACCTCAGCAGTTTGTGCCCCCTACAAACATTA	CTACCTCA	TACCTCA	CTACCTC	TACCTC	CTACCT	ACCTCA	CTACC	TACCT	ACCTC	42	43	42	43	42	42	1	43	1	44	42	42	2	43	44	43	42	2	2	8mer	42
chrUnJH123339	10388	10463	c_bta-let-7a_911	1	+	bta-let-7a	TACAGCCTTGACGTACTCCTTTTCCTATTAGGAACCAGTCTGCTCTTCCATGTCCAGCTCTAACTGTTGATACAT	CTACCTCA	TACCTCA	CTACCTC	TACCTC	CTACCT	ACCTCA	CTACC	TACCT	ACCTC	-1	-1	-1	-1	-1	-1	-1	-1	-1	-1	-1	-1	-1	-1	-1	-1	60	1	2	6mer_off.mm	60
chr15	26284442	26284517	c_bta-let-7a_199	1	+	bta-let-7a	CCAGCTCGTGAGGAATGGAGCCAAGCTGAGCAGCCTTCCTCAGATCCCTACCCCAACCCTGCCTCCACCCCCATC	CTACCTCA	TACCTCA	CTACCTC	TACCTC	CTACCT	ACCTCA	CTACC	TACCT	ACCTC	-1	-1	-1	-1	-1	35	2	36	2	-1	48	35	3	-1	-1	36	35	3	3	8mer.mm	35
chr15	27400862	27400937	c_bta-let-7a_200	2	+	bta-let-7a	TTAACAACCTAATGCTGCCTCTTGTATCTGTGTCTGTATTCCACTTCTGTATTAAGTCTTCAGATTGTAAGTCTT	CTACCTCA	TACCTCA	CTACCTC	TACCTC	CTACCT	ACCTCA	CTACC	TACCT	ACCTC	-1	-1	-1	-1	-1	-1	-1	-1	-1	-1	-1	15	1	-1	-1	16	5	1	2	7merA1.mm	15
chr9	24227962	24228037	c_bta-let-7a_1729	1	-	bta-let-7a	ACAAGGAAGCATTTGTCCGCTCTCAGATGTATAGCACTGACTATGACCAGATTCTACCTGATTGTTATCCTTGGC	CTACCTCA	TACCTCA	CTACCTC	TACCTC	CTACCT	ACCTCA	CTACC	TACCT	ACCTC	-1	-1	-1	-1	54	54	1	55	1	-1	54	54	1	55	-1	55	54	1	1	6mer_off	54
chr12	84991067	84991142	c_bta-let-7a_143	3	+	bta-let-7a	TCTATGATGCTCTAGACAACCGAACCCTCGCTACCTATAGCTATAAAGAAGCTTTGAAGCTTGACGTGTATTGCT	CTACCTCA	TACCTCA	CTACCTC	TACCTC	CTACCT	ACCTCA	CTACC	TACCT	ACCTC	-1	-1	-1	-1	31	-1	1	-1	1	-1	31	31	1	32	-1	32	31	1	1	6mer_off	31
chr15	27574617	27574692	c_bta-let-7a_201	1	+	bta-let-7a	ACCCTCAACTCACCCTCAGTGTTTCAGTGTCACAGAGACGTTCTTTGGCAAACCAATGACACACCATAAAGGGAA	CTACCTCA	TACCTCA	CTACCTC	TACCTC	CTACCT	ACCTCA	CTACC	TACCT	ACCTC	-1	-1	-1	-1	-1	-1	-1	-1	-1	-1	-1	-1	-1	-1	-1	-1	-1	-1	-1	NA	NA
chrX	62048366	62048441	c_bta-let-7a_1834	1	-	bta-let-7a	GTACACACTGTTATCACTGATGAATGTTGGTATAAAAATACTAAATAAAATATTAGCAAACAATCTATTACCTCA	CTACCTCA	TACCTCA	CTACCTC	TACCTC	CTACCT	ACCTCA	CTACC	TACCT	ACCTC	-1	69	-1	69	-1	68	1	69	1	70	-1	68	1	69	70	69	68	1	1	7merm8	69
chr9	50526529	50526604	c_bta-let-7a_1733	1	-	bta-let-7a	CAGTCTGAATATTTTGTAGTAATGACAACCCAAAGCCTATATCCAGGAGTCTATTCTTTAATGAGTTAAGAATTC	CTACCTCA	TACCTCA	CTACCTC	TACCTC	CTACCT	ACCTCA	CTACC	TACCT	ACCTC	-1	-1	-1	-1	-1	-1	-1	-1	-1	-1	-1	-1	-1	-1	-1	-1	-1	-1	-1	NA	NA
chr9	67842372	67842447	c_bta-let-7a_1734	1	-	bta-let-7a	TGCTGTAAACAGTGGCACCGTGTAGCATGTTTGACTTTTTAAATGTTTCGTATACAACCTACAAACTACCATAAT	CTACCTCA	TACCTCA	CTACCTC	TACCTC	CTACCT	ACCTCA	CTACC	TACCT	ACCTC	-1	-1	-1	-1	-1	-1	-1	-1	-1	-1	66	-1	-1	-1	-1	-1	55	-1	2	5mer_1	66
chrUnJH123349	1509	1584	c_bta-let-7a_1812	1	-	bta-let-7a	GTGCTGGGTCTTCACTGCTTGCTGACTTTTCTCTAGTCGCTGAGAGCAGGGGCTGCTTTCTAGGAGGGTGAGCTT	CTACCTCA	TACCTCA	CTACCTC	TACCTC	CTACCT	ACCTCA	CTACC	TACCT	ACCTC	-1	-1	-1	-1	-1	-1	-1	-1	-1	-1	-1	-1	-1	-1	-1	-1	-1	-1	-1	NA	NA
chr18	49584730	49584805	c_bta-let-7a_282	1	+	bta-let-7a	CACGGCCATTTGGTCTCAGCATCCCTGGCCCTGCCATTGCGAGTACGTGTTATTTATTACCTGGAGGCCTGTCCT	CTACCTCA	TACCTCA	CTACCTC	TACCTC	CTACCT	ACCTCA	CTACC	TACCT	ACCTC	-1	-1	-1	-1	-1	-1	-1	-1	-1	-1	-1	-1	-1	58	-1	58	57	1	1	5mer_2	58
chr11	98743207	98743282	c_bta-let-7a_1089	1	-	bta-let-7a	TTTTGGGGGGAGTAGATGTTACTGGACCTCACCTCTACAGCATCTATCCTCATGGATCAACTGATAAGTTGCCTT	CTACCTCA	TACCTCA	CTACCTC	TACCTC	CTACCT	ACCTCA	CTACC	TACCT	ACCTC	-1	-1	-1	-1	-1	-1	1	25	2	26	-1	-1	2	-1	26	25	-1	3	2	8mer.indel	1
chr8	61771982	61772057	c_bta-let-7a_1710	1	-	bta-let-7a	CAATGCTGCCCAAGCCCTCCCTTTCCCCTACCCAACCTGGGCAGGAGGGTGAAGGGCTGCAGTTGCTGGGTGTTT	CTACCTCA	TACCTCA	CTACCTC	TACCTC	CTACCT	ACCTCA	CTACC	TACCT	ACCTC	-1	-1	-1	-1	-1	-1	1	-1	1	-1	28	-1	1	-1	-1	-1	17	1	3	8mer.indel	1
chrUnAAFC03111920	378	453	c_bta-let-7a_868	1	+	bta-let-7a	TACGGCCATACCACCCTGAACGCGCCCGATCTCGTCTGATCTCGGAAGCTAAGCAGGGTCGGGCCTGGTTAGTAC	CTACCTCA	TACCTCA	CTACCTC	TACCTC	CTACCT	ACCTCA	CTACC	TACCT	ACCTC	-1	-1	-1	-1	-1	-1	-1	-1	-1	-1	-1	-1	-1	-1	-1	9	-1	1	-1	6mer.mm	9
chr18	18583521	18583596	c_bta-let-7a_1223	1	-	bta-let-7a	TCCTCACCAGCTTTTGCAATAAGCAGTCTGTTGAGTCCTGCATCTAATCCACTTCTACCTCAGCCGGCCCCCGCT	CTACCTCA	TACCTCA	CTACCTC	TACCTC	CTACCT	ACCTCA	CTACC	TACCT	ACCTC	55	56	55	56	55	55	1	56	2	57	55	55	1	56	57	56	55	2	1	8mer	55
chr19	28686891	28686966	c_bta-let-7a_1254	1	-	bta-let-7a	TGGCAGCAAGCGGCTGGGCATCGACGGTGACCGGGAGGCCGTCCCGCTAACACTACAGATTATCTACAGCAAGGT	CTACCTCA	TACCTCA	CTACCTC	TACCTC	CTACCT	ACCTCA	CTACC	TACCT	ACCTC	-1	-1	-1	-1	-1	-1	-1	-1	-1	-1	-1	-1	-1	-1	-1	-1	-1	-1	-1	NA	NA
chr9	70884542	70884617	c_bta-let-7a_1736	1	-	bta-let-7a	CTCTTTACATCTCTAATTAATATCTAATTGAAGCTATTGTATCCTGACCCTCGCCGACGCCATCCCCGCTTCGAA	CTACCTCA	TACCTCA	CTACCTC	TACCTC	CTACCT	ACCTCA	CTACC	TACCT	ACCTC	-1	-1	-1	-1	-1	-1	-1	-1	-1	-1	-1	-1	-1	-1	-1	6	-1	1	-1	6mer.mm	6
chr17	14095361	14095436	c_bta-let-7a_1205	1	-	bta-let-7a	TTTTTGTGCATAACATTCTAAAATGAAGACATTTCAAGCTATACAAATTACCTCCAGGTTTCCATAATGTATAGG	CTACCTCA	TACCTCA	CTACCTC	TACCTC	CTACCT	ACCTCA	CTACC	TACCT	ACCTC	-1	-1	-1	49	-1	-1	-1	49	1	-1	-1	48	1	49	50	49	48	1	1	6mer	49
chrM	931	1006	c_bta-let-7a_787	1	+	bta-let-7a	CTTAAAACTCAAAGGACTTGGCGGTGCTTTATATCCTTCTAGAGGAGCCTGTTCTATAATCGATAAACCCCGATA	CTACCTCA	TACCTCA	CTACCTC	TACCTC	CTACCT	ACCTCA	CTACC	TACCT	ACCTC	-1	-1	-1	-1	-1	-1	-1	-1	-1	-1	-1	-1	-1	-1	-1	-1	-1	-1	-1	NA	NA
chr15	33200168	33200243	c_bta-let-7a_205	1	+	bta-let-7a	TGCATATACGTTAAATAAGCAGGATGACAATATACTGCCTTGACGTACTCCTTTTCCTGTTTGGAACCAGTCTGT	CTACCTCA	TACCTCA	CTACCTC	TACCTC	CTACCT	ACCTCA	CTACC	TACCT	ACCTC	-1	-1	-1	-1	-1	-1	-1	-1	-1	-1	-1	-1	-1	-1	-1	-1	35	1	2	6mer_off.mm	35
chr12	82989612	82989687	c_bta-let-7a_141	1	+	bta-let-7a	TTATTCTTAACTTATTACCTCAAGACGCCGACCCCTAAATTGACTGCATTTTTTTTTTCCTTTAAAAAACAAACC	CTACCTCA	TACCTCA	CTACCTC	TACCTC	CTACCT	ACCTCA	CTACC	TACCT	ACCTC	-1	16	-1	16	-1	15	1	16	1	17	-1	15	1	16	17	16	15	1	1	7merm8	16
chr20	51361728	51361803	c_bta-let-7a_368	1	+	bta-let-7a	TTAAAGAAAAAAAAAAGGCACATTTCAGATATCATTGTTGTATAGAGGTTAACAAAACAAAACCAGAAATGTGTA	CTACCTCA	TACCTCA	CTACCTC	TACCTC	CTACCT	ACCTCA	CTACC	TACCT	ACCTC	-1	-1	-1	-1	-1	-1	-1	-1	-1	-1	-1	-1	-1	-1	-1	-1	-1	-1	-1	NA	NA
chrUnJH126334	13967	14042	c_bta-let-7a_931	3	+	bta-let-7a	TGTTGGTTTTCGGAACTGAGGCCATGATTAAGAGGGACGGCCGGGGGCATTCGTATTGCGCCGCTAGAGGTGAAA	CTACCTCA	TACCTCA	CTACCTC	TACCTC	CTACCT	ACCTCA	CTACC	TACCT	ACCTC	-1	-1	-1	-1	-1	-1	-1	-1	-1	-1	-1	-1	-1	-1	-1	-1	-1	-1	-1	NA	NA
chr11	50120020	50120095	c_bta-let-7a_1074	1	-	bta-let-7a	GCAGCAGTATTTTCTGTGAGTCTGGAGTTTAAAATTCCTATCTTACCTCCTCCTCCCTTTCTTTTTACAAATTCT	CTACCTCA	TACCTCA	CTACCTC	TACCTC	CTACCT	ACCTCA	CTACC	TACCT	ACCTC	-1	-1	-1	44	-1	-1	-1	44	1	-1	-1	43	3	44	45	44	38	3	5	6mer	44
chr5	50532490	50532565	c_bta-let-7a_635	1	+	bta-let-7a	GCCTGCCTCTATCTGTCTAAGGATTCATTACTATCTCACCACGCAAAATGGCCATCCGCCTTTACCAGTGCAGCA	CTACCTCA	TACCTCA	CTACCTC	TACCTC	CTACCT	ACCTCA	CTACC	TACCT	ACCTC	-1	-1	-1	-1	-1	31	1	32	1	-1	-1	3	2	-1	-1	4	3	2	3	8mer.mm	31
chr5	54805776	54805851	c_bta-let-7a_636	2	+	bta-let-7a	TTCATTTGTACCTACCGCCCTACCTCAGACTCTGCATATAAGCAATATCATGTTTCTCTGTCTGACTTAAGTTAA	CTACCTCA	TACCTCA	CTACCTC	TACCTC	CTACCT	ACCTCA	CTACC	TACCT	ACCTC	20	21	20	21	20	20	1	21	2	22	12	12	2	9	22	9	8	3	3	8mer	20
chr5	60404166	60404241	c_bta-let-7a_638	1	+	bta-let-7a	AACTCCAACCAGCAATACCGACCTCTGTCTCACCCGGTGGCATACAGCCCCCAGCGTGGTCAGCAGCTGCCTCAG	CTACCTCA	TACCTCA	CTACCTC	TACCTC	CTACCT	ACCTCA	CTACC	TACCT	ACCTC	-1	-1	-1	-1	-1	67	1	68	1	-1	-1	19	2	-1	21	20	19	2	2	8mer.mm	67
chr5	34077021	34077096	c_bta-let-7a_627	1	+	bta-let-7a	TCTAACCTATGTAAATTTCTGTAGTGGCTATCTTATGTAAGATAAAATAAAAAATTATTGTACATAGTTTCTATT	CTACCTCA	TACCTCA	CTACCTC	TACCTC	CTACCT	ACCTCA	CTACC	TACCT	ACCTC	-1	-1	-1	-1	-1	-1	-1	-1	-1	-1	-1	-1	-1	-1	-1	-1	28	-1	2	6mer_off.mm	28
chr17	75536668	75536743	c_bta-let-7a_1217	1	-	bta-let-7a	AAAAAAAAGCTTTCAACCCCAACCTATAACCTAACCTCAGAGACCTGCAAACATCTATGGAAGGTGTAACTTCGT	CTACCTCA	TACCTCA	CTACCTC	TACCTC	CTACCT	ACCTCA	CTACC	TACCT	ACCTC	-1	-1	-1	-1	-1	-1	1	33	1	34	-1	-1	1	-1	34	33	20	1	2	8mer.indel	1
chr5	60661922	60661997	c_bta-let-7a_639	1	+	bta-let-7a	ATTCGCACCTCAACCCTTCCTCTGTTTGGAGTCATGTTTGCTTCCTCTGCCACCAGCCACTCTTTTCTGCACTCT	CTACCTCA	TACCTCA	CTACCTC	TACCTC	CTACCT	ACCTCA	CTACC	TACCT	ACCTC	-1	-1	-1	-1	-1	-1	1	6	1	7	-1	16	3	-1	7	6	16	3	3	8mer.indel	1
chr5	35757957	35758032	c_bta-let-7a_628	1	+	bta-let-7a	CAAAGGCAAAATGTGATAAAACCCATTGATAATCTGCCTCATCTTGGATCAACTGTAAGTAAACCTGAATTTTTC	CTACCTCA	TACCTCA	CTACCTC	TACCTC	CTACCT	ACCTCA	CTACC	TACCT	ACCTC	-1	-1	-1	-1	-1	34	1	35	1	-1	-1	34	1	-1	-1	35	34	1	1	8mer.mm	34
chr6	77941543	77941618	c_bta-let-7a_1647	1	-	bta-let-7a	CAGGTGGAAAGCATTTATAGAACCTCAGAAAAACCAGACATTATTTGTGAATGATAATATAATATCCCATTTGTC	CTACCTCA	TACCTCA	CTACCTC	TACCTC	CTACCT	ACCTCA	CTACC	TACCT	ACCTC	-1	-1	-1	-1	-1	-1	-1	21	1	22	-1	-1	-1	-1	22	21	-1	1	-1	7merm8.mm	21
chr7	43821644	43821719	c_bta-let-7a_705	1	+	bta-let-7a	ACCGACAGCCTCAAGGACCGGAACTCTGACCTGGCATCTGCAGTTGTGAACTCCCCTGGAGGGTTGGGGACAAAG	CTACCTCA	TACCTCA	CTACCTC	TACCTC	CTACCT	ACCTCA	CTACC	TACCT	ACCTC	-1	-1	-1	-1	-1	-1	-1	-1	-1	-1	-1	-1	-1	-1	-1	-1	-1	-1	1	6mer_off.indel	1
chr7	49096268	49096343	c_bta-let-7a_708	1	+	bta-let-7a	GGTCAGTATTACAAACTCTCCAGCCACTCTTTTCTACGCTGCCTCAACACTGAAGGTTGACACAGGAAAGTCGCA	CTACCTCA	TACCTCA	CTACCTC	TACCTC	CTACCT	ACCTCA	CTACC	TACCT	ACCTC	-1	-1	-1	-1	-1	39	1	40	1	-1	-1	39	1	-1	-1	40	39	1	2	8mer.mm	39
chr6	89283358	89283433	c_bta-let-7a_1650	1	-	bta-let-7a	AAATTTTTTAAATACATAATAAATAAACAAATATAGCACTGTGTACATGTCAAAAGAATTGAAAAAAAAAAAAAA	CTACCTCA	TACCTCA	CTACCTC	TACCTC	CTACCT	ACCTCA	CTACC	TACCT	ACCTC	-1	-1	-1	-1	-1	-1	-1	-1	-1	-1	-1	-1	-1	-1	-1	-1	-1	-1	-1	NA	NA
chr22	21858465	21858540	c_bta-let-7a_1363	1	-	bta-let-7a	TAGTGTTTCTCTTCTGTTCAATAAAATGCCCGTTTGTCTTAAGGATATACTTTGAAGTGGAAAGGTACGTAGAAG	CTACCTCA	TACCTCA	CTACCTC	TACCTC	CTACCT	ACCTCA	CTACC	TACCT	ACCTC	-1	-1	-1	-1	-1	-1	-1	-1	-1	-1	-1	-1	-1	-1	-1	-1	-1	-1	-1	NA	NA
chr29	33559505	33559580	c_bta-let-7a_1468	1	-	bta-let-7a	AACTTCATATTACTTACGACTGGTTTTATTTTACAGACAGGAAGGGAGGAGATGAGAGACTATCTAGCCCAAGAT	CTACCTCA	TACCTCA	CTACCTC	TACCTC	CTACCT	ACCTCA	CTACC	TACCT	ACCTC	-1	-1	-1	-1	-1	-1	-1	-1	-1	-1	-1	-1	-1	-1	-1	-1	60	-1	1	6mer_off.mm	60
chr4	61178656	61178731	c_bta-let-7a_1534	1	-	bta-let-7a	TGGAGGAGCCTGGAAGGCTGCAGTCCATGGGGTCGCTAAGAGTCGGACACGACTGAGCTACCTCACTTTCACTTT	CTACCTCA	TACCTCA	CTACCTC	TACCTC	CTACCT	ACCTCA	CTACC	TACCT	ACCTC	58	59	58	59	58	58	1	59	1	60	58	58	1	59	60	59	58	1	1	8mer	58
chrM	9452	9527	c_bta-let-7a_825	7	+	bta-let-7a	GCCCTATTTATCACCATCACATTAGGAGTCTACTTCACACTACTACAAGCCTCAGAATACTATGAAGCACCTTTT	CTACCTCA	TACCTCA	CTACCTC	TACCTC	CTACCT	ACCTCA	CTACC	TACCT	ACCTC	-1	-1	-1	-1	-1	30	1	31	1	-1	-1	30	1	-1	-1	31	30	1	3	8mer.mm	30
chr8	65908502	65908577	c_bta-let-7a_1716	1	-	bta-let-7a	TGTGAGATCTTCCGTTTCTACAAGTTGATCACAACCAAAAGCCTCATCGAGCCCGTATCCATGATTGTACCCCGA	CTACCTCA	TACCTCA	CTACCTC	TACCTC	CTACCT	ACCTCA	CTACC	TACCT	ACCTC	-1	-1	-1	-1	-1	-1	-1	-1	-1	-1	-1	-1	-1	-1	-1	68	-1	1	-1	6mer.mm	68
chr27	28542360	28542435	c_bta-let-7a_489	1	+	bta-let-7a	TTGTATATTCTTACTCCTTTGTTGAAAATTGTTGTTGTTGTTTGGTTGCTAAGTCATGTCCTACCCTTTGCAACC	CTACCTCA	TACCTCA	CTACCTC	TACCTC	CTACCT	ACCTCA	CTACC	TACCT	ACCTC	-1	-1	-1	-1	-1	-1	-1	-1	-1	-1	61	-1	1	-1	-1	-1	61	2	2	5mer_1	61
chr4	94268867	94268942	c_bta-let-7a_1544	1	-	bta-let-7a	CTGACTGAAACTTTCTTAGAACGGTGCCACATGAGCCTAAGGCTCTTCTTGCCCAACCTCCCTCTCCTTTTCTAG	CTACCTCA	TACCTCA	CTACCTC	TACCTC	CTACCT	ACCTCA	CTACC	TACCT	ACCTC	-1	-1	-1	-1	-1	-1	-1	-1	-1	-1	-1	54	2	-1	56	55	54	2	3	7merA1.mm	54
chr11	25892936	25893011	c_bta-let-7a_108	1	+	bta-let-7a	GGGGCTCTGCCCCTCAGTGGGGACAGTTCCATGGGCAGCCCCATCACTGTGTTTATAGTGTGAGAATGTAGCCAG	CTACCTCA	TACCTCA	CTACCTC	TACCTC	CTACCT	ACCTCA	CTACC	TACCT	ACCTC	-1	-1	-1	-1	-1	-1	-1	-1	-1	-1	-1	-1	-1	-1	-1	-1	-1	-1	-1	NA	NA
chr3	17180085	17180160	c_bta-let-7a_533	1	+	bta-let-7a	AGACCAACCAACCACCTGGCTGGAACCCTTGCTAGCAGGCATTCTTATAAAAGAAACTTTCGAGCCTCCTTATAT	CTACCTCA	TACCTCA	CTACCTC	TACCTC	CTACCT	ACCTCA	CTACC	TACCT	ACCTC	-1	-1	-1	-1	-1	-1	-1	-1	-1	-1	-1	-1	-1	-1	-1	-1	12	-1	2	6mer_off.mm	12
chrX	45253658	45253733	c_bta-let-7a_946	1	+	bta-let-7a	GAACAACTAACCTCCCTAAGACTCAAGGAAGAAGCTATAGCCCCACTATCAACACCCAAAGCTGAAGTTCTATTT	CTACCTCA	TACCTCA	CTACCTC	TACCTC	CTACCT	ACCTCA	CTACC	TACCT	ACCTC	-1	-1	-1	-1	-1	-1	-1	-1	-1	-1	-1	-1	1	-1	10	9	12	1	2	7merA1.indel	1
chr3	17446997	17447072	c_bta-let-7a_1488	1	-	bta-let-7a	ATGCTTGCGTATTTCTTTAGAAACCCAACCTACCTGTCCCTCAAATCTGGCAATGTCTTCTGGGCAGCCTAGAAT	CTACCTCA	TACCTCA	CTACCTC	TACCTC	CTACCT	ACCTCA	CTACC	TACCT	ACCTC	-1	-1	-1	-1	30	-1	-1	37	1	-1	30	30	1	31	-1	31	26	2	2	6mer_off	30
chr5	41299051	41299126	c_bta-let-7a_632	1	+	bta-let-7a	CTTAACTTCTGTGCCTCACTGTCTTCCAAACATCTCTTCTAAAAAGGATCATAATTGATGTAGGTGAACTTTAAG	CTACCTCA	TACCTCA	CTACCTC	TACCTC	CTACCT	ACCTCA	CTACC	TACCT	ACCTC	-1	-1	-1	-1	-1	-1	-1	12	1	-1	-1	-1	-1	-1	-1	12	-1	1	-1	7merm8.mm	12
chrUnJH123652	14245	14320	c_bta-let-7a_912	1	+	bta-let-7a	TCCAAGTGCGTGAAGTACAAGTCATGTAGGAGATGGAAAGGACAGTCACAAAGCTACTTAAAACTGGCTACCTTG	CTACCTCA	TACCTCA	CTACCTC	TACCTC	CTACCT	ACCTCA	CTACC	TACCT	ACCTC	-1	-1	-1	-1	68	-1	-1	-1	-1	-1	68	68	1	69	-1	69	54	1	2	6mer_off	68
chr7	69256164	69256239	c_bta-let-7a_1679	1	-	bta-let-7a	AGACCTTATGCTCTGGTTTCTCTTTATTTATAGATGGTGTAACCTCTTACCATCGAGTGACTGGAGTGGCGGGTC	CTACCTCA	TACCTCA	CTACCTC	TACCTC	CTACCT	ACCTCA	CTACC	TACCT	ACCTC	-1	-1	-1	-1	-1	-1	-1	-1	-1	-1	-1	-1	-1	-1	42	41	-1	2	-1	5mer_3	42
chrM	13642	13717	c_bta-let-7a_847	5	+	bta-let-7a	AATATCACTACCCCTCAAACGCCTTCAAGTTCTCAACCTTGCTAGGGTATTTCCCCACAATTATACATCGCCTAG	CTACCTCA	TACCTCA	CTACCTC	TACCTC	CTACCT	ACCTCA	CTACC	TACCT	ACCTC	-1	-1	-1	-1	-1	-1	-1	-1	-1	-1	8	8	1	-1	-1	9	8	2	2	5mer_1	8
chr16	73739042	73739117	c_bta-let-7a_1197	1	-	bta-let-7a	TTTGCCACAATACAGACAGACCTGAGGGGACTTTGCTGGGTAATAAGTCATGTAAAGAAAGACGTGTACTGTCTG	CTACCTCA	TACCTCA	CTACCTC	TACCTC	CTACCT	ACCTCA	CTACC	TACCT	ACCTC	-1	-1	-1	-1	-1	-1	-1	-1	-1	-1	-1	-1	-1	-1	-1	-1	-1	-1	-1	NA	NA
chr28	21261356	21261431	c_bta-let-7a_502	1	+	bta-let-7a	AATATACAAGCAACACCTACAGCTCAATCCCAGAAAAATAAATGACCCAATCAAAAAATGGGCCAAAGAGCTAAA	CTACCTCA	TACCTCA	CTACCTC	TACCTC	CTACCT	ACCTCA	CTACC	TACCT	ACCTC	-1	-1	-1	-1	-1	-1	-1	-1	-1	-1	-1	-1	-1	-1	-1	-1	-1	-1	1	6mer_off.indel	1
chr28	22863954	22864029	c_bta-let-7a_503	1	+	bta-let-7a	TACAGCCTTGACGTACTCCTTTTCCTATTTGGAACCAGTCTGTTGTTCCATGTCCAGTTCTAACTGTTGCTTCCT	CTACCTCA	TACCTCA	CTACCTC	TACCTC	CTACCT	ACCTCA	CTACC	TACCT	ACCTC	-1	-1	-1	-1	-1	-1	-1	-1	-1	-1	-1	-1	-1	-1	-1	-1	60	1	3	6mer_off.mm	60
chr3	108319560	108319635	c_bta-let-7a_1508	1	-	bta-let-7a	CCTCCTCCAGGAGTGAATGAGAGGCATTTTGCTTGCCTGTAAAATGATTAATCTCCACCTCCTACCGCCATGTGC	CTACCTCA	TACCTCA	CTACCTC	TACCTC	CTACCT	ACCTCA	CTACC	TACCT	ACCTC	-1	-1	-1	-1	-1	-1	-1	-1	-1	-1	62	55	3	-1	57	56	55	3	4	5mer_1	62
chrUnJH126080	6539	6614	c_bta-let-7a_1825	1	-	bta-let-7a	CCCGTAGTCGGCCTCGAAGGCGCGCTCCATGGACGAGTGTGACTGCTCCAGGAAGCGCTCTGAGCTGCTCTGGGA	CTACCTCA	TACCTCA	CTACCTC	TACCTC	CTACCT	ACCTCA	CTACC	TACCT	ACCTC	-1	-1	-1	-1	-1	-1	-1	-1	-1	-1	-1	-1	-1	-1	-1	-1	-1	-1	-1	NA	NA
chr21	42452526	42452601	c_bta-let-7a_1353	1	-	bta-let-7a	GAATCAATTTATGATGTTGCTTTCCATCCATCAAAAGCATACATTGCTAGTGCAGGGGCTGATGCCCTTGCCAAA	CTACCTCA	TACCTCA	CTACCTC	TACCTC	CTACCT	ACCTCA	CTACC	TACCT	ACCTC	-1	-1	-1	-1	-1	-1	-1	-1	-1	-1	-1	-1	-1	-1	-1	-1	-1	-1	-1	NA	NA
chr24	43908149	43908224	c_bta-let-7a_445	2	+	bta-let-7a	GGATACTTTACACTAGAACCTCGGAATCGGCCAGAATGCTGAACTGCTCTTACTCAAGATGCTTCTCCCTTCGGG	CTACCTCA	TACCTCA	CTACCTC	TACCTC	CTACCT	ACCTCA	CTACC	TACCT	ACCTC	-1	-1	-1	-1	-1	-1	-1	-1	1	-1	-1	-1	-1	-1	18	17	65	2	1	7merm8.indel	1
chr8	39819239	39819314	c_bta-let-7a_1702	1	-	bta-let-7a	CTCTCTGACTGGTTATCTTCTCATTGTTTCTCTTTGTTAGATTGTTTTTTTTTTTCTTTTTTTTTTTTCTTTTTT	CTACCTCA	TACCTCA	CTACCTC	TACCTC	CTACCT	ACCTCA	CTACC	TACCT	ACCTC	-1	-1	-1	-1	-1	-1	-1	-1	-1	-1	-1	-1	-1	-1	-1	-1	-1	-1	-1	NA	NA
chrM	4952	5027	c_bta-let-7a_809	2	+	bta-let-7a	TTATCACACACATGAAATAAAACACCCATTATAACCGTCCTAATTCTTGCCACTCTCCTATCCATAGGAGGACTC	CTACCTCA	TACCTCA	CTACCTC	TACCTC	CTACCT	ACCTCA	CTACC	TACCT	ACCTC	-1	-1	-1	-1	-1	-1	-1	-1	-1	-1	-1	-1	-1	-1	-1	-1	-1	-1	1	6mer_off.indel	1
chr28	44353877	44353952	c_bta-let-7a_511	1	+	bta-let-7a	TAATGAAACTGTGCAACTCATCACCTATTCAGATGCAATGTTTGTAGGATGTTGATTGTTAATAAAGACCAGATT	CTACCTCA	TACCTCA	CTACCTC	TACCTC	CTACCT	ACCTCA	CTACC	TACCT	ACCTC	-1	-1	-1	-1	-1	-1	-1	-1	-1	-1	-1	-1	-1	-1	-1	-1	-1	-1	1	6mer_off.indel	1
chrUnJH121421	46434	46509	c_bta-let-7a_884	1	+	bta-let-7a	CTTTCCAAATTCCCTGCTACTGCTGCTGCTGCTAAGTCGCTTCAGTCGTGTCTGACTCTGTGCGACCACACAGAC	CTACCTCA	TACCTCA	CTACCTC	TACCTC	CTACCT	ACCTCA	CTACC	TACCT	ACCTC	-1	-1	-1	-1	-1	-1	-1	-1	-1	-1	-1	-1	-1	-1	-1	-1	-1	-1	1	6mer_off.indel	1
chr6	79729681	79729756	c_bta-let-7a_682	1	+	bta-let-7a	ATAGAAATCTCCCTTGTATACTACCTCCTATGCTGCTGCTAAGTCACTTCAGTCGTGTCTGACTCTGTGCAACCC	CTACCTCA	TACCTCA	CTACCTC	TACCTC	CTACCT	ACCTCA	CTACC	TACCT	ACCTC	-1	-1	21	22	21	21	1	22	1	-1	21	21	1	22	23	22	9	1	3	7merA1	21
chrUnJH121422	117746	117821	c_bta-let-7a_885	1	+	bta-let-7a	TCCTGTGGCCACTGCTGAGGAAACCCATAACAGAGCCTTATAAGGACACTTGCATGAGAGAAAAATAAACTGTCT	CTACCTCA	TACCTCA	CTACCTC	TACCTC	CTACCT	ACCTCA	CTACC	TACCT	ACCTC	-1	-1	-1	-1	-1	-1	-1	-1	-1	-1	-1	-1	-1	-1	-1	-1	-1	-1	-1	NA	NA
chr19	44953423	44953498	c_bta-let-7a_1262	1	-	bta-let-7a	ACATCTTGGTTCATTGATCTGGGCTGTCTGTCTTTGATCATGTTACTTAAACCTCTCTAAAATCTCAGTTTCCTT	CTACCTCA	TACCTCA	CTACCTC	TACCTC	CTACCT	ACCTCA	CTACC	TACCT	ACCTC	-1	-1	-1	-1	-1	-1	-1	-1	-1	-1	-1	-1	-1	-1	51	50	-1	1	-1	5mer_3	51
chr3	94037676	94037751	c_bta-let-7a_1501	1	-	bta-let-7a	ACTGTTCAAGTACATGCAATTTACAAACATTTGATTAACACTCAGGGGCTCTGGGACATCACTCTTGCCCACACT	CTACCTCA	TACCTCA	CTACCTC	TACCTC	CTACCT	ACCTCA	CTACC	TACCT	ACCTC	-1	-1	-1	-1	-1	-1	-1	-1	-1	-1	-1	-1	-1	-1	-1	-1	-1	-1	-1	NA	NA
chr19	47252465	47252540	c_bta-let-7a_1263	1	-	bta-let-7a	CCCACCAGTGAATGGAAATTAAAATCACAGCCAGAAACCTACCACTTAGCTTGTAATGAGGATTAATAAGTTACT	CTACCTCA	TACCTCA	CTACCTC	TACCTC	CTACCT	ACCTCA	CTACC	TACCT	ACCTC	-1	-1	-1	-1	-1	-1	-1	-1	-1	-1	39	39	1	-1	-1	40	39	1	1	5mer_1	39
chr10	68084480	68084555	c_bta-let-7a_1039	1	-	bta-let-7a	AGTTTTGAGGTCTATGAAGTTAAAGCTGTGAAATGGTTGTGTAATGGAAATTTATCAATATAAACTCAGGCTCTT	CTACCTCA	TACCTCA	CTACCTC	TACCTC	CTACCT	ACCTCA	CTACC	TACCT	ACCTC	-1	-1	-1	-1	-1	-1	-1	-1	-1	-1	-1	-1	-1	-1	-1	-1	-1	-1	-1	NA	NA
chr10	71524025	71524100	c_bta-let-7a_1040	1	-	bta-let-7a	TCCTAAGATTAAAGGTGCGAGATATATTTTAATATATTAGTACCATATAACCCACTGCCTCAAAACTTAGGGACT	CTACCTCA	TACCTCA	CTACCTC	TACCTC	CTACCT	ACCTCA	CTACC	TACCT	ACCTC	-1	-1	-1	-1	-1	55	1	56	1	-1	-1	55	1	-1	-1	56	55	1	1	8mer.mm	55
chr6	111624612	111624687	c_bta-let-7a_692	1	+	bta-let-7a	TTAATTGGCTATACCTCAATACAAAATAAAAGTCCAAATAAAAAATTATATACACTTTATATTTATAAACCATGT	CTACCTCA	TACCTCA	CTACCTC	TACCTC	CTACCT	ACCTCA	CTACC	TACCT	ACCTC	-1	12	-1	12	-1	11	1	12	1	13	-1	11	1	12	13	12	11	1	1	7merm8	12
chr10	77594739	77594814	c_bta-let-7a_1042	1	-	bta-let-7a	TTCCGCGCTCAGCTTTCTTCACAGTCCAACTGTCACATCCAGACATGACCGCTGGAAAAACCATAGCCTTGACTA	CTACCTCA	TACCTCA	CTACCTC	TACCTC	CTACCT	ACCTCA	CTACC	TACCT	ACCTC	-1	-1	-1	-1	-1	-1	-1	-1	-1	-1	-1	-1	-1	-1	-1	-1	-1	-1	-1	NA	NA
chr7	51076289	51076364	c_bta-let-7a_1673	1	-	bta-let-7a	TTGCATCTGCTGAGTTGAGCAAACTATCAGAAGAAAGTGGGACTCACACTATTTAAGGCTAAGATAAGACTCTGC	CTACCTCA	TACCTCA	CTACCTC	TACCTC	CTACCT	ACCTCA	CTACC	TACCT	ACCTC	-1	-1	-1	-1	-1	-1	-1	-1	-1	-1	-1	-1	-1	-1	-1	-1	-1	-1	-1	NA	NA
chr15	38989083	38989158	c_bta-let-7a_210	1	+	bta-let-7a	TACTTTGGCCACATGATGCAAAGAGCTGACTCACTGGAAAGACCCTGATGCTGGGAAAGATTGAGGGCAGGAGGA	CTACCTCA	TACCTCA	CTACCTC	TACCTC	CTACCT	ACCTCA	CTACC	TACCT	ACCTC	-1	-1	-1	-1	-1	-1	-1	-1	-1	-1	-1	-1	-1	-1	-1	-1	-1	-1	-1	NA	NA
chrUnJH123674	9997	10072	c_bta-let-7a_913	1	+	bta-let-7a	CTTACAACTCACGCCTTATTGAACATCAGCAAATTCATGCTGGAGAGAAACCTTATAAATGTACAGAATGTAGCA	CTACCTCA	TACCTCA	CTACCTC	TACCTC	CTACCT	ACCTCA	CTACC	TACCT	ACCTC	-1	-1	-1	-1	-1	-1	-1	-1	-1	-1	-1	-1	-1	-1	-1	-1	-1	-1	-1	NA	NA
chr8	10008192	10008267	c_bta-let-7a_1697	1	-	bta-let-7a	CCCTGGTGGCTCAGTGGTAAAGAATCTGCCTGCGGTGCAGGAGACCCAGGTTCGATCCCTGGGTTGGGAAGATCC	CTACCTCA	TACCTCA	CTACCTC	TACCTC	CTACCT	ACCTCA	CTACC	TACCT	ACCTC	-1	-1	-1	-1	-1	-1	-1	-1	-1	-1	-1	-1	-1	-1	-1	-1	26	-1	1	6mer_off.mm	26
chr15	64369771	64369846	c_bta-let-7a_221	1	+	bta-let-7a	GAAAAATATGCAACAATTAAGGGATATAATCTGGATGGCCGCTTCTGTACTTAATGTGAAATATTTAGATACCTT	CTACCTCA	TACCTCA	CTACCTC	TACCTC	CTACCT	ACCTCA	CTACC	TACCT	ACCTC	-1	-1	-1	-1	-1	-1	-1	-1	-1	-1	-1	-1	-1	70	-1	70	69	1	1	5mer_2	70
chr21	31731047	31731122	c_bta-let-7a_1349	1	-	bta-let-7a	TCTCTGCCTGAGTTTTAGTTTGTAAAATAAATAATAATATTAACCTACCTCAAAACTTGTTGAGGATCTGTGAAA	CTACCTCA	TACCTCA	CTACCTC	TACCTC	CTACCT	ACCTCA	CTACC	TACCT	ACCTC	45	46	45	46	45	45	1	46	1	47	45	45	1	46	47	46	4	1	2	8mer	45
chr5	30600004	30600079	c_bta-let-7a_1568	1	-	bta-let-7a	TTGGAGGCCTGGGATTAGCAGGCAGAGGCCAATTCTTGGCTGTCCCTCCCAGCTCTGGGCTGCCCTGCTGTGTGA	CTACCTCA	TACCTCA	CTACCTC	TACCTC	CTACCT	ACCTCA	CTACC	TACCT	ACCTC	-1	-1	-1	-1	-1	-1	-1	-1	-1	-1	-1	-1	-1	-1	-1	43	-1	1	-1	6mer.mm	43
chr7	51259080	51259155	c_bta-let-7a_711	1	+	bta-let-7a	AATGACAACCCGCCCGTGTTCTCTCTTAGAGAACAAAAGCTGCTGATTTCTGAATCTAAACAACCTGACTCTCGT	CTACCTCA	TACCTCA	CTACCTC	TACCTC	CTACCT	ACCTCA	CTACC	TACCT	ACCTC	-1	-1	-1	-1	-1	-1	-1	-1	-1	-1	-1	-1	-1	-1	-1	-1	61	-1	1	6mer_off.mm	61
chr3	98804856	98804931	c_bta-let-7a_1502	1	-	bta-let-7a	GCATGCTGCATGGTGACGGCACAAACCGCTGGTTTGACAAATCCTTTAACCTCATTATAGCCAAGGATGGCACTG	CTACCTCA	TACCTCA	CTACCTC	TACCTC	CTACCT	ACCTCA	CTACC	TACCT	ACCTC	-1	-1	-1	-1	-1	-1	-1	48	1	49	-1	-1	-1	-1	49	48	-1	1	-1	7merm8.mm	48
chrM	3324	3399	c_bta-let-7a_800	1	+	bta-let-7a	TATCATAGCTTTAGGCCTAGCCTTAACCATGTGAATTCCCCTACCAATACCCTATCCTCTTATCAACATAAACCT	CTACCTCA	TACCTCA	CTACCTC	TACCTC	CTACCT	ACCTCA	CTACC	TACCT	ACCTC	-1	-1	-1	-1	-1	-1	-1	-1	-1	-1	41	-1	1	-1	-1	-1	41	2	3	5mer_1	41
chr26	27673517	27673592	c_bta-let-7a_1427	1	-	bta-let-7a	ATTTTCTAAGACCATAGGCCAACAGCCAATAATCCTTTCTCATTTTACAAAGTATTTACCCACTTTACAAGGATT	CTACCTCA	TACCTCA	CTACCTC	TACCTC	CTACCT	ACCTCA	CTACC	TACCT	ACCTC	-1	-1	-1	-1	-1	-1	-1	-1	1	-1	-1	-1	-1	-1	-1	-1	-1	1	-1	7merm8.indel	1
chr29	23198519	23198594	c_bta-let-7a_1462	1	-	bta-let-7a	CCAGGATTCGATTCCTTACTCTAAGTCCAAGTCACCATTACCTCGCACCTGGATTATTACAATAGATATTAAACC	CTACCTCA	TACCTCA	CTACCTC	TACCTC	CTACCT	ACCTCA	CTACC	TACCT	ACCTC	-1	-1	-1	39	-1	-1	-1	39	1	-1	-1	38	1	39	40	39	38	2	2	6mer	39
chr20	33359109	33359184	c_bta-let-7a_364	1	+	bta-let-7a	TACTATCATTGCTACCTCCACATATTAAAATTGAGTGTCCTAAGAATATACTAAATTTAGAAATTAATATCAATG	CTACCTCA	TACCTCA	CTACCTC	TACCTC	CTACCT	ACCTCA	CTACC	TACCT	ACCTC	-1	-1	12	13	12	12	1	13	1	-1	12	12	1	13	14	13	12	1	1	7merA1	12
chr6	4915960	4916035	c_bta-let-7a_662	1	+	bta-let-7a	CGGTCCATGGGATTTTCCAAGCAAGAGTACTGGAGTGGGGTGCCATTGCCTTAGAGCTGCAATGAACATTAGGGT	CTACCTCA	TACCTCA	CTACCTC	TACCTC	CTACCT	ACCTCA	CTACC	TACCT	ACCTC	-1	-1	-1	-1	-1	-1	-1	-1	-1	-1	-1	-1	-1	-1	-1	-1	-1	-1	-1	NA	NA
chr11	24930306	24930381	c_bta-let-7a_1066	1	-	bta-let-7a	TAAAGATTTACTGAGCATGGCCCCGCCCACCAGAACAAGACCCAGTTTCCCCATCAGTCAGTCACTTCCATCAGG	CTACCTCA	TACCTCA	CTACCTC	TACCTC	CTACCT	ACCTCA	CTACC	TACCT	ACCTC	-1	-1	-1	-1	-1	-1	-1	-1	-1	-1	-1	-1	-1	-1	-1	-1	-1	-1	-1	NA	NA
chr11	98497350	98497425	c_bta-let-7a_124	1	+	bta-let-7a	CTCAGAAGCCACACCTTACCTGCCTTACCTGAGTCTTCTCCAAAGTGGCCACCTGGTAGCTGGGACCAACTAAGA	CTACCTCA	TACCTCA	CTACCTC	TACCTC	CTACCT	ACCTCA	CTACC	TACCT	ACCTC	-1	-1	-1	-1	-1	-1	-1	26	1	-1	-1	-1	-1	17	-1	17	16	2	5	7merm8.mm	26
chr5	45212303	45212378	c_bta-let-7a_633	1	+	bta-let-7a	ACACCACTCATGTATGACCTAAATCAAATCCCTTATGATTATATAGTGGAAGTGAGAAATAGATTTAAGGGACTA	CTACCTCA	TACCTCA	CTACCTC	TACCTC	CTACCT	ACCTCA	CTACC	TACCT	ACCTC	-1	-1	-1	-1	-1	-1	-1	-1	-1	-1	-1	-1	-1	-1	-1	-1	-1	-1	-1	NA	NA
chr26	2696562	2696637	c_bta-let-7a_1418	1	-	bta-let-7a	TGTGTATTGTCACCTTGCTTATTTAACTTATATACAGAGTACATCATGCGAAATGCCGGGCTGGATGAAGCACAA	CTACCTCA	TACCTCA	CTACCTC	TACCTC	CTACCT	ACCTCA	CTACC	TACCT	ACCTC	-1	-1	-1	-1	-1	-1	-1	40	1	-1	-1	-1	-1	-1	-1	40	-1	1	1	7merm8.mm	40
chr2	39028651	39028726	c_bta-let-7a_1284	1	-	bta-let-7a	TCCCAGGGACCCTTATGTGGCCCTTTTGAAATCACACTTCCACTTCTCTTCTACCTCATCCCCTCCTTAATTCCT	CTACCTCA	TACCTCA	CTACCTC	TACCTC	CTACCT	ACCTCA	CTACC	TACCT	ACCTC	51	52	51	52	51	51	1	52	1	53	51	51	1	52	53	52	51	1	2	8mer	51
chr2	40853040	40853115	c_bta-let-7a_1285	1	-	bta-let-7a	ATGGGGCTGCCACGGCCAATTACATGGAGGTCATGAGTTTGCTCAAGAAGACAGACCCCCAGACAGGGAAAGAGC	CTACCTCA	TACCTCA	CTACCTC	TACCTC	CTACCT	ACCTCA	CTACC	TACCT	ACCTC	-1	-1	-1	-1	-1	-1	-1	-1	-1	-1	-1	-1	-1	-1	-1	-1	-1	-1	-1	NA	NA
chr7	83350398	83350473	c_bta-let-7a_1684	1	-	bta-let-7a	AGATTGTAAAAAAAGGAAAATATAAAATAACAGCATACCTCACTGTTCTTTACATTCAGAAATCAGGAATTAGAG	CTACCTCA	TACCTCA	CTACCTC	TACCTC	CTACCT	ACCTCA	CTACC	TACCT	ACCTC	-1	36	-1	36	-1	35	1	36	1	37	-1	35	1	36	37	36	35	1	1	7merm8	36
chrM	12446	12521	c_bta-let-7a_841	5	+	bta-let-7a	TATTAACAAATTCTTCAAATATCTACTCCTATTCCTCATTACTATGCTCATCCTTGTAACCGCAAACAACCTCTT	CTACCTCA	TACCTCA	CTACCTC	TACCTC	CTACCT	ACCTCA	CTACC	TACCT	ACCTC	-1	-1	-1	-1	-1	-1	-1	32	1	-1	-1	67	2	-1	69	32	67	3	3	7merm8.mm	32
chr11	48617364	48617439	c_bta-let-7a_1072	1	-	bta-let-7a	ATGAGCCTCAGCTTAAGTCAAACTACCCCTTTCCTCTCAGTGTCGTTTCCCTGCCATGTCCGGCTTCTCTCCTTG	CTACCTCA	TACCTCA	CTACCTC	TACCTC	CTACCT	ACCTCA	CTACC	TACCT	ACCTC	-1	-1	-1	-1	-1	-1	-1	-1	-1	-1	23	23	1	-1	-1	24	23	2	2	5mer_1	23
chr11	33070658	33070733	c_bta-let-7a_109	1	+	bta-let-7a	TCTCACATCCATACATGACCACTGGCAAAACCATAGCCTTGACTAGACGGACCTTTGTTGGCAAAGTATTGTCTC	CTACCTCA	TACCTCA	CTACCTC	TACCTC	CTACCT	ACCTCA	CTACC	TACCT	ACCTC	-1	-1	-1	-1	-1	-1	-1	-1	-1	-1	-1	-1	-1	-1	-1	-1	-1	-1	-1	NA	NA
chr8	45965034	45965109	c_bta-let-7a_1705	1	-	bta-let-7a	TGCGTACGGATTGTAGTAATCATGAAGAATTGGCCAAAACTCTGGACTGCAGTGCGGTGGCTTCACCTTGAAAGT	CTACCTCA	TACCTCA	CTACCTC	TACCTC	CTACCT	ACCTCA	CTACC	TACCT	ACCTC	-1	-1	-1	-1	-1	-1	-1	-1	-1	-1	-1	-1	-1	-1	-1	-1	-1	-1	1	6mer_off.indel	1
chr14	43403745	43403820	c_bta-let-7a_181	1	+	bta-let-7a	TCCTTCTACCTGTTGGATCCAACTTTAATCTTGGTTCTTTTTGATGTGATTTTAGCCACTAAGCACATTTTATAA	CTACCTCA	TACCTCA	CTACCTC	TACCTC	CTACCT	ACCTCA	CTACC	TACCT	ACCTC	-1	-1	-1	-1	6	-1	-1	-1	-1	-1	6	6	1	7	-1	7	6	1	1	6mer_off	6
chr19	43679193	43679268	c_bta-let-7a_1260	1	-	bta-let-7a	CATTTCTGGCTTCTCAGTTCAGTTCATGCTAAACTGAAACAGCCCTTTTACTACCTATCCTCATTCAAGAAAGAA	CTACCTCA	TACCTCA	CTACCTC	TACCTC	CTACCT	ACCTCA	CTACC	TACCT	ACCTC	-1	-1	-1	-1	51	-1	2	-1	2	-1	51	51	2	52	-1	52	51	2	2	6mer_off	51
chrUnAAFC02258416	542	617	c_bta-let-7a_1751	2	-	bta-let-7a	ATCTTGGTGGTAGTAGCAAATATTCAAACGAGAACTTTGAAGGCCGAAGTGGAGAAGGGTTCCATGTGAACAGCA	CTACCTCA	TACCTCA	CTACCTC	TACCTC	CTACCT	ACCTCA	CTACC	TACCT	ACCTC	-1	-1	-1	-1	-1	-1	-1	-1	-1	-1	-1	-1	-1	-1	-1	-1	-1	-1	-1	NA	NA
chr3	109564356	109564431	c_bta-let-7a_1509	1	-	bta-let-7a	CTGGACAACAAATACGTGGTTCGTCTGCAGGAAGACAGCTACAGCTACCTTCTCCGCTACCTCCAGAGTGACAAC	CTACCTCA	TACCTCA	CTACCTC	TACCTC	CTACCT	ACCTCA	CTACC	TACCT	ACCTC	-1	-1	57	58	45	57	1	58	1	-1	45	45	2	46	59	46	45	2	2	7merA1	57
chr2	97900698	97900773	c_bta-let-7a_1299	1	-	bta-let-7a	TCTTGATTCCAGTTTGTGCTTCATCCAGCCTAGCATTTCAAATGATGTACTCTGCCTATACGTTAAGTAAGCAGG	CTACCTCA	TACCTCA	CTACCTC	TACCTC	CTACCT	ACCTCA	CTACC	TACCT	ACCTC	-1	-1	-1	-1	-1	-1	-1	-1	-1	-1	-1	-1	-1	-1	-1	-1	52	1	1	6mer_off.mm	52
chr24	7579960	7580035	c_bta-let-7a_436	1	+	bta-let-7a	TTCTATAGTAAATTAGATGACCTACCACCTAAACCAAATTGTAGTAATACACCAAGCATTCTTGAAAGTGCCATA	CTACCTCA	TACCTCA	CTACCTC	TACCTC	CTACCT	ACCTCA	CTACC	TACCT	ACCTC	-1	-1	-1	-1	-1	-1	-1	-1	-1	-1	22	22	1	-1	-1	23	22	1	2	5mer_1	22
chr19	19955102	19955177	c_bta-let-7a_1245	1	-	bta-let-7a	CAACCCCCAACCAGCAATAAGGGCCCACGCCAGGGCCTCCTGTCCACACCCCCGCCTCCATTCCACACTGCCGCT	CTACCTCA	TACCTCA	CTACCTC	TACCTC	CTACCT	ACCTCA	CTACC	TACCT	ACCTC	-1	-1	-1	-1	-1	-1	-1	-1	-1	-1	-1	-1	-1	-1	-1	-1	-1	-1	1	6mer_off.indel	1
chr27	18433020	18433095	c_bta-let-7a_484	1	+	bta-let-7a	AGTCGGACACGACTGAAGTGACTTAGCAGCAGAATAGTGCTTGGCATATTTAAGCCATTTAAGAAAACAGTTAAG	CTACCTCA	TACCTCA	CTACCTC	TACCTC	CTACCT	ACCTCA	CTACC	TACCT	ACCTC	-1	-1	-1	-1	-1	-1	-1	-1	-1	-1	-1	-1	-1	-1	-1	-1	-1	-1	-1	NA	NA
chr17	30047004	30047079	c_bta-let-7a_252	1	+	bta-let-7a	ACTCTTGCCTGACAAATCCCATGGACGGAGGAGCCTGGTAGGCTACAGTCCATGGGGTCACGAAGAGTCGGACAT	CTACCTCA	TACCTCA	CTACCTC	TACCTC	CTACCT	ACCTCA	CTACC	TACCT	ACCTC	-1	-1	-1	-1	-1	-1	-1	-1	-1	-1	-1	-1	-1	-1	-1	-1	-1	-1	-1	NA	NA
chrM	6453	6528	c_bta-let-7a_813	3	+	bta-let-7a	TATCGTGACCTACTACTCAGGAAAAAAAGAACCATTCGGATATATGGGAATAGTTTGGGCTATAATGTCAATCGG	CTACCTCA	TACCTCA	CTACCTC	TACCTC	CTACCT	ACCTCA	CTACC	TACCT	ACCTC	-1	-1	-1	-1	-1	-1	1	-1	1	-1	-1	-1	1	-1	-1	-1	-1	1	2	8mer.indel	1
chr13	78986400	78986475	c_bta-let-7a_1129	1	-	bta-let-7a	TCTCACCACCGTCGCAGCTGTCACCTGCGAATCACTGCCACAGCCTCCTGTCTCTGCCCTGGCTCCCCTCACTGC	CTACCTCA	TACCTCA	CTACCTC	TACCTC	CTACCT	ACCTCA	CTACC	TACCT	ACCTC	-1	-1	-1	-1	-1	-1	-1	-1	-1	-1	-1	-1	-1	-1	-1	-1	-1	-1	2	6mer_off.indel	2
chr2	22940964	22941039	c_bta-let-7a_326	1	+	bta-let-7a	AAAAAAAAAAAAAAAAAAAAAAAAAAAAAAAAAAAAAAAAAAAAAGGAAAAAAAAAAACAAGAACACTGAAGTGG	CTACCTCA	TACCTCA	CTACCTC	TACCTC	CTACCT	ACCTCA	CTACC	TACCT	ACCTC	-1	-1	-1	-1	-1	-1	-1	-1	-1	-1	-1	-1	-1	-1	-1	-1	-1	-1	-1	NA	NA
chr10	4610043	4610118	c_bta-let-7a_1016	1	-	bta-let-7a	AGTCATTTTTCTGTCTCTCTGTTCAGATATACACAGCTTAGGGCCTATCCTGAGAGTGGGGTTCATCACTGAGGT	CTACCTCA	TACCTCA	CTACCTC	TACCTC	CTACCT	ACCTCA	CTACC	TACCT	ACCTC	-1	-1	-1	-1	-1	-1	-1	-1	-1	-1	-1	-1	-1	-1	-1	-1	-1	-1	1	6mer_off.indel	1
chrUnJH125657	59149	59224	c_bta-let-7a_1823	1	-	bta-let-7a	CTATTTCCTACAGATTTCTCTAGGGGTCAAGAAACACCCAAAGAAGAAACATCTTCACCAATGTCCTTGTCCAGT	CTACCTCA	TACCTCA	CTACCTC	TACCTC	CTACCT	ACCTCA	CTACC	TACCT	ACCTC	-1	-1	-1	-1	-1	-1	-1	-1	-1	-1	-1	-1	-1	-1	-1	-1	-1	-1	-1	NA	NA
chrX	39117316	39117391	c_bta-let-7a_945	1	+	bta-let-7a	CAAGAGCCTAACCACTCATAATCCGGCAGCTTCAAGTGTATACATATGCACTAACTTTTATAAATGATATTCTCT	CTACCTCA	TACCTCA	CTACCTC	TACCTC	CTACCT	ACCTCA	CTACC	TACCT	ACCTC	-1	-1	-1	-1	-1	-1	-1	-1	-1	-1	-1	-1	-1	-1	-1	-1	51	-1	1	6mer_off.mm	51
chr11	63793447	63793522	c_bta-let-7a_116	1	+	bta-let-7a	GGAAAGGAAGTTGGTGTTTACGAAGCTCTGAAAGATGACAGCTGGCTCAAGGGAGAATTCATCACGGTGAGAAAA	CTACCTCA	TACCTCA	CTACCTC	TACCTC	CTACCT	ACCTCA	CTACC	TACCT	ACCTC	-1	-1	-1	-1	-1	-1	-1	-1	-1	-1	-1	-1	-1	-1	-1	-1	-1	-1	-1	NA	NA
chr4	106184425	106184500	c_bta-let-7a_1551	1	-	bta-let-7a	TCTGTGGGTGGCAAGCTCACATGCCTGTAGGGCCAGGCGGGTAAAATCATCGAGCTGCGAGGGCACAGCGGGAGA	CTACCTCA	TACCTCA	CTACCTC	TACCTC	CTACCT	ACCTCA	CTACC	TACCT	ACCTC	-1	-1	-1	-1	-1	-1	-1	-1	-1	-1	-1	-1	-1	-1	-1	-1	-1	-1	-1	NA	NA
chr6	34302441	34302516	c_bta-let-7a_1633	1	-	bta-let-7a	CAGCAACTCAGGTGCCCATCATCTCTCTTACTTCAACTAACAACTTAACCTCATAACATGAAAATACCTGTGTGT	CTACCTCA	TACCTCA	CTACCTC	TACCTC	CTACCT	ACCTCA	CTACC	TACCT	ACCTC	-1	-1	-1	-1	-1	-1	-1	29	2	48	-1	-1	-1	65	48	29	64	3	1	7merm8.mm	29
chr7	56470987	56471062	c_bta-let-7a_1675	1	-	bta-let-7a	AAGTATTCATAGAGAAGGGTTTTTGGAAGGGGAAAAAAAAAAAAACACCAATTTCAACTCAGTGACTTGTTCTCA	CTACCTCA	TACCTCA	CTACCTC	TACCTC	CTACCT	ACCTCA	CTACC	TACCT	ACCTC	-1	-1	-1	-1	-1	-1	-1	-1	-1	-1	-1	-1	-1	-1	-1	-1	-1	-1	-1	NA	NA
chr25	40642089	40642164	c_bta-let-7a_465	1	+	bta-let-7a	CAAGGAGAAGCTCTGCTACGTGGCCCTGGACTTCGAGCAGGAGATGGCCACCGCGGCCTCCAGCTCCTCCCTGGA	CTACCTCA	TACCTCA	CTACCTC	TACCTC	CTACCT	ACCTCA	CTACC	TACCT	ACCTC	-1	-1	-1	-1	-1	-1	-1	-1	-1	-1	-1	-1	1	-1	-1	-1	16	1	3	7merA1.indel	1
chr7	83070405	83070480	c_bta-let-7a_1683	1	-	bta-let-7a	TAAGAATCCACCTTCCAACACAGGAGATGCAGGTTAGATCGCTGGTTGGGGAACTAGGGTCGCACGCGCCTCTGG	CTACCTCA	TACCTCA	CTACCTC	TACCTC	CTACCT	ACCTCA	CTACC	TACCT	ACCTC	-1	-1	-1	-1	-1	-1	-1	-1	-1	-1	-1	-1	-1	-1	-1	-1	8	-1	1	6mer_off.mm	8
chr7	83561238	83561313	c_bta-let-7a_1685	1	-	bta-let-7a	TTTACATATGTAACATCTATTAATGTAACACATGTATACAACTTAACATGACTTGAACTGTGAGTTATTTGACTA	CTACCTCA	TACCTCA	CTACCTC	TACCTC	CTACCT	ACCTCA	CTACC	TACCT	ACCTC	-1	-1	-1	-1	-1	-1	-1	-1	-1	-1	-1	-1	-1	-1	-1	-1	-1	-1	-1	NA	NA
chrX	59504831	59504906	c_bta-let-7a_951	1	+	bta-let-7a	AAACTATATAGCCTAACCTCACATATTAATAGAGAAACACATATTTTAAATGTGTGTTTTAGATTCTCCAGCTGA	CTACCTCA	TACCTCA	CTACCTC	TACCTC	CTACCT	ACCTCA	CTACC	TACCT	ACCTC	-1	-1	-1	-1	-1	-1	1	15	1	16	-1	-1	1	-1	16	15	-1	1	1	8mer.indel	1
chr10	81298167	81298242	c_bta-let-7a_1046	1	-	bta-let-7a	CCTGGCAGGCCATAGTTCGTGGGGTCGCAGAGTCGGACACGACTGATCGACTAACACTTTGACTTTGGGAGGGTC	CTACCTCA	TACCTCA	CTACCTC	TACCTC	CTACCT	ACCTCA	CTACC	TACCT	ACCTC	-1	-1	-1	-1	-1	-1	-1	-1	-1	-1	-1	-1	-1	-1	-1	-1	-1	-1	-1	NA	NA
chr10	82651853	82651928	c_bta-let-7a_1047	1	-	bta-let-7a	ACCACGTCAACATGGCAGGCACCAACCCCTACACAACCATCACGCCTCAGGAGATCAATGGCAAATGGGACCATG	CTACCTCA	TACCTCA	CTACCTC	TACCTC	CTACCT	ACCTCA	CTACC	TACCT	ACCTC	-1	-1	-1	-1	-1	-1	-1	-1	-1	-1	-1	-1	-1	-1	-1	-1	-1	-1	-1	NA	NA
chr10	86632691	86632766	c_bta-let-7a_1048	1	-	bta-let-7a	TAAGAAAAGAATAAAATCCCAAGCAATTCAGCAGTCATAGAGTATTCTAGAAATTCCTCTACCTCTCAGCCCATT	CTACCTCA	TACCTCA	CTACCTC	TACCTC	CTACCT	ACCTCA	CTACC	TACCT	ACCTC	-1	-1	59	60	59	59	1	60	1	-1	59	59	1	60	61	54	59	2	1	7merA1	59
chr27	10764208	10764283	c_bta-let-7a_482	1	+	bta-let-7a	ACACGACTGAGCTACCTCACTTTCACTTTCAAGAGACAAGCAGTTAATGTGATGGTGAATTTTCTGGTTTTTGAA	CTACCTCA	TACCTCA	CTACCTC	TACCTC	CTACCT	ACCTCA	CTACC	TACCT	ACCTC	12	13	12	13	12	12	1	13	1	14	12	12	1	13	14	13	12	1	1	8mer	12
chr10	95022525	95022600	c_bta-let-7a_1051	1	-	bta-let-7a	GGATACATATTATCTCAGGCATTTGTCAAGGGCATTTTGGGAACTCCATTTTATACCTCATAGCCAATAGACAGC	CTACCTCA	TACCTCA	CTACCTC	TACCTC	CTACCT	ACCTCA	CTACC	TACCT	ACCTC	-1	54	-1	54	-1	53	1	11	2	55	-1	53	1	54	55	11	53	2	1	7merm8	54
chr28	16964080	16964155	c_bta-let-7a_501	1	+	bta-let-7a	AAAACACACAACACACACCTCAATCTCCTAACTAGAAATTAACTTACCCAACTGACCCCTGTGTAAGAAGATATT	CTACCTCA	TACCTCA	CTACCTC	TACCTC	CTACCT	ACCTCA	CTACC	TACCT	ACCTC	-1	-1	-1	-1	-1	-1	1	16	2	17	-1	-1	1	-1	17	16	28	2	3	8mer.indel	1
chr21	67671622	67671697	c_bta-let-7a_1361	1	-	bta-let-7a	CCGAGGTGGAGGCGGCCATCAACCGCCTGGTTAACATGCAACTGCGGGCCTCCTGCACCTACCTCTCTCTGGGCT	CTACCTCA	TACCTCA	CTACCTC	TACCTC	CTACCT	ACCTCA	CTACC	TACCT	ACCTC	-1	-1	59	60	59	59	1	60	1	-1	59	59	1	60	61	60	59	1	3	7merA1	59
chr12	80659212	80659287	c_bta-let-7a_1107	1	-	bta-let-7a	ACAGTCCACAGGGTCGCAAAGAGTCAGATAAGACTGAAGTGACTTAGCGTGCACACAACCACTACCATTTATGAT	CTACCTCA	TACCTCA	CTACCTC	TACCTC	CTACCT	ACCTCA	CTACC	TACCT	ACCTC	-1	-1	-1	-1	-1	-1	-1	-1	-1	-1	62	-1	-1	-1	-1	-1	62	-1	1	5mer_1	62
chr27	28868959	28869034	c_bta-let-7a_490	1	+	bta-let-7a	AAAAACATCTACCTCTGCTTTATTGACTATGCCAAAACCTTTGACTGTGTGGATCACAAGAAATTGTGGCAAATT	CTACCTCA	TACCTCA	CTACCTC	TACCTC	CTACCT	ACCTCA	CTACC	TACCT	ACCTC	-1	-1	9	10	9	9	1	10	1	-1	9	9	1	10	11	10	9	1	1	7merA1	9
chr15	39010410	39010485	c_bta-let-7a_211	1	+	bta-let-7a	CTGGCCAGCCCCCCACCTACCTCTCTGTCCGCAAATGTATTTGATGCTGTCTCAGCCTCTCTTCTTGTCATCCAT	CTACCTCA	TACCTCA	CTACCTC	TACCTC	CTACCT	ACCTCA	CTACC	TACCT	ACCTC	-1	-1	17	18	17	17	1	18	1	-1	17	17	1	18	19	18	13	1	2	7merA1	17
chrUnJH121286	1955392	1955467	c_bta-let-7a_869	1	+	bta-let-7a	ATCTCGAGACACCTATGAGTCGTGGGGCTTCACGCTCGCTGTCTTTAAGTGGACAGCGCGCATGCGCCAACTTCC	CTACCTCA	TACCTCA	CTACCTC	TACCTC	CTACCT	ACCTCA	CTACC	TACCT	ACCTC	-1	-1	-1	-1	-1	-1	-1	-1	-1	-1	-1	-1	-1	-1	-1	-1	-1	-1	1	6mer_off.indel	1
chr11	49739217	49739292	c_bta-let-7a_112	1	+	bta-let-7a	AGATCATGCAGTATTTCACAAAGAGTGGAAAAGCAGTTACCTCAGTGGCTACCAGCTCATGACAGCAGGCTGAGA	CTACCTCA	TACCTCA	CTACCTC	TACCTC	CTACCT	ACCTCA	CTACC	TACCT	ACCTC	-1	38	-1	38	-1	37	1	38	1	39	49	37	1	38	39	38	37	1	2	7merm8	38
chr29	33344206	33344281	c_bta-let-7a_1467	1	-	bta-let-7a	CCTTCCAGTCCCTGGCAGCTACTAATCTACTTGCTGACTCTATAAATTTGTACCTCATATAATCTGTCTTTTTCA	CTACCTCA	TACCTCA	CTACCTC	TACCTC	CTACCT	ACCTCA	CTACC	TACCT	ACCTC	-1	51	-1	51	-1	50	1	51	1	52	-1	50	1	51	52	51	27	1	3	7merm8	51
chr22	36283131	36283206	c_bta-let-7a_402	1	+	bta-let-7a	GCCTTATCTACCTTGCCTTGTGGCTTACAGTCCGTATCCCTCTTTTTAGCTGTTGCAAACCAAGGATGCTGAGAT	CTACCTCA	TACCTCA	CTACCTC	TACCTC	CTACCT	ACCTCA	CTACC	TACCT	ACCTC	-1	-1	-1	-1	8	-1	-1	-1	-1	-1	8	8	1	9	-1	9	8	2	1	6mer_off	8
chr15	5519010	5519085	c_bta-let-7a_1146	1	-	bta-let-7a	TCTTTCATCCACTATTTTGCTCTTCCTTGTCCATTGCTGCTGTTAATATATTGCTGACCTCTTCCATAGTTGGCT	CTACCTCA	TACCTCA	CTACCTC	TACCTC	CTACCT	ACCTCA	CTACC	TACCT	ACCTC	-1	-1	-1	-1	-1	-1	-1	-1	-1	-1	-1	-1	1	-1	57	56	22	1	2	7merA1.indel	1
chr4	123286647	123286722	c_bta-let-7a_1553	1	-	bta-let-7a	CTGGGTGCCCCGCGGCCCCACCCTGCTCACGCCACATCGGGACTCTCGCCTCTCTGCTGCTGCGCTCAGTTCTCC	CTACCTCA	TACCTCA	CTACCTC	TACCTC	CTACCT	ACCTCA	CTACC	TACCT	ACCTC	-1	-1	-1	-1	-1	-1	-1	-1	-1	-1	-1	-1	-1	-1	-1	-1	-1	-1	-1	NA	NA
chr29	1472808	1472883	c_bta-let-7a_513	1	+	bta-let-7a	TGGAAAAGACCCTGACACTGGGAAAGATTGAAGGCGGGAGGAGAAGGGGACGACAGGATGAGATGTTTGGATGGC	CTACCTCA	TACCTCA	CTACCTC	TACCTC	CTACCT	ACCTCA	CTACC	TACCT	ACCTC	-1	-1	-1	-1	-1	-1	-1	-1	-1	-1	-1	-1	-1	-1	-1	-1	-1	-1	-1	NA	NA
chr15	8359875	8359950	c_bta-let-7a_1149	1	-	bta-let-7a	TTATTAATATTAGTTTCTATATTCAAAACATTGTAATTTTCCATAATTATCTACCTCAACCTAATCTTTCACTAA	CTACCTCA	TACCTCA	CTACCTC	TACCTC	CTACCT	ACCTCA	CTACC	TACCT	ACCTC	51	52	51	52	51	51	1	52	1	53	51	51	1	52	53	52	51	1	2	8mer	51
chr22	42096497	42096572	c_bta-let-7a_403	1	+	bta-let-7a	CTTCTCTACCTCTTATTCTTGGTAACTACTGACCTGTATTCTTTCCCCGTTTCGATTTTTAGCAGTGTCACATAC	CTACCTCA	TACCTCA	CTACCTC	TACCTC	CTACCT	ACCTCA	CTACC	TACCT	ACCTC	-1	-1	6	7	6	6	1	7	1	-1	6	6	1	7	8	7	6	1	3	7merA1	6
chr20	15529769	15529844	c_bta-let-7a_358	1	+	bta-let-7a	AGGAACAATTGGAGTGCAATGTGTCCATGAAATAGACTAGATGAATACAAAAACTGCATCCAGTTGATTGGAGCC	CTACCTCA	TACCTCA	CTACCTC	TACCTC	CTACCT	ACCTCA	CTACC	TACCT	ACCTC	-1	-1	-1	-1	-1	-1	-1	-1	-1	-1	-1	-1	-1	-1	-1	-1	-1	-1	-1	NA	NA
chr12	32878186	32878261	c_bta-let-7a_135	1	+	bta-let-7a	CTTTGACTATACAGACCTTTGTTGGCAAAGTGATGTCTCTGCTTTTTAAATCGCTAAGTTTGTCATAGCTTTTCT	CTACCTCA	TACCTCA	CTACCTC	TACCTC	CTACCT	ACCTCA	CTACC	TACCT	ACCTC	-1	-1	-1	-1	-1	-1	-1	-1	-1	-1	-1	-1	-1	-1	-1	-1	-1	-1	-1	NA	NA
chr18	4828025	4828100	c_bta-let-7a_264	1	+	bta-let-7a	TTTGAATAATTATCGGTTACAGCAGCCTCCTACCCAGCAAGGCACTTGTTGTTGAGAACACACAATGAGTAGCTT	CTACCTCA	TACCTCA	CTACCTC	TACCTC	CTACCT	ACCTCA	CTACC	TACCT	ACCTC	-1	-1	-1	-1	-1	-1	1	-1	1	-1	30	-1	1	-1	-1	-1	30	1	2	8mer.indel	1
chr23	50548518	50548593	c_bta-let-7a_434	1	+	bta-let-7a	AGACTAAAAAACCCTATGCCTGCAAACTTAATCACTCAGATGACATGGACCAATTTCTTGAAAAACAAAACTATT	CTACCTCA	TACCTCA	CTACCTC	TACCTC	CTACCT	ACCTCA	CTACC	TACCT	ACCTC	-1	-1	-1	-1	-1	-1	-1	-1	-1	-1	-1	-1	-1	-1	-1	-1	-1	-1	-1	NA	NA
chrM	3671	3746	c_bta-let-7a_802	1	+	bta-let-7a	CAGAAACAAACCGAGCTCCATTTGATTTAACTGAAGGAGAATCAGAGCTAGTCTCGGGCTTCAACGTAGAATATG	CTACCTCA	TACCTCA	CTACCTC	TACCTC	CTACCT	ACCTCA	CTACC	TACCT	ACCTC	-1	-1	-1	-1	-1	-1	-1	-1	-1	-1	-1	-1	-1	-1	-1	-1	-1	-1	-1	NA	NA
chr29	15056440	15056515	c_bta-let-7a_1460	1	-	bta-let-7a	CTTTTTTAAATGGTAACAGACTAAATCCTTGTGGGAACAATCACTGCACTTCATCCCAGGGTCACACCCACTGCA	CTACCTCA	TACCTCA	CTACCTC	TACCTC	CTACCT	ACCTCA	CTACC	TACCT	ACCTC	-1	-1	-1	-1	-1	-1	-1	-1	-1	-1	-1	-1	-1	-1	-1	-1	-1	-1	-1	NA	NA
chr24	42615186	42615261	c_bta-let-7a_443	1	+	bta-let-7a	ATCACTTTACAACTGATGCTGCCTCACTGCCAAGCCACTAATTACTTTCATAGAGGTGAAAGGGTTGTGGCATTT	CTACCTCA	TACCTCA	CTACCTC	TACCTC	CTACCT	ACCTCA	CTACC	TACCT	ACCTC	-1	-1	-1	-1	-1	19	1	20	1	-1	-1	19	1	-1	-1	20	19	1	1	8mer.mm	19
chrUnJH121325	67351	67426	c_bta-let-7a_1768	1	-	bta-let-7a	TGTGCCAAAGTCTGCCTCTGAGGCAGCCAGGTTCTTTGGAGGAATTGTCCTTGTCTTGGGTGTGCAGGCTGTAAT	CTACCTCA	TACCTCA	CTACCTC	TACCTC	CTACCT	ACCTCA	CTACC	TACCT	ACCTC	-1	-1	-1	-1	-1	-1	-1	-1	-1	-1	-1	12	1	-1	-1	13	12	1	1	7merA1.mm	12
chr5	33832899	33832974	c_bta-let-7a_626	1	+	bta-let-7a	GCCACCTTTGTCTACAACAGGCGGATCAGTACCCCCTACCCCACCTCAGATTGAACTGTGAAAGAGAGGTTCCAG	CTACCTCA	TACCTCA	CTACCTC	TACCTC	CTACCT	ACCTCA	CTACC	TACCT	ACCTC	-1	-1	-1	-1	-1	36	2	37	2	43	36	36	2	-1	43	30	2	3	3	8mer.mm	36
chrUnJH122510	33025	33100	c_bta-let-7a_1797	1	-	bta-let-7a	CTCTGGAAAGAGACAGTGTTCACCAAGACTCCATATCAGGAATTCACTGACCATCTTGTGAAGACCCACACCAGA	CTACCTCA	TACCTCA	CTACCTC	TACCTC	CTACCT	ACCTCA	CTACC	TACCT	ACCTC	-1	-1	-1	-1	-1	-1	-1	-1	-1	-1	-1	-1	-1	-1	-1	-1	-1	-1	-1	NA	NA
chrUnAAFC02080861	11205	11280	c_bta-let-7a_860	1	+	bta-let-7a	TATTTTACTTTACTTGCAGGACAAGCAAACTCTAGCTCTTTTATTAAATATTAAACCTGTACCTGGATGCCTCAT	CTACCTCA	TACCTCA	CTACCTC	TACCTC	CTACCT	ACCTCA	CTACC	TACCT	ACCTC	-1	-1	-1	-1	-1	-1	-1	68	1	-1	-1	32	1	60	-1	33	32	3	2	7merm8.mm	68
chr6	36015926	36016001	c_bta-let-7a_1634	1	-	bta-let-7a	CATGCAGAACAGGTTTTTAGAATTCAGAGGCTTTATATATTTTTAAGCTTCATATGCTTCTATAAACAAGCAGAG	CTACCTCA	TACCTCA	CTACCTC	TACCTC	CTACCT	ACCTCA	CTACC	TACCT	ACCTC	-1	-1	-1	-1	-1	-1	-1	-1	-1	-1	-1	-1	-1	-1	-1	-1	-1	-1	-1	NA	NA
chrUnJH126217	5145	5220	c_bta-let-7a_1826	1	-	bta-let-7a	TTACCAAAACTGTGTAGAGGGGGAAATTAACTTTAAAGTGGAGAAAAATGCAAATGCTACCTCAGTTAATCAAGA	CTACCTCA	TACCTCA	CTACCTC	TACCTC	CTACCT	ACCTCA	CTACC	TACCT	ACCTC	57	58	57	58	57	57	1	58	1	59	57	57	1	58	59	58	57	1	1	8mer	57
chr6	68562424	68562499	c_bta-let-7a_1641	1	-	bta-let-7a	CATCCTATTTTGTTGTAATCCTTGCTTCTTGCCCACTTTACTCCTAGACAACCACTAATCTACTTCCTGCCACTA	CTACCTCA	TACCTCA	CTACCTC	TACCTC	CTACCT	ACCTCA	CTACC	TACCT	ACCTC	-1	-1	-1	-1	-1	-1	-1	-1	-1	-1	-1	60	1	-1	-1	61	60	2	3	7merA1.mm	60
chr22	50743143	50743218	c_bta-let-7a_406	4	+	bta-let-7a	TTGGAGCATTTCAGCCGTTTGCTACCTCGATTCCTCCTGTGTTGGACAGAGGCTGGGGGCAGAACAAGCCTGATT	CTACCTCA	TACCTCA	CTACCTC	TACCTC	CTACCT	ACCTCA	CTACC	TACCT	ACCTC	-1	-1	22	23	22	22	1	23	1	-1	22	22	1	23	24	23	22	2	2	7merA1	22
chr16	53684868	53684943	c_bta-let-7a_235	1	+	bta-let-7a	TGGCTTATCCCTGCCTCTTTGGTATACCCTGGTACCATCCAACTGAATATGCACACGGTGATCAGATACAGAAGG	CTACCTCA	TACCTCA	CTACCTC	TACCTC	CTACCT	ACCTCA	CTACC	TACCT	ACCTC	-1	-1	-1	-1	-1	-1	-1	-1	-1	-1	-1	11	1	-1	-1	12	11	3	1	7merA1.mm	11
chr17	64779293	64779368	c_bta-let-7a_1216	1	-	bta-let-7a	TATTTTGGTTTTTCTTCAAAGCCCATCCTTCTTCCATTATACACAAGCCTCTCTTCCCTGTCATGGTCTGAAACT	CTACCTCA	TACCTCA	CTACCTC	TACCTC	CTACCT	ACCTCA	CTACC	TACCT	ACCTC	-1	-1	-1	-1	-1	-1	-1	-1	-1	-1	-1	-1	-1	-1	-1	-1	-1	-1	-1	NA	NA
chr16	46715395	46715470	c_bta-let-7a_1185	1	-	bta-let-7a	GGAGAGAAAGCCACACAAGATGCCCCCCAGTCTCTCAAAGCAGTGAAGGGGGTGAGTGGCTCTGCCTTGCCAGGT	CTACCTCA	TACCTCA	CTACCTC	TACCTC	CTACCT	ACCTCA	CTACC	TACCT	ACCTC	-1	-1	-1	-1	-1	-1	-1	-1	-1	-1	-1	-1	-1	-1	-1	-1	62	-1	1	6mer_off.mm	62
chr10	51507635	51507710	c_bta-let-7a_65	1	+	bta-let-7a	TTCAAATCCATCTACCTCTGAGCAGGCCTCTGATACTGCTGCAGCTGTCACTAGTAGCCAACCCTCCACAGTGTC	CTACCTCA	TACCTCA	CTACCTC	TACCTC	CTACCT	ACCTCA	CTACC	TACCT	ACCTC	-1	-1	12	13	12	12	1	13	1	-1	12	12	1	13	14	13	12	1	1	7merA1	12
chr8	10184310	10184385	c_bta-let-7a_1698	1	-	bta-let-7a	TATGATTTTTGAGAAAGGAATGGGAAAACTAAGCAACCTTTACCTCCATCTTATTGTAATTACTCTCCTGGATTT	CTACCTCA	TACCTCA	CTACCTC	TACCTC	CTACCT	ACCTCA	CTACC	TACCT	ACCTC	-1	-1	-1	41	-1	-1	-1	41	1	-1	-1	40	1	41	42	41	34	2	3	6mer	41
chrUnJH121328	331590	331665	c_bta-let-7a_1769	1	-	bta-let-7a	GTTTGTAACATACTGAGGTATGCTGGGTCTCTCATGTAAAGTATTACCAAGTTAAACTGAAGTTAAAAGTGATAT	CTACCTCA	TACCTCA	CTACCTC	TACCTC	CTACCT	ACCTCA	CTACC	TACCT	ACCTC	-1	-1	-1	-1	-1	-1	-1	-1	-1	-1	-1	-1	-1	-1	-1	-1	-1	-1	-1	NA	NA
chr22	59868148	59868223	c_bta-let-7a_1369	1	-	bta-let-7a	TCACTTCTGCAGGCATGAGCGCCTCGTGTTCGTGACAGCATCATCGCCTCAGAAGGCGCTCTGCCCTTCTGTGGG	CTACCTCA	TACCTCA	CTACCTC	TACCTC	CTACCT	ACCTCA	CTACC	TACCT	ACCTC	-1	-1	-1	-1	-1	-1	-1	-1	-1	-1	-1	-1	-1	-1	-1	-1	-1	-1	-1	NA	NA
chr18	62200078	62200153	c_bta-let-7a_290	3	+	bta-let-7a	CAGATAACAGATATAGCCGGAATCTGCCTCCTCCCCTGTCACTTATACCCTGTGTGGAAAGAGGACCAGGGTAGT	CTACCTCA	TACCTCA	CTACCTC	TACCTC	CTACCT	ACCTCA	CTACC	TACCT	ACCTC	-1	-1	-1	-1	-1	-1	-1	-1	-1	-1	-1	24	2	-1	-1	25	24	3	2	7merA1.mm	24
chr2	112199417	112199492	c_bta-let-7a_343	2	+	bta-let-7a	ACAATGTCTCTTTGCTATACGACCTTGAAAATCTGCCTGCATCCAAGGATTCCATCGTGCATCAGGCTGGCATGT	CTACCTCA	TACCTCA	CTACCTC	TACCTC	CTACCT	ACCTCA	CTACC	TACCT	ACCTC	-1	-1	-1	-1	-1	-1	-1	-1	-1	-1	-1	-1	-1	-1	-1	-1	20	-1	2	6mer_off.mm	20
chr20	23923942	23924017	c_bta-let-7a_1325	1	-	bta-let-7a	TGTTATTTGGTACTCAAGTTGTAAATAACGTCTACTGCTGTTTATCCCAGTTTCTACTACCTCAGGTGTCCTATA	CTACCTCA	TACCTCA	CTACCTC	TACCTC	CTACCT	ACCTCA	CTACC	TACCT	ACCTC	57	58	57	58	57	57	1	58	2	59	57	57	1	58	59	58	57	2	3	8mer	57
chr3	11426579	11426654	c_bta-let-7a_1483	1	-	bta-let-7a	GCCTTTTCTAAAACCAGCTTGAACATCAGGCCTTTCTTAGTTGGTGGAGCAATTTGTCTGGTTAATTCCGATAAC	CTACCTCA	TACCTCA	CTACCTC	TACCTC	CTACCT	ACCTCA	CTACC	TACCT	ACCTC	-1	-1	-1	-1	-1	-1	-1	-1	-1	-1	-1	-1	-1	-1	-1	-1	-1	-1	-1	NA	NA
chr3	100107790	100107865	c_bta-let-7a_563	1	+	bta-let-7a	CTTCTGTACTTTTACAACCCAGCCTACCTCTATCCATTGGTGTGTATTATTCAGCTTGTAGGTGCCTGACTTTTC	CTACCTCA	TACCTCA	CTACCTC	TACCTC	CTACCT	ACCTCA	CTACC	TACCT	ACCTC	-1	-1	24	25	24	24	1	25	1	-1	24	24	1	25	26	25	24	1	1	7merA1	24
chrM	7211	7286	c_bta-let-7a_817	2	+	bta-let-7a	CCTATGTTAACCTAAAATAAGAAAGGAAGGAATCGAACCCCCTACTATTGGTTTCAAGCCAACATCATAACCTCT	CTACCTCA	TACCTCA	CTACCTC	TACCTC	CTACCT	ACCTCA	CTACC	TACCT	ACCTC	-1	-1	-1	-1	-1	-1	-1	-1	-1	-1	-1	-1	-1	-1	70	69	-1	1	1	5mer_3	70
chr27	33839446	33839521	c_bta-let-7a_491	1	+	bta-let-7a	TTTGTGCTCACCTACACCTCTGACTTTACAGGGGGCTGTCCCCCACCACCTCTTTTGGAGAAGGAGTTAACTTAG	CTACCTCA	TACCTCA	CTACCTC	TACCTC	CTACCT	ACCTCA	CTACC	TACCT	ACCTC	-1	-1	-1	-1	-1	-1	-1	-1	-1	-1	-1	46	2	-1	16	15	46	2	3	7merA1.mm	46
chr16	2079451	2079526	c_bta-let-7a_1177	1	-	bta-let-7a	CATGTCCCACTGCACTATCTGGAGGGGGTCTCTGGCTCCCTCACTCCACGCCCTGATTCTGTCTACCTGATGGTC	CTACCTCA	TACCTCA	CTACCTC	TACCTC	CTACCT	ACCTCA	CTACC	TACCT	ACCTC	-1	-1	-1	-1	63	36	2	37	2	-1	63	36	2	64	-1	37	15	2	3	6mer_off	63
chr16	4918585	4918660	c_bta-let-7a_1179	1	-	bta-let-7a	ATGCAAAAGAAGAAAAACTCTCATTGTTTGCACATAACATAATCCTCTACTTAGAAAACCCCGAAAACACCACCA	CTACCTCA	TACCTCA	CTACCTC	TACCTC	CTACCT	ACCTCA	CTACC	TACCT	ACCTC	-1	-1	-1	-1	-1	-1	-1	-1	-1	-1	-1	-1	-1	-1	-1	-1	47	1	1	6mer_off.mm	47
chr3	21462181	21462256	c_bta-let-7a_537	1	+	bta-let-7a	CTCAAGAGAAACGCAGTAATCGGACTAAACCTCTATTGTGGGGGAGCCGGATTAGGACAGGGCAGCGGCGCCTCC	CTACCTCA	TACCTCA	CTACCTC	TACCTC	CTACCT	ACCTCA	CTACC	TACCT	ACCTC	-1	-1	-1	-1	-1	-1	-1	-1	-1	-1	-1	-1	-1	-1	29	28	-1	1	-1	5mer_3	29
chr8	67898697	67898772	c_bta-let-7a_1717	1	-	bta-let-7a	CCAGGTCAGAAAATGCTACTCTTACAAACTTTAAAACGAAGACTATACATCTGCCTGAGCAGCTCAAAGAGGATG	CTACCTCA	TACCTCA	CTACCTC	TACCTC	CTACCT	ACCTCA	CTACC	TACCT	ACCTC	-1	-1	-1	-1	-1	-1	-1	-1	-1	-1	-1	-1	1	-1	-1	46	51	2	2	7merA1.indel	1
chr3	37541690	37541765	c_bta-let-7a_541	1	+	bta-let-7a	AATTGCCAACGTTTTAATGAAAATCTGGTGACATAATAGGCATTTACTTTATTTGAACCTACCTCTCATGTTTTC	CTACCTCA	TACCTCA	CTACCTC	TACCTC	CTACCT	ACCTCA	CTACC	TACCT	ACCTC	-1	-1	59	60	59	59	1	60	1	-1	59	59	1	60	61	60	59	1	1	7merA1	59
chr17	67688812	67688887	c_bta-let-7a_258	1	+	bta-let-7a	TATACAGCCTTAACATACTCCTTTTCCTATTTGGAACCAGTCTGTTGTTCCATGTCCAGTTCTAAGTGTTGCTTC	CTACCTCA	TACCTCA	CTACCTC	TACCTC	CTACCT	ACCTCA	CTACC	TACCT	ACCTC	-1	-1	-1	-1	-1	-1	-1	-1	-1	-1	-1	-1	-1	-1	-1	-1	-1	1	1	6mer.indel	1
chrUnJH125520	5189	5264	c_bta-let-7a_921	2	+	bta-let-7a	TCCAGAAAACCTATGACCTCACCCGCTACCTGGAGCACCAGCTCCGCAGCTTGGCTGGGACCTATGTGAGTATCG	CTACCTCA	TACCTCA	CTACCTC	TACCTC	CTACCT	ACCTCA	CTACC	TACCT	ACCTC	-1	-1	-1	-1	26	-1	-1	15	1	16	26	26	1	27	16	15	26	2	1	6mer_off	26
chr19	19976185	19976260	c_bta-let-7a_1246	1	-	bta-let-7a	CAACCCCCAACCAGCAATAAGGGCCCACGCCAGGGCCTCCTGTCCACACCCCCGCCTCCATTCCACACTGCCGCT	CTACCTCA	TACCTCA	CTACCTC	TACCTC	CTACCT	ACCTCA	CTACC	TACCT	ACCTC	-1	-1	-1	-1	-1	-1	-1	-1	-1	-1	-1	-1	-1	-1	-1	-1	-1	-1	1	6mer_off.indel	1
chr29	42377486	42377561	c_bta-let-7a_1471	1	-	bta-let-7a	AAGGGCCCCAAGGTAAAGGGTGATGTGGACGTATCTCTGCCCAAAGTGGAAGGTGACCTCAAGGGCCCTGACGTT	CTACCTCA	TACCTCA	CTACCTC	TACCTC	CTACCT	ACCTCA	CTACC	TACCT	ACCTC	-1	-1	-1	-1	-1	-1	-1	55	1	56	-1	-1	-1	-1	56	32	-1	2	-1	7merm8.mm	55
chr26	9816487	9816562	c_bta-let-7a_470	1	+	bta-let-7a	CTCGCCCTTTGTTCTGGAGGGGATGTTATCTCTCTCAACCAAGACTATTCACTATACAAACATCAATGAAAAGAT	CTACCTCA	TACCTCA	CTACCTC	TACCTC	CTACCT	ACCTCA	CTACC	TACCT	ACCTC	-1	-1	-1	-1	-1	-1	-1	-1	-1	-1	-1	-1	-1	-1	-1	27	-1	1	-1	6mer.mm	27
chr12	31603309	31603384	c_bta-let-7a_1102	1	-	bta-let-7a	TATTTTCCCCTTCCCTATCTCTTAGGTATTTCCTAACTACCACATCTATCCTCCAACTGCACCTCACGTTGCTTA	CTACCTCA	TACCTCA	CTACCTC	TACCTC	CTACCT	ACCTCA	CTACC	TACCT	ACCTC	-1	-1	-1	-1	-1	37	2	38	2	61	37	15	4	-1	61	16	15	4	5	8mer.mm	37
chr12	71315385	71315460	c_bta-let-7a_1105	1	-	bta-let-7a	CTCAGGTGATGTGCACCATAAAAACGCATAAACAGCTTGTTCTTCAACAAGAGGAATTACCACGAGCCTCAGAAT	CTACCTCA	TACCTCA	CTACCTC	TACCTC	CTACCT	ACCTCA	CTACC	TACCT	ACCTC	-1	-1	-1	-1	-1	-1	-1	-1	-1	-1	-1	-1	-1	-1	-1	58	-1	1	-1	6mer.mm	58
chrX	6276434	6276509	c_bta-let-7a_938	1	+	bta-let-7a	CAGACATGATTGAGTGACTTTCTTATTGGGGCACCATAGAGCTGGATCCAGACCTCGCACATAAACCAAGACAAA	CTACCTCA	TACCTCA	CTACCTC	TACCTC	CTACCT	ACCTCA	CTACC	TACCT	ACCTC	-1	-1	-1	-1	-1	-1	-1	-1	-1	-1	-1	-1	-1	-1	52	51	-1	1	-1	5mer_3	52
chrX	29876114	29876189	c_bta-let-7a_942	1	+	bta-let-7a	GAATCGGCCTGCAGTGCAGGAGACCCAGGTTTGATCCCAGGGTTGGAAAGATCCCCTGGAAAAGGAAACGGCAAC	CTACCTCA	TACCTCA	CTACCTC	TACCTC	CTACCT	ACCTCA	CTACC	TACCT	ACCTC	-1	-1	-1	-1	-1	-1	-1	-1	-1	-1	-1	-1	-1	-1	-1	-1	-1	-1	-1	NA	NA
chrX	38840822	38840897	c_bta-let-7a_944	1	+	bta-let-7a	AGACCGATCTCTACCTCTTGAAATCTTGTCAGATGACTACTAACTTCAGCTTACATATCTCTAGGGAAAGTTCAA	CTACCTCA	TACCTCA	CTACCTC	TACCTC	CTACCT	ACCTCA	CTACC	TACCT	ACCTC	-1	-1	11	12	11	11	1	12	1	-1	11	11	1	12	13	12	11	2	3	7merA1	11
chrUnJH123980	11439	11514	c_bta-let-7a_914	1	+	bta-let-7a	GACAACAACCTGGCCTACCTGGAGGCCATCCACAACTTTGTGGAGGTGCACGGGCCGGGGGCCAGGAGGGCGGTG	CTACCTCA	TACCTCA	CTACCTC	TACCTC	CTACCT	ACCTCA	CTACC	TACCT	ACCTC	-1	-1	-1	-1	15	-1	-1	-1	-1	-1	15	15	1	16	-1	16	6	1	2	6mer_off	15
chr22	28812620	28812695	c_bta-let-7a_396	1	+	bta-let-7a	ATACTGTGAAATACCATCAATACTATCATGAAACAAAATTCACAACTAACTTTTATATATTGGTTTGGCCAGAAC	CTACCTCA	TACCTCA	CTACCTC	TACCTC	CTACCT	ACCTCA	CTACC	TACCT	ACCTC	-1	-1	-1	-1	-1	-1	-1	-1	1	-1	-1	-1	-1	-1	-1	-1	46	1	1	7merm8.indel	1
chr5	51541440	51541515	c_bta-let-7a_1584	1	-	bta-let-7a	CACTTCTGAACCATTTGTCAGAGCAGCCACACAATGTAACGGTTGCGCCCTTTGTGTGTTCCAGGAGGAGACTGA	CTACCTCA	TACCTCA	CTACCTC	TACCTC	CTACCT	ACCTCA	CTACC	TACCT	ACCTC	-1	-1	-1	-1	-1	-1	-1	-1	-1	-1	-1	-1	-1	-1	-1	-1	-1	-1	-1	NA	NA
chr5	115981260	115981335	c_bta-let-7a_652	1	+	bta-let-7a	GACAACCTCAGAACCTCATCCACCCAACAGGACGCCCCCAAGACCTCTTCCACACAGCGGAACACCCCCAGAGCA	CTACCTCA	TACCTCA	CTACCTC	TACCTC	CTACCT	ACCTCA	CTACC	TACCT	ACCTC	-1	-1	-1	-1	-1	3	1	4	2	5	-1	3	1	-1	5	4	3	3	1	8mer.mm	3
chr12	81954773	81954848	c_bta-let-7a_140	1	+	bta-let-7a	TGAATCTACCTCCTAATGCAGGGGACACGGGTTCGATCCCTGGTTAGGGAAGACCCCCCCCCCCATGCCACAGAA	CTACCTCA	TACCTCA	CTACCTC	TACCTC	CTACCT	ACCTCA	CTACC	TACCT	ACCTC	-1	-1	6	7	6	6	1	7	1	-1	6	6	1	7	8	7	6	1	2	7merA1	6
chr14	60157147	60157222	c_bta-let-7a_186	1	+	bta-let-7a	TCACCTCCTATAGCTCCCCCTAGTTGGGTTCCTGACCCTCCTGCAATGGATCCTGGTAAGACCTGTTATTTTGTT	CTACCTCA	TACCTCA	CTACCTC	TACCTC	CTACCT	ACCTCA	CTACC	TACCT	ACCTC	-1	-1	-1	-1	-1	-1	-1	-1	-1	-1	-1	-1	1	-1	3	2	-1	2	3	7merA1.indel	1
chr6	69773114	69773189	c_bta-let-7a_1644	1	-	bta-let-7a	GCTGCTTCTCACGCTGGAATCTGCAATTGATACTTTAGCTGAAACCATGAAGCATTATGATCTTCTGTCTGCCCT	CTACCTCA	TACCTCA	CTACCTC	TACCTC	CTACCT	ACCTCA	CTACC	TACCT	ACCTC	-1	-1	-1	-1	-1	-1	-1	-1	-1	-1	-1	-1	-1	-1	-1	-1	-1	-1	-1	NA	NA
chr26	33685585	33685660	c_bta-let-7a_1429	1	-	bta-let-7a	AGCATCAATTCTTCGGCGCTCAGCCTTCTTCACAGTCCAACTCTCACATCCATCCATGACCACTGGAAAAACCAT	CTACCTCA	TACCTCA	CTACCTC	TACCTC	CTACCT	ACCTCA	CTACC	TACCT	ACCTC	-1	-1	-1	-1	-1	-1	-1	-1	-1	-1	-1	-1	-1	-1	-1	-1	-1	-1	-1	NA	NA
chr7	9558969	9559044	c_bta-let-7a_1660	1	-	bta-let-7a	TCTGCTGTGAAACCCCCCCAAACTCCCTCCCTCCCCAGCCCACCTCATGTCTCCCTCAGCTCAGCCCCAGACTGA	CTACCTCA	TACCTCA	CTACCTC	TACCTC	CTACCT	ACCTCA	CTACC	TACCT	ACCTC	-1	-1	-1	-1	-1	40	2	41	2	42	-1	23	4	-1	42	24	23	4	4	8mer.mm	40
chr14	79758046	79758121	c_bta-let-7a_191	1	+	bta-let-7a	AACCTACATAAATCAAATTTTCAAAAACTTGTAAAAATGTGCAATAAAAATTGCTTGGACAGTTTTTGAAGAGCA	CTACCTCA	TACCTCA	CTACCTC	TACCTC	CTACCT	ACCTCA	CTACC	TACCT	ACCTC	-1	-1	-1	-1	-1	-1	-1	-1	-1	-1	-1	-1	-1	-1	-1	-1	4	-1	1	6mer_off.mm	4
chr5	38084424	38084499	c_bta-let-7a_1580	1	-	bta-let-7a	TTTCCAATTTCTTTTGGCAGAGAAAAAGACAAGCATATGAATCTAACCTCATCTGTGATGGTCTGCAGCTAGAAG	CTACCTCA	TACCTCA	CTACCTC	TACCTC	CTACCT	ACCTCA	CTACC	TACCT	ACCTC	-1	-1	-1	-1	-1	-1	1	45	1	46	-1	-1	1	-1	46	45	-1	1	1	8mer.indel	1
chr23	13431181	13431256	c_bta-let-7a_420	1	+	bta-let-7a	ACTACCTCATTTCTGACACTTCTGGTCACCAAATGTGTGTTTTTTTTCTGTTCACCAAGCAAGTCTCTGACATCA	CTACCTCA	TACCTCA	CTACCTC	TACCTC	CTACCT	ACCTCA	CTACC	TACCT	ACCTC	2	3	2	3	2	2	1	3	1	4	2	2	1	3	4	3	2	1	1	8mer	2
chr28	24583350	24583425	c_bta-let-7a_1445	1	-	bta-let-7a	CCTGGTGGCTCAGACAATAAAGAATCTGCCTGCAGTGCAGGAGACCCAGGTTCAATCCCTGGGTTGGAAAGATCC	CTACCTCA	TACCTCA	CTACCTC	TACCTC	CTACCT	ACCTCA	CTACC	TACCT	ACCTC	-1	-1	-1	-1	-1	-1	-1	-1	-1	-1	-1	-1	-1	-1	-1	-1	26	-1	1	6mer_off.mm	26
chr10	11310166	11310241	c_bta-let-7a_50	3	+	bta-let-7a	ACTGTAATTACAACCTACCTCTACTGCGTCACTTATTGTACTGTATTGTTTTTGTTTTTTAAAATTTCCTTTACT	CTACCTCA	TACCTCA	CTACCTC	TACCTC	CTACCT	ACCTCA	CTACC	TACCT	ACCTC	-1	-1	15	16	15	15	1	16	1	-1	15	15	1	16	17	16	11	1	3	7merA1	15
chr5	10804816	10804891	c_bta-let-7a_609	1	+	bta-let-7a	CCCAGAAGAGGACTTGTCAGAAGCAGAGACTCCAAAGCTCAAGAAGAAGAAAAAGCCTAAGAAACCTCGGGACCC	CTACCTCA	TACCTCA	CTACCTC	TACCTC	CTACCT	ACCTCA	CTACC	TACCT	ACCTC	-1	-1	-1	-1	-1	-1	-1	-1	-1	-1	-1	-1	-1	-1	64	63	-1	1	-1	5mer_3	64
chr13	78799879	78799954	c_bta-let-7a_169	1	+	bta-let-7a	CCATACCTAACAGCTCCTTATAGAGTGGGCCTTTCACTGCTCCACCCACAGTGTCAATCAGCAGGTATTTTAAGT	CTACCTCA	TACCTCA	CTACCTC	TACCTC	CTACCT	ACCTCA	CTACC	TACCT	ACCTC	-1	-1	-1	-1	-1	-1	-1	4	1	-1	-1	-1	-1	4	-1	4	3	1	2	7merm8.mm	4
chr9	90413304	90413379	c_bta-let-7a_1739	1	-	bta-let-7a	ATGGTGCCAAACAGAAATAGTCATAACATGGAACTTTATAACATTAATATACCTGGACTGCAAACAACTTGGCCT	CTACCTCA	TACCTCA	CTACCTC	TACCTC	CTACCT	ACCTCA	CTACC	TACCT	ACCTC	-1	-1	-1	-1	-1	-1	-1	-1	-1	-1	-1	-1	-1	50	-1	50	49	1	1	5mer_2	50
chr28	36540719	36540794	c_bta-let-7a_510	1	+	bta-let-7a	GATTTCTATCAAATGGTTCCTACTCTCTCTTCTGGCTCTCCAACTATGCTTGCTCTTGCTTAAAATTCCTCCTTC	CTACCTCA	TACCTCA	CTACCTC	TACCTC	CTACCT	ACCTCA	CTACC	TACCT	ACCTC	-1	-1	-1	-1	-1	-1	-1	-1	-1	-1	-1	-1	1	-1	-1	66	-1	2	2	7merA1.indel	1
chr28	36483919	36483994	c_bta-let-7a_509	1	+	bta-let-7a	TAAGAAGACTTCAAAATCTACCTCCAAATCATATCTGCAATTGACAGTTATGTTTTTGTCTTCATGTTTGTAGAT	CTACCTCA	TACCTCA	CTACCTC	TACCTC	CTACCT	ACCTCA	CTACC	TACCT	ACCTC	-1	-1	18	19	18	18	1	19	1	-1	18	18	1	19	20	19	18	1	1	7merA1	18
chr2	112633570	112633645	c_bta-let-7a_346	1	+	bta-let-7a	GCTACCTCACGGGAACCGGCCGGCCGGGCAGCCTGAGCCCCCACCCCCTCCACTCTGCCCCTCCTCAGAGTATTT	CTACCTCA	TACCTCA	CTACCTC	TACCTC	CTACCT	ACCTCA	CTACC	TACCT	ACCTC	2	3	2	3	2	2	2	3	2	4	2	2	2	3	4	3	2	2	2	8mer	2
chr1	7026395	7026470	c_bta-let-7a_959	1	-	bta-let-7a	TTGGGCATGGTACGGGTGAAGGATGGGAAAGAAAGTACGCTGTCTCTTTTTAGAACCGACTACAATTTATGGTAA	CTACCTCA	TACCTCA	CTACCTC	TACCTC	CTACCT	ACCTCA	CTACC	TACCT	ACCTC	-1	-1	-1	-1	-1	-1	-1	-1	-1	-1	-1	-1	-1	-1	-1	-1	-1	-1	-1	NA	NA
chr26	38089213	38089288	c_bta-let-7a_1430	1	-	bta-let-7a	AAGGGCTCCATGCTGCACTCTCCCCGGCTCTAAAGTAGAAATAAACCAAAACTTCCTCTTAACTACCTCACAGAA	CTACCTCA	TACCTCA	CTACCTC	TACCTC	CTACCT	ACCTCA	CTACC	TACCT	ACCTC	63	64	63	64	63	63	1	64	1	65	63	52	2	64	65	53	52	2	2	8mer	63
chr2	131792278	131792353	c_bta-let-7a_354	1	+	bta-let-7a	TCAGAACTTGCCTTCTGGTTGTCTACCTCAGGGACATTTTTACAAAAAGCCCCCTTTATATACTTCCCTTTAATG	CTACCTCA	TACCTCA	CTACCTC	TACCTC	CTACCT	ACCTCA	CTACC	TACCT	ACCTC	23	24	23	24	23	23	1	24	1	25	23	23	1	24	25	24	23	2	1	8mer	23
chr2	131640236	131640311	c_bta-let-7a_353	1	+	bta-let-7a	TTAAACCTCTCCATGCCTCAGTTTCCCCATCTATAAAATGGGAATAACAGAACCTACCTCTTAGAACTGCAGTGA	CTACCTCA	TACCTCA	CTACCTC	TACCTC	CTACCT	ACCTCA	CTACC	TACCT	ACCTC	-1	-1	54	55	54	54	1	14	2	-1	54	54	1	55	5	4	54	3	1	7merA1	54
chr6	61217054	61217129	c_bta-let-7a_1638	1	-	bta-let-7a	CAGAACTTTATCATTTTGGAGAGAAACTCTACATCCGTTAACCAGTAACTCCGCATTACCTCCTCCCCACCAACC	CTACCTCA	TACCTCA	CTACCTC	TACCTC	CTACCT	ACCTCA	CTACC	TACCT	ACCTC	-1	-1	-1	57	-1	-1	-1	57	1	-1	-1	29	3	57	58	30	29	4	3	6mer	57
chr24	674614	674689	c_bta-let-7a_1389	1	-	bta-let-7a	TGTGGCTCGACCACCCTGGGGCTGCAGTGTGAGTCTCGCCCAAGGTCCCGGAAGGGGCTCCTCCCTCCTCTGGGA	CTACCTCA	TACCTCA	CTACCTC	TACCTC	CTACCT	ACCTCA	CTACC	TACCT	ACCTC	-1	-1	-1	-1	-1	-1	-1	-1	-1	-1	-1	61	3	-1	-1	62	61	3	3	7merA1.mm	61
chr8	39389875	39389950	c_bta-let-7a_1700	1	-	bta-let-7a	GGTAGAGGGGATGCCAAAAAGCAAGATGATTTTTGTCATTTTGGACCTCTCAGTCTAGTGTCACACCCACCACTA	CTACCTCA	TACCTCA	CTACCTC	TACCTC	CTACCT	ACCTCA	CTACC	TACCT	ACCTC	-1	-1	-1	-1	-1	-1	-1	-1	-1	-1	-1	-1	-1	-1	45	44	-1	1	-1	5mer_3	45
chr14	43374473	43374548	c_bta-let-7a_179	1	+	bta-let-7a	TACTGAGTAGACTTCTTCCTCCCTGCATTCTGCAGTCCTTTCCTGGGATCTCAGAATCTGTGGGCCTAACCTGGG	CTACCTCA	TACCTCA	CTACCTC	TACCTC	CTACCT	ACCTCA	CTACC	TACCT	ACCTC	-1	-1	-1	-1	-1	-1	-1	-1	-1	-1	-1	15	1	-1	-1	16	15	1	3	7merA1.mm	15
chr18	45744358	45744433	c_bta-let-7a_279	1	+	bta-let-7a	TTTGAAATAACCCCACTACCTCAGCAAACGAAGTGCATCTTGGGACTAGATTCTGCACCCAGTTTGAGCCCCTGC	CTACCTCA	TACCTCA	CTACCTC	TACCTC	CTACCT	ACCTCA	CTACC	TACCT	ACCTC	16	17	16	17	16	16	1	17	1	18	16	16	1	17	18	17	16	1	1	8mer	16
chr9	51853170	51853245	c_bta-let-7a_777	1	+	bta-let-7a	CTCAGCCATTACCTCTCTTTGCTCACTCAACAAAACCCGATTGAGAGCCAGTTTCTGGAAAGCCTTGCAGATAAT	CTACCTCA	TACCTCA	CTACCTC	TACCTC	CTACCT	ACCTCA	CTACC	TACCT	ACCTC	-1	-1	-1	10	-1	-1	-1	10	1	-1	-1	9	1	10	11	10	9	1	1	6mer	10
chr29	51576231	51576306	c_bta-let-7a_527	1	+	bta-let-7a	CCGCCGAGGGCGCACCACCGGCCCGTCTCGCCCGCCGCGCCGGGGAGGTGGAGCATGAGCGCACGTGTTGGGACC	CTACCTCA	TACCTCA	CTACCTC	TACCTC	CTACCT	ACCTCA	CTACC	TACCT	ACCTC	-1	-1	-1	-1	-1	-1	-1	-1	-1	-1	-1	-1	-1	-1	-1	-1	-1	-1	-1	NA	NA
chr9	25698707	25698782	c_bta-let-7a_767	1	+	bta-let-7a	TTTTGTAGAATATCTTGGCGCATCTCTTATAATTTTCACTTACTTGTGTTACTTATAAATTTCACTTATTTGTAT	CTACCTCA	TACCTCA	CTACCTC	TACCTC	CTACCT	ACCTCA	CTACC	TACCT	ACCTC	-1	-1	-1	-1	-1	-1	-1	-1	-1	-1	-1	-1	-1	-1	-1	-1	-1	-1	-1	NA	NA
chr7	10903914	10903989	c_bta-let-7a_694	1	+	bta-let-7a	GTACGACAGTCCCCTGTGCCGCCTGGACGCTGAACGGGGGCCCCCTTCGACACAAGAGGCTGCGTGACATGAGCT	CTACCTCA	TACCTCA	CTACCTC	TACCTC	CTACCT	ACCTCA	CTACC	TACCT	ACCTC	-1	-1	-1	-1	-1	-1	-1	-1	-1	-1	-1	-1	-1	-1	-1	-1	-1	-1	-1	NA	NA
chr7	18653780	18653855	c_bta-let-7a_696	1	+	bta-let-7a	TCAAGCAGAGCAAGGATGGCTCTGGCTTCCTCATCAACCTCATCGACTCCCCTGGGCACGTCGACTTTTCCTCAG	CTACCTCA	TACCTCA	CTACCTC	TACCTC	CTACCT	ACCTCA	CTACC	TACCT	ACCTC	-1	-1	-1	-1	-1	26	2	27	3	37	-1	26	2	-1	37	27	26	3	2	8mer.mm	26
chr19	13166003	13166078	c_bta-let-7a_296	1	+	bta-let-7a	AACTAAAACAAGAACCATAGTACCTCACATCACAGTGTTAGTAGAAATAGAACTAAACCAGTGTGTAATCCCAGG	CTACCTCA	TACCTCA	CTACCTC	TACCTC	CTACCT	ACCTCA	CTACC	TACCT	ACCTC	-1	21	-1	21	-1	20	1	21	1	22	-1	20	1	21	22	21	20	1	1	7merm8	21
chr15	34304182	34304257	c_bta-let-7a_209	1	+	bta-let-7a	TAGAAATACTGGTTTGTTCAGTTGGTAGTCTTTCTCCAGAAATAATCCATAGGAAACTGGATAATCCAGGGCTGT	CTACCTCA	TACCTCA	CTACCTC	TACCTC	CTACCT	ACCTCA	CTACC	TACCT	ACCTC	-1	-1	-1	-1	-1	-1	-1	-1	-1	-1	-1	-1	-1	-1	-1	-1	-1	-1	-1	NA	NA
chr18	37292048	37292123	c_bta-let-7a_276	1	+	bta-let-7a	ACCTCAGGGGTTCAGCCCTCGATGCCAACAGACGACTATTCGGAGGAGTCTGACACGGATCTCAGCCAAAAGTCC	CTACCTCA	TACCTCA	CTACCTC	TACCTC	CTACCT	ACCTCA	CTACC	TACCT	ACCTC	-1	-1	-1	-1	-1	-1	-1	0	1	1	-1	-1	-1	-1	1	0	-1	1	-1	7merm8.mm	0
chr8	105950626	105950701	c_bta-let-7a_1726	1	-	bta-let-7a	GGGGTTTCTTTTTATTAGGCTTCGCATCGAATGAAAACACCAGCCAAGTACATGACTGGGACCACTGTCCTTCCA	CTACCTCA	TACCTCA	CTACCTC	TACCTC	CTACCT	ACCTCA	CTACC	TACCT	ACCTC	-1	-1	-1	-1	-1	-1	-1	-1	-1	-1	-1	-1	-1	-1	-1	-1	-1	-1	-1	NA	NA
chr6	46429718	46429793	c_bta-let-7a_673	1	+	bta-let-7a	CTGAGCGCAAGACAGCTCTACACCTCTCTCTGCCCCTTGGCTCCTTGTACAAAATGACTATAAGGGTGAGTTTCA	CTACCTCA	TACCTCA	CTACCTC	TACCTC	CTACCT	ACCTCA	CTACC	TACCT	ACCTC	-1	-1	-1	-1	-1	-1	-1	-1	-1	-1	-1	-1	1	-1	22	21	-1	1	2	7merA1.indel	1
chr7	42595033	42595108	c_bta-let-7a_704	1	+	bta-let-7a	AAGCCTGTTGCCTGTGTTCCGAGAAGCCTTCCCCCGGTGCCTATGACGGTCTGTCTGAAAACCAGCCCCTGGTGG	CTACCTCA	TACCTCA	CTACCTC	TACCTC	CTACCT	ACCTCA	CTACC	TACCT	ACCTC	-1	-1	-1	-1	-1	-1	-1	-1	-1	-1	-1	-1	-1	-1	-1	-1	-1	-1	-1	NA	NA
chr21	6373876	6373951	c_bta-let-7a_1342	1	-	bta-let-7a	TGTACTTGAGCTTTTCTGCACCTTAGCCCTTAGGATCTAAACATTTAATTTTACTGGTGGGAGGTAGACCCTAAA	CTACCTCA	TACCTCA	CTACCTC	TACCTC	CTACCT	ACCTCA	CTACC	TACCT	ACCTC	-1	-1	-1	-1	-1	-1	-1	-1	-1	-1	-1	-1	-1	-1	-1	-1	-1	-1	1	6mer_off.indel	1
chr7	45016632	45016707	c_bta-let-7a_706	1	+	bta-let-7a	CCTGTACAATGTCATGAACCTCTGTCCATAGTTCATCAGGCACTCTATCAGATCTAGTCCCTTAAATCTATTTCT	CTACCTCA	TACCTCA	CTACCTC	TACCTC	CTACCT	ACCTCA	CTACC	TACCT	ACCTC	-1	-1	-1	-1	-1	-1	-1	-1	-1	-1	-1	-1	-1	-1	18	17	-1	1	-1	5mer_3	18
chr18	24600693	24600768	c_bta-let-7a_267	1	+	bta-let-7a	CATCCTGCATTTGTGCTTTCCTCACAGTTGCTGGTTTTGATGTCATATTTGTACATGGATGATTTCCTACCTTTA	CTACCTCA	TACCTCA	CTACCTC	TACCTC	CTACCT	ACCTCA	CTACC	TACCT	ACCTC	-1	-1	-1	-1	67	-1	-1	18	1	-1	67	67	1	68	-1	18	67	2	1	6mer_off	67
chr6	3360753	3360828	c_bta-let-7a_660	1	+	bta-let-7a	GCCTTGTCTCCTGGACCTTCACCAGACCTACCTCAGAGCACCACAGCACGCACAACAGTCAATAAGAGAGAAGTA	CTACCTCA	TACCTCA	CTACCTC	TACCTC	CTACCT	ACCTCA	CTACC	TACCT	ACCTC	28	29	28	29	28	28	1	29	1	30	28	28	1	29	30	29	28	1	2	8mer	28
chr5	118400187	118400262	c_bta-let-7a_1621	1	-	bta-let-7a	ACTTTAGGGTAGGTGTGGGGATCCTTTTAACAATCCGTCTACTCCTTGTCAGAAAGCCTAAACTCATACTGCCTC	CTACCTCA	TACCTCA	CTACCTC	TACCTC	CTACCT	ACCTCA	CTACC	TACCT	ACCTC	-1	-1	-1	-1	-1	-1	-1	-1	-1	-1	-1	69	2	-1	-1	70	69	2	3	7merA1.mm	69
chr5	37121316	37121391	c_bta-let-7a_630	1	+	bta-let-7a	CAACCCTTCATCACTTCCTCTGCAAGTTTACAGAAGCAAACAGAAATTTACAAGATAGACAATGAAATAATACTT	CTACCTCA	TACCTCA	CTACCTC	TACCTC	CTACCT	ACCTCA	CTACC	TACCT	ACCTC	-1	-1	-1	-1	-1	-1	-1	-1	-1	-1	-1	14	1	-1	-1	15	14	1	1	7merA1.mm	14
chr5	39802424	39802499	c_bta-let-7a_631	1	+	bta-let-7a	AACCTCCAGAGATTTTGAGCCTCATTTTCTTCAATACTTGAAATAGAGGGAGCTAGAACACTTCATCATGTGTAA	CTACCTCA	TACCTCA	CTACCTC	TACCTC	CTACCT	ACCTCA	CTACC	TACCT	ACCTC	-1	-1	-1	-1	-1	-1	-1	-1	-1	-1	-1	-1	-1	-1	2	1	-1	1	-1	5mer_3	2
chr5	121817631	121817706	c_bta-let-7a_1625	1	-	bta-let-7a	AAGCTGAACAGAGCAGACGGGAACTTCCTTCTCTATGCACACCTAACCTACGTCACTTTGCCGCTGCATCGGATT	CTACCTCA	TACCTCA	CTACCTC	TACCTC	CTACCT	ACCTCA	CTACC	TACCT	ACCTC	-1	-1	-1	-1	-1	48	1	49	1	-1	-1	48	1	-1	-1	49	24	1	4	8mer.mm	48
chr2	112494072	112494147	c_bta-let-7a_344	1	+	bta-let-7a	TACTGTGCCAATAGTGTCTTAATTCTTGTACCATCTAATCTCAGCGGGCCTTGGACCCCACGTAGGAGTTGAGGG	CTACCTCA	TACCTCA	CTACCTC	TACCTC	CTACCT	ACCTCA	CTACC	TACCT	ACCTC	-1	-1	-1	-1	-1	-1	-1	-1	-1	-1	-1	-1	-1	-1	-1	-1	-1	1	-1	6mer.indel	1
chr16	2483123	2483198	c_bta-let-7a_1178	1	-	bta-let-7a	GCATCTTCAAGCCCTCCACCTGAGAAATCTGGGGATGAAGGTTCTGAAGATGACGCGCAGTCTGGGGAAGATTAA	CTACCTCA	TACCTCA	CTACCTC	TACCTC	CTACCT	ACCTCA	CTACC	TACCT	ACCTC	-1	-1	-1	-1	-1	-1	-1	-1	-1	-1	-1	-1	-1	-1	-1	-1	16	-1	1	6mer_off.mm	16
chrUnJH121598	47421	47496	c_bta-let-7a_888	1	+	bta-let-7a	TACGGCCATACCACCCTGAACGCGCCCGATCTCGTCTGATCTCGGAAGCTAAGCAGGGTCGGGCCTGGTTAGTAC	CTACCTCA	TACCTCA	CTACCTC	TACCTC	CTACCT	ACCTCA	CTACC	TACCT	ACCTC	-1	-1	-1	-1	-1	-1	-1	-1	-1	-1	-1	-1	-1	-1	-1	9	-1	1	-1	6mer.mm	9
chr16	18849301	18849376	c_bta-let-7a_1181	1	-	bta-let-7a	TCTAATGAAGAAATCAATTAGATGCCCCTGAAATCTACAATCGCTGAATAACCAATAAACAGTAACCTCCATCAA	CTACCTCA	TACCTCA	CTACCTC	TACCTC	CTACCT	ACCTCA	CTACC	TACCT	ACCTC	-1	-1	-1	-1	-1	-1	-1	-1	-1	-1	-1	-1	-1	-1	65	64	-1	1	-1	5mer_3	65
chr26	32506976	32507051	c_bta-let-7a_1428	1	-	bta-let-7a	CATTTCTGGCTTCTCAGTTCAGTTCATGCTAAACTGAAACAGCCCTTTTACTACCTATCCTCATTCAAGAAAGAA	CTACCTCA	TACCTCA	CTACCTC	TACCTC	CTACCT	ACCTCA	CTACC	TACCT	ACCTC	-1	-1	-1	-1	51	-1	2	-1	2	-1	51	51	2	52	-1	52	51	2	2	6mer_off	51
chr4	67848257	67848332	c_bta-let-7a_1537	2	-	bta-let-7a	TGCAGATCTTTTTGTAAACTATAATGTAAAATCTCCCACTACTGGAAATGATCTTTCCCCTCCAGTGCCTTTTAA	CTACCTCA	TACCTCA	CTACCTC	TACCTC	CTACCT	ACCTCA	CTACC	TACCT	ACCTC	-1	-1	-1	-1	-1	-1	-1	-1	-1	-1	-1	-1	-1	-1	-1	-1	-1	-1	1	6mer_off.indel	1
chr16	40466898	40466973	c_bta-let-7a_232	1	+	bta-let-7a	TAGCCAATCTGATCACGTGGACCACAGCCTTGTCTAACTCAATGAAACTAAGCCATGCCATGTGGGGCCACCCAA	CTACCTCA	TACCTCA	CTACCTC	TACCTC	CTACCT	ACCTCA	CTACC	TACCT	ACCTC	-1	-1	-1	-1	-1	34	1	35	1	-1	-1	34	1	-1	-1	35	34	1	1	8mer.mm	34
chr6	33752554	33752629	c_bta-let-7a_1632	1	-	bta-let-7a	AAACTTATTGTGGTAATGGTTCCATGTTGTATGTAAGTCAGATTACTCTACTATGCACCTTAAACCTCATCAATG	CTACCTCA	TACCTCA	CTACCTC	TACCTC	CTACCT	ACCTCA	CTACC	TACCT	ACCTC	-1	-1	-1	-1	-1	-1	-1	63	1	64	-1	-1	-1	-1	64	63	-1	2	2	7merm8.mm	63
chr6	24048556	24048631	c_bta-let-7a_666	1	+	bta-let-7a	TAAGTATAATTTCTACCTCTTAAATTTAGCATAGTTGACAAGTACTTTTTGGACAGCCCTCCCACCTCTGCCACC	CTACCTCA	TACCTCA	CTACCTC	TACCTC	CTACCT	ACCTCA	CTACC	TACCT	ACCTC	-1	-1	13	14	13	13	1	14	1	-1	13	13	2	14	15	14	13	2	2	7merA1	13
chr22	10840305	10840380	c_bta-let-7a_392	1	+	bta-let-7a	CCTGTGTTATCCTGTTCTACCTTTCACATTTGAATCTATACTCTGCTTGGAAATGAGTTTTTTCAATATGGTATG	CTACCTCA	TACCTCA	CTACCTC	TACCTC	CTACCT	ACCTCA	CTACC	TACCT	ACCTC	-1	-1	-1	-1	17	-1	-1	-1	-1	-1	17	17	1	18	-1	18	17	2	1	6mer_off	17
chr22	29924214	29924289	c_bta-let-7a_399	1	+	bta-let-7a	ATACAACATTGAACAGTTACAGATCTGGGACAGTCCCTTCTATGAAAGTGCTGAAAGTAAATTAAAATCAGTCTC	CTACCTCA	TACCTCA	CTACCTC	TACCTC	CTACCT	ACCTCA	CTACC	TACCT	ACCTC	-1	-1	-1	-1	-1	-1	-1	-1	-1	-1	-1	-1	-1	-1	-1	-1	-1	-1	-1	NA	NA
chr22	31336692	31336767	c_bta-let-7a_400	1	+	bta-let-7a	TTTAAGTTCTGACCTCAGGCCTCCATTTGGGCCCGCGGCCTCTTGGAGGCTTCAAGTTTTCTGTACCTTGTGATG	CTACCTCA	TACCTCA	CTACCTC	TACCTC	CTACCT	ACCTCA	CTACC	TACCT	ACCTC	-1	-1	-1	-1	-1	-1	1	11	1	12	-1	-1	1	64	12	11	63	2	2	8mer.indel	1
chrUnJH124182	4327	4402	c_bta-let-7a_915	1	+	bta-let-7a	CAGAAGCCACACCTTACCTGCCTTACCTGAGTCTTCTCCAAAGTGGCCACCTGGTAGCTGGGACCAACTAAGACT	CTACCTCA	TACCTCA	CTACCTC	TACCTC	CTACCT	ACCTCA	CTACC	TACCT	ACCTC	-1	-1	-1	-1	-1	-1	-1	24	1	-1	-1	-1	-1	15	-1	15	14	2	5	7merm8.mm	24
chr18	62364151	62364226	c_bta-let-7a_291	1	+	bta-let-7a	ATTTATTTTGGGATGGAGTTGCGGCGGTCAGAGGATTTCCATCCCCCTACTCCATTCTCTCCTAGTTAGAGACGA	CTACCTCA	TACCTCA	CTACCTC	TACCTC	CTACCT	ACCTCA	CTACC	TACCT	ACCTC	-1	-1	-1	-1	-1	-1	-1	-1	-1	-1	-1	-1	1	-1	-1	-1	-1	1	2	7merA1.indel	1
chr6	59353938	59354013	c_bta-let-7a_678	1	+	bta-let-7a	TCATTGGTAGAACTGATGTTGAAGCTGAAACTCCAATACTTTGGCTACCTGATGTGAAGAGCTGACTCATTTGAA	CTACCTCA	TACCTCA	CTACCTC	TACCTC	CTACCT	ACCTCA	CTACC	TACCT	ACCTC	-1	-1	-1	-1	45	45	1	46	1	-1	45	45	1	46	-1	46	45	1	1	6mer_off	45
chr6	60197267	60197342	c_bta-let-7a_679	1	+	bta-let-7a	ACATTTACAAAGCCATTTTACATGCATTAAACGAGGGCTACAACAATATTATGTTTTACAAATACTAGCACTTTT	CTACCTCA	TACCTCA	CTACCTC	TACCTC	CTACCT	ACCTCA	CTACC	TACCT	ACCTC	-1	-1	-1	-1	-1	-1	-1	-1	-1	-1	-1	-1	-1	-1	-1	-1	-1	-1	-1	NA	NA
chr12	83010387	83010462	c_bta-let-7a_1110	1	-	bta-let-7a	TCCTCTTCACTGTGATTTACCTTTGATTTAGCCATTTGGTACTTGTCTCTTGATGCCTCGTAATGATTCTTGACA	CTACCTCA	TACCTCA	CTACCTC	TACCTC	CTACCT	ACCTCA	CTACC	TACCT	ACCTC	-1	-1	-1	-1	-1	-1	-1	-1	-1	-1	-1	-1	-1	18	-1	18	17	3	1	5mer_2	18
chr6	76571357	76571432	c_bta-let-7a_681	1	+	bta-let-7a	TCTCACATCCATACATGACCACTGGAAAAACCATAGCCTTGACTAGACAGACCTTTGTGGGCAAAGTAATGTCTG	CTACCTCA	TACCTCA	CTACCTC	TACCTC	CTACCT	ACCTCA	CTACC	TACCT	ACCTC	-1	-1	-1	-1	-1	-1	-1	-1	-1	-1	-1	-1	-1	-1	-1	-1	-1	-1	-1	NA	NA
chr5	33513776	33513851	c_bta-let-7a_1574	1	-	bta-let-7a	CCCAGGTTTCCACAGCTGTCGTTGAGCCCTACAACTCCATCCTCACCACCCACACCACCCTGGAGCACTCTGATT	CTACCTCA	TACCTCA	CTACCTC	TACCTC	CTACCT	ACCTCA	CTACC	TACCT	ACCTC	-1	-1	-1	-1	-1	-1	-1	-1	1	-1	-1	-1	-1	-1	-1	-1	-1	1	-1	7merm8.indel	1
chr21	13463322	13463397	c_bta-let-7a_1346	1	-	bta-let-7a	CACTGTTCTGTTTTATCTCTAGGTTTGAGTTCTGGGAAGATTTTGAAGAAGACCATGGGAAAGGGAGAGAGAATG	CTACCTCA	TACCTCA	CTACCTC	TACCTC	CTACCT	ACCTCA	CTACC	TACCT	ACCTC	-1	-1	-1	-1	-1	-1	-1	-1	-1	-1	-1	-1	-1	-1	-1	14	-1	1	-1	6mer.mm	14
chr26	31425688	31425763	c_bta-let-7a_476	1	+	bta-let-7a	TGCACCTACACTACAAATGGATCCCCGTGGAAGACAGCAATGCAGCTGACATCAGCTCCCACTTTCAAGAAGCAA	CTACCTCA	TACCTCA	CTACCTC	TACCTC	CTACCT	ACCTCA	CTACC	TACCT	ACCTC	-1	-1	-1	-1	-1	-1	-1	-1	-1	-1	-1	-1	-1	-1	-1	-1	-1	-1	2	6mer_off.indel	2
chr14	16241886	16241961	c_bta-let-7a_176	1	+	bta-let-7a	GTGCGGACCAGGGGAATCCGACTGTTTAATTAAAACAAAGCATAGCGAAGGCCCGCAGCGGGTGTTGACGCGATG	CTACCTCA	TACCTCA	CTACCTC	TACCTC	CTACCT	ACCTCA	CTACC	TACCT	ACCTC	-1	-1	-1	-1	-1	-1	-1	-1	-1	-1	-1	-1	-1	-1	-1	-1	-1	-1	-1	NA	NA
chr6	107358897	107358972	c_bta-let-7a_691	1	+	bta-let-7a	AGTCGGACACGACTGAAGTGACTTAGCAGCAGCAGTGATGGATGAAGGTCCCAACTTCACGTTCTCACCAACATT	CTACCTCA	TACCTCA	CTACCTC	TACCTC	CTACCT	ACCTCA	CTACC	TACCT	ACCTC	-1	-1	-1	-1	-1	-1	-1	-1	-1	-1	-1	-1	-1	-1	-1	-1	-1	-1	-1	NA	NA
chr6	119524885	119524960	c_bta-let-7a_693	1	+	bta-let-7a	GGTCCGCCCAGCTCTCCTGGGCACGCTACCTCGTCCCAGGCGTCTGCCCACCGCAGTGACAAGCCACACAGGGTC	CTACCTCA	TACCTCA	CTACCTC	TACCTC	CTACCT	ACCTCA	CTACC	TACCT	ACCTC	-1	-1	26	27	26	26	1	27	1	-1	26	26	1	27	28	27	26	1	2	7merA1	26
chr4	31101893	31101968	c_bta-let-7a_578	1	+	bta-let-7a	TACAGCCTTGACATACTCCTTTTCCTATTTGGAACCAGTCTGATGTTCCATGTCCAGTTCTAACTGTTGCTTCCT	CTACCTCA	TACCTCA	CTACCTC	TACCTC	CTACCT	ACCTCA	CTACC	TACCT	ACCTC	-1	-1	-1	-1	-1	-1	-1	-1	-1	-1	-1	-1	-1	-1	-1	-1	60	1	3	6mer_off.mm	60
chr4	97804407	97804482	c_bta-let-7a_597	1	+	bta-let-7a	TCTTTGCCTAAAACACTTTAGACAACATAACTATACAGAAGCCTTTGAATCACTGCAAAAGAAAACCAAGATTGC	CTACCTCA	TACCTCA	CTACCTC	TACCTC	CTACCT	ACCTCA	CTACC	TACCT	ACCTC	-1	-1	-1	-1	-1	-1	-1	-1	-1	-1	-1	-1	-1	-1	-1	-1	-1	-1	-1	NA	NA
chr7	36438147	36438222	c_bta-let-7a_1668	2	-	bta-let-7a	TGGATGTTGGAAATGGAGGTAGCTTCAAGACTGCATCTCTTAGGAAAGGACCCTAGGGGCTGCCCTGCTTTTGGA	CTACCTCA	TACCTCA	CTACCTC	TACCTC	CTACCT	ACCTCA	CTACC	TACCT	ACCTC	-1	-1	-1	-1	-1	-1	-1	-1	-1	-1	-1	-1	-1	-1	-1	-1	-1	-1	-1	NA	NA
chrUnAAFC02268771	356	431	c_bta-let-7a_1754	2	-	bta-let-7a	GGTGCCCCCGCTGCGCGCGCGCGCGCGCGCCCTCCGAGACGCGACCTCAGATCAGACGTGGCGACCCGCTGAATT	CTACCTCA	TACCTCA	CTACCTC	TACCTC	CTACCT	ACCTCA	CTACC	TACCT	ACCTC	-1	-1	-1	-1	-1	42	1	43	1	44	-1	42	1	-1	44	43	42	1	1	8mer.mm	42
chrUnJH124213	106615	106690	c_bta-let-7a_916	2	+	bta-let-7a	AGGATGGCAAGTGTAAGAGCTGTGCCCAACCCTGTAATCAACCCCTACCAGCCAGCACTTCCTTCAGGTTACTTC	CTACCTCA	TACCTCA	CTACCTC	TACCTC	CTACCT	ACCTCA	CTACC	TACCT	ACCTC	-1	-1	-1	-1	-1	-1	-1	-1	-1	-1	45	-1	-1	-1	-1	70	45	1	2	5mer_1	45
chr28	16003539	16003614	c_bta-let-7a_499	1	+	bta-let-7a	TACAGCCTTGACGTACTCCTTTTCCTATTTGGAACCAGTCTGTTGTTCCATGTCTAGTTCTAACTGTTGCTTCCT	CTACCTCA	TACCTCA	CTACCTC	TACCTC	CTACCT	ACCTCA	CTACC	TACCT	ACCTC	-1	-1	-1	-1	-1	-1	-1	-1	-1	-1	-1	-1	-1	-1	-1	-1	60	1	3	6mer_off.mm	60
chr5	10481059	10481134	c_bta-let-7a_607	1	+	bta-let-7a	GAACAAAGACTGACCACTTCTGGGACAATGACTTTCCTCCCTGTGTTGGCCAGGGGTTTGGGGACAGTGTGATTT	CTACCTCA	TACCTCA	CTACCTC	TACCTC	CTACCT	ACCTCA	CTACC	TACCT	ACCTC	-1	-1	-1	-1	-1	-1	-1	-1	-1	-1	-1	-1	-1	-1	-1	34	37	1	1	6mer.mm	34
chrUnJH122629	5601	5676	c_bta-let-7a_1799	1	-	bta-let-7a	ATCAGTTTTCCTGCCATCCAGGCCGCTCCCTCCTTCAGCAACTCATTCCCTCAGATCTTCCGAGACCGGACGGAC	CTACCTCA	TACCTCA	CTACCTC	TACCTC	CTACCT	ACCTCA	CTACC	TACCT	ACCTC	-1	-1	-1	-1	-1	-1	-1	47	1	-1	-1	26	1	-1	-1	27	26	2	2	7merm8.mm	47
chr4	14060998	14061073	c_bta-let-7a_1523	1	-	bta-let-7a	TAGAGAAACATGGGTATAAGATGGAGACTTCATAGCATCCAGAAGAAGTGTTGAAGCAACCTACACCTGAACTGT	CTACCTCA	TACCTCA	CTACCTC	TACCTC	CTACCT	ACCTCA	CTACC	TACCT	ACCTC	-1	-1	-1	-1	-1	-1	-1	-1	-1	-1	-1	-1	-1	-1	-1	-1	57	-1	2	6mer_off.mm	57
chr9	43074698	43074773	c_bta-let-7a_773	1	+	bta-let-7a	TAAAGTGAAGATTTACTGTTTCTTTGTTACTTGCTGGTACAGCTAAAGTTTGTTTTACTTGCACATTTGTACATA	CTACCTCA	TACCTCA	CTACCTC	TACCTC	CTACCT	ACCTCA	CTACC	TACCT	ACCTC	-1	-1	-1	-1	-1	-1	-1	-1	-1	-1	-1	-1	-1	-1	-1	-1	-1	-1	-1	NA	NA
chr21	24329859	24329934	c_bta-let-7a_1348	1	-	bta-let-7a	TCTCTCTCTTTCCACCCAATACACTCCTCTTCCTCTTACACTTCCAACTCCACAAATGACACTGCCATCACCCAT	CTACCTCA	TACCTCA	CTACCTC	TACCTC	CTACCT	ACCTCA	CTACC	TACCT	ACCTC	-1	-1	-1	-1	-1	-1	-1	-1	-1	-1	-1	29	2	-1	-1	30	29	3	2	7merA1.mm	29
chr26	24386332	24386407	c_bta-let-7a_1425	1	-	bta-let-7a	ATGGGATTTTCCAGGCAAGAGTACTGGAGTGGGTTGCTATTGCCTTCTCCGAGGAGGGGGCCCAGCCCTGTTTTA	CTACCTCA	TACCTCA	CTACCTC	TACCTC	CTACCT	ACCTCA	CTACC	TACCT	ACCTC	-1	-1	-1	-1	-1	-1	-1	-1	-1	-1	-1	-1	-1	-1	-1	-1	-1	-1	-1	NA	NA
chr4	12354319	12354394	c_bta-let-7a_574	1	+	bta-let-7a	CTGTTCTCTACCTCCCGTTGTATCAAGTATCTTTGTTTTTTTCACTTCCTGTTCTTTAGTTATTCATGAAACCAC	CTACCTCA	TACCTCA	CTACCTC	TACCTC	CTACCT	ACCTCA	CTACC	TACCT	ACCTC	-1	-1	8	9	8	8	1	9	1	-1	8	8	1	9	10	9	8	1	2	7merA1	8
chrUnJH126334	13139	13214	c_bta-let-7a_928	1	+	bta-let-7a	TACGCACGGCCGGTACAGTGAAACTGCGAATGGCTCATTAAATCAGTTATGGTTCCTTTGGTCGCTCGCTCCTCT	CTACCTCA	TACCTCA	CTACCTC	TACCTC	CTACCT	ACCTCA	CTACC	TACCT	ACCTC	-1	-1	-1	-1	-1	-1	-1	-1	-1	-1	-1	-1	1	-1	-1	-1	-1	1	1	7merA1.indel	1
chr8	79938682	79938757	c_bta-let-7a_756	1	+	bta-let-7a	ACAACGACCAGGACAGTGCTCTGGAAGACCTCATGGCTCGGGCGGGAGCCAGCTGAGATGAGGCCCTGCCACCGC	CTACCTCA	TACCTCA	CTACCTC	TACCTC	CTACCT	ACCTCA	CTACC	TACCT	ACCTC	-1	-1	-1	-1	-1	-1	-1	27	1	28	-1	-1	-1	-1	28	27	-1	1	-1	7merm8.mm	27
chrUnAAFC02268771	281	356	c_bta-let-7a_1753	1	-	bta-let-7a	TAAGCATATTAGTCAGCGGAGGAAAAGAAACTAACCAGGATTCCCTCAGTAACGGCGAGTGAACAGGGAAGAGCC	CTACCTCA	TACCTCA	CTACCTC	TACCTC	CTACCT	ACCTCA	CTACC	TACCT	ACCTC	-1	-1	-1	-1	-1	-1	-1	42	1	-1	-1	-1	-1	-1	-1	42	-1	1	-1	7merm8.mm	42
chr4	12068125	12068200	c_bta-let-7a_572	1	+	bta-let-7a	ATCCCTGTACCCAAGTCTTAAAGGAGAGACTCACGGTTAATGGTACCACCTTGACCTGGAACTTCAGAAAGAATT	CTACCTCA	TACCTCA	CTACCTC	TACCTC	CTACCT	ACCTCA	CTACC	TACCT	ACCTC	-1	-1	-1	-1	-1	-1	-1	-1	1	-1	-1	-1	-1	-1	-1	44	46	2	1	7merm8.indel	1
chrM	1401	1476	c_bta-let-7a_790	2	+	bta-let-7a	CAAAGCATCCAGTTTACACCTAGAAGACTTCATTCATTATGAATATCTTGAACTAGACCTAGCCCAAAGATACCC	CTACCTCA	TACCTCA	CTACCTC	TACCTC	CTACCT	ACCTCA	CTACC	TACCT	ACCTC	-1	-1	-1	-1	-1	-1	-1	-1	-1	-1	-1	-1	-1	-1	-1	-1	-1	1	1	6mer.indel	1
chr13	11024782	11024857	c_bta-let-7a_1113	1	-	bta-let-7a	GTGCTTTTAAAAGTTATTTTCCTACTGATATGTTTCACCAAATAGAAAATCAGCAAAGAGAACCAGCAGAGCCCT	CTACCTCA	TACCTCA	CTACCTC	TACCTC	CTACCT	ACCTCA	CTACC	TACCT	ACCTC	-1	-1	-1	-1	-1	-1	-1	-1	-1	-1	-1	-1	-1	-1	-1	-1	-1	-1	1	6mer_off.indel	1
chr17	54226861	54226936	c_bta-let-7a_1212	1	-	bta-let-7a	TTCTGGTGGAGGAGACAGATGATAAGCAAGTAAACAAATAACGTAGTGTGAGATAGTGATTAAGTGCTATGGAGA	CTACCTCA	TACCTCA	CTACCTC	TACCTC	CTACCT	ACCTCA	CTACC	TACCT	ACCTC	-1	-1	-1	-1	-1	-1	-1	-1	-1	-1	-1	-1	-1	-1	-1	-1	-1	-1	-1	NA	NA
chr17	56509053	56509128	c_bta-let-7a_1213	1	-	bta-let-7a	TTAGGAGGAATATCCTTCCCAACATCACCACCGCCTACCTCAAAACGTGCATTTATGATGCGAAAACAGATCCCT	CTACCTCA	TACCTCA	CTACCTC	TACCTC	CTACCT	ACCTCA	CTACC	TACCT	ACCTC	35	36	35	36	35	35	1	36	1	37	35	35	1	36	37	36	35	1	1	8mer	35
chr4	55270086	55270161	c_bta-let-7a_1533	1	-	bta-let-7a	GGTAAAAGAAAAGCACGTGGTAAAATTCTCATCAAACAACCCAGTACTTGCACTGTTAACTCATTATTTTAGGTA	CTACCTCA	TACCTCA	CTACCTC	TACCTC	CTACCT	ACCTCA	CTACC	TACCT	ACCTC	-1	-1	-1	-1	-1	-1	-1	57	1	-1	-1	-1	-1	-1	-1	57	-1	1	-1	7merm8.mm	57
chrM	14079	14154	c_bta-let-7a_849	2	+	bta-let-7a	CATTAAACTCAAACACAACCTCAACTTCTTTATCCTTTAATACATAATAGACCATAAAGAACTCCATCAACAAGC	CTACCTCA	TACCTCA	CTACCTC	TACCTC	CTACCT	ACCTCA	CTACC	TACCT	ACCTC	-1	-1	-1	-1	-1	16	1	17	1	18	-1	16	1	-1	18	17	16	1	1	8mer.mm	16
chrUnJH121288	645718	645793	c_bta-let-7a_870	1	+	bta-let-7a	TTTATAGATTCAATGCAACCCCTATCAAGCTACCAACAGTATTCTTCACAGAGCTAGAACAAATAATTTCACAAT	CTACCTCA	TACCTCA	CTACCTC	TACCTC	CTACCT	ACCTCA	CTACC	TACCT	ACCTC	-1	-1	-1	-1	-1	-1	-1	-1	-1	-1	30	-1	-1	-1	-1	-1	30	-1	1	5mer_1	30
chr7	97450561	97450636	c_bta-let-7a_1688	1	-	bta-let-7a	AGACCTACCTGTTGACAGTTTTAGTCAAGATGGTAGTATCTATGAGGACCAGCAAGACAAATATACCTCTAGGAC	CTACCTCA	TACCTCA	CTACCTC	TACCTC	CTACCT	ACCTCA	CTACC	TACCT	ACCTC	-1	-1	-1	64	5	-1	-1	64	1	-1	5	5	2	6	65	6	5	2	2	6mer	64
chr27	39831514	39831589	c_bta-let-7a_493	1	+	bta-let-7a	TCCTTCTTGGTCTCCCTGTTGTGTTGAAAATGAAATCCTCACTTCTCACCAGGAGCCGCCGGATGCCGCGCAACC	CTACCTCA	TACCTCA	CTACCTC	TACCTC	CTACCT	ACCTCA	CTACC	TACCT	ACCTC	-1	-1	-1	-1	-1	-1	-1	-1	1	-1	-1	-1	-1	-1	-1	-1	12	1	1	7merm8.indel	1
chr23	30715903	30715978	c_bta-let-7a_1383	1	-	bta-let-7a	CAACGACATCTTCGAGCGCATCGCGGGCGAGGCGTCGCGCCTGGCGCATTACAACAAGCGCTCGACCATCACATC	CTACCTCA	TACCTCA	CTACCTC	TACCTC	CTACCT	ACCTCA	CTACC	TACCT	ACCTC	-1	-1	-1	-1	-1	-1	-1	-1	-1	-1	-1	-1	-1	-1	-1	-1	-1	-1	-1	NA	NA
chr26	10698972	10699047	c_bta-let-7a_1419	2	-	bta-let-7a	TCCCACCTCTTTTCATAAAAAACAGCTTTGAGACTAATTCACATACTATACAACCCATCTACCTGAAGTGTGTAT	CTACCTCA	TACCTCA	CTACCTC	TACCTC	CTACCT	ACCTCA	CTACC	TACCT	ACCTC	-1	-1	-1	-1	59	59	1	60	1	-1	59	3	2	60	5	4	3	2	2	6mer_off	59
chrM	8241	8316	c_bta-let-7a_819	1	+	bta-let-7a	ACTGACACCAACAAAAATATTAAAACAAAACACCCCTTGAGAAACAAAATGAACGAAAATTTATTTACCTCTTTT	CTACCTCA	TACCTCA	CTACCTC	TACCTC	CTACCT	ACCTCA	CTACC	TACCT	ACCTC	-1	-1	-1	66	-1	-1	-1	66	1	-1	-1	65	1	66	67	66	65	1	1	6mer	66
chr14	1814810	1814885	c_bta-let-7a_1131	1	-	bta-let-7a	TCCTGCTTTGTTCCCATCACAGAGGGAGTGAGGGTCTTCCTGCTCCACTCTGCCCTGGGGCTGGTGGGGGGGCTT	CTACCTCA	TACCTCA	CTACCTC	TACCTC	CTACCT	ACCTCA	CTACC	TACCT	ACCTC	-1	-1	-1	-1	-1	-1	-1	-1	-1	-1	-1	-1	-1	-1	-1	-1	36	-1	1	6mer_off.mm	36
chr19	39134270	39134345	c_bta-let-7a_1255	1	-	bta-let-7a	GTGTGCATCACAACAAACTGTGGAAAATTCTTCAAGAGATGGGAATACCAGACCACCTTACCTACCTCCTGAAAA	CTACCTCA	TACCTCA	CTACCTC	TACCTC	CTACCT	ACCTCA	CTACC	TACCT	ACCTC	-1	-1	62	63	62	62	1	63	2	-1	62	62	1	59	64	59	53	2	4	7merA1	62
chr10	88389890	88389965	c_bta-let-7a_90	1	+	bta-let-7a	CTTCCTACATCTACCGCCTGATGAGTGAACTCTACCATCCTGACGATCACGTCCTATAACCACCACTCGTCCTAA	CTACCTCA	TACCTCA	CTACCTC	TACCTC	CTACCT	ACCTCA	CTACC	TACCT	ACCTC	-1	-1	-1	-1	-1	-1	-1	-1	-1	-1	11	5	3	-1	-1	6	1	3	4	5mer_1	11
chr14	15856376	15856451	c_bta-let-7a_175	1	+	bta-let-7a	GACACCGCACAATAGTCTACCTCGGAAAGCTGCAACGCTCGCTCTGACAAACCGCATGGTCCAGTAGACGGCCTC	CTACCTCA	TACCTCA	CTACCTC	TACCTC	CTACCT	ACCTCA	CTACC	TACCT	ACCTC	-1	-1	17	18	17	17	1	18	1	-1	17	17	1	18	19	18	17	1	1	7merA1	17
chr4	106108191	106108266	c_bta-let-7a_1550	1	-	bta-let-7a	TGATATCCGACCTAATTCAGTAACGAAGCCCAGCCCTTACCTTAGCTCTTAGCTGTGAAATGTGAAATAACTCTG	CTACCTCA	TACCTCA	CTACCTC	TACCTC	CTACCT	ACCTCA	CTACC	TACCT	ACCTC	-1	-1	-1	-1	-1	-1	-1	38	1	-1	-1	-1	-1	38	-1	38	8	3	2	7merm8.mm	38
chr26	23059634	23059709	c_bta-let-7a_1424	1	-	bta-let-7a	ATTGGTGAACAAAATAAATTTGGTCCCTGCTTTCATGGTGCATTCAGTTCCAGTGTGAGGAGAACTGATGGTTTG	CTACCTCA	TACCTCA	CTACCTC	TACCTC	CTACCT	ACCTCA	CTACC	TACCT	ACCTC	-1	-1	-1	-1	-1	-1	-1	-1	-1	-1	-1	-1	-1	-1	-1	-1	-1	-1	-1	NA	NA
chr18	52817121	52817196	c_bta-let-7a_284	1	+	bta-let-7a	TCTCCTTTCCGCACACCCCCTCTGCCTGTCACCCTGCTTTCCCTGCCTCAACTCGACTTGGAATTGGCTGAAGTC	CTACCTCA	TACCTCA	CTACCTC	TACCTC	CTACCT	ACCTCA	CTACC	TACCT	ACCTC	-1	-1	-1	-1	-1	43	1	44	1	-1	-1	43	1	-1	-1	44	22	1	3	8mer.mm	43
chr12	83169569	83169644	c_bta-let-7a_1111	1	-	bta-let-7a	CTTCTGGTTTTTGAAAAAAATAAATGTTTCTCTGGGAATAGCTTGTGTTATTTTTAATTCTACCTCATGTTTAGT	CTACCTCA	TACCTCA	CTACCTC	TACCTC	CTACCT	ACCTCA	CTACC	TACCT	ACCTC	60	61	60	61	60	60	1	61	1	62	60	60	1	61	62	61	60	1	1	8mer	60
chr16	57274035	57274110	c_bta-let-7a_236	1	+	bta-let-7a	ACACGACTGAGCTACCTCACTTTCACTTTCTTTTGCTAATTTACTTTGTTCTTTGTTTATTGTCTGCTTCCTTCC	CTACCTCA	TACCTCA	CTACCTC	TACCTC	CTACCT	ACCTCA	CTACC	TACCT	ACCTC	12	13	12	13	12	12	1	13	1	14	12	12	1	13	14	13	12	1	2	8mer	12
chr4	71118397	71118472	c_bta-let-7a_593	1	+	bta-let-7a	GTATATTTTGCAATAGTTACCTCAAGGCCTACTGACCAAATCGTTGTGTTGAAATGATATTTAACTTTTTGCCAA	CTACCTCA	TACCTCA	CTACCTC	TACCTC	CTACCT	ACCTCA	CTACC	TACCT	ACCTC	-1	18	-1	18	-1	17	1	18	1	19	-1	17	1	18	19	18	17	1	2	7merm8	18
chrX	19548203	19548278	c_bta-let-7a_940	1	+	bta-let-7a	TAACACCAAAAAACCAACCTCATCATCACTGATTTTGAACACTGTGTCAATTGCTGTAAATCACACAGATATAGC	CTACCTCA	TACCTCA	CTACCTC	TACCTC	CTACCT	ACCTCA	CTACC	TACCT	ACCTC	-1	-1	-1	-1	-1	15	1	16	1	17	-1	15	1	-1	17	16	15	1	1	8mer.mm	15
chr6	7714773	7714848	c_bta-let-7a_1627	1	-	bta-let-7a	CTGGGGAAAATCATCTATGTTACAATGCAGCCTTAAAACATCATTTGGGTGTTTTATTTTCTTCCTTATATATCT	CTACCTCA	TACCTCA	CTACCTC	TACCTC	CTACCT	ACCTCA	CTACC	TACCT	ACCTC	-1	-1	-1	-1	-1	-1	-1	-1	-1	-1	-1	-1	-1	-1	-1	-1	61	-1	1	6mer_off.mm	61
chrUnJH124425	8829	8904	c_bta-let-7a_1818	1	-	bta-let-7a	TCGTTTTTTAAAAGCCATAGGCTTTTCCTTGTCCTTAGCTGTAATAATGCATCTATTTTGGTTTCCTCGAGAGCT	CTACCTCA	TACCTCA	CTACCTC	TACCTC	CTACCT	ACCTCA	CTACC	TACCT	ACCTC	-1	-1	-1	-1	-1	-1	-1	-1	-1	-1	-1	-1	-1	-1	-1	63	-1	1	-1	6mer.mm	63
chr28	28734266	28734341	c_bta-let-7a_1449	1	-	bta-let-7a	AGAACACTGGAGTGGGTTGCCATTTCCTTCTCCAGTGCATGAAAGTGAAAAGTGAAAGGGAAGTGGCTCAGTCGT	CTACCTCA	TACCTCA	CTACCTC	TACCTC	CTACCT	ACCTCA	CTACC	TACCT	ACCTC	-1	-1	-1	-1	-1	-1	-1	-1	-1	-1	-1	-1	-1	-1	-1	-1	-1	-1	-1	NA	NA
chrUnJH124264	4488	4563	c_bta-let-7a_917	1	+	bta-let-7a	AAAAGCAGAGACATTACTTTGCTGACAAAGGTCCGTCTAGTCAAAGCTATGGTTTTTCCAGTAGTCATGTATGGA	CTACCTCA	TACCTCA	CTACCTC	TACCTC	CTACCT	ACCTCA	CTACC	TACCT	ACCTC	-1	-1	-1	-1	-1	-1	-1	-1	-1	-1	-1	-1	-1	-1	-1	-1	-1	-1	-1	NA	NA
chr10	79663467	79663542	c_bta-let-7a_78	1	+	bta-let-7a	ATGTAACCAACACCTCAGTCTGCTCAAGTCTTTTCTAATTCTTAAAATTGGATTATTTTTACTTTTTATTTTTAA	CTACCTCA	TACCTCA	CTACCTC	TACCTC	CTACCT	ACCTCA	CTACC	TACCT	ACCTC	-1	-1	-1	-1	-1	-1	1	11	1	12	-1	-1	1	-1	12	11	-1	1	1	8mer.indel	1
chr7	3884332	3884407	c_bta-let-7a_1656	1	-	bta-let-7a	ACTGCACGATGACGAGATCCTACCCAGCAACCCTGCTGACCTCTTCCACTGGCTGCCCAAGGAGCACATGTGCGT	CTACCTCA	TACCTCA	CTACCTC	TACCTC	CTACCT	ACCTCA	CTACC	TACCT	ACCTC	-1	-1	-1	-1	-1	-1	1	-1	1	-1	20	-1	2	-1	39	38	20	2	2	8mer.indel	1
chr21	54659867	54659942	c_bta-let-7a_385	3	+	bta-let-7a	AGCCAAATGCCTCGTCATCTAATTAGTGATGCGCATGAATGGATGAAGGAGATTCCCACTGTCCCTACCTACTAT	CTACCTCA	TACCTCA	CTACCTC	TACCTC	CTACCT	ACCTCA	CTACC	TACCT	ACCTC	-1	-1	-1	-1	65	-1	1	-1	1	-1	65	65	1	66	-1	8	65	2	2	6mer_off	65
chr22	14156550	14156625	c_bta-let-7a_393	1	+	bta-let-7a	TGCCATTACAACTCTCCACAACCTTTTATTGCATCAGGAAGGAGCTAAAATGGCCGTGCGTTTAGCTGGCGGGCT	CTACCTCA	TACCTCA	CTACCTC	TACCTC	CTACCT	ACCTCA	CTACC	TACCT	ACCTC	-1	-1	-1	-1	-1	-1	-1	-1	-1	-1	-1	-1	-1	-1	-1	-1	19	-1	1	6mer_off.mm	19
chr17	17838426	17838501	c_bta-let-7a_247	1	+	bta-let-7a	TTAAAGCCCATTAGTAATAGTGCCTGCCTTCATAGCACTATGAAGGGTTTGGTCATTTATTACTTTGAAACAAAC	CTACCTCA	TACCTCA	CTACCTC	TACCTC	CTACCT	ACCTCA	CTACC	TACCT	ACCTC	-1	-1	-1	-1	-1	-1	-1	-1	-1	-1	-1	-1	-1	-1	-1	-1	24	-1	1	6mer_off.mm	24
chr17	20798058	20798133	c_bta-let-7a_248	1	+	bta-let-7a	AGCAATACAATCCTACCTCAAGAAACAAGAAAAACCTAAATAGACAATCTAACTTTAAACCTAAAACAACTGGAA	CTACCTCA	TACCTCA	CTACCTC	TACCTC	CTACCT	ACCTCA	CTACC	TACCT	ACCTC	13	14	13	14	13	13	1	14	1	15	13	13	1	14	15	14	13	1	2	8mer	13
chr19	57883321	57883396	c_bta-let-7a_1272	1	-	bta-let-7a	CAAGAAACAGGACTCCACGGCACCCTCGTCTACCTCCTCCTCCTCCTCCGACCCCGTGCTGGACTTCAGCATCTC	CTACCTCA	TACCTCA	CTACCTC	TACCTC	CTACCT	ACCTCA	CTACC	TACCT	ACCTC	-1	-1	30	31	30	30	1	31	1	-1	30	30	5	31	32	31	30	5	5	7merA1	30
chr20	8400335	8400410	c_bta-let-7a_1319	1	-	bta-let-7a	TGTGACCAATAGCCTTTCAGCCTTTTTATACCCATATTTGGAGCTTATCTTGCCGCTACCTACCTCTGAAAGCCA	CTACCTCA	TACCTCA	CTACCTC	TACCTC	CTACCT	ACCTCA	CTACC	TACCT	ACCTC	-1	-1	60	61	56	60	2	61	3	-1	56	56	2	57	62	57	56	3	2	7merA1	60
chr15	18473670	18473745	c_bta-let-7a_1153	1	-	bta-let-7a	ACGTTGTCCATCAACTTACAGTAACTTTAGAAGATTTATATAATGGTGCAACAAGAAAACTAGCTCTGCAAAAGA	CTACCTCA	TACCTCA	CTACCTC	TACCTC	CTACCT	ACCTCA	CTACC	TACCT	ACCTC	-1	-1	-1	-1	-1	-1	-1	-1	-1	-1	-1	60	1	-1	-1	61	60	1	1	7merA1.mm	60
chrM	13952	14027	c_bta-let-7a_848	1	+	bta-let-7a	ATTAATAAAGACCACCCAGTTACAATAACTAATCAGGTACCATAACTGTATAAAGCCGCAATCCCTATGGCCTCT	CTACCTCA	TACCTCA	CTACCTC	TACCTC	CTACCT	ACCTCA	CTACC	TACCT	ACCTC	-1	-1	-1	-1	-1	-1	-1	-1	-1	-1	-1	-1	-1	-1	-1	-1	-1	-1	-1	NA	NA
chr17	66033504	66033579	c_bta-let-7a_257	1	+	bta-let-7a	TAAGTGACTGACCACTGTTGAGAGTATCTAGTATCGGACGTTCATTGATTCCCTCCTCGTCCTACGTCATGGTTC	CTACCTCA	TACCTCA	CTACCTC	TACCTC	CTACCT	ACCTCA	CTACC	TACCT	ACCTC	-1	-1	-1	-1	-1	62	1	63	1	-1	-1	62	2	-1	-1	50	62	3	2	8mer.mm	62
chr10	3837402	3837477	c_bta-let-7a_1014	1	-	bta-let-7a	GAAGTACTAAGGATAGTTTCACTTATTTATTGAGCACTTACTCTGTGTGGCTTAATTTTATTCTCAAACATCCTT	CTACCTCA	TACCTCA	CTACCTC	TACCTC	CTACCT	ACCTCA	CTACC	TACCT	ACCTC	-1	-1	-1	-1	-1	-1	-1	-1	-1	-1	-1	-1	-1	-1	-1	-1	-1	1	-1	6mer.indel	1
chr10	1719928	1720003	c_bta-let-7a_47	1	+	bta-let-7a	TGCACTCACGACAAGTACCCAATGTATTTTAGCTATTTTAGTAGTATTTGTTCAATAAATATGCAAGCTGTATGG	CTACCTCA	TACCTCA	CTACCTC	TACCTC	CTACCT	ACCTCA	CTACC	TACCT	ACCTC	-1	-1	-1	-1	-1	-1	-1	-1	1	-1	-1	-1	-1	-1	-1	-1	-1	1	-1	7merm8.indel	1
chr24	38534641	38534716	c_bta-let-7a_442	1	+	bta-let-7a	TACAATGCCTACCCCTCAGAGCAAGAAAAAGCGTTACTGTCCCAGCAAACACACTTATCTACACTACAGGTAAGA	CTACCTCA	TACCTCA	CTACCTC	TACCTC	CTACCT	ACCTCA	CTACC	TACCT	ACCTC	-1	-1	-1	-1	-1	-1	-1	-1	-1	-1	9	9	1	-1	-1	10	9	1	2	5mer_1	9
chr21	11821276	11821351	c_bta-let-7a_1345	1	-	bta-let-7a	ACAGACCATTGGGCTCTGAGCTCAGACTTATTCAGAGTCTGGTTCACAATGAATTATACCAGCATACCTCCCAAA	CTACCTCA	TACCTCA	CTACCTC	TACCTC	CTACCT	ACCTCA	CTACC	TACCT	ACCTC	-1	-1	-1	65	-1	-1	-1	65	1	-1	-1	64	1	65	66	65	64	1	1	6mer	65
chr20	19915505	19915580	c_bta-let-7a_359	1	+	bta-let-7a	TCAAAACTATATCCAGCTGCCTTTCTGAAGTCTGTCTTATTGGGTCTTCTCCCTTCCTGAGGATCAACTCAGTGG	CTACCTCA	TACCTCA	CTACCTC	TACCTC	CTACCT	ACCTCA	CTACC	TACCT	ACCTC	-1	-1	-1	-1	-1	-1	-1	-1	-1	-1	-1	-1	-1	-1	-1	-1	17	-1	3	6mer_off.mm	17
chr17	41969627	41969702	c_bta-let-7a_1209	2	-	bta-let-7a	TCAAGAAGAAAGCAAAATTTTAAAAAAAAATGTACAAATAGAGAAAACTACCTCAGTTGACAGGATTCCACCTTT	CTACCTCA	TACCTCA	CTACCTC	TACCTC	CTACCT	ACCTCA	CTACC	TACCT	ACCTC	48	49	48	49	48	48	1	49	1	50	48	48	1	49	50	49	48	1	2	8mer	48
chr6	27896685	27896760	c_bta-let-7a_1629	1	-	bta-let-7a	CAGAGCATTACAGGACCATGATCCGCTTCCTTCATCTTCAGATGGTTCACAAGCACCAGCCAGACCTCCTAAACC	CTACCTCA	TACCTCA	CTACCTC	TACCTC	CTACCT	ACCTCA	CTACC	TACCT	ACCTC	-1	-1	-1	-1	-1	-1	-1	-1	-1	-1	-1	-1	-1	-1	64	63	26	1	2	5mer_3	64
chr10	71492016	71492091	c_bta-let-7a_72	1	+	bta-let-7a	TAAACCTGCTGCCTTAAACTTTGCTACCTCCCTCCAATCGTGGCTGTAAACAGTGACTGAAGAGTCAGCTAGCCT	CTACCTCA	TACCTCA	CTACCTC	TACCTC	CTACCT	ACCTCA	CTACC	TACCT	ACCTC	-1	-1	24	25	24	24	1	25	1	-1	24	24	2	25	26	25	9	2	4	7merA1	24
chr22	51908532	51908607	c_bta-let-7a_407	1	+	bta-let-7a	AAAGTGTAAACATCTTCCTTTCCTCTCTTGCTGCTACTATGGCTTTTGAAAGTTACCACAGGTTGGCACAAACCT	CTACCTCA	TACCTCA	CTACCTC	TACCTC	CTACCT	ACCTCA	CTACC	TACCT	ACCTC	-1	-1	-1	-1	-1	-1	-1	54	1	-1	-1	-1	-1	-1	-1	20	14	2	2	7merm8.mm	54
chr15	52962945	52963020	c_bta-let-7a_1169	1	-	bta-let-7a	CTGCTTGCCGGCCACAACCACATTCATAAGAATACATATTGCTACCTCCGCTACAAGCTATATGATCACGAAGGC	CTACCTCA	TACCTCA	CTACCTC	TACCTC	CTACCT	ACCTCA	CTACC	TACCT	ACCTC	-1	-1	42	43	42	42	1	43	1	-1	42	42	1	43	44	43	42	1	1	7merA1	42
chr9	43500199	43500274	c_bta-let-7a_774	1	+	bta-let-7a	CTCTGAGAGCCATTACCCGCTATATGACCTGACGCCTCTCCTCCGTTAAAGACGATGGAACGATCAGCAGATAGA	CTACCTCA	TACCTCA	CTACCTC	TACCTC	CTACCT	ACCTCA	CTACC	TACCT	ACCTC	-1	-1	-1	-1	-1	-1	-1	-1	-1	-1	-1	-1	1	-1	-1	-1	-1	2	1	7merA1.indel	1
chr4	10945274	10945349	c_bta-let-7a_570	1	+	bta-let-7a	AAAAGCAGAGACATTACTTTGCTGACAAAGGTCCGTCTAGTCAAAGCTATGGTTTTTCCAGTGGTCATGTATGGA	CTACCTCA	TACCTCA	CTACCTC	TACCTC	CTACCT	ACCTCA	CTACC	TACCT	ACCTC	-1	-1	-1	-1	-1	-1	-1	-1	-1	-1	-1	-1	-1	-1	-1	-1	-1	-1	-1	NA	NA
chr15	34097798	34097873	c_bta-let-7a_207	1	+	bta-let-7a	ATACAGCCTTGACGAACTCCTTTTCCTGTTTGGAACCAGTCTGTTGTTCCATGTCCAGTTTTAACTGTTGCTTCC	CTACCTCA	TACCTCA	CTACCTC	TACCTC	CTACCT	ACCTCA	CTACC	TACCT	ACCTC	-1	-1	-1	-1	-1	-1	-1	-1	-1	-1	-1	-1	-1	-1	-1	-1	-1	-1	1	6mer_off.indel	1
chrM	4401	4476	c_bta-let-7a_804	1	+	bta-let-7a	AAAATCACAACCCACGAGCTACAGAAGCATCAACTAAATATTTTTTGACTCAATCAACAGCCTCAATACTACTAA	CTACCTCA	TACCTCA	CTACCTC	TACCTC	CTACCT	ACCTCA	CTACC	TACCT	ACCTC	-1	-1	-1	-1	-1	-1	-1	-1	-1	-1	-1	-1	-1	-1	-1	-1	-1	-1	1	6mer_off.indel	1
chr24	58696481	58696556	c_bta-let-7a_1396	1	-	bta-let-7a	TTTCTCCCCTCAAATGCATGTCAGTGTATTCTCAGTAACCTCTATTCCCAGCAATCAATAAATGGACACGTGTAA	CTACCTCA	TACCTCA	CTACCTC	TACCTC	CTACCT	ACCTCA	CTACC	TACCT	ACCTC	-1	-1	-1	-1	-1	-1	-1	-1	-1	-1	-1	-1	-1	-1	38	37	-1	1	-1	5mer_3	38
chr15	26176881	26176956	c_bta-let-7a_197	1	+	bta-let-7a	TCTATTCCCCCTCATCCCCTCTCTTTTCTGGGGGTCCTTGTTGACATTACAAGCTTTTAACACATTTTTAACCTA	CTACCTCA	TACCTCA	CTACCTC	TACCTC	CTACCT	ACCTCA	CTACC	TACCT	ACCTC	-1	-1	-1	-1	-1	-1	-1	-1	-1	-1	-1	-1	-1	-1	-1	-1	-1	-1	-1	NA	NA
chr1	27373882	27373957	c_bta-let-7a_961	1	-	bta-let-7a	GAGGAGACTTTGTTGACAGACCTATGTAACAAGATGCTGAGGGCAGCCAAACAACAGTCAGCTGAAGGCAGCCTT	CTACCTCA	TACCTCA	CTACCTC	TACCTC	CTACCT	ACCTCA	CTACC	TACCT	ACCTC	-1	-1	-1	-1	-1	-1	-1	-1	-1	-1	-1	-1	-1	-1	-1	-1	-1	-1	-1	NA	NA
chr27	26092970	26093045	c_bta-let-7a_486	2	+	bta-let-7a	TAGACCACTAAGAACTTGCACAGAAAAACACACACTGAATGTGTGTTAAACCTCTACATTGTGATGAAGTTGCAC	CTACCTCA	TACCTCA	CTACCTC	TACCTC	CTACCT	ACCTCA	CTACC	TACCT	ACCTC	-1	-1	-1	-1	-1	-1	-1	-1	-1	-1	-1	-1	-1	-1	50	49	54	1	1	5mer_3	50
chr1	36440834	36440909	c_bta-let-7a_963	1	-	bta-let-7a	GGACCAAAATACTTTAAAGTTCTGCATCTTAAAACTAACCAATTAAGTATCGGCTTGGGATTGTTCAGAAGTATT	CTACCTCA	TACCTCA	CTACCTC	TACCTC	CTACCT	ACCTCA	CTACC	TACCT	ACCTC	-1	-1	-1	-1	-1	-1	-1	-1	-1	-1	-1	-1	-1	-1	-1	-1	-1	-1	-1	NA	NA
chrX	10871406	10871481	c_bta-let-7a_939	1	+	bta-let-7a	CCTGTACAATGTCATGAACCTCTGTCCATAGTTCATCAGGCACTCTGTCAGATCTACTCCCTTAAATCTATTTGT	CTACCTCA	TACCTCA	CTACCTC	TACCTC	CTACCT	ACCTCA	CTACC	TACCT	ACCTC	-1	-1	-1	-1	-1	-1	-1	-1	-1	-1	-1	-1	1	-1	18	17	57	2	2	7merA1.indel	1
chr18	1766628	1766703	c_bta-let-7a_263	2	+	bta-let-7a	ACTTCATGTAATACCAACTTGACCTACCTCTTTCCCCCAGATTACCCGTGTGGATGATCTCAATCCTGATACTTC	CTACCTCA	TACCTCA	CTACCTC	TACCTC	CTACCT	ACCTCA	CTACC	TACCT	ACCTC	-1	-1	24	25	24	24	1	25	1	-1	24	24	1	25	26	25	24	3	1	7merA1	24
chr10	99658463	99658538	c_bta-let-7a_92	3	+	bta-let-7a	ACTGTAACGAGCGAAGCTTGACCTCAGTGCCTCTTGGGATCCCGGAGGGCGTCACTGTACTCTACCTCCATAACA	CTACCTCA	TACCTCA	CTACCTC	TACCTC	CTACCT	ACCTCA	CTACC	TACCT	ACCTC	-1	-1	62	63	62	62	1	20	2	21	62	62	1	63	21	20	62	4	1	7merA1	62
chr10	99659207	99659282	c_bta-let-7a_93	1	+	bta-let-7a	TCGACAACCTCTCCAACCTGAAGCAGCTCACCGCTCGGAACAACCCTTGGTTTTGTGACTGCAGCATTAAATGGG	CTACCTCA	TACCTCA	CTACCTC	TACCTC	CTACCT	ACCTCA	CTACC	TACCT	ACCTC	-1	-1	-1	-1	-1	-1	-1	-1	-1	-1	-1	5	1	-1	7	6	5	1	2	7merA1.mm	5
chr1	44074545	44074620	c_bta-let-7a_968	7	-	bta-let-7a	CGGAGCAGCAATGACCTCAGAAATACTACAACCCCTCCAAAAATAGCCAAAGGTATGCCTCCTTTAAAAGTGAGC	CTACCTCA	TACCTCA	CTACCTC	TACCTC	CTACCT	ACCTCA	CTACC	TACCT	ACCTC	-1	-1	-1	-1	-1	-1	-1	13	1	14	-1	-1	-1	-1	14	13	-1	2	1	7merm8.mm	13
chr1	44078128	44078203	c_bta-let-7a_969	1	-	bta-let-7a	TGAGCTCTAATGAATGACCTTCCTGTTCTAGGCATTGTGACTACTGGCTCCACCATGGTGGAGCACAATTACTAC	CTACCTCA	TACCTCA	CTACCTC	TACCTC	CTACCT	ACCTCA	CTACC	TACCT	ACCTC	-1	-1	-1	-1	-1	-1	-1	-1	-1	-1	-1	-1	-1	-1	-1	-1	19	-1	2	6mer_off.mm	19
chr1	45704387	45704462	c_bta-let-7a_970	1	-	bta-let-7a	CTGCAAAGAATATAATCAATCTGATTCAGTGTTGGCCATCTGGTGTTGTCCATGTGTAGAGTCTTCGCTTGTGTT	CTACCTCA	TACCTCA	CTACCTC	TACCTC	CTACCT	ACCTCA	CTACC	TACCT	ACCTC	-1	-1	-1	-1	-1	-1	-1	-1	-1	-1	-1	-1	-1	-1	-1	-1	-1	-1	-1	NA	NA
chr1	50745697	50745772	c_bta-let-7a_971	1	-	bta-let-7a	TTATCTCTTTATTTAAATACTTCTCTTTAAAATCCACACAGATGGTTCACAAGCACCAGCCAGACCTCCTAAACC	CTACCTCA	TACCTCA	CTACCTC	TACCTC	CTACCT	ACCTCA	CTACC	TACCT	ACCTC	-1	-1	-1	-1	-1	-1	-1	-1	-1	-1	-1	-1	-1	-1	64	2	-1	3	1	5mer_3	64
chr1	52747119	52747194	c_bta-let-7a_972	1	-	bta-let-7a	CTTGCAATGAGGCTCAGGAGCCTGACTGGGGGCTCACACTGTGAACTATACTGTTAACTGTTCACTGCCTCTCTA	CTACCTCA	TACCTCA	CTACCTC	TACCTC	CTACCT	ACCTCA	CTACC	TACCT	ACCTC	-1	-1	-1	-1	-1	-1	-1	-1	-1	-1	-1	65	1	-1	-1	66	65	1	1	7merA1.mm	65
chr25	40676854	40676929	c_bta-let-7a_468	1	+	bta-let-7a	TAAAGTGGAATTGATTTAGCAAAACCGGGCAGCTGTGTGGTCCTTCCAGCTGGGGCGCCCCTGACCTTTCCCCTG	CTACCTCA	TACCTCA	CTACCTC	TACCTC	CTACCT	ACCTCA	CTACC	TACCT	ACCTC	-1	-1	-1	-1	-1	-1	-1	-1	-1	-1	-1	-1	-1	-1	-1	-1	-1	-1	1	6mer_off.indel	1
chr1	54581583	54581658	c_bta-let-7a_974	1	-	bta-let-7a	GCAGGTAAATATCTTTACCTTAAATTAGATGTCAGTTTTCTTACTGTTTCCTTGACAGACGTGCTTTGAGAAGAT	CTACCTCA	TACCTCA	CTACCTC	TACCTC	CTACCT	ACCTCA	CTACC	TACCT	ACCTC	-1	-1	-1	-1	-1	-1	-1	16	1	-1	-1	-1	-1	16	-1	16	15	1	1	7merm8.mm	16
chr5	20551156	20551231	c_bta-let-7a_1557	1	-	bta-let-7a	CAACATCCGTTGGATTATTGAAAAAGCAAGAGAGTTCCAGGAAAAAATCTACCTCTGCTTCATTGACTATGCTAA	CTACCTCA	TACCTCA	CTACCTC	TACCTC	CTACCT	ACCTCA	CTACC	TACCT	ACCTC	-1	-1	49	50	49	49	1	50	1	-1	49	49	1	50	51	50	49	1	1	7merA1	49
chr1	63398334	63398409	c_bta-let-7a_976	1	-	bta-let-7a	CAGAAACCAGTGCCAACTTGTAGTTGATGTCCTCACAATAGCGATTCCCAGAGATACAACCAGATTCTCTGAATT	CTACCTCA	TACCTCA	CTACCTC	TACCTC	CTACCT	ACCTCA	CTACC	TACCT	ACCTC	-1	-1	-1	-1	-1	-1	-1	-1	1	-1	-1	-1	-1	-1	-1	-1	-1	1	-1	7merm8.indel	1
chr20	23891016	23891091	c_bta-let-7a_362	1	+	bta-let-7a	ATTCATAAACTGTACCCCTCTGGCTTTATTCATGTAAAATAACTATTTATTGAATTTCCTTTTAAATCTGGGTTT	CTACCTCA	TACCTCA	CTACCTC	TACCTC	CTACCT	ACCTCA	CTACC	TACCT	ACCTC	-1	-1	-1	-1	-1	-1	-1	-1	-1	-1	-1	-1	-1	-1	-1	13	-1	1	-1	6mer.mm	13
chr1	65824330	65824405	c_bta-let-7a_978	1	-	bta-let-7a	TTGTTGCTGAGCTAGTTGTTTACAGGCTATTCCCTGCCTCTAACCTGGGTGTGTATCCGCATGTGTATACATGCT	CTACCTCA	TACCTCA	CTACCTC	TACCTC	CTACCT	ACCTCA	CTACC	TACCT	ACCTC	-1	-1	-1	-1	-1	-1	-1	-1	-1	-1	-1	34	1	-1	-1	35	34	1	2	7merA1.mm	34
chr12	81126856	81126931	c_bta-let-7a_1108	1	-	bta-let-7a	CATAACCGTATCAGCCAAATGGTCCACCTACCTCAGTATTTTTACATTCACTGGCTATATATATATATATAGAGA	CTACCTCA	TACCTCA	CTACCTC	TACCTC	CTACCT	ACCTCA	CTACC	TACCT	ACCTC	28	29	28	29	28	28	1	29	1	30	28	28	1	29	30	29	24	1	2	8mer	28
chr12	82302654	82302729	c_bta-let-7a_1109	1	-	bta-let-7a	AGCCCTGATCTTCCCATCTGAGTTTCAAAGTTCTCATGTGAAAAAATAAGTGTGAGAATGACAACCTCAGGGTGT	CTACCTCA	TACCTCA	CTACCTC	TACCTC	CTACCT	ACCTCA	CTACC	TACCT	ACCTC	-1	-1	-1	-1	-1	62	1	63	1	64	-1	62	1	-1	64	63	62	1	1	8mer.mm	62
chr5	10836808	10836883	c_bta-let-7a_611	1	+	bta-let-7a	TCCCCCACTTCTGACCTCAGGATGTTGAGACTTGCCCCTGGGAAGCTCATGGTATGGTTCCATTGCCCAAAATAC	CTACCTCA	TACCTCA	CTACCTC	TACCTC	CTACCT	ACCTCA	CTACC	TACCT	ACCTC	-1	-1	-1	-1	-1	-1	1	13	1	14	-1	-1	1	-1	14	13	-1	1	1	8mer.indel	1
chr5	17044821	17044896	c_bta-let-7a_612	1	+	bta-let-7a	ATAAATACTAATATTAACCTACCTCAAAACTTGTTGAGGATCTGTGAAATACTGAGTAAATGCCCCAAATAAAAT	CTACCTCA	TACCTCA	CTACCTC	TACCTC	CTACCT	ACCTCA	CTACC	TACCT	ACCTC	19	20	19	20	19	19	1	20	1	21	19	19	1	20	21	20	19	1	1	8mer	19
chrUnJH122065	13742	13817	c_bta-let-7a_1791	1	-	bta-let-7a	GTCTGTTTAAAAAAGAAGGCAGAATGTCTCCTCACCTGTTACCTTTAGGTCAGTGGCTGCCATCCAAGATGACCC	CTACCTCA	TACCTCA	CTACCTC	TACCTC	CTACCT	ACCTCA	CTACC	TACCT	ACCTC	-1	-1	-1	-1	-1	-1	1	-1	1	-1	-1	-1	1	40	-1	40	39	2	3	8mer.indel	1
chrM	5976	6051	c_bta-let-7a_811	5	+	bta-let-7a	AAATAATATAAGCTTCTGACTCCTCCCTCCCTCATTCCTACTACTCCTCGCATCCTCTATAGTTGAAGCTGGGGC	CTACCTCA	TACCTCA	CTACCTC	TACCTC	CTACCT	ACCTCA	CTACC	TACCT	ACCTC	-1	-1	-1	-1	-1	27	1	28	1	-1	-1	23	5	-1	-1	24	23	6	6	8mer.mm	27
chrM	4648	4723	c_bta-let-7a_806	1	+	bta-let-7a	TATCCTACTGACATGACAAAAACTAGCACCTATATCTGTACTTTACCAAATCTTCCCATCAATTAACCTAAACTT	CTACCTCA	TACCTCA	CTACCTC	TACCTC	CTACCT	ACCTCA	CTACC	TACCT	ACCTC	-1	-1	-1	-1	-1	-1	-1	-1	-1	-1	-1	-1	-1	-1	-1	-1	-1	-1	2	6mer_off.indel	2
chrM	3480	3555	c_bta-let-7a_801	2	+	bta-let-7a	CGCACTAATCGGAGCCCTACGAGCAGTAGCACAAACAATCTCATACGAAGTAACGCTAGCAATTATCCTGTTATC	CTACCTCA	TACCTCA	CTACCTC	TACCTC	CTACCT	ACCTCA	CTACC	TACCT	ACCTC	-1	-1	-1	-1	-1	-1	-1	-1	-1	-1	-1	-1	-1	-1	-1	-1	-1	-1	-1	NA	NA
chr12	30076636	30076711	c_bta-let-7a_133	1	+	bta-let-7a	AACAACTAATCTCAAAAATATACAAGCAACTCCTACAGCTCAACTCCAGAAAAAAATGACCCAATCAAAAAATGG	CTACCTCA	TACCTCA	CTACCTC	TACCTC	CTACCT	ACCTCA	CTACC	TACCT	ACCTC	-1	-1	-1	-1	-1	-1	-1	-1	-1	-1	-1	-1	-1	-1	-1	-1	-1	-1	1	6mer_off.indel	1
chr5	28618500	28618575	c_bta-let-7a_617	1	+	bta-let-7a	GGTAATAATACTGACCTACCTCACAGGGGTGTTGTGAGGCATTGTAAATCATAGTTGACAGAATGCTTCAGGGTC	CTACCTCA	TACCTCA	CTACCTC	TACCTC	CTACCT	ACCTCA	CTACC	TACCT	ACCTC	16	17	16	17	16	16	1	17	1	18	16	16	1	17	18	17	16	1	2	8mer	16
chr5	28660450	28660525	c_bta-let-7a_618	1	+	bta-let-7a	AACATCTGTTGAGCCACTCTACCTCACTGCTTCCCTGGAGCCTCTCTTCTGCAGAGACCCCAACAGTGACTTCTG	CTACCTCA	TACCTCA	CTACCTC	TACCTC	CTACCT	ACCTCA	CTACC	TACCT	ACCTC	19	20	19	20	19	19	1	20	1	21	19	19	1	20	21	20	19	1	1	8mer	19
chr20	22400001	22400076	c_bta-let-7a_361	1	+	bta-let-7a	GTACACAGTCCTGAACTTTGGACGAGCTGAGAATGAACCCGAATGCAGTTTTCCTTGACGTACCTGTTTCTAAAG	CTACCTCA	TACCTCA	CTACCTC	TACCTC	CTACCT	ACCTCA	CTACC	TACCT	ACCTC	-1	-1	-1	-1	-1	-1	-1	-1	-1	-1	-1	-1	-1	61	-1	61	60	1	1	5mer_2	61
chr19	45862086	45862161	c_bta-let-7a_314	1	+	bta-let-7a	TCCCTATAACACCACGCAGTTCCTCATGGATGACCACGACCAGGAGGAGCCGGATCTTAAAACCGGCCTCTATCC	CTACCTCA	TACCTCA	CTACCTC	TACCTC	CTACCT	ACCTCA	CTACC	TACCT	ACCTC	-1	-1	-1	-1	-1	-1	-1	20	1	-1	-1	-1	-1	-1	-1	20	-1	1	-1	7merm8.mm	20
chr1	98785121	98785196	c_bta-let-7a_992	1	-	bta-let-7a	TTAAGCCAATTGTAAATAGTATGCCTATTCTAGATAAAAGTAATTTTAAGTTAAACTGTACAACATAGCTTGAAA	CTACCTCA	TACCTCA	CTACCTC	TACCTC	CTACCT	ACCTCA	CTACC	TACCT	ACCTC	-1	-1	-1	-1	-1	-1	-1	-1	-1	-1	-1	-1	-1	-1	-1	-1	-1	-1	-1	NA	NA
chr27	37984135	37984210	c_bta-let-7a_492	1	+	bta-let-7a	ATCGATCCTTTAATCCATCTTGAGTTAATATTTGCATATGGTGTAAGAGAGTGGTCCAGTTACATTCCTTTGCAC	CTACCTCA	TACCTCA	CTACCTC	TACCTC	CTACCT	ACCTCA	CTACC	TACCT	ACCTC	-1	-1	-1	-1	-1	-1	-1	-1	-1	-1	-1	-1	-1	-1	-1	-1	-1	-1	-1	NA	NA
chr1	98786343	98786418	c_bta-let-7a_993	1	-	bta-let-7a	ACTTTGAAGGTTATTTTGGACTTTTGTATGTTTAAATGTTAAGTCTTACCAAATGTGCATGAATGGACCATTTTC	CTACCTCA	TACCTCA	CTACCTC	TACCTC	CTACCT	ACCTCA	CTACC	TACCT	ACCTC	-1	-1	-1	-1	-1	-1	-1	-1	-1	-1	-1	-1	-1	-1	-1	-1	-1	-1	-1	NA	NA
chr29	45289019	45289094	c_bta-let-7a_520	1	+	bta-let-7a	GTATCCAGCCTACTTGATGTCTCTAAACTAATTACACTGATAAAGTTGAATTATCAGAGTTGAATTATCAGACTT	CTACCTCA	TACCTCA	CTACCTC	TACCTC	CTACCT	ACCTCA	CTACC	TACCT	ACCTC	-1	-1	-1	-1	-1	-1	-1	-1	-1	-1	-1	-1	-1	-1	-1	-1	10	-1	1	6mer_off.mm	10
chr26	430411	430486	c_bta-let-7a_1417	1	-	bta-let-7a	TGACTGTGTGGATCACAATAAACTGGAAAATTCTGAAAGAGATGGGAATACCAGACCACCTAATCTACCTCTTGA	CTACCTCA	TACCTCA	CTACCTC	TACCTC	CTACCT	ACCTCA	CTACC	TACCT	ACCTC	-1	-1	65	66	65	65	1	66	1	-1	65	65	1	66	67	66	56	1	2	7merA1	65
chr1	101141819	101141894	c_bta-let-7a_996	1	-	bta-let-7a	TATTTAATTAAAGCTATAAAATAGCATATTATTTTGTATAATGGTTTTCATTACCACTACCTTTATAATATCTTT	CTACCTCA	TACCTCA	CTACCTC	TACCTC	CTACCT	ACCTCA	CTACC	TACCT	ACCTC	-1	-1	-1	-1	57	-1	-1	-1	-1	-1	57	57	1	58	-1	52	57	2	1	6mer_off	57
chr1	103059429	103059504	c_bta-let-7a_997	1	-	bta-let-7a	TTTTTTTTTTTTTGGTAGTTTGCCTATTTCCTCTTCATTTATTTGAACTTTTGTGTTTCTATTTTGTTGCTTCAT	CTACCTCA	TACCTCA	CTACCTC	TACCTC	CTACCT	ACCTCA	CTACC	TACCT	ACCTC	-1	-1	-1	-1	-1	-1	-1	-1	-1	-1	-1	-1	-1	-1	-1	28	-1	1	-1	6mer.mm	28
chr23	21253415	21253490	c_bta-let-7a_425	1	+	bta-let-7a	ACCGGTTCCTCCACCTCCTCCTGTAGCCAAGTAGGTTTTATCTAACTTTAAATTAGTTTATTGATTTACTTGGTT	CTACCTCA	TACCTCA	CTACCTC	TACCTC	CTACCT	ACCTCA	CTACC	TACCT	ACCTC	-1	-1	-1	-1	-1	-1	-1	-1	-1	-1	-1	11	2	-1	13	6	11	3	4	7merA1.mm	11
chr6	72821214	72821289	c_bta-let-7a_1646	1	-	bta-let-7a	AAAATACATTGACTTATTGGACAACTTCATTGCACTGACACTAGTTGACACGGATACTGAAGTTACAAGTGTTAT	CTACCTCA	TACCTCA	CTACCTC	TACCTC	CTACCT	ACCTCA	CTACC	TACCT	ACCTC	-1	-1	-1	-1	-1	-1	-1	-1	-1	-1	-1	-1	-1	-1	-1	-1	-1	-1	-1	NA	NA
chr6	71353142	71353217	c_bta-let-7a_1645	1	-	bta-let-7a	TGCTAAAACAGATTATAAAGTACCATATACTTCAGAGAGTATCTTTTCTCCCAGAAATCCTCAGTCTGCCTGTGT	CTACCTCA	TACCTCA	CTACCTC	TACCTC	CTACCT	ACCTCA	CTACC	TACCT	ACCTC	-1	-1	-1	-1	-1	-1	-1	28	2	-1	-1	-1	-1	-1	-1	28	66	2	1	7merm8.mm	28
chrM	13407	13482	c_bta-let-7a_844	1	+	bta-let-7a	CAACCCCGATTCCCTACCCTAGTTAATATTAACGAAAACAACCCCCTTCTGATCAACTCTATCAAACGCTTACTA	CTACCTCA	TACCTCA	CTACCTC	TACCTC	CTACCT	ACCTCA	CTACC	TACCT	ACCTC	-1	-1	-1	-1	-1	-1	-1	-1	-1	-1	14	-1	1	-1	-1	-1	14	1	1	5mer_1	14
chr1	129139150	129139225	c_bta-let-7a_1003	1	-	bta-let-7a	ATCCATAGAAAAAGGATCTTACAAATCTGAGAGAGAGAGTGGTACCTGCACCTCTTCTCAGCGTAGGTGATACAG	CTACCTCA	TACCTCA	CTACCTC	TACCTC	CTACCT	ACCTCA	CTACC	TACCT	ACCTC	-1	-1	-1	-1	-1	-1	-1	-1	1	-1	-1	-1	1	43	50	43	42	2	2	7merm8.indel	1
chr12	84306841	84306916	c_bta-let-7a_142	1	+	bta-let-7a	TATTAACATCTCCCCCATTGGTCCGGATGTCTGGTTCCCACTGGAGGGGACCCGCCCTGGGACCAGGGCCGGACC	CTACCTCA	TACCTCA	CTACCTC	TACCTC	CTACCT	ACCTCA	CTACC	TACCT	ACCTC	-1	-1	-1	-1	-1	-1	-1	-1	-1	-1	-1	-1	-1	-1	-1	-1	-1	-1	-1	NA	NA
chr3	99579505	99579580	c_bta-let-7a_1505	1	-	bta-let-7a	CCAGGTCCTAATTTTTTTAAGGTCCCAGCCTTGGAGATTATTCAACCAACCTCTAACCTCAAAGCTGGACAAATC	CTACCTCA	TACCTCA	CTACCTC	TACCTC	CTACCT	ACCTCA	CTACC	TACCT	ACCTC	-1	-1	-1	-1	-1	-1	1	55	1	56	-1	47	2	-1	49	48	47	2	2	8mer.indel	1
chrUnAAFC03040730	33121	33196	c_bta-let-7a_1755	1	-	bta-let-7a	AAAGTTTAAAAATAAAATAAAATTGGAAGAATAAAAAAAAAAAAAAAGAAAAAAAAAAGAAAAGAAAATAAAATA	CTACCTCA	TACCTCA	CTACCTC	TACCTC	CTACCT	ACCTCA	CTACC	TACCT	ACCTC	-1	-1	-1	-1	-1	-1	-1	-1	-1	-1	-1	-1	-1	-1	-1	-1	-1	-1	-1	NA	NA
chr1	141330370	141330445	c_bta-let-7a_1007	1	-	bta-let-7a	TGTAGCCCCTAACAATACTAACTTGATTTTTCCATGTTAGACTACCTCATGAAGTTTTCTGTCCTCAAAGTGATT	CTACCTCA	TACCTCA	CTACCTC	TACCTC	CTACCT	ACCTCA	CTACC	TACCT	ACCTC	42	43	42	43	42	42	1	43	2	44	42	42	1	43	44	43	18	2	2	8mer	42
chr20	42652937	42653012	c_bta-let-7a_1329	1	-	bta-let-7a	CACTGGGAGCACTACAGCGAGAACATGTTCTCCTTTGAAGTGGAAAAGGAGCTGTTTGCTCTGAAACCCATGAAC	CTACCTCA	TACCTCA	CTACCTC	TACCTC	CTACCT	ACCTCA	CTACC	TACCT	ACCTC	-1	-1	-1	-1	-1	-1	-1	-1	-1	-1	-1	-1	-1	-1	-1	-1	-1	-1	1	6mer_off.indel	1
chr15	11599208	11599283	c_bta-let-7a_192	1	+	bta-let-7a	TATACAAGCAACTCCTACAGCTCAACTCCAGAAAAATGAATGACCCAATCAAAAAATGGGCCAAAGAACTAAATA	CTACCTCA	TACCTCA	CTACCTC	TACCTC	CTACCT	ACCTCA	CTACC	TACCT	ACCTC	-1	-1	-1	-1	-1	-1	-1	-1	-1	-1	-1	-1	-1	-1	-1	-1	-1	-1	1	6mer_off.indel	1
chr15	12974021	12974096	c_bta-let-7a_193	1	+	bta-let-7a	ACTAACCCCATCACCATACAACCTGAGAGCGCAAGTCATGAGACTGAGCAGTTCTCTTGGGTTCTCACCCTGCTG	CTACCTCA	TACCTCA	CTACCTC	TACCTC	CTACCT	ACCTCA	CTACC	TACCT	ACCTC	-1	-1	-1	-1	-1	-1	-1	-1	-1	-1	-1	-1	-1	-1	-1	-1	19	-1	1	6mer_off.mm	19
chrM	4438	4513	c_bta-let-7a_805	5	+	bta-let-7a	ATATTTTTTGACTCAATCAACAGCCTCAATACTACTAATAATAGCCGTCATCATTAACGTAATATTCTCAGGCCA	CTACCTCA	TACCTCA	CTACCTC	TACCTC	CTACCT	ACCTCA	CTACC	TACCT	ACCTC	-1	-1	-1	-1	-1	-1	-1	-1	-1	-1	-1	-1	-1	-1	-1	-1	-1	-1	1	6mer_off.indel	1
chr27	16960094	16960169	c_bta-let-7a_1433	1	-	bta-let-7a	TCTGAAATGCTGTTAGAGTGGTCTAATTCTTATGAAAACTTAACTACCTCTACTTACTTTACAACCTTACCAAAA	CTACCTCA	TACCTCA	CTACCTC	TACCTC	CTACCT	ACCTCA	CTACC	TACCT	ACCTC	-1	-1	44	45	44	44	1	45	1	-1	44	44	1	45	46	45	44	1	3	7merA1	44
chrUnJH121326	221867	221942	c_bta-let-7a_878	1	+	bta-let-7a	CTCTATACTTTGGTTACCTACGTGCCCGTCACCACCTTCAAAAATCTACAGACAGTCAGTGTGGATGAGAACTAA	CTACCTCA	TACCTCA	CTACCTC	TACCTC	CTACCT	ACCTCA	CTACC	TACCT	ACCTC	-1	-1	-1	-1	-1	-1	-1	-1	1	-1	-1	-1	-1	15	-1	15	14	1	3	7merm8.indel	1
chrUnJH122600	9786	9861	c_bta-let-7a_906	1	+	bta-let-7a	ACCTTGAACCTCGTATTTGCCAGTATGTATGCCTACCTGTGGAAACAGTTCAAGGTGGGGTAGAAAAGATATTTT	CTACCTCA	TACCTCA	CTACCTC	TACCTC	CTACCT	ACCTCA	CTACC	TACCT	ACCTC	-1	-1	-1	-1	33	-1	-1	-1	-1	-1	33	33	1	34	8	7	33	2	1	6mer_off	33
chr11	47989675	47989750	c_bta-let-7a_1071	1	-	bta-let-7a	GACGGTGGCCATGGAAGTCAGAATCCGCTAAGGAGTGTGTAACAACTCACCTGCCGAATCAACTAGCCCTGAAAA	CTACCTCA	TACCTCA	CTACCTC	TACCTC	CTACCT	ACCTCA	CTACC	TACCT	ACCTC	-1	-1	-1	-1	-1	-1	-1	-1	-1	-1	-1	-1	-1	-1	-1	-1	-1	-1	1	6mer_off.indel	1
chr9	68467820	68467895	c_bta-let-7a_1735	1	-	bta-let-7a	GATTACATCTTTGTCCATTGCTTACTTCCCTACACCTACCTGTTCCACCAGCTGTTAAACACTGACAATTTGGTC	CTACCTCA	TACCTCA	CTACCTC	TACCTC	CTACCT	ACCTCA	CTACC	TACCT	ACCTC	-1	-1	-1	-1	36	-1	-1	-1	-1	-1	36	36	1	37	-1	4	36	3	2	6mer_off	36
chr29	20688933	20689008	c_bta-let-7a_516	1	+	bta-let-7a	TTCATTGAGACTCATTACCTGAATGAGCAGGTGGAAGCCATCAAAGGCTTATAGTCCTATATAGACTATATAGGA	CTACCTCA	TACCTCA	CTACCTC	TACCTC	CTACCT	ACCTCA	CTACC	TACCT	ACCTC	-1	-1	-1	-1	-1	-1	-1	16	1	-1	-1	-1	-1	16	-1	16	15	1	1	7merm8.mm	16
chr21	11005153	11005228	c_bta-let-7a_1344	1	-	bta-let-7a	ATAATACACTTTTAGCTCTAAGGTCCTAGAGAGAAAAGTGTGATATCTTAAGTATTGAAAAAAAAAAAAAAAAAA	CTACCTCA	TACCTCA	CTACCTC	TACCTC	CTACCT	ACCTCA	CTACC	TACCT	ACCTC	-1	-1	-1	-1	-1	-1	-1	-1	-1	-1	-1	-1	-1	-1	-1	13	-1	1	-1	6mer.mm	13
chr19	52344856	52344931	c_bta-let-7a_318	1	+	bta-let-7a	ACCTCATGCTAGCCTCATGAAACTGGAATAAGCCTTTGAAAAGAAATTTGTCCTTGAAGCTTGTATCTGATATCA	CTACCTCA	TACCTCA	CTACCTC	TACCTC	CTACCT	ACCTCA	CTACC	TACCT	ACCTC	-1	-1	-1	-1	-1	-1	1	0	2	1	-1	-1	1	-1	1	0	-1	2	1	8mer.indel	1
chr11	26937826	26937901	c_bta-let-7a_1067	1	-	bta-let-7a	GCTCGTCGGCCTCGTGCGCCAACAACGCCTTCGCCTTCGGCCCGGAGCTGAGCAGCCTCATCACGCCGCTGGCCA	CTACCTCA	TACCTCA	CTACCTC	TACCTC	CTACCT	ACCTCA	CTACC	TACCT	ACCTC	-1	-1	-1	-1	-1	-1	-1	-1	-1	-1	-1	-1	-1	-1	-1	-1	-1	-1	-1	NA	NA
chr15	50782994	50783069	c_bta-let-7a_216	2	+	bta-let-7a	GTAATGCATCCTCTACCTCTCAGCTGCTAAAAGCAGGATCTGTGAAATTTTCCATGCTACAATTCTTAACGGCTG	CTACCTCA	TACCTCA	CTACCTC	TACCTC	CTACCT	ACCTCA	CTACC	TACCT	ACCTC	-1	-1	13	14	13	13	1	14	1	-1	13	13	1	14	15	14	13	2	1	7merA1	13
chrUnJH121347	235190	235265	c_bta-let-7a_1771	1	-	bta-let-7a	TTGTTATCATGACATATTACTTTGGGTTAGTTGTTGATTTGCTTGACTTTCAGAACTTTCTAGGAGGCTGTGTTT	CTACCTCA	TACCTCA	CTACCTC	TACCTC	CTACCT	ACCTCA	CTACC	TACCT	ACCTC	-1	-1	-1	-1	-1	-1	-1	-1	-1	-1	-1	-1	-1	-1	-1	-1	-1	-1	-1	NA	NA
chr13	54786689	54786764	c_bta-let-7a_1123	1	-	bta-let-7a	CCCCCATGCCTGTGGACATGATCTTCCTGGTGGATGGGTCCTGGAGTATAGGCCACAGTCACTTCCAGCAGGTCA	CTACCTCA	TACCTCA	CTACCTC	TACCTC	CTACCT	ACCTCA	CTACC	TACCT	ACCTC	-1	-1	-1	-1	-1	-1	-1	-1	-1	-1	-1	-1	-1	-1	-1	-1	23	-1	1	6mer_off.mm	23
chr5	50398722	50398797	c_bta-let-7a_634	1	+	bta-let-7a	TGCTGTACACAATAATCAGAAGCTAGTTAATAATGTATGCTTGTAATTTCAATAATTTATTTATTTTAATAGAAT	CTACCTCA	TACCTCA	CTACCTC	TACCTC	CTACCT	ACCTCA	CTACC	TACCT	ACCTC	-1	-1	-1	-1	-1	-1	-1	-1	-1	-1	-1	-1	-1	-1	-1	-1	-1	-1	-1	NA	NA
chr24	58071710	58071785	c_bta-let-7a_449	1	+	bta-let-7a	ACACCGTTATCTCTCACTTGAAATCCGTCCTCCGCTCCGCAGCCCCTCTCTTTGCTGCCGAGACTCTCGTCTCTC	CTACCTCA	TACCTCA	CTACCTC	TACCTC	CTACCT	ACCTCA	CTACC	TACCT	ACCTC	-1	-1	-1	-1	-1	-1	-1	-1	-1	-1	-1	-1	-1	-1	-1	8	-1	2	-1	6mer.mm	8
chr9	34412006	34412081	c_bta-let-7a_769	1	+	bta-let-7a	AGCTGACAACATGGCTACCTCCGCTCGAACAAGTTCCTCGCAAGTTGAGCCGCGGCAGGCGCCCCAGCGGCGGCC	CTACCTCA	TACCTCA	CTACCTC	TACCTC	CTACCT	ACCTCA	CTACC	TACCT	ACCTC	-1	-1	15	16	15	15	1	16	1	-1	15	15	1	16	17	16	15	2	1	7merA1	15
chrUnJH121293	785190	785265	c_bta-let-7a_871	1	+	bta-let-7a	GACCACCTGATCTACCTCTTGAGAAATCTGTATGCAGGTCAGGAAGCAACAGGTAGAACTGGACATGTAACAACA	CTACCTCA	TACCTCA	CTACCTC	TACCTC	CTACCT	ACCTCA	CTACC	TACCT	ACCTC	-1	-1	12	13	12	12	1	13	1	-1	12	12	1	13	14	13	3	1	2	7merA1	12
chr12	61675306	61675381	c_bta-let-7a_1104	1	-	bta-let-7a	ATTTTATTATACTTTAGGCAAGTTTCAAGGAATCTCATTCTTTACATACTTGATTTGTGAAGAGAGATAGAGAGT	CTACCTCA	TACCTCA	CTACCTC	TACCTC	CTACCT	ACCTCA	CTACC	TACCT	ACCTC	-1	-1	-1	-1	-1	-1	-1	-1	-1	-1	-1	-1	-1	-1	-1	-1	-1	-1	-1	NA	NA
chr15	81507668	81507743	c_bta-let-7a_224	1	+	bta-let-7a	TTAAACCTTATACCTCCCCTGTATTCCCTGACATTTGAAAATAGATCAAGGAGGGAAGAAACTGAAATCCATTTG	CTACCTCA	TACCTCA	CTACCTC	TACCTC	CTACCT	ACCTCA	CTACC	TACCT	ACCTC	-1	-1	-1	11	-1	-1	-1	11	1	-1	-1	10	1	11	12	11	10	1	1	6mer	11
chr16	51348887	51348962	c_bta-let-7a_1189	1	-	bta-let-7a	TATCACATGATCACAGAGAAGATCTGCCAACTGCCGAAGGCACAACAGCCGAAGGCACAACAGCCAAGAGCACGC	CTACCTCA	TACCTCA	CTACCTC	TACCTC	CTACCT	ACCTCA	CTACC	TACCT	ACCTC	-1	-1	-1	-1	-1	-1	-1	-1	-1	-1	-1	-1	-1	-1	-1	-1	-1	-1	-1	NA	NA
chr3	43035491	43035566	c_bta-let-7a_544	1	+	bta-let-7a	AAACCTATATGCAGGTCAGGAAGCAACAGAACTAGACATGGAGTAACAGACTGGTTCCAAATAGGAAAAGGAGTA	CTACCTCA	TACCTCA	CTACCTC	TACCTC	CTACCT	ACCTCA	CTACC	TACCT	ACCTC	-1	-1	-1	-1	-1	-1	-1	-1	-1	-1	-1	-1	-1	-1	-1	-1	-1	-1	-1	NA	NA
chr16	48498760	48498835	c_bta-let-7a_1186	1	-	bta-let-7a	GCATAAACTGGGCCCTGGCACTTGGAGACCCAAGGTGTGATGCAACCCAACAGTTTTTACCGAAGTTACTTCACC	CTACCTCA	TACCTCA	CTACCTC	TACCTC	CTACCT	ACCTCA	CTACC	TACCT	ACCTC	-1	-1	-1	-1	-1	-1	-1	67	1	-1	-1	-1	-1	-1	-1	67	-1	1	-1	7merm8.mm	67
chr16	57717199	57717274	c_bta-let-7a_238	1	+	bta-let-7a	TTTCATGAGTAACTAGAACTCGAGCAGCCTTCCCATTATACTCATTGTGTGTTAGTCACTTAGTCGTGTCCAACT	CTACCTCA	TACCTCA	CTACCTC	TACCTC	CTACCT	ACCTCA	CTACC	TACCT	ACCTC	-1	-1	-1	-1	-1	-1	-1	-1	1	-1	-1	-1	-1	-1	-1	-1	-1	1	-1	7merm8.indel	1
chr11	6212137	6212212	c_bta-let-7a_97	1	+	bta-let-7a	CTCTATACTTTGGTTACCTACGTGCCCGTCACCACCTTCAAAAGTAAGGTCTACTTAATTTTTAAATCCTTGGCC	CTACCTCA	TACCTCA	CTACCTC	TACCTC	CTACCT	ACCTCA	CTACC	TACCT	ACCTC	-1	-1	-1	-1	-1	-1	-1	-1	1	-1	-1	-1	-1	15	-1	15	14	1	4	7merm8.indel	1
chr11	7470401	7470476	c_bta-let-7a_98	1	+	bta-let-7a	GAGAAATACCCCTGACAGTTTGGGTACTTATGTTTATAAGCACCTCAGGTGAGTAATTATAATCAATCACAAGCT	CTACCTCA	TACCTCA	CTACCTC	TACCTC	CTACCT	ACCTCA	CTACC	TACCT	ACCTC	-1	-1	-1	-1	-1	-1	1	41	1	42	-1	-1	1	-1	42	7	-1	2	1	8mer.indel	1
chr11	10905788	10905863	c_bta-let-7a_100	2	+	bta-let-7a	TACATCATTACCTCATACGCATAAACAAACCACTCCCAAAGAGTGTAAGTCCTAGACATTTGTTTCTAAGCAGCT	CTACCTCA	TACCTCA	CTACCTC	TACCTC	CTACCT	ACCTCA	CTACC	TACCT	ACCTC	-1	9	-1	9	-1	8	1	1	2	10	-1	8	1	9	10	1	8	2	1	7merm8	9
chr16	69524383	69524458	c_bta-let-7a_244	1	+	bta-let-7a	ATTCATTACCTGAAATACCTCATTGAATAGTAGACAACTACTGGTGAAATGCAGAAGACAGTGTTACTATGTTTG	CTACCTCA	TACCTCA	CTACCTC	TACCTC	CTACCT	ACCTCA	CTACC	TACCT	ACCTC	-1	16	-1	16	-1	15	1	7	2	17	-1	15	1	7	17	7	6	2	3	7merm8	16
chr11	99656879	99656954	c_bta-let-7a_1094	1	-	bta-let-7a	AAACTGTTGTTAAGAAATGCCGCCATAGTGTAGATACAGTTGTTCCCACCCACCCACCTCTTTCTTGCCCACACA	CTACCTCA	TACCTCA	CTACCTC	TACCTC	CTACCT	ACCTCA	CTACC	TACCT	ACCTC	-1	-1	-1	-1	-1	-1	-1	-1	-1	-1	-1	54	1	-1	56	55	54	1	1	7merA1.mm	54
chr24	16431656	16431731	c_bta-let-7a_439	1	+	bta-let-7a	CCTGTACAATGTCATGAACCTCTGTCCATAGTTCATCAGGCACTCTGTCTATCAGATCTAGTCCCTTAAATCTAT	CTACCTCA	TACCTCA	CTACCTC	TACCTC	CTACCT	ACCTCA	CTACC	TACCT	ACCTC	-1	-1	-1	-1	-1	-1	-1	-1	-1	-1	-1	-1	-1	-1	18	17	-1	1	-1	5mer_3	18
chr25	27840677	27840752	c_bta-let-7a_1408	1	-	bta-let-7a	GTGCTGACAGCAGGCCAGAGTGGGCTCTATAGCCCCCAGTACATTTCCTACATACCTCAGATCCACATGGGACCA	CTACCTCA	TACCTCA	CTACCTC	TACCTC	CTACCT	ACCTCA	CTACC	TACCT	ACCTC	-1	53	-1	53	-1	52	1	53	1	54	-1	52	1	53	54	53	48	1	2	7merm8	53
chr27	28401427	28401502	c_bta-let-7a_488	1	+	bta-let-7a	CTTTACAGTTAATAAAAAATTCCTCGAATTTACCTCTACTTTTGGACTAGACATTCTTCTCTTCAAATACTTCAC	CTACCTCA	TACCTCA	CTACCTC	TACCTC	CTACCT	ACCTCA	CTACC	TACCT	ACCTC	-1	-1	-1	31	-1	-1	-1	31	2	-1	-1	30	1	31	32	20	30	3	2	6mer	31
chr4	94269194	94269269	c_bta-let-7a_1545	1	-	bta-let-7a	CATTTTAATCTTCTTCACCTCAAATCCCATCATCACAGGCTGGTGACCCGCGCTGTCCAGAGTCTTGTGACCCAT	CTACCTCA	TACCTCA	CTACCTC	TACCTC	CTACCT	ACCTCA	CTACC	TACCT	ACCTC	-1	-1	-1	-1	-1	-1	1	16	1	17	-1	-1	1	-1	17	16	-1	1	1	8mer.indel	1
chr8	74169024	74169099	c_bta-let-7a_1718	1	-	bta-let-7a	CAGCCATGCGCACTGGCGGGGCTTCTCCTTTGTGTACAACCACTACCTGTTCTCCGGCTGCTTCCTGGTGGTCCT	CTACCTCA	TACCTCA	CTACCTC	TACCTC	CTACCT	ACCTCA	CTACC	TACCT	ACCTC	-1	-1	-1	-1	43	-1	-1	-1	-1	-1	43	43	1	44	-1	44	43	1	3	6mer_off	43
chrUnJH126304	117766	117841	c_bta-let-7a_927	1	+	bta-let-7a	GCCTCAAGAGGGCCGCCTGGCCCAGCCTCTCCGCCTTGGCTGTGCGCTTCCTGGGCTGCCCCCCGAGCATCGTCC	CTACCTCA	TACCTCA	CTACCTC	TACCTC	CTACCT	ACCTCA	CTACC	TACCT	ACCTC	-1	-1	-1	-1	-1	-1	-1	-1	-1	-1	-1	-1	-1	-1	-1	-1	47	-1	1	6mer_off.mm	47
chr19	44684719	44684794	c_bta-let-7a_1261	1	-	bta-let-7a	GCTCATCACGTCCCCGTCTCTCACAGGCCGAGTGCTGGTCCACTGCCGTGAGGGTTACAGCCGCTCCCCGACCCT	CTACCTCA	TACCTCA	CTACCTC	TACCTC	CTACCT	ACCTCA	CTACC	TACCT	ACCTC	-1	-1	-1	-1	-1	-1	-1	-1	-1	-1	-1	-1	-1	-1	-1	-1	-1	-1	-1	NA	NA
chr10	104640996	104641071	c_bta-let-7a_94	1	+	bta-let-7a	AGATCAAGCTACACATGAGTTTTCCGATATAAATACTTGTCCTACCTTAACGATAAGGAAGCACTTAGTGGGCTC	CTACCTCA	TACCTCA	CTACCTC	TACCTC	CTACCT	ACCTCA	CTACC	TACCT	ACCTC	-1	-1	-1	-1	42	42	1	43	1	-1	42	42	1	43	-1	43	42	1	1	6mer_off	42
chr18	56093311	56093386	c_bta-let-7a_285	1	+	bta-let-7a	TGGTGCTGGTGCGGGGGCTTGTGCTGCCCGGTGAGCCCGGGGGCTGGTGGGGGGCAGGGTTGGGGGTGTCCTCCC	CTACCTCA	TACCTCA	CTACCTC	TACCTC	CTACCT	ACCTCA	CTACC	TACCT	ACCTC	-1	-1	-1	-1	-1	-1	-1	-1	-1	-1	-1	-1	-1	-1	-1	-1	-1	1	-1	6mer.indel	1
chr18	57696141	57696216	c_bta-let-7a_287	1	+	bta-let-7a	ATCCTCATGTTACCCCTCTGTGGTCACACTCTTCCCCCAACCCTGACCATGGTGACCACTGGTCAAATTCCATCA	CTACCTCA	TACCTCA	CTACCTC	TACCTC	CTACCT	ACCTCA	CTACC	TACCT	ACCTC	-1	-1	-1	-1	-1	-1	-1	-1	1	-1	-1	-1	-1	-1	-1	11	-1	2	-1	7merm8.indel	1
chr17	17414629	17414704	c_bta-let-7a_1206	1	-	bta-let-7a	CAAGGGCAGGAAGACATGAGAGCTATGTAATAAATGACACGTTTGGTAAAATGGAAATTCCCAAACAGCAAAAAA	CTACCTCA	TACCTCA	CTACCTC	TACCTC	CTACCT	ACCTCA	CTACC	TACCT	ACCTC	-1	-1	-1	-1	-1	-1	-1	-1	-1	-1	-1	-1	-1	-1	-1	-1	-1	-1	-1	NA	NA
chr8	67605986	67606061	c_bta-let-7a_754	1	+	bta-let-7a	AAAAGACTATATTACCTCACATCCCCTACCTCATCCTCCCCAACCGTAGACCATTCCTCACATCACTGCCACAAA	CTACCTCA	TACCTCA	CTACCTC	TACCTC	CTACCT	ACCTCA	CTACC	TACCT	ACCTC	26	13	26	13	26	12	2	13	3	14	26	12	2	13	14	13	12	4	2	8mer	26
chr18	57720577	57720652	c_bta-let-7a_288	1	+	bta-let-7a	TTGTGAATGCAGAGACTAGAAAAGTCATCAGTGGGAAGATAGACTTTATTATCAGGGATTGTTGTTGATCATCAG	CTACCTCA	TACCTCA	CTACCTC	TACCTC	CTACCT	ACCTCA	CTACC	TACCT	ACCTC	-1	-1	-1	-1	-1	-1	-1	-1	-1	-1	-1	-1	-1	-1	-1	-1	-1	-1	-1	NA	NA
chr10	29860863	29860938	c_bta-let-7a_1026	1	-	bta-let-7a	TTTGCAGTTCTTGACCCTTCACGATTACCTCCTAAGGAACTTCAATCTCTTCCGCTTAGAATCAACTTATGAAAT	CTACCTCA	TACCTCA	CTACCTC	TACCTC	CTACCT	ACCTCA	CTACC	TACCT	ACCTC	-1	-1	-1	26	-1	-1	-1	26	1	-1	-1	25	1	26	27	26	25	1	2	6mer	26
chr3	37975089	37975164	c_bta-let-7a_542	1	+	bta-let-7a	TAACCTCAGAAACTTCCACCTCAGGACCTTGACATAGGATGCTACTTAAGGCTGAATACTCTGTCCTATAATTCT	CTACCTCA	TACCTCA	CTACCTC	TACCTC	CTACCT	ACCTCA	CTACC	TACCT	ACCTC	-1	-1	-1	-1	-1	16	1	2	2	3	-1	16	1	-1	3	2	16	3	2	8mer.mm	16
chrUnJH122339	44914	44989	c_bta-let-7a_899	1	+	bta-let-7a	CTTTGACTATACAGACCTTTGTAGGCAAAGTGATGTCTCTGCTCTTTAATATGCTGTCTAGGTTTGCCATAGCTT	CTACCTCA	TACCTCA	CTACCTC	TACCTC	CTACCT	ACCTCA	CTACC	TACCT	ACCTC	-1	-1	-1	-1	-1	-1	-1	-1	-1	-1	-1	-1	-1	-1	-1	-1	-1	-1	-1	NA	NA
chr12	20245293	20245368	c_bta-let-7a_1101	1	-	bta-let-7a	GAACTTCTTGGATGAAATTCATCGAAGAGCCAATCAGATCAACCATATTAATAGCAATTAAAAGAAAAGAGAATG	CTACCTCA	TACCTCA	CTACCTC	TACCTC	CTACCT	ACCTCA	CTACC	TACCT	ACCTC	-1	-1	-1	-1	-1	-1	-1	-1	-1	-1	-1	-1	-1	-1	-1	-1	-1	-1	-1	NA	NA
chr2	88172705	88172780	c_bta-let-7a_337	1	+	bta-let-7a	AAGTAGGCCATGTTTGTGATTATAGAAAAAGCCATATTGGATCAGTTGGATCATAGAAAAAGCAAGACAACGCCA	CTACCTCA	TACCTCA	CTACCTC	TACCTC	CTACCT	ACCTCA	CTACC	TACCT	ACCTC	-1	-1	-1	-1	-1	-1	-1	-1	-1	-1	-1	-1	-1	-1	-1	-1	-1	-1	-1	NA	NA
chrM	13311	13386	c_bta-let-7a_843	2	+	bta-let-7a	TCTTATACCAACGCCTGAGCCCTTCTAATAACATTAATTGCCACCTCTTTCACAGCTATTTACAGCACCCGTATT	CTACCTCA	TACCTCA	CTACCTC	TACCTC	CTACCT	ACCTCA	CTACC	TACCT	ACCTC	-1	-1	-1	-1	-1	-1	-1	-1	-1	-1	-1	41	1	-1	43	42	41	1	1	7merA1.mm	41
chrM	6218	6293	c_bta-let-7a_812	5	+	bta-let-7a	AATACCAAACCCCTCTGTTCGTATGATCCGTAATAATTACCGCCGTACTACTACTACTCTCGCTCCCTGTATTAG	CTACCTCA	TACCTCA	CTACCTC	TACCTC	CTACCT	ACCTCA	CTACC	TACCT	ACCTC	-1	-1	-1	-1	-1	-1	-1	-1	-1	-1	-1	-1	1	-1	-1	38	63	2	4	7merA1.indel	1
chr6	106212495	106212570	c_bta-let-7a_690	1	+	bta-let-7a	TATACAGCCTTGACGAACTCCTTTTCCTATTTGGAACCAGTCTGTTGTTCCATGTCCAGTTCTAACTGTTGCTTC	CTACCTCA	TACCTCA	CTACCTC	TACCTC	CTACCT	ACCTCA	CTACC	TACCT	ACCTC	-1	-1	-1	-1	-1	-1	-1	-1	-1	-1	-1	-1	-1	-1	-1	-1	62	-1	2	6mer_off.mm	62
chr2	99688665	99688740	c_bta-let-7a_341	1	+	bta-let-7a	TGAGCAGCCACACACCAAGCCTCTCGCAGCCCTCCCCAAGGGCAAGCACGTTTCTCCAAGACGGATTGTGTACGT	CTACCTCA	TACCTCA	CTACCTC	TACCTC	CTACCT	ACCTCA	CTACC	TACCT	ACCTC	-1	-1	-1	-1	-1	-1	-1	-1	-1	-1	-1	-1	-1	-1	-1	-1	-1	-1	-1	NA	NA
chr10	50290030	50290105	c_bta-let-7a_1033	1	-	bta-let-7a	TCGTGTCAGACTCTTAGCAACCCCATGGACTGCAGCCCACCCGGCTCATCCATCCATGAGGTTTTCCAGGCAAGA	CTACCTCA	TACCTCA	CTACCTC	TACCTC	CTACCT	ACCTCA	CTACC	TACCT	ACCTC	-1	-1	-1	-1	-1	-1	-1	-1	-1	-1	-1	-1	-1	-1	-1	-1	-1	-1	-1	NA	NA
chr10	51950091	51950166	c_bta-let-7a_1034	1	-	bta-let-7a	TCATTTAATCCTCACAACAACTTACAGACAGAGAGAGACGGAGATGGAAGGGGGGAGACTGATGTTGCCTAATTT	CTACCTCA	TACCTCA	CTACCTC	TACCTC	CTACCT	ACCTCA	CTACC	TACCT	ACCTC	-1	-1	-1	-1	-1	-1	-1	-1	1	-1	-1	-1	-1	-1	-1	-1	-1	1	-1	7merm8.indel	1
chr10	60692008	60692083	c_bta-let-7a_1035	1	-	bta-let-7a	CCATCACAAGAAACCCACCCTCTGACCTCATCTAAACCTAATTATCTCCCAAAGGCCCCATCTCCAAATACTATC	CTACCTCA	TACCTCA	CTACCTC	TACCTC	CTACCT	ACCTCA	CTACC	TACCT	ACCTC	-1	-1	-1	-1	-1	-1	1	24	1	25	-1	-1	1	-1	25	24	-1	2	1	8mer.indel	1
chr10	60920824	60920899	c_bta-let-7a_1036	1	-	bta-let-7a	TAACTGGAAGTTTGTTCGACTACCTTCCTCCAATTTCCTGTTCTACCTACCTCTGATAACCACAAGTCTGATCCT	CTACCTCA	TACCTCA	CTACCTC	TACCTC	CTACCT	ACCTCA	CTACC	TACCT	ACCTC	-1	-1	47	48	20	47	2	48	2	-1	20	20	4	21	49	21	20	4	4	7merA1	47
chr10	60936215	60936290	c_bta-let-7a_1037	1	-	bta-let-7a	TAAAATAGATGATCTTTAAGGTCTCTCCTTTTTAATAAATGTAATTTACATTAGGGAAAGATTGGGTACACTGTT	CTACCTCA	TACCTCA	CTACCTC	TACCTC	CTACCT	ACCTCA	CTACC	TACCT	ACCTC	-1	-1	-1	-1	-1	-1	-1	-1	-1	-1	-1	-1	-1	-1	-1	-1	-1	-1	1	6mer_off.indel	1
chr10	64309976	64310051	c_bta-let-7a_1038	1	-	bta-let-7a	GAAGTACCCCATGAACACCTGTGATCTCAACCACAAACAGCAGGGCCCTGGGGGGATAGTGTGAAATAGAGGAGT	CTACCTCA	TACCTCA	CTACCTC	TACCTC	CTACCT	ACCTCA	CTACC	TACCT	ACCTC	-1	-1	-1	-1	-1	-1	-1	5	1	-1	-1	-1	-1	-1	-1	5	-1	1	1	7merm8.mm	5
chr18	54137571	54137646	c_bta-let-7a_1234	1	-	bta-let-7a	GCTTCTGGTTACCACCTGGCCCACCTCCTACGCCCCCCACCCCCAACTCAACGCCTACCTCCCTGGGACCCTGCT	CTACCTCA	TACCTCA	CTACCTC	TACCTC	CTACCT	ACCTCA	CTACC	TACCT	ACCTC	-1	-1	55	56	55	55	1	56	1	-1	55	21	2	56	23	10	12	3	5	7merA1	55
chrM	10977	11052	c_bta-let-7a_832	1	+	bta-let-7a	ATTCTATACACTAGCTGGCTCCCTACCCCTATTAGTCGCACTAATTTATATCCAAAACACAGTAGGATCCCTAAA	CTACCTCA	TACCTCA	CTACCTC	TACCTC	CTACCT	ACCTCA	CTACC	TACCT	ACCTC	-1	-1	-1	-1	-1	-1	-1	-1	-1	-1	23	23	1	-1	-1	24	11	1	3	5mer_1	23
chr7	16592697	16592772	c_bta-let-7a_695	1	+	bta-let-7a	CTCTTCCCTCTCCGCAGGCTCAATGAATCGAATGAATGTGAACTTCTTCATCTGTGAAAATCTTTTATTATTTTT	CTACCTCA	TACCTCA	CTACCTC	TACCTC	CTACCT	ACCTCA	CTACC	TACCT	ACCTC	-1	-1	-1	-1	-1	-1	-1	-1	-1	-1	-1	-1	-1	-1	-1	5	-1	1	-1	6mer.mm	5
chr4	58144556	58144631	c_bta-let-7a_587	1	+	bta-let-7a	TATTTTTGTCCCTCTACCTCAGTAAACTTTTATGAAAGTATTTCAAATCAGCATACATGTTTTGGAAAGAATGAA	CTACCTCA	TACCTCA	CTACCTC	TACCTC	CTACCT	ACCTCA	CTACC	TACCT	ACCTC	14	15	14	15	14	14	1	15	1	16	14	14	1	15	16	9	14	2	1	8mer	14
chr10	77712956	77713031	c_bta-let-7a_1043	1	-	bta-let-7a	ATATATATATATACACACACACACATATATATAAAGAAAAGTGTTATAAGATTCCCACTGTCCCTACCTACTATC	CTACCTCA	TACCTCA	CTACCTC	TACCTC	CTACCT	ACCTCA	CTACC	TACCT	ACCTC	-1	-1	-1	-1	64	-1	1	-1	1	-1	64	64	1	65	-1	65	64	1	2	6mer_off	64
chr7	29048619	29048694	c_bta-let-7a_701	1	+	bta-let-7a	TCCTGTGGCCACTGCTGAGTAGGGTACTATAAACTTGGGAAATCCACTACAGCATTATCAACATTTAGATAAATG	CTACCTCA	TACCTCA	CTACCTC	TACCTC	CTACCT	ACCTCA	CTACC	TACCT	ACCTC	-1	-1	-1	-1	-1	-1	-1	-1	-1	-1	-1	-1	-1	-1	-1	-1	-1	-1	-1	NA	NA
chr7	42594989	42595064	c_bta-let-7a_703	1	+	bta-let-7a	ACCTGCCGTGCTACCTCTAGCTCCACAAGGTGCTGCCCCTACCCAAGCCTGTTGCCTGTGTTCCGAGAAGCCTTC	CTACCTCA	TACCTCA	CTACCTC	TACCTC	CTACCT	ACCTCA	CTACC	TACCT	ACCTC	-1	-1	11	12	11	11	2	12	2	-1	11	11	3	12	13	12	11	3	3	7merA1	11
chr10	103025268	103025343	c_bta-let-7a_1052	1	-	bta-let-7a	AATTTATATTCTAAGAATATTTCTACTTATGTACATTATTTAAAGGTTTACAAAGAAGATCTACCTCAGCTTAAA	CTACCTCA	TACCTCA	CTACCTC	TACCTC	CTACCT	ACCTCA	CTACC	TACCT	ACCTC	61	62	61	62	61	61	1	62	1	63	61	61	1	62	63	62	23	1	2	8mer	61
chr4	63164478	63164553	c_bta-let-7a_1535	2	-	bta-let-7a	ATGCATTTATAGATCATTTCTAGGCAAAATTGTGAAGCTAACAACCAACCTATTTCTACCTATGTGCAGTCTCTT	CTACCTCA	TACCTCA	CTACCTC	TACCTC	CTACCT	ACCTCA	CTACC	TACCT	ACCTC	-1	-1	-1	-1	56	-1	1	-1	1	-1	56	56	1	57	-1	57	46	1	2	6mer_off	56
chr17	47019251	47019326	c_bta-let-7a_1211	1	-	bta-let-7a	GCTCCGGCAGTGCTATCCCCCGAACCTTCCCAGTAGCCTCATGACCTGCCTCATCACCTTTCAGAAGTGTCACCT	CTACCTCA	TACCTCA	CTACCTC	TACCTC	CTACCT	ACCTCA	CTACC	TACCT	ACCTC	-1	-1	-1	-1	-1	46	1	47	2	-1	-1	46	1	-1	-1	47	46	2	3	8mer.mm	46
chr22	49679357	49679432	c_bta-let-7a_405	1	+	bta-let-7a	TTGCCCTACCTCTACCTCGGCTGCGCCAAGGACTCCACCAACCTGGATGTGCTCGGCAAGTACGGCATCAAGTAT	CTACCTCA	TACCTCA	CTACCTC	TACCTC	CTACCT	ACCTCA	CTACC	TACCT	ACCTC	-1	-1	6	7	6	6	2	7	2	-1	6	6	2	7	8	7	6	2	3	7merA1	6
chr16	60859481	60859556	c_bta-let-7a_1191	1	-	bta-let-7a	TATCTCTTGCTTTCTTTGGTCAGGATTGAAGGGGTCAAGTTCTTAATCACTTCACAACCACCTACCTACCCCTGC	CTACCTCA	TACCTCA	CTACCTC	TACCTC	CTACCT	ACCTCA	CTACC	TACCT	ACCTC	-1	-1	-1	-1	62	-1	1	-1	1	-1	62	62	2	63	-1	1	58	3	3	6mer_off	62
chr7	51769409	51769484	c_bta-let-7a_712	1	+	bta-let-7a	CGTTTAGTACTGACTGCCTCAGACGGTGGCGATCCACCCCTAAGTGGCACTACTGAGCTCCAGATCCAGGTCACT	CTACCTCA	TACCTCA	CTACCTC	TACCTC	CTACCT	ACCTCA	CTACC	TACCT	ACCTC	-1	-1	-1	-1	-1	14	1	15	1	-1	-1	14	1	-1	-1	15	14	1	2	8mer.mm	14
chr16	1209038	1209113	c_bta-let-7a_1175	1	-	bta-let-7a	GATGACCAGAGCCCCTCCACCTTGAACTACCTCGTCCACCTGCAAGAGAGGCCAGTCAAGCAGACCATCAGCAGG	CTACCTCA	TACCTCA	CTACCTC	TACCTC	CTACCT	ACCTCA	CTACC	TACCT	ACCTC	-1	-1	27	28	27	27	1	28	1	-1	27	27	1	28	29	28	17	1	3	7merA1	27
chr9	42722221	42722296	c_bta-let-7a_770	1	+	bta-let-7a	TCTCACATCCATACATGACCACTGGAAAAACCATAGCCTTGACTAGACGAACCTTTGTTGGTGAAGTAATGTCTC	CTACCTCA	TACCTCA	CTACCTC	TACCTC	CTACCT	ACCTCA	CTACC	TACCT	ACCTC	-1	-1	-1	-1	-1	-1	-1	-1	-1	-1	-1	-1	-1	-1	-1	-1	-1	-1	-1	NA	NA
chr29	9523992	9524067	c_bta-let-7a_515	1	+	bta-let-7a	CTCCTCCATCCATGAGATTTCCCAGGCAAGAATACTGGAGTGGGTCGTCATTTCCTTCTCCAGGGGATCTTCCCA	CTACCTCA	TACCTCA	CTACCTC	TACCTC	CTACCT	ACCTCA	CTACC	TACCT	ACCTC	-1	-1	-1	-1	-1	-1	-1	-1	-1	-1	-1	-1	1	-1	-1	-1	-1	1	1	7merA1.indel	1
chrUnJH125046	6311	6386	c_bta-let-7a_919	1	+	bta-let-7a	CCTGGTTGATCCTGCCAGTAGCATATGCTTATCTCAATGACTAAGCCATGCCATGTCTAAGTACGCACAGACGGT	CTACCTCA	TACCTCA	CTACCTC	TACCTC	CTACCT	ACCTCA	CTACC	TACCT	ACCTC	-1	-1	-1	-1	-1	-1	-1	30	1	-1	-1	-1	-1	-1	-1	30	-1	1	-1	7merm8.mm	30
chr11	70420717	70420792	c_bta-let-7a_1080	1	-	bta-let-7a	TAAATGTTCAGAGGCCAAAAGATAAACAACAACAAAAAAATAACAAAAACCCTTGAAATCCTACCTCCTTAAACA	CTACCTCA	TACCTCA	CTACCTC	TACCTC	CTACCT	ACCTCA	CTACC	TACCT	ACCTC	-1	-1	61	62	61	61	1	62	1	-1	61	61	1	62	63	62	61	1	2	7merA1	61
chr19	18396906	18396981	c_bta-let-7a_1244	1	-	bta-let-7a	ATTTGCTGATATACCACGTCTTGCTGACTTTAAAGCCATACTATGCAAAGCCATATGAGATTGTAGTGGACCTTA	CTACCTCA	TACCTCA	CTACCTC	TACCTC	CTACCT	ACCTCA	CTACC	TACCT	ACCTC	-1	-1	-1	-1	-1	-1	-1	-1	-1	-1	-1	-1	-1	-1	-1	12	-1	1	-1	6mer.mm	12
chr3	17412263	17412338	c_bta-let-7a_1486	1	-	bta-let-7a	CAACAGAACCAGACGCAGACTCACCACACCACGCAGCAGACATTCCTGAACCCGGCGCTGCCTCCTGGCTACAGT	CTACCTCA	TACCTCA	CTACCTC	TACCTC	CTACCT	ACCTCA	CTACC	TACCT	ACCTC	-1	-1	-1	-1	-1	-1	-1	-1	-1	-1	-1	58	1	-1	-1	59	58	1	2	7merA1.mm	58
chr20	9355693	9355768	c_bta-let-7a_1322	1	-	bta-let-7a	GATGCAGCCTTACATTCCTATGGTGTTGCACCAGCTTGTAGAAATCATTAACAGACCCAACACACCAAAGACGTT	CTACCTCA	TACCTCA	CTACCTC	TACCTC	CTACCT	ACCTCA	CTACC	TACCT	ACCTC	-1	-1	-1	-1	-1	-1	-1	-1	-1	-1	-1	-1	-1	-1	-1	-1	-1	-1	-1	NA	NA
chr15	32666656	32666731	c_bta-let-7a_204	1	+	bta-let-7a	TTTTAGTTGACGTTTGTGGAAAGTGCCCGTTGGTGTCAGTCACTGTGCTCTTGTTTCAGGTTCCCCACTTCTCTA	CTACCTCA	TACCTCA	CTACCTC	TACCTC	CTACCT	ACCTCA	CTACC	TACCT	ACCTC	-1	-1	-1	-1	-1	-1	-1	-1	-1	-1	-1	-1	-1	-1	-1	-1	-1	-1	-1	NA	NA
chr7	51080746	51080821	c_bta-let-7a_1674	1	-	bta-let-7a	AACTTTGTCATTAGGTTCCTTTTGCTCGATACTTGGCAATGAATAAACTGACCAACATTAAACGCTACCACATAG	CTACCTCA	TACCTCA	CTACCTC	TACCTC	CTACCT	ACCTCA	CTACC	TACCT	ACCTC	-1	-1	-1	-1	-1	65	1	66	1	-1	65	65	1	-1	-1	66	65	1	1	8mer.mm	65
chr2	5873229	5873304	c_bta-let-7a_1275	1	-	bta-let-7a	CAGTTCAGTTCAGTCGCTCAGTCACATCCAACTCTTTGCTACCTCATTCATTGCAGCACGCTAGGCTTCCCTGTC	CTACCTCA	TACCTCA	CTACCTC	TACCTC	CTACCT	ACCTCA	CTACC	TACCT	ACCTC	39	40	39	40	39	39	1	40	1	41	39	39	1	40	41	40	39	1	1	8mer	39
chr2	44650961	44651036	c_bta-let-7a_1286	1	-	bta-let-7a	GTGTACGGGGCGCCACATCTCCTGAGACTGTACGAATTGGAGCAATGTTGGCCTATACACCTCTGGATGAGAAGA	CTACCTCA	TACCTCA	CTACCTC	TACCTC	CTACCT	ACCTCA	CTACC	TACCT	ACCTC	-1	-1	-1	-1	-1	-1	-1	-1	-1	-1	-1	-1	1	-1	59	58	-1	1	2	7merA1.indel	1
chr5	32819913	32819988	c_bta-let-7a_624	1	+	bta-let-7a	AGAACCGCTTCTGACCTTTCGGCTAAACAAGACGTTTATGGATGCAGCAGGTGGGGCAGATTTTAATGCTTAAAT	CTACCTCA	TACCTCA	CTACCTC	TACCTC	CTACCT	ACCTCA	CTACC	TACCT	ACCTC	-1	-1	-1	-1	-1	-1	-1	-1	-1	-1	-1	-1	-1	-1	-1	-1	-1	-1	1	6mer_off.indel	1
chr2	49038561	49038636	c_bta-let-7a_1288	1	-	bta-let-7a	CTCTTAAGTCAAAGGATTCTTTTAAGTACAGAATTTTTTGCACATAGTGTAGCTGCAGTATTGGCGTTTATATTG	CTACCTCA	TACCTCA	CTACCTC	TACCTC	CTACCT	ACCTCA	CTACC	TACCT	ACCTC	-1	-1	-1	-1	-1	-1	-1	-1	-1	-1	-1	-1	-1	-1	-1	-1	-1	-1	-1	NA	NA
chr2	60635530	60635605	c_bta-let-7a_1290	1	-	bta-let-7a	TGTTTTCCTTTCTGGATAGTATGCACTGGAACGGCTGAAGGTCATGTGTGAAGAAGCTTTGTGTAGTAACCTCTC	CTACCTCA	TACCTCA	CTACCTC	TACCTC	CTACCT	ACCTCA	CTACC	TACCT	ACCTC	-1	-1	-1	-1	-1	-1	-1	-1	-1	-1	-1	-1	-1	-1	69	68	-1	1	-1	5mer_3	69
chr2	60650502	60650577	c_bta-let-7a_1291	1	-	bta-let-7a	AGTAATTGAAGACAACTGGAGGTACTTCAATAAGAGAAGTACCTAATTTTTATGTAGAAGTGAATAATTGTTAAA	CTACCTCA	TACCTCA	CTACCTC	TACCTC	CTACCT	ACCTCA	CTACC	TACCT	ACCTC	-1	-1	-1	-1	-1	-1	-1	23	2	-1	-1	-1	-1	40	-1	23	39	2	1	7merm8.mm	23
chr2	78373193	78373268	c_bta-let-7a_1292	1	-	bta-let-7a	GCAAACAAACGAAACCATGGAACTGAAGATTAACTGTAAACAATCAGGATGACACTTATCAGACTGCTGATTACT	CTACCTCA	TACCTCA	CTACCTC	TACCTC	CTACCT	ACCTCA	CTACC	TACCT	ACCTC	-1	-1	-1	-1	-1	-1	-1	-1	-1	-1	-1	-1	-1	-1	-1	-1	-1	-1	-1	NA	NA
chr2	79957477	79957552	c_bta-let-7a_1293	1	-	bta-let-7a	GTAAACTGAAAAAGGAATGAATAATTAAGAAACAAATGTTTCCAAATATCAACTATAATGCAACCTGATCAGTGA	CTACCTCA	TACCTCA	CTACCTC	TACCTC	CTACCT	ACCTCA	CTACC	TACCT	ACCTC	-1	-1	-1	-1	-1	-1	-1	-1	-1	-1	-1	-1	-1	-1	-1	-1	61	-1	1	6mer_off.mm	61
chr2	93115381	93115456	c_bta-let-7a_1297	1	-	bta-let-7a	GCAGTGACAAAAAGAGAGGCTTTGCTTTTGAAACTTTTGATGACCATGACTCCGTAGACAAGATTGTCATTCAGA	CTACCTCA	TACCTCA	CTACCTC	TACCTC	CTACCT	ACCTCA	CTACC	TACCT	ACCTC	-1	-1	-1	-1	-1	-1	-1	-1	-1	-1	-1	-1	-1	-1	-1	-1	-1	-1	-1	NA	NA
chrUnJH122434	35016	35091	c_bta-let-7a_1795	1	-	bta-let-7a	AAAAGAAAGTATAACCACAATACCATCAGGTTGCTTTTATGTAAACCTCATTGAAGCTGTTTTTTGCAAGTAATT	CTACCTCA	TACCTCA	CTACCTC	TACCTC	CTACCT	ACCTCA	CTACC	TACCT	ACCTC	-1	-1	-1	-1	-1	-1	-1	44	2	45	-1	-1	-1	-1	45	44	-1	2	-1	7merm8.mm	44
chr5	119169317	119169392	c_bta-let-7a_655	1	+	bta-let-7a	AAAACTATGCGTACCCTGGGGTTCTTCTGATTGGCACTGATTCCCACACCCCTAATGGCGGTGGCCTGGGAGGCA	CTACCTCA	TACCTCA	CTACCTC	TACCTC	CTACCT	ACCTCA	CTACC	TACCT	ACCTC	-1	-1	-1	-1	-1	-1	-1	-1	-1	-1	-1	-1	-1	-1	-1	-1	-1	1	-1	6mer.indel	1
chr21	46113862	46113937	c_bta-let-7a_384	1	+	bta-let-7a	TAATTTCCATGACCACATACTATCCTACCTCTGCTCCTTCTTACTCATCTTGTCAGGTACCTATGTCTTTCCATC	CTACCTCA	TACCTCA	CTACCTC	TACCTC	CTACCT	ACCTCA	CTACC	TACCT	ACCTC	-1	-1	25	26	25	25	1	26	3	-1	25	25	1	26	27	26	25	3	4	7merA1	25
chr2	132752011	132752086	c_bta-let-7a_1312	3	-	bta-let-7a	TTCTTAAATATATTTTGTAATACTGTACAACCAAATCTACCCTCCAAGGCCCTGATGCCTCATTGGTTCCACTGA	CTACCTCA	TACCTCA	CTACCTC	TACCTC	CTACCT	ACCTCA	CTACC	TACCT	ACCTC	-1	-1	-1	-1	-1	-1	-1	56	1	-1	37	-1	1	-1	-1	56	37	2	1	7merm8.mm	56
chr29	45299527	45299602	c_bta-let-7a_522	1	+	bta-let-7a	TTGCATTTGACTGAAGTACCTGTGGAGAGTATTTTCAACTGGAATTTGAAACTATTTTTACGCCTTTCTGCCTAT	CTACCTCA	TACCTCA	CTACCTC	TACCTC	CTACCT	ACCTCA	CTACC	TACCT	ACCTC	-1	-1	-1	-1	-1	-1	-1	-1	-1	-1	-1	-1	-1	17	-1	17	16	1	2	5mer_2	17
chr25	40641949	40642024	c_bta-let-7a_464	2	+	bta-let-7a	TATGAGGGGTACGCCCTTCCCCATGCCATCCTGCGTCTGGACCTGGCTGGCCGGGACCTGACGGACTACCTCATG	CTACCTCA	TACCTCA	CTACCTC	TACCTC	CTACCT	ACCTCA	CTACC	TACCT	ACCTC	66	67	66	67	66	66	1	67	1	68	66	66	1	67	68	67	66	1	1	8mer	66
chr16	51155395	51155470	c_bta-let-7a_1187	1	-	bta-let-7a	GGTGGAAAATGGCTAGGTTTTATTCATGTTTTTTTGTTGTTGTTCTCAACTTTAAAAGTAATCTACCTCTTAAAA	CTACCTCA	TACCTCA	CTACCTC	TACCTC	CTACCT	ACCTCA	CTACC	TACCT	ACCTC	-1	-1	63	64	63	63	1	64	1	-1	63	63	1	64	65	64	63	1	1	7merA1	63
chr8	49340176	49340251	c_bta-let-7a_747	1	+	bta-let-7a	GCTTATCAGCCTGATATTGCTTTTCTGCTTCTCAGCAGTGCTATCCCCATGACATTAATAGTCACAGCTGGGTGT	CTACCTCA	TACCTCA	CTACCTC	TACCTC	CTACCT	ACCTCA	CTACC	TACCT	ACCTC	-1	-1	-1	-1	-1	-1	-1	-1	-1	-1	-1	-1	-1	-1	-1	-1	-1	-1	-1	NA	NA
chr16	63293234	63293309	c_bta-let-7a_1193	1	-	bta-let-7a	TAGGCATTTTTTAAAATGTTTTGTTTTTTAAGTACCTTTTATAGCATTTTATTTACTTCCTAAAGATTCAGGGGT	CTACCTCA	TACCTCA	CTACCTC	TACCTC	CTACCT	ACCTCA	CTACC	TACCT	ACCTC	-1	-1	-1	-1	-1	-1	-1	-1	-1	-1	-1	-1	-1	33	-1	33	32	2	2	5mer_2	33
chr25	2850800	2850875	c_bta-let-7a_1398	1	-	bta-let-7a	TTCCTCGTCCTCCTCGTCCTCCAGCTCCTCTTCCTCCTCCTCGTCGTCCTCGTCGTCCTCGTCCTCCTCCTCTGG	CTACCTCA	TACCTCA	CTACCTC	TACCTC	CTACCT	ACCTCA	CTACC	TACCT	ACCTC	-1	-1	-1	-1	-1	-1	-1	-1	-1	-1	-1	30	7	-1	-1	1	30	13	7	7merA1.mm	30
chr10	92399041	92399116	c_bta-let-7a_1050	1	-	bta-let-7a	GAATCTGCCACCAAAGTATTCCACGTGACAAGCAAGGCGGCTTTAGGAAATGCAGCCACAGCCCAACATTACCTA	CTACCTCA	TACCTCA	CTACCTC	TACCTC	CTACCT	ACCTCA	CTACC	TACCT	ACCTC	-1	-1	-1	-1	-1	-1	-1	-1	1	-1	-1	-1	-1	70	-1	70	69	1	1	7merm8.indel	1
chrUnJH125329	5331	5406	c_bta-let-7a_920	1	+	bta-let-7a	CAACCCGCTCCAGGGCCCGACCCTGACGTCTAAAAGTCAACCTCCTAGACTGCCTCTCCCTCTGCCGACTGGTTT	CTACCTCA	TACCTCA	CTACCTC	TACCTC	CTACCT	ACCTCA	CTACC	TACCT	ACCTC	-1	-1	-1	-1	-1	-1	-1	-1	-1	-1	-1	38	3	-1	40	39	38	3	4	7merA1.mm	38
chr17	27376941	27377016	c_bta-let-7a_1207	1	-	bta-let-7a	TCGAGCATCTACCCCCATAACCAGACCCTGCCTACTTTACTACTTTGTGCTCATCTACACCTCTGACTTTACGAG	CTACCTCA	TACCTCA	CTACCTC	TACCTC	CTACCT	ACCTCA	CTACC	TACCT	ACCTC	-1	-1	-1	-1	-1	-1	-1	-1	-1	-1	9	9	2	-1	59	10	9	2	5	5mer_1	9
chrX	72628772	72628847	c_bta-let-7a_953	1	+	bta-let-7a	TTAATTGGCTATACCTCAATACAAAATCGGAGAAGGCAATGGCACCCCACTCCAGGACTCTTGCCTGGAAAATCC	CTACCTCA	TACCTCA	CTACCTC	TACCTC	CTACCT	ACCTCA	CTACC	TACCT	ACCTC	-1	12	-1	12	-1	11	1	12	1	13	-1	11	1	12	13	12	11	1	1	7merm8	12
chr5	87979549	87979624	c_bta-let-7a_1608	1	-	bta-let-7a	ACTGCTCCTCCTGCGTCTGACCTCCACACACAAAAACCACCTACACATAAACACAAACGTGGTGCTTAAGCTTGA	CTACCTCA	TACCTCA	CTACCTC	TACCTC	CTACCT	ACCTCA	CTACC	TACCT	ACCTC	-1	-1	-1	-1	-1	-1	-1	-1	-1	-1	-1	-1	2	-1	20	19	37	2	4	7merA1.indel	2
chr20	22422914	22422989	c_bta-let-7a_1324	1	-	bta-let-7a	AAATTTAGCCTGTGCTGTGTTGTACTTAATCACTCAGTCATGTTTGACACTTCACAATCCCAAACTGGACTGTAG	CTACCTCA	TACCTCA	CTACCTC	TACCTC	CTACCT	ACCTCA	CTACC	TACCT	ACCTC	-1	-1	-1	-1	-1	-1	-1	-1	-1	-1	-1	-1	-1	-1	-1	-1	-1	-1	-1	NA	NA
chr25	27097411	27097486	c_bta-let-7a_1406	1	-	bta-let-7a	TTCAAATCATGACTCTGCCACTCAGCTCATGTGGGTGACCTTTGAGGTACCTCTCTGTACCTCAGTTTCTCCATC	CTACCTCA	TACCTCA	CTACCTC	TACCTC	CTACCT	ACCTCA	CTACC	TACCT	ACCTC	-1	58	-1	48	-1	57	1	48	2	59	-1	47	2	48	49	48	47	2	2	7merm8	58
chr5	33662318	33662393	c_bta-let-7a_625	1	+	bta-let-7a	GCCCTACAACTCTATCCTCACCACCCACACCACCCTGGAGCACTCTGATTGTGCCTTCATGGTAGACAATGAGGC	CTACCTCA	TACCTCA	CTACCTC	TACCTC	CTACCT	ACCTCA	CTACC	TACCT	ACCTC	-1	-1	-1	-1	-1	-1	1	-1	1	-1	-1	-1	1	-1	-1	-1	-1	1	1	8mer.indel	1
chr10	82381502	82381577	c_bta-let-7a_89	1	+	bta-let-7a	GACATCACTAATCCCCACAGTACTTTAGACAAAGCAGACCCCCAGTTACTTGTGGATTAATTCCTTTTTACTAAT	CTACCTCA	TACCTCA	CTACCTC	TACCTC	CTACCT	ACCTCA	CTACC	TACCT	ACCTC	-1	-1	-1	-1	-1	-1	-1	-1	-1	-1	-1	-1	-1	-1	-1	-1	-1	-1	-1	NA	NA
chr10	81229905	81229980	c_bta-let-7a_1045	1	-	bta-let-7a	TCTCCCTTGTCACACTAACTGGCCATGTAATACTGAACAAAACACTATACCCTCATGATGGAGCTCTCAGAAATG	CTACCTCA	TACCTCA	CTACCTC	TACCTC	CTACCT	ACCTCA	CTACC	TACCT	ACCTC	-1	-1	-1	-1	-1	-1	-1	-1	1	-1	-1	-1	-1	-1	-1	-1	2	1	2	7merm8.indel	1
chr5	114434379	114434454	c_bta-let-7a_1615	1	-	bta-let-7a	TATATATAAGTTATATATATATATATATATATACACACACACACATATATATGTCTGGCTACCTCGTTTTAGTTT	CTACCTCA	TACCTCA	CTACCTC	TACCTC	CTACCT	ACCTCA	CTACC	TACCT	ACCTC	-1	-1	59	60	59	59	1	60	1	-1	59	59	1	60	61	60	59	1	1	7merA1	59
chr14	67539267	67539342	c_bta-let-7a_1142	1	-	bta-let-7a	AAGATCCATCACTGTATCAGAAATACAAAGCCTCTCTTTTCCCCTGGGCAGATATGAATAGGAAGCCACTAGAGT	CTACCTCA	TACCTCA	CTACCTC	TACCTC	CTACCT	ACCTCA	CTACC	TACCT	ACCTC	-1	-1	-1	-1	-1	-1	-1	-1	-1	-1	-1	-1	-1	-1	-1	-1	-1	-1	-1	NA	NA
chr19	39861224	39861299	c_bta-let-7a_1256	2	-	bta-let-7a	TGCCGACGTCTCCCCCATCAACTACAGCCTCTGCCTCAAGCCCGACTTGCTGGACTTCACCTTCGAGGGCAAGCT	CTACCTCA	TACCTCA	CTACCTC	TACCTC	CTACCT	ACCTCA	CTACC	TACCT	ACCTC	-1	-1	-1	-1	-1	31	1	32	1	-1	-1	31	1	-1	-1	32	31	1	2	8mer.mm	31
chr5	117610342	117610417	c_bta-let-7a_1620	2	-	bta-let-7a	GGTGATGGGGTGCCCTGTTTGGGGCTTCATGCAGGCATGGAGAGGGGAACAGAACATGTCAGTCACTTCCTGAGG	CTACCTCA	TACCTCA	CTACCTC	TACCTC	CTACCT	ACCTCA	CTACC	TACCT	ACCTC	-1	-1	-1	-1	-1	-1	-1	-1	-1	-1	-1	-1	-1	-1	-1	-1	66	-1	1	6mer_off.mm	66
chr5	83021480	83021555	c_bta-let-7a_1604	1	-	bta-let-7a	AAGGTGGAAACATGACACATCTTAAAGCTTCTGCTTGAAAGGGATGCATGTCATACCTCACACATTTCCAAACCC	CTACCTCA	TACCTCA	CTACCTC	TACCTC	CTACCT	ACCTCA	CTACC	TACCT	ACCTC	-1	54	-1	54	-1	53	1	54	1	55	-1	53	1	54	55	54	53	1	1	7merm8	54
chrUnJH122552	21666	21741	c_bta-let-7a_905	2	+	bta-let-7a	GACCTGCTTCTGGGTCGGGGTTTCGTACGTAGCAGAGCAGCTCCCTCGCTGCGATCTATTGAAAGTCAGCCCTCG	CTACCTCA	TACCTCA	CTACCTC	TACCTC	CTACCT	ACCTCA	CTACC	TACCT	ACCTC	-1	-1	-1	-1	-1	-1	-1	-1	-1	-1	-1	41	1	-1	-1	42	41	1	1	7merA1.mm	41
chrX	75911444	75911519	c_bta-let-7a_955	1	+	bta-let-7a	GACTATTGGCAAGAAGTTACCTCCAACTGCAGCAACTCCAGATTCATCAAAACCAGAAATGGACAGCCGGACAAA	CTACCTCA	TACCTCA	CTACCTC	TACCTC	CTACCT	ACCTCA	CTACC	TACCT	ACCTC	-1	-1	-1	18	-1	-1	-1	18	1	-1	-1	17	1	18	19	18	17	1	1	6mer	18
chr15	8616478	8616553	c_bta-let-7a_1151	1	-	bta-let-7a	AAAAATCGGAGAGAACATTAATTTGCATATATATGAACATAGTATACAGTAAATTAAGAATAACACTGACAACCT	CTACCTCA	TACCTCA	CTACCTC	TACCTC	CTACCT	ACCTCA	CTACC	TACCT	ACCTC	-1	-1	-1	-1	-1	-1	-1	-1	-1	-1	-1	-1	-1	-1	-1	-1	70	-1	1	6mer_off.mm	70
chr6	62183709	62183784	c_bta-let-7a_1640	1	-	bta-let-7a	AAGTTTTGCTTATCTCCTAAGATAAATCTTGCTGATATGGATCCTAGTTAATTAAACATAGCTTACTACCTGTTG	CTACCTCA	TACCTCA	CTACCTC	TACCTC	CTACCT	ACCTCA	CTACC	TACCT	ACCTC	-1	-1	-1	-1	66	-1	-1	-1	-1	-1	66	66	1	67	-1	11	66	2	2	6mer_off	66
chr6	96988657	96988732	c_bta-let-7a_689	1	+	bta-let-7a	CGTCATAACTCTAAACCTGTAATACTTGAACATCACAAAGGGAAGTGACATATTACAAAGCTAGCAAAAGTCTGA	CTACCTCA	TACCTCA	CTACCTC	TACCTC	CTACCT	ACCTCA	CTACC	TACCT	ACCTC	-1	-1	-1	-1	-1	-1	-1	-1	-1	-1	-1	-1	-1	-1	-1	6	-1	1	-1	6mer.mm	6
chr7	20204803	20204878	c_bta-let-7a_699	1	+	bta-let-7a	AACCGAACGCCGTAACCACTGTGCCTCTTCAGGTCACCAGCCAGGTCAAGGAAGGCAGTGGGACTGGGGGAGAGA	CTACCTCA	TACCTCA	CTACCTC	TACCTC	CTACCT	ACCTCA	CTACC	TACCT	ACCTC	-1	-1	-1	-1	-1	-1	-1	-1	-1	-1	-1	-1	-1	-1	-1	22	-1	1	-1	6mer.mm	22
chr26	13971361	13971436	c_bta-let-7a_473	1	+	bta-let-7a	ACATACAACCCTGCACCTGTCTAGTCCCCAAATTCATTTTGATTTTCCTTTGGAACTTTAGAATCAGTCTACCCA	CTACCTCA	TACCTCA	CTACCTC	TACCTC	CTACCT	ACCTCA	CTACC	TACCT	ACCTC	-1	-1	-1	-1	-1	-1	1	-1	1	-1	69	-1	1	-1	-1	-1	69	1	2	8mer.indel	1
chr3	6838001	6838076	c_bta-let-7a_1480	1	-	bta-let-7a	AGTTTTCTAAGATCTGACTATCCAGTTCTATCCTTATAGCCATTATATTCCCCTCTGTCAACCTATTCTTCAACT	CTACCTCA	TACCTCA	CTACCTC	TACCTC	CTACCT	ACCTCA	CTACC	TACCT	ACCTC	-1	-1	-1	-1	-1	-1	-1	-1	-1	-1	-1	-1	-1	-1	-1	-1	59	-1	2	6mer_off.mm	59
chr26	22219152	22219227	c_bta-let-7a_475	1	+	bta-let-7a	AAACCCCACTTATCTTTACCTCAGGAAAAGTCTGCAGTTAAAAAAGCTAGCAACCTTCAGAAAAATAAAACTGCT	CTACCTCA	TACCTCA	CTACCTC	TACCTC	CTACCT	ACCTCA	CTACC	TACCT	ACCTC	-1	17	-1	17	-1	16	1	17	1	18	-1	16	1	17	18	17	16	1	2	7merm8	17
chr25	22507480	22507555	c_bta-let-7a_456	1	+	bta-let-7a	CTTCAATGACTCCACGCGCCTCATCCTCTACAGTGACGGCGACAGCCTACAGTACATCGAGCGCGACGGCTCAGA	CTACCTCA	TACCTCA	CTACCTC	TACCTC	CTACCT	ACCTCA	CTACC	TACCT	ACCTC	-1	-1	-1	-1	-1	-1	-1	-1	-1	-1	-1	-1	-1	-1	-1	53	-1	2	-1	6mer.mm	53
chr4	65925950	65926025	c_bta-let-7a_590	1	+	bta-let-7a	TTGCCACAAAATCTACCTCGTGTGTTACTCTCTTTTGAGATGAACAGCAGTTGCAAATTTGAGCAAGATGTGTGC	CTACCTCA	TACCTCA	CTACCTC	TACCTC	CTACCT	ACCTCA	CTACC	TACCT	ACCTC	-1	-1	13	14	13	13	1	14	1	-1	13	13	1	14	15	14	13	2	1	7merA1	13
chr9	62845072	62845147	c_bta-let-7a_778	1	+	bta-let-7a	TAGGCAGGAACTAGTTGCAGAACTGGACCAGGATGAAAAGGACCAGCAAAATACATCTCGTCTGGTGCAGGAACA	CTACCTCA	TACCTCA	CTACCTC	TACCTC	CTACCT	ACCTCA	CTACC	TACCT	ACCTC	-1	-1	-1	-1	-1	-1	-1	-1	-1	-1	-1	-1	-1	-1	-1	52	-1	1	-1	6mer.mm	52
chr7	61241124	61241199	c_bta-let-7a_1676	1	-	bta-let-7a	GCCAGTTCTCCCGATCCAGACCCCAGGCTCTTTTTCCTGACATCAGACTTATTACATAGGGTGACACCCAAGCCT	CTACCTCA	TACCTCA	CTACCTC	TACCTC	CTACCT	ACCTCA	CTACC	TACCT	ACCTC	-1	-1	-1	-1	-1	-1	-1	-1	-1	-1	-1	-1	-1	-1	-1	-1	-1	-1	-1	NA	NA
chr15	22428849	22428924	c_bta-let-7a_1155	1	-	bta-let-7a	CAGAGCCCCATGGACGCCTCTGTTCTGTTCCCCACCAGCTGCTGACCTGGGCAGGCAACCTCCTTGCCTCACTCC	CTACCTCA	TACCTCA	CTACCTC	TACCTC	CTACCT	ACCTCA	CTACC	TACCT	ACCTC	-1	-1	-1	-1	-1	-1	-1	65	1	-1	-1	56	1	-1	58	57	56	2	3	7merm8.mm	65
chr9	9793420	9793495	c_bta-let-7a_760	1	+	bta-let-7a	TCTGCTGTACACCTGAAACTAACACAACACTGTAAATTGTAACACAACACTGTATTTAAATTAAAAAAAGAAACT	CTACCTCA	TACCTCA	CTACCTC	TACCTC	CTACCT	ACCTCA	CTACC	TACCT	ACCTC	-1	-1	-1	-1	-1	-1	-1	-1	-1	-1	-1	-1	-1	-1	-1	-1	-1	-1	1	6mer_off.indel	1
chr22	10722211	10722286	c_bta-let-7a_391	1	+	bta-let-7a	CAGAATCGCAGGTGTGGAGAACAAACCAGTGGTTACCAGAGAGGAGTGGGAAAATAGGTGAAGAGGATTGAGAGG	CTACCTCA	TACCTCA	CTACCTC	TACCTC	CTACCT	ACCTCA	CTACC	TACCT	ACCTC	-1	-1	-1	-1	-1	-1	-1	-1	-1	-1	-1	-1	-1	-1	-1	-1	-1	-1	-1	NA	NA
chr28	23620956	23621031	c_bta-let-7a_1444	1	-	bta-let-7a	GGGGTTGACATGAATGCTGCTAGACTTTTATTCCACAAACTTATACAACCTGATCATCCTCAGATAGCTCAGCAG	CTACCTCA	TACCTCA	CTACCTC	TACCTC	CTACCT	ACCTCA	CTACC	TACCT	ACCTC	-1	-1	-1	-1	-1	-1	-1	65	2	-1	-1	-1	-1	-1	-1	65	46	2	1	7merm8.mm	65
chrUnJH121441	185035	185110	c_bta-let-7a_1776	1	-	bta-let-7a	CTCTTTACCGACTGAGCTACCAGGGAACCCATTACACGTGTATTATCCTCATACATACAAATTACCCTCAAGCTT	CTACCTCA	TACCTCA	CTACCTC	TACCTC	CTACCT	ACCTCA	CTACC	TACCT	ACCTC	-1	-1	-1	-1	-1	-1	-1	-1	2	-1	17	-1	-1	-1	-1	-1	17	2	1	7merm8.indel	2
chr14	71986631	71986706	c_bta-let-7a_1144	1	-	bta-let-7a	ATAGATTTGATCCCACTTGGTATAACCCCCAAGTCTATCTCTTCCGTCCCTCCCTTGCACTCCAGCCTGTGGACA	CTACCTCA	TACCTCA	CTACCTC	TACCTC	CTACCT	ACCTCA	CTACC	TACCT	ACCTC	-1	-1	-1	-1	-1	-1	-1	-1	-1	-1	-1	35	1	-1	-1	36	35	2	2	7merA1.mm	35
chr21	6873506	6873581	c_bta-let-7a_370	1	+	bta-let-7a	CAATATGCCGTTGATACTGGTAACCTCATGCACACCACAGGCCGTACACAGCAGGTGACGCAGGGCGAGGCCAGC	CTACCTCA	TACCTCA	CTACCTC	TACCTC	CTACCT	ACCTCA	CTACC	TACCT	ACCTC	-1	-1	-1	-1	-1	-1	-1	22	1	23	-1	-1	-1	-1	23	22	-1	1	-1	7merm8.mm	22
chr9	51582909	51582984	c_bta-let-7a_776	1	+	bta-let-7a	TTCTGACTGGCGTGAAATGGTACCTCATAGTGGTTTTGATTTGCATTTCTCTGATAATGAGTGATGTTGAGCATC	CTACCTCA	TACCTCA	CTACCTC	TACCTC	CTACCT	ACCTCA	CTACC	TACCT	ACCTC	-1	21	-1	21	-1	20	1	21	1	22	-1	20	1	21	22	21	20	1	1	7merm8	21
chr15	40779567	40779642	c_bta-let-7a_1164	1	-	bta-let-7a	GATTATGACCAAGCTTTCCAGTACTACTATCAAGCTACACAGTTTGCCTCATCCTCTTTTGTGCTGCCTTTTTTT	CTACCTCA	TACCTCA	CTACCTC	TACCTC	CTACCT	ACCTCA	CTACC	TACCT	ACCTC	-1	-1	-1	-1	-1	-1	-1	45	1	-1	-1	-1	-1	-1	-1	45	64	2	2	7merm8.mm	45
chr19	53418015	53418090	c_bta-let-7a_1269	1	-	bta-let-7a	GAAACCCGAATAGATCCCCAGCACACAACGCACACGATGTTGCCAGCGCTCCCCACCGCCACTTCTGCCTCTGAA	CTACCTCA	TACCTCA	CTACCTC	TACCTC	CTACCT	ACCTCA	CTACC	TACCT	ACCTC	-1	-1	-1	-1	-1	-1	-1	-1	-1	-1	-1	65	1	-1	-1	66	65	1	1	7merA1.mm	65
chr18	35283867	35283942	c_bta-let-7a_270	1	+	bta-let-7a	TAAACCATACTTCTCAGCTTCTGAAGCTTCTCAGAAAAATAAACGCCACAAAGGTGGTAACTAGAGTGGAATAAA	CTACCTCA	TACCTCA	CTACCTC	TACCTC	CTACCT	ACCTCA	CTACC	TACCT	ACCTC	-1	-1	-1	-1	-1	-1	-1	-1	-1	-1	-1	-1	-1	-1	-1	8	-1	1	-1	6mer.mm	8
chr23	13669187	13669262	c_bta-let-7a_1377	2	-	bta-let-7a	CTATCTTTTCCAATATTGCTTCTTCACTATTGCCTCATTCGCTTCTCCTAGGACGCTTATCAGACTGATGATGAT	CTACCTCA	TACCTCA	CTACCTC	TACCTC	CTACCT	ACCTCA	CTACC	TACCT	ACCTC	-1	-1	-1	-1	-1	-1	-1	31	1	-1	-1	-1	-1	-1	-1	31	1	1	2	7merm8.mm	31
chr15	41050418	41050493	c_bta-let-7a_1165	1	-	bta-let-7a	CTTTAAGGTCTAACATACCCATTTCGGTGGCTTCCCTGGTGGCTCAAAGTGTCTGCCTGCAATGCGGGAGACCTG	CTACCTCA	TACCTCA	CTACCTC	TACCTC	CTACCT	ACCTCA	CTACC	TACCT	ACCTC	-1	-1	-1	-1	-1	-1	-1	-1	1	-1	-1	-1	-1	-1	-1	-1	53	1	1	7merm8.indel	1
chr5	10754861	10754936	c_bta-let-7a_608	1	+	bta-let-7a	CGCCAACACCTCCTACCTGGCCCAGCACCTCCGTATCCACTCGGGGGCCAAGCCCTACAACTGTTCCTACTGCCA	CTACCTCA	TACCTCA	CTACCTC	TACCTC	CTACCT	ACCTCA	CTACC	TACCT	ACCTC	-1	-1	-1	-1	13	-1	-1	-1	-1	-1	13	13	3	14	8	7	13	3	5	6mer_off	13
chr23	27627164	27627239	c_bta-let-7a_1382	1	-	bta-let-7a	TGTGCTTATGTGTACAAAGCAAAGAACAACACAGTAACTCCTGGTGGAAAACCTAACAAAACCAGAGTAATCTGG	CTACCTCA	TACCTCA	CTACCTC	TACCTC	CTACCT	ACCTCA	CTACC	TACCT	ACCTC	-1	-1	-1	-1	-1	-1	-1	-1	-1	-1	-1	-1	-1	-1	-1	35	-1	1	1	6mer.mm	35
chr19	20003625	20003700	c_bta-let-7a_1248	1	-	bta-let-7a	TTTAACACATCAGACTCATTTCCAAGTTTAGCCTATACACCCAATACTCTCCTCCTTATCCCAGACTACTTGTGG	CTACCTCA	TACCTCA	CTACCTC	TACCTC	CTACCT	ACCTCA	CTACC	TACCT	ACCTC	-1	-1	-1	-1	-1	-1	-1	-1	-1	-1	-1	-1	1	-1	-1	-1	66	2	3	7merA1.indel	1
chr17	36400971	36401046	c_bta-let-7a_1208	1	-	bta-let-7a	TACAGTGAAATTGTTGACATCATCTCTTTTGCTAACTTTTTGCTCTATAAGACCTACATTGAACCTCAACCTCTT	CTACCTCA	TACCTCA	CTACCTC	TACCTC	CTACCT	ACCTCA	CTACC	TACCT	ACCTC	-1	-1	-1	-1	-1	-1	-1	62	1	63	-1	67	1	-1	63	62	32	2	3	7merm8.mm	62
chr22	51952027	51952102	c_bta-let-7a_408	1	+	bta-let-7a	TTCTTCGACATTCCACATTTGATGATGCAGATACCTCTTTCTTCCCTGAGTGTAAATGTTCTAATACAAATCTTT	CTACCTCA	TACCTCA	CTACCTC	TACCTC	CTACCT	ACCTCA	CTACC	TACCT	ACCTC	-1	-1	-1	32	-1	-1	-1	32	1	-1	-1	31	1	32	33	32	31	1	1	6mer	32
chr17	42002551	42002626	c_bta-let-7a_1210	1	-	bta-let-7a	CAGCAGACCTTCCCTTTCAGAGAGTCTTATCTACTGGCATCTATTAGCTAAAACTGAGAGCCTGTGTTTTGAGCC	CTACCTCA	TACCTCA	CTACCTC	TACCTC	CTACCT	ACCTCA	CTACC	TACCT	ACCTC	-1	-1	-1	-1	-1	-1	-1	-1	-1	-1	-1	-1	-1	-1	-1	-1	-1	-1	1	6mer_off.indel	1
chr6	44873831	44873906	c_bta-let-7a_671	1	+	bta-let-7a	TCTCACATCCATACATGACCACTGCAAAAACCATAGCCTTGACTAGACAGACCTTTATTGGCAAAGTAATGTCTC	CTACCTCA	TACCTCA	CTACCTC	TACCTC	CTACCT	ACCTCA	CTACC	TACCT	ACCTC	-1	-1	-1	-1	-1	-1	-1	-1	-1	-1	-1	-1	-1	-1	-1	-1	-1	-1	-1	NA	NA
chr11	99409421	99409496	c_bta-let-7a_1092	1	-	bta-let-7a	ACTCCTGAAGGGGAGCGTCTGATCGGCGATGCAGCCAAGAACCAGCTCACCTCCAATCCGGAGAACACAGTCTTC	CTACCTCA	TACCTCA	CTACCTC	TACCTC	CTACCT	ACCTCA	CTACC	TACCT	ACCTC	-1	-1	-1	-1	-1	-1	-1	-1	-1	-1	-1	-1	1	-1	49	48	-1	1	2	7merA1.indel	1
chr18	37291791	37291866	c_bta-let-7a_275	5	+	bta-let-7a	ACGCCAAAGAGCACCCTAGTTTATTACCTCACTCTGCCTGCTTCCCCGATCCTAGCACCGCATCTACCTCGCAGT	CTACCTCA	TACCTCA	CTACCTC	TACCTC	CTACCT	ACCTCA	CTACC	TACCT	ACCTC	-1	25	64	25	64	24	2	25	2	26	64	24	2	25	26	25	24	2	3	7merm8	25
chrUnJH121512	108734	108809	c_bta-let-7a_1779	1	-	bta-let-7a	CCGTGGGAATAGGCCATCTCACTCACTCACTACCTCTTGCTCATCGTGGAACAAACCGCTGTGCTGCCTCTGAAG	CTACCTCA	TACCTCA	CTACCTC	TACCTC	CTACCT	ACCTCA	CTACC	TACCT	ACCTC	-1	-1	30	31	30	30	1	31	1	-1	30	30	2	31	32	31	30	2	2	7merA1	30
chr16	58715601	58715676	c_bta-let-7a_239	1	+	bta-let-7a	TTGTATTTTTCTCCTCATTATGATATACTGACTAGCATATTTAATTCATTGTATACATCCTCACGTAGCTTCCTA	CTACCTCA	TACCTCA	CTACCTC	TACCTC	CTACCT	ACCTCA	CTACC	TACCT	ACCTC	-1	-1	-1	-1	-1	-1	1	-1	2	-1	-1	-1	1	-1	-1	54	69	3	2	8mer.indel	1
chr22	61146682	61146757	c_bta-let-7a_1370	1	-	bta-let-7a	GCGGGAGGCGTTCTACCGCCAGAACCTCCCCAACCTCATGAACCTCATCGCCACCATCTTTGTCTTTGCGGTGGT	CTACCTCA	TACCTCA	CTACCTC	TACCTC	CTACCT	ACCTCA	CTACC	TACCT	ACCTC	-1	-1	-1	-1	-1	31	1	32	2	33	13	13	2	-1	24	14	13	4	2	8mer.mm	31
chr19	40828341	40828416	c_bta-let-7a_311	1	+	bta-let-7a	CGAGATCTCACACCTCTAGCAATTACGACTCCTACAAGAAGAGTCCGGGAAGTACCTCTAGAAGGCAGTCAATCA	CTACCTCA	TACCTCA	CTACCTC	TACCTC	CTACCT	ACCTCA	CTACC	TACCT	ACCTC	-1	-1	-1	53	-1	-1	-1	53	1	-1	-1	52	2	53	12	11	52	2	3	6mer	53
chrUnJH122371	13497	13572	c_bta-let-7a_1793	1	-	bta-let-7a	AAACAATAGAATGGGAAAGACTAGAGATCTCTTCAAGAAAATCCGAGATACCAAGGGAACATTTCATGCAAAGAT	CTACCTCA	TACCTCA	CTACCTC	TACCTC	CTACCT	ACCTCA	CTACC	TACCT	ACCTC	-1	-1	-1	-1	-1	-1	-1	-1	-1	-1	-1	-1	-1	-1	-1	-1	-1	-1	-1	NA	NA
chr4	97941329	97941404	c_bta-let-7a_1546	1	-	bta-let-7a	CCAGATCCGACTATCATCCCAAACATCTCTCCTATTCTGTCCTCCTCGACCAACCTCTCAAGCACTCAGCAGCCT	CTACCTCA	TACCTCA	CTACCTC	TACCTC	CTACCT	ACCTCA	CTACC	TACCT	ACCTC	-1	-1	-1	-1	-1	-1	-1	-1	-1	-1	-1	51	2	-1	53	52	51	3	3	7merA1.mm	51
chrUnJH121315	106586	106661	c_bta-let-7a_872	1	+	bta-let-7a	TCCTGTGGCCACTGCTGAGTATTCCAAATTTGCTGGTCTATTGAGTATAGCACTTTCACAGCATTATCTTTTAGG	CTACCTCA	TACCTCA	CTACCTC	TACCTC	CTACCT	ACCTCA	CTACC	TACCT	ACCTC	-1	-1	-1	-1	-1	-1	-1	-1	-1	-1	-1	-1	-1	-1	-1	-1	-1	-1	-1	NA	NA
chr27	22958051	22958126	c_bta-let-7a_485	1	+	bta-let-7a	TACAACCTTGACATACTCCTTTTCCTGTTTGGAACTAGTCTGTTGTTCCATGCAGACTTGTATCCATAATATATA	CTACCTCA	TACCTCA	CTACCTC	TACCTC	CTACCT	ACCTCA	CTACC	TACCT	ACCTC	-1	-1	-1	-1	-1	-1	-1	-1	-1	-1	-1	-1	-1	-1	-1	-1	3	1	2	6mer_off.mm	3
chrUnJH121294	311831	311906	c_bta-let-7a_1761	1	-	bta-let-7a	ATACTAGTCAGTATCATTAACAGAGAAACAGACCATCATTGTTTATATTTTCCTGTAACCTCATCTGAAGAGTTA	CTACCTCA	TACCTCA	CTACCTC	TACCTC	CTACCT	ACCTCA	CTACC	TACCT	ACCTC	-1	-1	-1	-1	-1	-1	-1	57	1	58	-1	-1	-1	-1	58	57	-1	1	-1	7merm8.mm	57
chr3	20529567	20529642	c_bta-let-7a_536	1	+	bta-let-7a	CCTTTTTCTGCCTCTTCCCTAAATAGTTGCCTTTTAGTGCTGTGACAGTTAAATCCTACAGCATAACCAATAACT	CTACCTCA	TACCTCA	CTACCTC	TACCTC	CTACCT	ACCTCA	CTACC	TACCT	ACCTC	-1	-1	-1	-1	-1	-1	-1	-1	-1	-1	-1	8	1	-1	-1	9	8	1	1	7merA1.mm	8
chrM	2649	2724	c_bta-let-7a_796	1	+	bta-let-7a	AAAGACTAGACCCACAAGTCAAATCACTCTATCGCTCATTGATCCAAAAACTTGATCAACGGAACAAGTTACCCT	CTACCTCA	TACCTCA	CTACCTC	TACCTC	CTACCT	ACCTCA	CTACC	TACCT	ACCTC	-1	-1	-1	-1	-1	-1	-1	-1	-1	-1	-1	-1	-1	-1	-1	-1	-1	1	-1	6mer.indel	1
chr18	57564446	57564521	c_bta-let-7a_286	1	+	bta-let-7a	TGAGTGTTTATTATGTGTCAGGCATTTTCAAGGCACTGTAGACACAACAATGAAGAAATCAGAACAGACAAAAAT	CTACCTCA	TACCTCA	CTACCTC	TACCTC	CTACCT	ACCTCA	CTACC	TACCT	ACCTC	-1	-1	-1	-1	-1	-1	-1	-1	-1	-1	-1	-1	-1	-1	-1	-1	-1	-1	-1	NA	NA
chr4	89596313	89596388	c_bta-let-7a_1543	1	-	bta-let-7a	TCTATAGATTCGCCTGTTCAGGACATTTCATGTAAATGTCATATAATATGTGTTCTTTTGTGACTGGCTTCTTTC	CTACCTCA	TACCTCA	CTACCTC	TACCTC	CTACCT	ACCTCA	CTACC	TACCT	ACCTC	-1	-1	-1	-1	-1	-1	-1	-1	-1	-1	-1	-1	-1	-1	-1	-1	-1	-1	-1	NA	NA
chr4	97891948	97892023	c_bta-let-7a_598	1	+	bta-let-7a	CATTGCACACTCGTTCTACCTCTTTCCTCCTTCTAACTCCATCCTGATAGTTATCGTTCATTAATTTCAGCAAAT	CTACCTCA	TACCTCA	CTACCTC	TACCTC	CTACCT	ACCTCA	CTACC	TACCT	ACCTC	-1	-1	16	17	16	16	1	17	1	-1	16	16	2	17	18	17	16	3	3	7merA1	16
chr11	99239375	99239450	c_bta-let-7a_126	1	+	bta-let-7a	CGGTCCATGGGATTTTCCAGGCAAGAGTACTGGAGTGGGGTGCCATTGCCTTCTCTGAGATACATATATAAGCAG	CTACCTCA	TACCTCA	CTACCTC	TACCTC	CTACCT	ACCTCA	CTACC	TACCT	ACCTC	-1	-1	-1	-1	-1	-1	-1	-1	-1	-1	-1	-1	-1	-1	-1	-1	-1	-1	-1	NA	NA
chr7	97472336	97472411	c_bta-let-7a_1690	1	-	bta-let-7a	ACACCTTGTTGGTTCTATTTTTAATCTAGTATGTACCTCAGTCCAGTCCAGTGAAGAAACCTCTGCAGTAAAAGT	CTACCTCA	TACCTCA	CTACCTC	TACCTC	CTACCT	ACCTCA	CTACC	TACCT	ACCTC	-1	34	-1	34	-1	33	1	34	1	35	-1	33	1	34	35	34	33	2	2	7merm8	34
chr11	384314	384389	c_bta-let-7a_1053	1	-	bta-let-7a	GGAGACCTCAGGGCCAGATGAACTTTTATTTGCTGATGATGCCTCGGAAGGCTCAGAACTCCTCACGTGAGGAAA	CTACCTCA	TACCTCA	CTACCTC	TACCTC	CTACCT	ACCTCA	CTACC	TACCT	ACCTC	-1	-1	-1	-1	-1	-1	1	4	2	5	-1	-1	1	-1	5	4	-1	3	1	8mer.indel	1
chrX	54126336	54126411	c_bta-let-7a_947	2	+	bta-let-7a	GTATCAAACTTACCAACCTCTACCTCCAACACCTGATGAAATCTTCTCCTCTTATGTACCTCTATATACAATGGG	CTACCTCA	TACCTCA	CTACCTC	TACCTC	CTACCT	ACCTCA	CTACC	TACCT	ACCTC	-1	-1	20	21	20	20	1	21	2	-1	20	14	4	21	16	15	14	4	5	7merA1	20
chr8	40838758	40838833	c_bta-let-7a_739	1	+	bta-let-7a	AGCTACACAACCAACAGTGTCTCCGAAATGTCTAACATCAGCTTTGCAAATCCCTGTTACTGTTGCCTTGCCTAC	CTACCTCA	TACCTCA	CTACCTC	TACCTC	CTACCT	ACCTCA	CTACC	TACCT	ACCTC	-1	-1	-1	-1	-1	-1	-1	-1	-1	-1	-1	-1	-1	-1	-1	-1	-1	-1	-1	NA	NA
chr5	35606060	35606135	c_bta-let-7a_1576	1	-	bta-let-7a	CTGCAGGCCTCACAGACCCCAACAGCTACTACCTCTCTTGTGTTTGGAGCTTCATTTCCTTCAAGTGGGCCTTCC	CTACCTCA	TACCTCA	CTACCTC	TACCTC	CTACCT	ACCTCA	CTACC	TACCT	ACCTC	-1	-1	29	30	29	29	1	30	1	-1	29	29	1	30	31	30	29	1	2	7merA1	29
chrUnJH122481	36340	36415	c_bta-let-7a_900	1	+	bta-let-7a	AAATAAGACCGATAACTGGAAGCAGGAGGCTTAAGTCCAAACCCTGACTCCAGGGAACTCCCGACTCCAGGGAAC	CTACCTCA	TACCTCA	CTACCTC	TACCTC	CTACCT	ACCTCA	CTACC	TACCT	ACCTC	-1	-1	-1	-1	-1	-1	-1	-1	-1	-1	-1	-1	-1	-1	-1	-1	-1	-1	-1	NA	NA
chr16	51344482	51344557	c_bta-let-7a_1188	1	-	bta-let-7a	GAAAACTCTTAAAGAGATGGGAATACCAGACCACCTTACCTACCTCCTGAGAAATCTGTATGCAGGTCAAGAAGA	CTACCTCA	TACCTCA	CTACCTC	TACCTC	CTACCT	ACCTCA	CTACC	TACCT	ACCTC	-1	-1	40	41	40	40	1	41	2	-1	40	40	1	37	42	37	31	2	4	7merA1	40
chr18	20740816	20740891	c_bta-let-7a_266	1	+	bta-let-7a	CACCAGACAATCTACCTCGAGTGCCCTCCAGCAGTTCACACAGCTGCACATCCTCAGCCCCTCAACCCCGCTTCA	CTACCTCA	TACCTCA	CTACCTC	TACCTC	CTACCT	ACCTCA	CTACC	TACCT	ACCTC	-1	-1	12	13	12	12	1	13	2	-1	12	12	1	13	14	13	12	2	1	7merA1	12
chr5	64483029	64483104	c_bta-let-7a_643	1	+	bta-let-7a	TCTGTTCTCTAAAATACTACCATCTCCAATTTTCTAAAATGTAAATCTGATTTGAGCCTCTGTCACATTCTTGCT	CTACCTCA	TACCTCA	CTACCTC	TACCTC	CTACCT	ACCTCA	CTACC	TACCT	ACCTC	-1	-1	-1	-1	-1	-1	-1	-1	-1	-1	17	-1	1	-1	-1	-1	17	1	1	5mer_1	17
chrM	3204	3279	c_bta-let-7a_799	1	+	bta-let-7a	AGGTCCAAATGTCGTAGGTCCATATGGCCTACTTCAACCCATCGCCGATGCAATCAAACTTTTCATTAAAGAACC	CTACCTCA	TACCTCA	CTACCTC	TACCTC	CTACCT	ACCTCA	CTACC	TACCT	ACCTC	-1	-1	-1	-1	-1	29	1	30	1	-1	-1	29	1	-1	-1	30	29	1	1	8mer.mm	29
chr5	28779598	28779673	c_bta-let-7a_1564	1	-	bta-let-7a	CCTGACCATCCCTCCAGCGCCGCCAGCAAGCAACCCATAGTCTACCCATGGATGAAAAAAATCCACGTTAGCACG	CTACCTCA	TACCTCA	CTACCTC	TACCTC	CTACCT	ACCTCA	CTACC	TACCT	ACCTC	-1	-1	-1	-1	-1	-1	1	-1	1	-1	42	-1	1	-1	-1	9	42	2	1	8mer.indel	1
chr14	59689858	59689933	c_bta-let-7a_184	1	+	bta-let-7a	TTGTTGTATTTGACCTAATGTAACCCTTGTATGATTGCAATAAAATTTTGTGTAGATTTTACTGTTTTTTCAGGC	CTACCTCA	TACCTCA	CTACCTC	TACCTC	CTACCT	ACCTCA	CTACC	TACCT	ACCTC	-1	-1	-1	-1	-1	-1	-1	-1	-1	-1	-1	-1	-1	-1	-1	-1	-1	-1	-1	NA	NA
chr29	45342248	45342323	c_bta-let-7a_523	1	+	bta-let-7a	GATTTAATAAAACTTAATACTACTATAGGAGCTTCAGAGCAAAGGAGGTGGCTTAATGATCCTGAAGGGATTTCT	CTACCTCA	TACCTCA	CTACCTC	TACCTC	CTACCT	ACCTCA	CTACC	TACCT	ACCTC	-1	-1	-1	-1	-1	-1	-1	-1	-1	-1	-1	-1	-1	-1	-1	-1	-1	-1	1	6mer_off.indel	1
chr4	45418904	45418979	c_bta-let-7a_583	1	+	bta-let-7a	TTGGCTATACTGATAACTGATACTACCTCAGAAAATATTTATGGTATGGATAATACATTTATATAGTAAAAAAAA	CTACCTCA	TACCTCA	CTACCTC	TACCTC	CTACCT	ACCTCA	CTACC	TACCT	ACCTC	23	24	23	24	23	23	1	24	1	25	23	23	1	24	25	24	23	1	1	8mer	23
chr3	118444074	118444149	c_bta-let-7a_1517	1	-	bta-let-7a	CGGACCTTCACCATCACTATCATCCGTCTATCATGAGACACTAGACGAGTTAAGCGTGGCTGCCCTGCTATGACA	CTACCTCA	TACCTCA	CTACCTC	TACCTC	CTACCT	ACCTCA	CTACC	TACCT	ACCTC	-1	-1	-1	-1	-1	-1	-1	-1	-1	-1	-1	-1	-1	-1	-1	-1	-1	-1	-1	NA	NA
chr14	70814814	70814889	c_bta-let-7a_189	1	+	bta-let-7a	CACGAAACCAATTCCTCATCCTCAGATGCTCAAAGTTGTTTTTTTTTTTTTTTTCCTTTTTTTGTTTTGTTTTGT	CTACCTCA	TACCTCA	CTACCTC	TACCTC	CTACCT	ACCTCA	CTACC	TACCT	ACCTC	-1	-1	-1	-1	-1	-1	-1	12	2	-1	-1	-1	-1	-1	-1	12	-1	2	-1	7merm8.mm	12
chr18	47892872	47892947	c_bta-let-7a_1230	1	-	bta-let-7a	CCCGTGGCGGTGCAGAGCACAAAAATCAACCTGATCTACTCCCGCGACCATTCGGTGATGGAGAGCCTCAACTAT	CTACCTCA	TACCTCA	CTACCTC	TACCTC	CTACCT	ACCTCA	CTACC	TACCT	ACCTC	-1	-1	-1	-1	-1	-1	-1	-1	-1	-1	-1	-1	1	-1	-1	-1	27	1	2	7merA1.indel	1
chr5	122380068	122380143	c_bta-let-7a_657	1	+	bta-let-7a	TTCTAACCCAGTGGGTGGTATACGCCATCCGAAACCTCACGGAAGACAACAGCCAAAACCAAGACCTGATTGCGA	CTACCTCA	TACCTCA	CTACCTC	TACCTC	CTACCT	ACCTCA	CTACC	TACCT	ACCTC	-1	-1	-1	-1	-1	-1	-1	33	1	34	-1	-1	-1	-1	34	33	-1	1	-1	7merm8.mm	33
chr10	36675753	36675828	c_bta-let-7a_1028	1	-	bta-let-7a	TAGCTATGTCCCCTTGGGGACAAGACAAACCAACTATACCTCTCTTCCTCTGCCTACGCCCTGGCATCAGTGTGT	CTACCTCA	TACCTCA	CTACCTC	TACCTC	CTACCT	ACCTCA	CTACC	TACCT	ACCTC	-1	-1	-1	37	-1	-1	-1	37	1	-1	-1	36	2	37	38	37	36	2	3	6mer	37
chr19	12074672	12074747	c_bta-let-7a_295	1	+	bta-let-7a	TTCATGAATATCTATCTCAGAGGCTGCGCATCAAAGAGGAAGATATGCGCCTGTGGCTATACAACAGTGAGGTAA	CTACCTCA	TACCTCA	CTACCTC	TACCTC	CTACCT	ACCTCA	CTACC	TACCT	ACCTC	-1	-1	-1	-1	-1	12	1	13	1	-1	-1	12	1	-1	-1	13	12	1	1	8mer.mm	12
chr19	9889599	9889674	c_bta-let-7a_294	2	+	bta-let-7a	AACCTGCAAAACCTCCTCATCCTCACTGCAATCAAGGCTGACCGTACACGTGTTATGGAGTACATTAACCGCCTG	CTACCTCA	TACCTCA	CTACCTC	TACCTC	CTACCT	ACCTCA	CTACC	TACCT	ACCTC	-1	-1	-1	-1	-1	-1	1	-1	2	-1	-1	-1	1	-1	11	10	-1	3	1	8mer.indel	1
chrM	9278	9353	c_bta-let-7a_824	1	+	bta-let-7a	TCAAGCCTCGCCCCCACCCCTGAACTAGGCGGCTGCTGACCCCCAACAGGCATTCACCCACTAAACCCCCTAGAA	CTACCTCA	TACCTCA	CTACCTC	TACCTC	CTACCT	ACCTCA	CTACC	TACCT	ACCTC	-1	-1	-1	-1	-1	-1	-1	-1	-1	-1	-1	-1	-1	-1	-1	-1	-1	-1	-1	NA	NA
chr7	82238272	82238347	c_bta-let-7a_722	1	+	bta-let-7a	GAGTTAATATCTAAACAGCCCATGAAAGTACAGTGTTAGTCACTCAGTCGTGTCTGACTCTTTTGCGACCCTATG	CTACCTCA	TACCTCA	CTACCTC	TACCTC	CTACCT	ACCTCA	CTACC	TACCT	ACCTC	-1	-1	-1	-1	-1	-1	-1	-1	-1	-1	-1	-1	-1	-1	-1	-1	-1	-1	-1	NA	NA
chr24	10567072	10567147	c_bta-let-7a_437	1	+	bta-let-7a	AGTTGGACACGACTGAAGTGACTTAGCAGCAGCAGCATAGCACAGTAGTAAAAAATCACCTGAAATACAGGAGAG	CTACCTCA	TACCTCA	CTACCTC	TACCTC	CTACCT	ACCTCA	CTACC	TACCT	ACCTC	-1	-1	-1	-1	-1	-1	-1	-1	-1	-1	-1	-1	-1	-1	-1	-1	-1	-1	1	6mer_off.indel	1
chr24	16368624	16368699	c_bta-let-7a_438	1	+	bta-let-7a	TCCTGTGGCCACTGCTGAGTATTCCAAATTTGGTGGCATATTGAATTCAGCACTTTAACAGCATTATCCTTTAGG	CTACCTCA	TACCTCA	CTACCTC	TACCTC	CTACCT	ACCTCA	CTACC	TACCT	ACCTC	-1	-1	-1	-1	-1	-1	-1	-1	-1	-1	-1	-1	-1	-1	-1	-1	-1	-1	-1	NA	NA
chr15	15502760	15502835	c_bta-let-7a_194	1	+	bta-let-7a	TCTCACATCCATACATGACCACTGGAAAAACCATAGCCTTAACTAGATGGACGTTTGTTGGGAAAGTAATGTCTC	CTACCTCA	TACCTCA	CTACCTC	TACCTC	CTACCT	ACCTCA	CTACC	TACCT	ACCTC	-1	-1	-1	-1	-1	-1	-1	-1	-1	-1	-1	-1	-1	-1	-1	-1	-1	-1	-1	NA	NA
chr15	17269844	17269919	c_bta-let-7a_195	1	+	bta-let-7a	TCGTGTGCCATATTATCCTCATAACTGCAATTTTTTTACATGATAGTTTGTAGATTGCTTTTATGAAACCAATTA	CTACCTCA	TACCTCA	CTACCTC	TACCTC	CTACCT	ACCTCA	CTACC	TACCT	ACCTC	-1	-1	-1	-1	-1	-1	-1	-1	1	-1	-1	-1	-1	-1	-1	-1	-1	1	-1	7merm8.indel	1
chrM	13448	13523	c_bta-let-7a_845	2	+	bta-let-7a	CCCCCTTCTGATCAACTCTATCAAACGCTTACTAATTGGAAGCCTCTTCGCAGGATACATCATTTCCAACAATAT	CTACCTCA	TACCTCA	CTACCTC	TACCTC	CTACCT	ACCTCA	CTACC	TACCT	ACCTC	-1	-1	-1	-1	-1	-1	-1	56	1	-1	-1	-1	-1	-1	-1	56	-1	1	-1	7merm8.mm	56
chr5	29277024	29277099	c_bta-let-7a_619	1	+	bta-let-7a	TTACTTTAAATGCTACCTCTTATTCCATGAAGCTTTCGTCTGGTTTCCCTCTACTTTCAGTCAAACGAACATTAG	CTACCTCA	TACCTCA	CTACCTC	TACCTC	CTACCT	ACCTCA	CTACC	TACCT	ACCTC	-1	-1	13	14	13	13	1	14	1	-1	13	13	1	14	15	14	13	2	2	7merA1	13
chr26	18001881	18001956	c_bta-let-7a_474	1	+	bta-let-7a	CAAAGTCCACTAAATAAACACTACTCAAATATAGACTGCAAACCAAAATGTATCTGTTATGACATTAATTGCAAA	CTACCTCA	TACCTCA	CTACCTC	TACCTC	CTACCT	ACCTCA	CTACC	TACCT	ACCTC	-1	-1	-1	-1	-1	-1	1	-1	1	-1	-1	-1	1	-1	-1	-1	-1	1	1	8mer.indel	1
chr5	79846523	79846598	c_bta-let-7a_1601	1	-	bta-let-7a	ACCAGCCCTTCTTCCACAGATCGACCAGCTCAACACAGACCTGAACCTGGAGCGCAGCCATACCCAGAAGAACGA	CTACCTCA	TACCTCA	CTACCTC	TACCTC	CTACCT	ACCTCA	CTACC	TACCT	ACCTC	-1	-1	-1	-1	-1	-1	-1	-1	1	-1	-1	-1	-1	-1	-1	-1	-1	1	-1	7merm8.indel	1
chrM	6621	6696	c_bta-let-7a_814	1	+	bta-let-7a	TGCTATTCCAACCGGGGTAAAAGTCTTCAGCTGATTGGCAACACTTCATGGAGGTAATATCAAATGGTCTCCTGC	CTACCTCA	TACCTCA	CTACCTC	TACCTC	CTACCT	ACCTCA	CTACC	TACCT	ACCTC	-1	-1	-1	-1	-1	-1	-1	-1	-1	-1	-1	-1	-1	-1	-1	-1	-1	-1	1	6mer_off.indel	1
chr4	32781821	32781896	c_bta-let-7a_579	1	+	bta-let-7a	AAACATGAGAAAATGAACCTCAAGATTCATTGGAGACTCAAAAATATGGCCACCCGTGCTTTGTTCCAAGAGTGC	CTACCTCA	TACCTCA	CTACCTC	TACCTC	CTACCT	ACCTCA	CTACC	TACCT	ACCTC	-1	-1	-1	-1	-1	-1	-1	16	1	17	-1	-1	-1	-1	17	16	-1	1	-1	7merm8.mm	16
chr22	9591631	9591706	c_bta-let-7a_390	1	+	bta-let-7a	TCTTACATCCATACATGACCACTGGAAAAACCATAGCCTTGACTAGACAGACCTTTGTTGGCAAAGTAATATCTC	CTACCTCA	TACCTCA	CTACCTC	TACCTC	CTACCT	ACCTCA	CTACC	TACCT	ACCTC	-1	-1	-1	-1	-1	-1	-1	-1	-1	-1	-1	-1	-1	-1	-1	4	-1	2	-1	6mer.mm	4
chr29	37832521	37832596	c_bta-let-7a_518	1	+	bta-let-7a	ATAAACTTCACCTACAAACTCCTTAATCTGATCTGTGGAGAATGTACAGAGTTTAAACACATCAATAAATACTTT	CTACCTCA	TACCTCA	CTACCTC	TACCTC	CTACCT	ACCTCA	CTACC	TACCT	ACCTC	-1	-1	-1	-1	-1	-1	-1	-1	-1	-1	-1	-1	-1	-1	-1	-1	-1	-1	2	6mer_off.indel	2
chr4	7556910	7556985	c_bta-let-7a_1522	1	-	bta-let-7a	CCCCTTCTATTTGCCATGAAGTGATGGGACCAGATGCCGTGATCTTACTTTAAGTGTACATAGTGTATATTAAGA	CTACCTCA	TACCTCA	CTACCTC	TACCTC	CTACCT	ACCTCA	CTACC	TACCT	ACCTC	-1	-1	-1	-1	-1	-1	-1	-1	-1	-1	-1	-1	-1	-1	-1	-1	-1	-1	-1	NA	NA
chr9	23782937	23783012	c_bta-let-7a_765	1	+	bta-let-7a	ACCATCTCATCCACTGTTGTCCCCTTCTCCTCCTGCCCTCAATCTTTCCCAGCATCAGGGTCTTTTCAAATGAGT	CTACCTCA	TACCTCA	CTACCTC	TACCTC	CTACCT	ACCTCA	CTACC	TACCT	ACCTC	-1	-1	-1	-1	-1	-1	-1	-1	-1	-1	-1	-1	1	-1	-1	-1	-1	1	2	7merA1.indel	1
chr18	59347398	59347473	c_bta-let-7a_1236	1	-	bta-let-7a	CACAGCTCAAATCTCAGGAGACATCAGAAAATTCATACAGGACAAAAATTATTTAAATGTGATATATGTGACAAA	CTACCTCA	TACCTCA	CTACCTC	TACCTC	CTACCT	ACCTCA	CTACC	TACCT	ACCTC	-1	-1	-1	-1	-1	-1	-1	-1	-1	-1	-1	-1	-1	-1	-1	-1	-1	-1	-1	NA	NA
chr5	85887454	85887529	c_bta-let-7a_1607	1	-	bta-let-7a	GATTTATTTGTATGCTTTGTTCATTCAACAAACACACATTGTACACCTATCACCTATCACAGCTCAAATTGCTGG	CTACCTCA	TACCTCA	CTACCTC	TACCTC	CTACCT	ACCTCA	CTACC	TACCT	ACCTC	-1	-1	-1	-1	-1	-1	-1	-1	-1	-1	-1	-1	-1	-1	-1	-1	-1	-1	2	6mer_off.indel	2
chr9	103370152	103370227	c_bta-let-7a_784	1	+	bta-let-7a	AATATCAACCTACTAACTCTGGACTATGTCTGTTTATTAACCTTTACATGTTTAATTAAAATAAACAAATAAAGA	CTACCTCA	TACCTCA	CTACCTC	TACCTC	CTACCT	ACCTCA	CTACC	TACCT	ACCTC	-1	-1	-1	-1	-1	-1	-1	-1	-1	-1	-1	13	1	-1	-1	14	6	1	3	7merA1.mm	13
chr8	65895369	65895444	c_bta-let-7a_1715	1	-	bta-let-7a	AGAATACCTGATGTGGGCCTCTGAGGATCAGAGGAGCCCTAGTCCCAGCTCAGCTTCCAACTTGCCTCATGACTT	CTACCTCA	TACCTCA	CTACCTC	TACCTC	CTACCT	ACCTCA	CTACC	TACCT	ACCTC	-1	-1	-1	-1	-1	-1	-1	5	2	-1	-1	-1	-1	5	-1	5	4	2	1	7merm8.mm	5
chrX	19574478	19574553	c_bta-let-7a_1828	1	-	bta-let-7a	ATCAAAAAGAGAGTGGAGCAAATCATGCTTGATACTTTCATTACAACTCTAAGATGCCTATCAAACTGATTTTGA	CTACCTCA	TACCTCA	CTACCTC	TACCTC	CTACCT	ACCTCA	CTACC	TACCT	ACCTC	-1	-1	-1	-1	-1	-1	-1	-1	-1	-1	-1	-1	-1	-1	-1	-1	-1	-1	-1	NA	NA
chr15	50791986	50792061	c_bta-let-7a_217	1	+	bta-let-7a	AAATTGAGGAAGAAGTCTCCTTGACCCGAAAAGACAACCCTATGGAGGCTGTCTTCAGCTACCTCACGGGCAAGA	CTACCTCA	TACCTCA	CTACCTC	TACCTC	CTACCT	ACCTCA	CTACC	TACCT	ACCTC	59	60	59	60	59	59	1	60	1	61	59	59	1	60	61	60	59	1	2	8mer	59
chr5	110441588	110441663	c_bta-let-7a_1612	1	-	bta-let-7a	CCCCGTTTCACATCAGTCCAACCCAGACCACTCTAGCTCGCATCATGCCGGTCAAAGGAGGCACCAAGTGCATCA	CTACCTCA	TACCTCA	CTACCTC	TACCTC	CTACCT	ACCTCA	CTACC	TACCT	ACCTC	-1	-1	-1	-1	-1	-1	-1	-1	-1	-1	-1	33	1	-1	-1	34	33	1	1	7merA1.mm	33
chr16	60430624	60430699	c_bta-let-7a_241	1	+	bta-let-7a	AGCATTACATAAAGGCAGATGGCAGATTCAGCCTGGATACTAAAGAATATACTAGAAAAAGAGAAACCAAATTAA	CTACCTCA	TACCTCA	CTACCTC	TACCTC	CTACCT	ACCTCA	CTACC	TACCT	ACCTC	-1	-1	-1	-1	-1	-1	-1	-1	-1	-1	-1	-1	-1	-1	-1	-1	-1	-1	-1	NA	NA
chr11	97307646	97307721	c_bta-let-7a_123	1	+	bta-let-7a	TGCTCTCTACCCTGCTGGTGTGAGAGCTGTGAAGAGCACCTTCACTTCAAGGTTCCTAGTGTTTCTGCACAACAG	CTACCTCA	TACCTCA	CTACCTC	TACCTC	CTACCT	ACCTCA	CTACC	TACCT	ACCTC	-1	-1	-1	-1	-1	-1	-1	-1	-1	-1	7	-1	1	-1	-1	-1	7	1	2	5mer_1	7
chr5	116635916	116635991	c_bta-let-7a_1617	1	-	bta-let-7a	CTCTCCCTAAATTACTGACTTCCTCTCTGCCCCCTCCCCCATCACAGACAGCCAGAGGGGCTCTGCCCTGATTAA	CTACCTCA	TACCTCA	CTACCTC	TACCTC	CTACCT	ACCTCA	CTACC	TACCT	ACCTC	-1	-1	-1	-1	-1	-1	-1	-1	-1	-1	-1	19	1	-1	-1	20	3	1	2	7merA1.mm	19
chr5	77286640	77286715	c_bta-let-7a_1600	1	-	bta-let-7a	TATTCTACAATATTGTTTATTCTACAAGCAGCAAAGTACAAGAAGCATGCAGTGTGAAGCTTGGCATATTTTTAC	CTACCTCA	TACCTCA	CTACCTC	TACCTC	CTACCT	ACCTCA	CTACC	TACCT	ACCTC	-1	-1	-1	-1	-1	-1	-1	-1	-1	-1	-1	-1	-1	-1	-1	-1	-1	-1	-1	NA	NA
chr6	32124045	32124120	c_bta-let-7a_1631	1	-	bta-let-7a	AGTCTTGAAAGATTGAAAAGACTCTGCAAATAGTATTACTACCTCCTTCTACATCATGGTACCCAAATCACTTAT	CTACCTCA	TACCTCA	CTACCTC	TACCTC	CTACCT	ACCTCA	CTACC	TACCT	ACCTC	-1	-1	39	40	39	39	2	40	3	-1	39	39	2	40	41	40	39	3	3	7merA1	39
chr10	14411740	14411815	c_bta-let-7a_53	1	+	bta-let-7a	TACAACATTATAAACCTCCCTGCAAGTCTGTGTGTGTTTTTAAACCAAAACTAAAAAGCTGGTAACAGAGCCACT	CTACCTCA	TACCTCA	CTACCTC	TACCTC	CTACCT	ACCTCA	CTACC	TACCT	ACCTC	-1	-1	-1	-1	-1	-1	-1	-1	-1	-1	-1	-1	-1	-1	14	13	16	1	1	5mer_3	14
chrUnJH124127	11865	11940	c_bta-let-7a_1817	1	-	bta-let-7a	ATTTCTAGTAATTTCTGTCATAAATTGCCAACGTTTTAATGAAAATCTGGTGACATAATAGGCATTTACTTTATT	CTACCTCA	TACCTCA	CTACCTC	TACCTC	CTACCT	ACCTCA	CTACC	TACCT	ACCTC	-1	-1	-1	-1	-1	-1	-1	-1	-1	-1	-1	-1	-1	-1	-1	-1	-1	-1	-1	NA	NA
chr3	100516262	100516337	c_bta-let-7a_564	1	+	bta-let-7a	GACTACAACCATCTACCTACCTACAACGCGCCCCCCTGTTTACTCCCCAACAAATACAGGACCCTAAGAAAAGAA	CTACCTCA	TACCTCA	CTACCTC	TACCTC	CTACCT	ACCTCA	CTACC	TACCT	ACCTC	-1	-1	-1	-1	13	-1	2	-1	2	-1	13	13	2	14	-1	14	13	3	2	6mer_off	13
chr3	124312960	124313035	c_bta-let-7a_568	1	+	bta-let-7a	GTTAATAAGCAGGGTAACTATACAGCCTTGACATACTCCTTCCCCTATTTGGAACCAGTCTGTTGTTCCATGTCC	CTACCTCA	TACCTCA	CTACCTC	TACCTC	CTACCT	ACCTCA	CTACC	TACCT	ACCTC	-1	-1	-1	-1	-1	-1	-1	-1	-1	-1	-1	-1	-1	-1	-1	-1	-1	1	1	6mer.indel	1
chrUnJH126334	13574	13649	c_bta-let-7a_930	4	+	bta-let-7a	CGACCCGGGGAGGTAGTGACGAAAAATAACAATACAGGACTCTTTCGAGGCCCTGTAATTGGAATGAGTCCACTT	CTACCTCA	TACCTCA	CTACCTC	TACCTC	CTACCT	ACCTCA	CTACC	TACCT	ACCTC	-1	-1	-1	-1	-1	-1	-1	-1	-1	-1	-1	-1	-1	-1	-1	-1	-1	-1	-1	NA	NA
chr5	119262162	119262237	c_bta-let-7a_1623	1	-	bta-let-7a	TAAATATCATACAAACTGATTAAGTGAAGCAGGTTGCAGATCTACCTCAAAGCATTGCTACAAGGCCTGACTCAT	CTACCTCA	TACCTCA	CTACCTC	TACCTC	CTACCT	ACCTCA	CTACC	TACCT	ACCTC	42	43	42	43	42	42	1	43	1	44	42	42	1	43	44	43	42	1	1	8mer	42
chr12	58293484	58293559	c_bta-let-7a_138	1	+	bta-let-7a	CCTGTACAATGTCATGAACCTCTGTCCATAGTTCCTCAGGCACTCTGTCTATCAGATCTAGTCCATTAAATCTAT	CTACCTCA	TACCTCA	CTACCTC	TACCTC	CTACCT	ACCTCA	CTACC	TACCT	ACCTC	-1	-1	-1	-1	-1	-1	-1	32	1	-1	-1	-1	-1	-1	18	17	-1	2	-1	7merm8.mm	32
chr5	33214344	33214419	c_bta-let-7a_1573	1	-	bta-let-7a	TGGCCTTCAAGCTCATCCAAACCCAATCTCAGCCCAGCTTTGCTCATGTAATATCTGGCTTGTTACTGATGAACT	CTACCTCA	TACCTCA	CTACCTC	TACCTC	CTACCT	ACCTCA	CTACC	TACCT	ACCTC	-1	-1	-1	-1	-1	-1	-1	-1	-1	-1	-1	-1	-1	-1	-1	-1	-1	-1	-1	NA	NA
chr6	24001825	24001900	c_bta-let-7a_665	1	+	bta-let-7a	CAAGAAAAAACTCATCAACCTAAAGCATTACCTGCCATCAATGGTGTGACATGTTATGCAAATCCAGCTGTCACA	CTACCTCA	TACCTCA	CTACCTC	TACCTC	CTACCT	ACCTCA	CTACC	TACCT	ACCTC	-1	-1	-1	-1	-1	-1	-1	-1	-1	-1	-1	-1	-1	29	-1	29	16	1	2	5mer_2	29
chr11	2818037	2818112	c_bta-let-7a_1055	1	-	bta-let-7a	CCAGGAGACGCCCTTTTCTGCCCACACCGGAACTACCTCCCTGGCTGGAGAAGGTGGCTGGCAATGGGCCAGCCA	CTACCTCA	TACCTCA	CTACCTC	TACCTC	CTACCT	ACCTCA	CTACC	TACCT	ACCTC	-1	-1	33	34	33	33	1	34	1	-1	33	33	1	34	35	34	33	1	2	7merA1	33
chr16	5488199	5488274	c_bta-let-7a_1180	1	-	bta-let-7a	AATTTAAGGGTATTTAACACCCCTCTTCTGAGAGCAAACCTAATTCCTTTTGATTAACTCAGTGACTTCTGAACT	CTACCTCA	TACCTCA	CTACCTC	TACCTC	CTACCT	ACCTCA	CTACC	TACCT	ACCTC	-1	-1	-1	-1	-1	-1	-1	55	1	-1	-1	-1	-1	-1	-1	55	-1	1	-1	7merm8.mm	55
chrM	5138	5213	c_bta-let-7a_810	1	+	bta-let-7a	TTTTATATACGACTCACGTATTCTACCACACTAACAATATTTCCCTCCACAAACAACATAAAAATAAAATGACAA	CTACCTCA	TACCTCA	CTACCTC	TACCTC	CTACCT	ACCTCA	CTACC	TACCT	ACCTC	-1	-1	-1	-1	-1	23	1	24	1	-1	23	23	1	-1	-1	24	23	2	1	8mer.mm	23
chr11	109327827	109327902	c_bta-let-7a_1100	1	-	bta-let-7a	ACCTGGTTTCAGGGGCTGTTCTGTAACGTGAGATTGCAGGGTGAGCACCTCAGAGGATCCCGTCTGGGCTGGGCC	CTACCTCA	TACCTCA	CTACCTC	TACCTC	CTACCT	ACCTCA	CTACC	TACCT	ACCTC	-1	-1	-1	-1	-1	-1	1	46	1	47	-1	-1	1	-1	47	46	-1	1	1	8mer.indel	1
chr6	45651927	45652002	c_bta-let-7a_672	1	+	bta-let-7a	GCCACCTCCACCCCTCACTCCCTCAAGAAAGCAGCTCCTTTGGGGGTTGTTTGACAATATTTGCATTGCACATTA	CTACCTCA	TACCTCA	CTACCTC	TACCTC	CTACCT	ACCTCA	CTACC	TACCT	ACCTC	-1	-1	-1	-1	-1	18	1	19	1	-1	-1	2	2	-1	4	3	2	2	3	8mer.mm	18
chr29	45342750	45342825	c_bta-let-7a_524	1	+	bta-let-7a	AAATGAAAACTACCAATTTAAAGTTAATGGAATCTACTACTATAAAGTTAATGGCTTATCAAGCTGTATCCACAA	CTACCTCA	TACCTCA	CTACCTC	TACCTC	CTACCT	ACCTCA	CTACC	TACCT	ACCTC	-1	-1	-1	-1	-1	-1	-1	-1	-1	-1	10	-1	-1	-1	-1	-1	10	-1	3	5mer_1	10
chr14	10239494	10239569	c_bta-let-7a_174	1	+	bta-let-7a	AATGATGAGACTACCTCCAAGCAGATTAAATCCATGCTGCAATAACAGTTCTGGAAAAGCACCTGCTGTAGACAG	CTACCTCA	TACCTCA	CTACCTC	TACCTC	CTACCT	ACCTCA	CTACC	TACCT	ACCTC	-1	-1	11	12	11	11	1	12	1	-1	11	11	1	12	13	12	11	1	2	7merA1	11
chr12	73204552	73204627	c_bta-let-7a_1106	1	-	bta-let-7a	CTCTAAGACACACGTTTTCCTATTGAAACCTCTCTAAAATCAGATACCTCCTGCAGCCAGCGATAAGAAAGCCTT	CTACCTCA	TACCTCA	CTACCTC	TACCTC	CTACCT	ACCTCA	CTACC	TACCT	ACCTC	-1	-1	-1	45	-1	-1	-1	45	1	-1	-1	44	1	45	28	27	44	2	2	6mer	45
chr24	27572135	27572210	c_bta-let-7a_1392	1	-	bta-let-7a	CGGAAGCGGATTCCTGAACCAATCCTCCCCAGCGCGACAATCAGCCCACCTCCCACCCCTGCCCCTGTGGCTGCC	CTACCTCA	TACCTCA	CTACCTC	TACCTC	CTACCT	ACCTCA	CTACC	TACCT	ACCTC	-1	-1	-1	-1	-1	-1	-1	-1	-1	-1	-1	46	1	-1	48	47	46	2	1	7merA1.mm	46
chr7	24798820	24798895	c_bta-let-7a_1665	1	-	bta-let-7a	AGTGGGCACCACCAGCACTACTACTATGACACCCACACCAACACCTACTACCTGCGCACCTTCGGCCACAACACT	CTACCTCA	TACCTCA	CTACCTC	TACCTC	CTACCT	ACCTCA	CTACC	TACCT	ACCTC	-1	-1	-1	-1	48	-1	-1	-1	-1	-1	48	48	1	49	-1	49	48	1	6	6mer_off	48
chr2	8545274	8545349	c_bta-let-7a_1276	1	-	bta-let-7a	AACTCTGTAAACTTTTTATGCTTTTATGCCATCAAAATTAGGCCGATACCTCACTCTCATTTCCCATCTGTGAAA	CTACCTCA	TACCTCA	CTACCTC	TACCTC	CTACCT	ACCTCA	CTACC	TACCT	ACCTC	-1	47	-1	47	-1	46	1	47	1	48	-1	46	1	47	48	47	46	1	1	7merm8	47
chr11	101147380	101147455	c_bta-let-7a_1095	1	-	bta-let-7a	CAGGGAGTGAGGGACGAACAAGAAGGTGAGACCCTCCTGGAGGGCGCATGGGTCAGGGCGGGCGGGTGAGACGGT	CTACCTCA	TACCTCA	CTACCTC	TACCTC	CTACCT	ACCTCA	CTACC	TACCT	ACCTC	-1	-1	-1	-1	-1	-1	-1	-1	-1	-1	-1	-1	-1	-1	-1	-1	-1	-1	1	6mer_off.indel	1
chrUnJH121635	31186	31261	c_bta-let-7a_891	1	+	bta-let-7a	ACCAGACCACCTTACCTACCTCCTGCGAAATCTGTATGTAGGTCAGAACCAACAGTTAGAACCAGGCATGGTACA	CTACCTCA	TACCTCA	CTACCTC	TACCTC	CTACCT	ACCTCA	CTACC	TACCT	ACCTC	-1	-1	16	17	16	16	1	17	2	-1	16	16	1	13	18	13	7	2	4	7merA1	16
chr15	26205704	26205779	c_bta-let-7a_198	1	+	bta-let-7a	TCTGGCCATCCTTCCCCTTCCCCCTTGGCCTGGACCCAAAGCCCACCCTTCTTGCCCGAGCTTCCACTCCAGGGC	CTACCTCA	TACCTCA	CTACCTC	TACCTC	CTACCT	ACCTCA	CTACC	TACCT	ACCTC	-1	-1	-1	-1	-1	-1	-1	-1	-1	-1	-1	-1	-1	-1	-1	-1	-1	-1	-1	NA	NA
chr18	44524267	44524342	c_bta-let-7a_278	1	+	bta-let-7a	TGGACTGTCCAACTGGGTGATTGTTGCCCTGACACACTCTGGCAGCTCAGAAGGAAGTGCTCAGGGGTAGTGTTT	CTACCTCA	TACCTCA	CTACCTC	TACCTC	CTACCT	ACCTCA	CTACC	TACCT	ACCTC	-1	-1	-1	-1	-1	-1	-1	-1	-1	-1	-1	-1	-1	-1	-1	-1	-1	-1	-1	NA	NA
chr7	18676858	18676933	c_bta-let-7a_697	1	+	bta-let-7a	TACCAGCCTCCCCTACCTGGAGAGCCCCAGGGTCCCTTACAGCCTGCCCACTTGCTGCGCTCTGTGCAGCTGCTG	CTACCTCA	TACCTCA	CTACCTC	TACCTC	CTACCT	ACCTCA	CTACC	TACCT	ACCTC	-1	-1	-1	-1	13	-1	-1	-1	-1	-1	13	13	1	14	-1	14	13	1	1	6mer_off	13
chr10	11301297	11301372	c_bta-let-7a_1019	1	-	bta-let-7a	AATAATACCTCTTTGCAAGTCCAAAATTCTTGGTTTATAATAAAACTGTAAAGAATTAAAAAAAAAAAAAAAAAA	CTACCTCA	TACCTCA	CTACCTC	TACCTC	CTACCT	ACCTCA	CTACC	TACCT	ACCTC	-1	-1	-1	6	-1	-1	-1	6	1	-1	-1	5	1	6	7	6	5	1	1	6mer	6
chr7	26223422	26223497	c_bta-let-7a_700	1	+	bta-let-7a	TTCTTAGGCAACCTCAGACCCTCCTTTTTAGCTGTTAGGCTTCTGTGATTTCCTTTAGGTTTGTTCTTAGAGAAT	CTACCTCA	TACCTCA	CTACCTC	TACCTC	CTACCT	ACCTCA	CTACC	TACCT	ACCTC	-1	-1	-1	-1	-1	9	1	10	1	11	-1	9	1	-1	11	10	9	1	2	8mer.mm	9
chr27	17103406	17103481	c_bta-let-7a_1434	1	-	bta-let-7a	TTCTGAGGAAGAAGCCAAAGCAGCCAATTTCTCAGAAAATACGAGAATGACCCCCGGAGGTTAACAGCACAATCT	CTACCTCA	TACCTCA	CTACCTC	TACCTC	CTACCT	ACCTCA	CTACC	TACCT	ACCTC	-1	-1	-1	-1	-1	-1	-1	-1	-1	-1	-1	-1	-1	-1	-1	-1	-1	-1	-1	NA	NA
chr7	29547315	29547390	c_bta-let-7a_702	1	+	bta-let-7a	TGGTATCTTCTTTGGAAGAACAGACACACAATCATTACCTTGCTGGATTAAGTGTGATCCCCAAATTGAGTGATG	CTACCTCA	TACCTCA	CTACCTC	TACCTC	CTACCT	ACCTCA	CTACC	TACCT	ACCTC	-1	-1	-1	-1	-1	-1	-1	-1	-1	-1	-1	-1	-1	36	-1	36	35	1	1	5mer_2	36
chr23	1088945	1089020	c_bta-let-7a_412	1	+	bta-let-7a	CAACATAAGAAATCACACATACAAACCTCACTTTGTTCCAAACTTTAATGGTCCAATCCGTCAGCATCAGCACAG	CTACCTCA	TACCTCA	CTACCTC	TACCTC	CTACCT	ACCTCA	CTACC	TACCT	ACCTC	-1	-1	-1	-1	-1	-1	-1	24	1	25	-1	-1	-1	-1	25	24	-1	1	-1	7merm8.mm	24
chr23	3427855	3427930	c_bta-let-7a_413	1	+	bta-let-7a	ACCGCAGCGCGGGTGCCGGCAGGCGGGCGGTCGCGGAGATGGGAGACCCAGGGTCTGAGGTGAGTCGCGGGCTGG	CTACCTCA	TACCTCA	CTACCTC	TACCTC	CTACCT	ACCTCA	CTACC	TACCT	ACCTC	-1	-1	-1	-1	-1	-1	-1	-1	-1	-1	-1	-1	-1	-1	-1	-1	-1	-1	-1	NA	NA
chr7	51856453	51856528	c_bta-let-7a_713	1	+	bta-let-7a	CGACAACCCTCCACAATCTTCCCAGTCCTCCTACAATGTTTACGTTGAGGAAAATAACCTGCCTGGTGTTCCAAT	CTACCTCA	TACCTCA	CTACCTC	TACCTC	CTACCT	ACCTCA	CTACC	TACCT	ACCTC	-1	-1	-1	-1	-1	-1	-1	-1	-1	-1	-1	-1	-1	-1	-1	-1	59	1	2	6mer_off.mm	59
chr7	53608365	53608440	c_bta-let-7a_714	1	+	bta-let-7a	CACATATTACTTTATTCTCCTCCAGGCACTTCCATACCTATCATTTCATTGTATCTTCATGTGAGACTGAGAGAA	CTACCTCA	TACCTCA	CTACCTC	TACCTC	CTACCT	ACCTCA	CTACC	TACCT	ACCTC	-1	-1	-1	-1	-1	-1	-1	-1	1	-1	-1	-1	1	35	-1	35	34	2	2	7merm8.indel	1
chr7	35912839	35912914	c_bta-let-7a_1667	1	-	bta-let-7a	TCTTCACTTTCTTGCTATTCTTAGAAATACAGTTTTTAAATGTTGGTGTTGTCAAATTTACCTACCTTTTCTTTT	CTACCTCA	TACCTCA	CTACCTC	TACCTC	CTACCT	ACCTCA	CTACC	TACCT	ACCTC	-1	-1	-1	-1	62	-1	-1	-1	1	-1	62	62	1	59	-1	59	58	2	2	6mer_off	62
chr15	45381221	45381296	c_bta-let-7a_213	1	+	bta-let-7a	TTGTGTCTACCTCCAGTATTTTAACTCCCATATATTGGTGAAATGGCCAGTTTAACTGTTTGCCTCCCTTTCCAA	CTACCTCA	TACCTCA	CTACCTC	TACCTC	CTACCT	ACCTCA	CTACC	TACCT	ACCTC	-1	-1	7	8	7	7	1	8	1	-1	7	7	1	8	9	8	7	3	2	7merA1	7
chr24	1423981	1424056	c_bta-let-7a_435	1	+	bta-let-7a	AGACTACCTTACCTGCCTCCTGAGAAACCTGTATGCAGGTCAAGAAGCAAGAGTTAGAACTGGACATGGAACAAT	CTACCTCA	TACCTCA	CTACCTC	TACCTC	CTACCT	ACCTCA	CTACC	TACCT	ACCTC	-1	-1	-1	-1	4	4	1	5	1	-1	4	4	2	5	-1	5	4	3	4	6mer_off	4
chr8	62335534	62335609	c_bta-let-7a_1711	1	-	bta-let-7a	GTGCAGGGCGTCCGAGGGAGCCAAGCGCAGCCTGACAGCCCCAGTGCTCAGCTAGCCCTCATCGCTGCCAGCCAA	CTACCTCA	TACCTCA	CTACCTC	TACCTC	CTACCT	ACCTCA	CTACC	TACCT	ACCTC	-1	-1	-1	-1	-1	-1	-1	-1	-1	-1	-1	-1	-1	-1	-1	-1	-1	-1	-1	NA	NA
chr11	95824856	95824931	c_bta-let-7a_122	1	+	bta-let-7a	TACAGCCTTGACGTACTCCTTTTCCTATTTGGAACCAGTCTGTTGTTCCATGTCCAGTTCTAACTGTTGCTTCCT	CTACCTCA	TACCTCA	CTACCTC	TACCTC	CTACCT	ACCTCA	CTACC	TACCT	ACCTC	-1	-1	-1	-1	-1	-1	-1	-1	-1	-1	-1	-1	-1	-1	-1	-1	60	1	3	6mer_off.mm	60
chr3	54206685	54206760	c_bta-let-7a_1496	1	-	bta-let-7a	TAGGTGTTGAGAGAAGTGATCCTTCATGAATTTATTCCTACTGAAAAATACTTCTACGTTCAATCCAGCTGAATA	CTACCTCA	TACCTCA	CTACCTC	TACCTC	CTACCT	ACCTCA	CTACC	TACCT	ACCTC	-1	-1	-1	-1	-1	-1	-1	-1	-1	-1	-1	-1	-1	-1	-1	49	54	1	2	6mer.mm	49
chr7	72758462	72758537	c_bta-let-7a_1682	1	-	bta-let-7a	CACAGTGTTTCCCAGCCTGGCAAAGACAGCACTAGAAATCCTTATACCATTTGCAACTACATACCTTTGTGAGTT	CTACCTCA	TACCTCA	CTACCTC	TACCTC	CTACCT	ACCTCA	CTACC	TACCT	ACCTC	-1	-1	-1	-1	-1	-1	-1	-1	-1	-1	-1	-1	-1	62	-1	62	57	1	2	5mer_2	62
chr11	10967899	10967974	c_bta-let-7a_1058	1	-	bta-let-7a	CAGAGATTAGGTGGTGCTGTTGCCATGCTCAAGCCCATGCTGATTTTTACACACTACATGTATAACCTACCTCAA	CTACCTCA	TACCTCA	CTACCTC	TACCTC	CTACCT	ACCTCA	CTACC	TACCT	ACCTC	67	68	67	68	67	67	1	68	1	69	67	67	1	68	69	68	54	1	2	8mer	67
chr9	63653797	63653872	c_bta-let-7a_779	1	+	bta-let-7a	AACCAAATGTCCTAAAGCATGTACCTGAAGTTATATCATTTTTTTTTAATTCTAAAAAGCTATGCAGCTTGTATT	CTACCTCA	TACCTCA	CTACCTC	TACCTC	CTACCT	ACCTCA	CTACC	TACCT	ACCTC	-1	-1	-1	-1	-1	-1	-1	22	1	-1	-1	-1	-1	22	-1	22	21	1	1	7merm8.mm	22
chr11	13021798	13021873	c_bta-let-7a_1059	1	-	bta-let-7a	TGCTTATGCATTCAGCACTGTGTCAAGAGTTATATTCATTATTTAATTTAATCTGTATACGACCTTGACTTCAGA	CTACCTCA	TACCTCA	CTACCTC	TACCTC	CTACCT	ACCTCA	CTACC	TACCT	ACCTC	-1	-1	-1	-1	-1	-1	-1	-1	-1	-1	-1	-1	-1	-1	-1	-1	60	-1	1	6mer_off.mm	60
chrM	11334	11409	c_bta-let-7a_835	6	+	bta-let-7a	AATTATAACCAGCTCAATCTGCCTCCGTCAAACGGACCTAAAATCACTCATCGCATACTCCTCTGTAAGCCACAT	CTACCTCA	TACCTCA	CTACCTC	TACCTC	CTACCT	ACCTCA	CTACC	TACCT	ACCTC	-1	-1	-1	-1	-1	-1	-1	-1	-1	-1	-1	19	2	-1	-1	20	19	3	2	7merA1.mm	19
chr23	17653101	17653176	c_bta-let-7a_422	1	+	bta-let-7a	TGTACCAACGCCAGCAACTACCTCTGCCCTACGAACAGCTTAAGCACTTCTACCGAAAACCTTTTCCCCAGGTAG	CTACCTCA	TACCTCA	CTACCTC	TACCTC	CTACCT	ACCTCA	CTACC	TACCT	ACCTC	-1	-1	18	19	18	18	1	19	1	-1	18	18	1	19	20	19	18	1	2	7merA1	18
chr8	40993867	40993942	c_bta-let-7a_741	1	+	bta-let-7a	AATAGAGAGCCCACTTGTGAGCTCCATGCAAGTTACCTCCCTTTCCAAGTGAGTTCCCTCAGAACAGTTCAGTAC	CTACCTCA	TACCTCA	CTACCTC	TACCTC	CTACCT	ACCTCA	CTACC	TACCT	ACCTC	-1	-1	-1	34	-1	-1	-1	34	2	-1	-1	33	1	34	35	34	33	2	2	6mer	34
chrUnJH122642	11980	12055	c_bta-let-7a_1800	1	-	bta-let-7a	TGCCTACCCTACACCAGCAGGCGCGGGTAACCCGTTGAACCCCATTCGTGATTGGGATCGGGGATTGCAATTATT	CTACCTCA	TACCTCA	CTACCTC	TACCTC	CTACCT	ACCTCA	CTACC	TACCT	ACCTC	-1	-1	-1	-1	-1	-1	-1	-1	-1	-1	4	-1	1	-1	-1	-1	4	1	1	5mer_1	4
chr4	40151887	40151962	c_bta-let-7a_582	1	+	bta-let-7a	TCCAGACTATGACCCAAAGAAGGATCAAAACCCAGCAGAGTGCAAGCAGCAGTGAAGCAGGATGTATGAGGCCTG	CTACCTCA	TACCTCA	CTACCTC	TACCTC	CTACCT	ACCTCA	CTACC	TACCT	ACCTC	-1	-1	-1	-1	-1	-1	-1	-1	-1	-1	-1	-1	-1	-1	-1	-1	-1	-1	-1	NA	NA
chr8	5233531	5233606	c_bta-let-7a_734	1	+	bta-let-7a	GATGAAAGCTATAACAAACCTAGACAGTGCATTAAAAAGCAAAGACATCACTTGGCCAACAAAGGTCCGTACAGT	CTACCTCA	TACCTCA	CTACCTC	TACCTC	CTACCT	ACCTCA	CTACC	TACCT	ACCTC	-1	-1	-1	-1	-1	-1	-1	-1	-1	-1	-1	-1	-1	-1	-1	-1	-1	-1	-1	NA	NA
chr7	36898665	36898740	c_bta-let-7a_1669	1	-	bta-let-7a	TCTTTTTTTTTTGTCTCTGTAAACAGCTAGAGACCATACAAGCACAGCTGGATTCCCTTACATGATGTTCTTGAA	CTACCTCA	TACCTCA	CTACCTC	TACCTC	CTACCT	ACCTCA	CTACC	TACCT	ACCTC	-1	-1	-1	-1	-1	-1	-1	-1	-1	-1	-1	-1	-1	-1	-1	-1	-1	-1	-1	NA	NA
chr7	97450679	97450754	c_bta-let-7a_1689	1	-	bta-let-7a	CCGCTGCCATCCCCTCGCCTCCACCGCTGCCTTCAACCCACCTGCCTGTCTCCAACCCGCCTCAGACTGTAAATT	CTACCTCA	TACCTCA	CTACCTC	TACCTC	CTACCT	ACCTCA	CTACC	TACCT	ACCTC	-1	-1	-1	-1	-1	-1	-1	-1	-1	-1	-1	-1	-1	-1	-1	-1	27	-1	3	6mer_off.mm	27
chr18	51588324	51588399	c_bta-let-7a_1232	1	-	bta-let-7a	AGTTTCCCCACTGAGCAGACCCAGGTGTCCTGACAGCTGCCTGTGTGTGGGGGGGGGGGGTAGGGTGGGGGAGGG	CTACCTCA	TACCTCA	CTACCTC	TACCTC	CTACCT	ACCTCA	CTACC	TACCT	ACCTC	-1	-1	-1	-1	-1	-1	-1	-1	-1	-1	-1	-1	-1	-1	-1	-1	37	-1	1	6mer_off.mm	37
chr11	1019107	1019182	c_bta-let-7a_1054	1	-	bta-let-7a	GAATTGGCAGCGCTCCCTAATCCCAAACAACCTGGCTACCTGACTGCACATGCGACCCATGTGGGGGTGACATGT	CTACCTCA	TACCTCA	CTACCTC	TACCTC	CTACCT	ACCTCA	CTACC	TACCT	ACCTC	-1	-1	-1	-1	36	36	1	37	1	-1	36	36	1	37	-1	37	13	1	3	6mer_off	36
chr20	66206749	66206824	c_bta-let-7a_1337	1	-	bta-let-7a	GTTAAGCAAACATGTTTTTGGCAAATTCTCCTGGAGTGAGCTGGGTTGCTTCCTCCTCCCGACTCAATTCTGACA	CTACCTCA	TACCTCA	CTACCTC	TACCTC	CTACCT	ACCTCA	CTACC	TACCT	ACCTC	-1	-1	-1	-1	-1	-1	-1	-1	-1	-1	-1	49	2	-1	-1	50	49	2	3	7merA1.mm	49
chr7	102615688	102615763	c_bta-let-7a_1693	1	-	bta-let-7a	GACGTCGGACACTAAACATTTCTCAGGATCTGCACAGCCTCCTACCTGAAGTTTCACCAATGAAAAACCGTAGAT	CTACCTCA	TACCTCA	CTACCTC	TACCTC	CTACCT	ACCTCA	CTACC	TACCT	ACCTC	-1	-1	-1	-1	42	42	1	43	1	-1	42	42	1	43	-1	43	42	1	2	6mer_off	42
chr18	49320415	49320490	c_bta-let-7a_1231	1	-	bta-let-7a	CCCTCGAGAGTCATCTCCAAACATGACCTGGGCCACTTCATGCTGCACTGCCTCACCACCGATAAGTACGACGGG	CTACCTCA	TACCTCA	CTACCTC	TACCTC	CTACCT	ACCTCA	CTACC	TACCT	ACCTC	-1	-1	-1	-1	-1	48	1	49	1	-1	-1	48	1	-1	-1	49	48	1	1	8mer.mm	48
chr8	17195306	17195381	c_bta-let-7a_735	1	+	bta-let-7a	TCAATCGCATCAACCTCATCTACGGCACCATCTGTGAGTTCTGCACCGAACGGACCTGCCCTGTGATGTCAGGGG	CTACCTCA	TACCTCA	CTACCTC	TACCTC	CTACCT	ACCTCA	CTACC	TACCT	ACCTC	-1	-1	-1	-1	-1	11	1	12	1	13	-1	11	1	-1	13	12	11	1	1	8mer.mm	11
chr11	99577535	99577610	c_bta-let-7a_1093	1	-	bta-let-7a	TAAACTCACGTATCTAAGCAATCACGACTATAAACACCTCTACTTCGAATCTGACGCCGCTACCGTCAATGAAAT	CTACCTCA	TACCTCA	CTACCTC	TACCTC	CTACCT	ACCTCA	CTACC	TACCT	ACCTC	-1	-1	-1	-1	-1	-1	1	-1	1	-1	60	40	3	-1	36	35	40	3	3	8mer.indel	1
chr19	54569672	54569747	c_bta-let-7a_319	1	+	bta-let-7a	CGTCTACCTCCCTACCCTCCAGAGCTGCTGGAACTACGGGTTCTCGTGCTCCTCTGATGACCCCCCACTCCTGGC	CTACCTCA	TACCTCA	CTACCTC	TACCTC	CTACCT	ACCTCA	CTACC	TACCT	ACCTC	-1	-1	4	5	4	4	1	5	1	-1	4	4	3	5	6	5	4	3	5	7merA1	4
chr23	34246760	34246835	c_bta-let-7a_1385	2	-	bta-let-7a	GGATGAGCAAATATTTCAGGCCTCTTTCACAATAGCCCTAATCCCATTCATGTGGGCTCTGCCCTCATATGGGTT	CTACCTCA	TACCTCA	CTACCTC	TACCTC	CTACCT	ACCTCA	CTACC	TACCT	ACCTC	-1	-1	-1	-1	-1	-1	-1	-1	-1	-1	-1	-1	-1	-1	-1	-1	-1	-1	-1	NA	NA
chr22	37099991	37100066	c_bta-let-7a_1365	1	-	bta-let-7a	ATATGTGAAAATCATACAGGACTTGGGAAAATTTCTCATTTTGTGTGTCTATATTACACACCTACCACCCCCACT	CTACCTCA	TACCTCA	CTACCTC	TACCTC	CTACCT	ACCTCA	CTACC	TACCT	ACCTC	-1	-1	-1	-1	-1	-1	-1	-1	-1	-1	62	62	1	-1	-1	63	62	1	2	5mer_1	62
chr16	63701027	63701102	c_bta-let-7a_243	2	+	bta-let-7a	TATGAACTACAACGAACACCTCAGGTAATGTAGACCAAGATAATTTAGGGAAAATATGAGACATATGTAAACCGG	CTACCTCA	TACCTCA	CTACCTC	TACCTC	CTACCT	ACCTCA	CTACC	TACCT	ACCTC	-1	-1	-1	-1	-1	-1	1	17	1	18	-1	-1	1	-1	18	17	-1	1	1	8mer.indel	1
chr23	26352977	26353052	c_bta-let-7a_1380	1	-	bta-let-7a	TTACTGCTTTCTTTTTCTAATTTCATATGTGACTCCTACTTCTCCCAGTGTGGGGGGGCCTTCCCTGCTCTTGGA	CTACCTCA	TACCTCA	CTACCTC	TACCTC	CTACCT	ACCTCA	CTACC	TACCT	ACCTC	-1	-1	-1	-1	-1	-1	-1	-1	-1	-1	-1	36	1	-1	-1	37	36	1	2	7merA1.mm	36
chr19	50052040	50052115	c_bta-let-7a_1265	1	-	bta-let-7a	CCTTAGAAAACAGCACTTCATTGCGTTTTTCTTTCCCCCCAGTGTGGTTACTTACGTAATCTTACCTGGACGCTA	CTACCTCA	TACCTCA	CTACCTC	TACCTC	CTACCT	ACCTCA	CTACC	TACCT	ACCTC	-1	-1	-1	-1	-1	-1	-1	-1	-1	-1	-1	-1	-1	63	-1	63	62	1	1	5mer_2	63
chr18	47814092	47814167	c_bta-let-7a_280	1	+	bta-let-7a	CAACCACAGCGGCCTCGTGACCTTCCAAGCCTTCATCGACTTCATGTCGAGGGAGACCACCGACACAGACACGGC	CTACCTCA	TACCTCA	CTACCTC	TACCTC	CTACCT	ACCTCA	CTACC	TACCT	ACCTC	-1	-1	-1	-1	-1	-1	-1	-1	-1	-1	-1	-1	-1	-1	-1	-1	-1	-1	-1	NA	NA
chrUnJH121286	2158195	2158270	c_bta-let-7a_1760	1	-	bta-let-7a	CTGTGGCACAGTTACTCAGTATGAGAATTTGTGCTGTAAGAGCATTACCGTCATTGTATTCTTTAAGAATCTTTT	CTACCTCA	TACCTCA	CTACCTC	TACCTC	CTACCT	ACCTCA	CTACC	TACCT	ACCTC	-1	-1	-1	-1	-1	-1	-1	-1	2	-1	-1	-1	-1	-1	-1	-1	-1	2	-1	7merm8.indel	2
chr3	112769469	112769544	c_bta-let-7a_1513	1	-	bta-let-7a	GGGTATCTACCCTGGCAAAGAATACACAAAGCAAAGCTACCTCACCCCAGACCAAAGAACCAACAGACATTGAAA	CTACCTCA	TACCTCA	CTACCTC	TACCTC	CTACCT	ACCTCA	CTACC	TACCT	ACCTC	37	38	37	38	37	37	1	38	1	39	7	37	2	38	39	38	7	2	2	8mer	37
chr21	26478020	26478095	c_bta-let-7a_375	1	+	bta-let-7a	TTCACCTTCCTCTACCTCAATTCCCACTTGCTGTCAGTTCGACAGGAAGTCCTGTCAGTTCCTGCAGTCTCAAAG	CTACCTCA	TACCTCA	CTACCTC	TACCTC	CTACCT	ACCTCA	CTACC	TACCT	ACCTC	12	13	12	13	12	12	1	13	1	14	12	6	2	13	14	7	6	2	3	8mer	12
chr11	79561764	79561839	c_bta-let-7a_1082	1	-	bta-let-7a	CCAAGTATGAATATCTCCTTCTCTATTTGACATTTACAGATGGATGCCCTATAGAAATACCAAACTTAACAGGAT	CTACCTCA	TACCTCA	CTACCTC	TACCTC	CTACCT	ACCTCA	CTACC	TACCT	ACCTC	-1	-1	-1	-1	-1	-1	-1	-1	-1	-1	-1	-1	-1	-1	-1	12	-1	1	1	6mer.mm	12
chrUnJH121507	108564	108639	c_bta-let-7a_886	5	+	bta-let-7a	TGTAATTAAATATAAACTAGAACCAGAGCTACCTCTAAGGAGTGTCTCCTCAAGCACAAAGCTCTCAGGCACATG	CTACCTCA	TACCTCA	CTACCTC	TACCTC	CTACCT	ACCTCA	CTACC	TACCT	ACCTC	-1	-1	29	30	29	29	2	30	2	-1	29	29	2	30	31	30	29	2	2	7merA1	29
chr4	81657474	81657549	c_bta-let-7a_594	1	+	bta-let-7a	TCCTGTGGCCACTGCTGAGTATTCCAAATTTGCTGGCATACTGAGTGCACTTTCACAGCATCATCTTTCAGGATT	CTACCTCA	TACCTCA	CTACCTC	TACCTC	CTACCT	ACCTCA	CTACC	TACCT	ACCTC	-1	-1	-1	-1	-1	-1	-1	-1	-1	-1	-1	-1	-1	-1	-1	-1	-1	-1	-1	NA	NA
chr27	31076871	31076946	c_bta-let-7a_1438	1	-	bta-let-7a	TAAAAGATGGACATGCACAAATGGAAGCAGAGCCTCTCCACCTCCATCCGTTCTTTAATAGAGAAGGACTGACCC	CTACCTCA	TACCTCA	CTACCTC	TACCTC	CTACCT	ACCTCA	CTACC	TACCT	ACCTC	-1	-1	-1	-1	-1	-1	-1	-1	-1	-1	-1	38	1	-1	40	39	38	1	1	7merA1.mm	38
chr7	89152666	89152741	c_bta-let-7a_1686	1	-	bta-let-7a	GAGAATTGTAGAATCTCAGATTGAGGAGAACTCGGAATCACTGAACCCAACGTGTTAACCTCTCCTGTAAGGTCC	CTACCTCA	TACCTCA	CTACCTC	TACCTC	CTACCT	ACCTCA	CTACC	TACCT	ACCTC	-1	-1	-1	-1	-1	-1	-1	-1	-1	-1	-1	-1	-1	-1	58	57	-1	1	1	5mer_3	58
chr8	7134249	7134324	c_bta-let-7a_1694	1	-	bta-let-7a	CAAGAAGCAGCAGTTAGAAATGGACATGGAACAACATATTGGTTCCAAATTGGGAAAGAATTACATCAAGGTTGA	CTACCTCA	TACCTCA	CTACCTC	TACCTC	CTACCT	ACCTCA	CTACC	TACCT	ACCTC	-1	-1	-1	-1	-1	-1	-1	62	1	-1	-1	-1	-1	-1	-1	62	-1	1	-1	7merm8.mm	62
chr29	29897662	29897737	c_bta-let-7a_1465	1	-	bta-let-7a	GTGGGATGGGATTTTCTAGGTCACAGAGTTCTGGGCACCAGCCAGGTAGGGACCCAGGGCTCTGCCCTGCTGGTG	CTACCTCA	TACCTCA	CTACCTC	TACCTC	CTACCT	ACCTCA	CTACC	TACCT	ACCTC	-1	-1	-1	-1	-1	-1	-1	-1	-1	-1	-1	-1	-1	-1	-1	-1	-1	-1	-1	NA	NA
chr14	21261606	21261681	c_bta-let-7a_1135	1	-	bta-let-7a	GGGACCTGGTATGCCTGGAGGAGGTGCTGCAGAATAAGGATAATGAGTTTGCTCTGGTCAAGCATGAGAAGGAAG	CTACCTCA	TACCTCA	CTACCTC	TACCTC	CTACCT	ACCTCA	CTACC	TACCT	ACCTC	-1	-1	-1	-1	-1	-1	-1	-1	-1	-1	-1	-1	-1	-1	-1	-1	-1	-1	-1	NA	NA
chrUnJH121314	428431	428506	c_bta-let-7a_1766	1	-	bta-let-7a	AAATTTGACAAAGAAAACACATATCATACATACCCAAGCCAAATACCTACAATTTCACCATAAAATTCTCATAAA	CTACCTCA	TACCTCA	CTACCTC	TACCTC	CTACCT	ACCTCA	CTACC	TACCT	ACCTC	-1	-1	-1	-1	-1	-1	-1	-1	2	-1	-1	-1	-1	44	-1	44	43	2	1	7merm8.indel	2
chr4	111190243	111190318	c_bta-let-7a_601	1	+	bta-let-7a	CAATCCTCAGACCTCCTCACTGTTTGCCTGTCCAGCGTCCTCTCCTTTGATACCCTTGCTTTCACTGATACTCAG	CTACCTCA	TACCTCA	CTACCTC	TACCTC	CTACCT	ACCTCA	CTACC	TACCT	ACCTC	-1	-1	-1	-1	-1	-1	1	-1	3	-1	-1	-1	1	-1	11	10	-1	6	2	8mer.indel	1
chrUnJH121317	188100	188175	c_bta-let-7a_874	1	+	bta-let-7a	CCCTCCCATTATTCCAGTACTACCTCAGCAGTTTGTGCCCCCTACAAACATTAGAGACTGTATACGCCTTCGAGG	CTACCTCA	TACCTCA	CTACCTC	TACCTC	CTACCT	ACCTCA	CTACC	TACCT	ACCTC	20	21	20	21	20	20	1	21	1	22	20	20	1	21	22	21	20	1	1	8mer	20
chrUnJH121286	2158098	2158173	c_bta-let-7a_1759	1	-	bta-let-7a	TTTTTTGAACCCTAGTGCTTTCAATCCTCCTACCTCCAAACCCTATTCCAATAAAAAAGTGAAAGCCTGATTAGA	CTACCTCA	TACCTCA	CTACCTC	TACCTC	CTACCT	ACCTCA	CTACC	TACCT	ACCTC	-1	-1	30	31	30	30	1	31	1	-1	30	30	1	31	32	31	30	2	2	7merA1	30
chrUnJH121317	187969	188044	c_bta-let-7a_873	1	+	bta-let-7a	GCACAGAACGCACTGAGGAAGCATAAAGACTTGTTGGGTAAAAGATACATCGAACTCTTCAGGAGCACAGCAGCT	CTACCTCA	TACCTCA	CTACCTC	TACCTC	CTACCT	ACCTCA	CTACC	TACCT	ACCTC	-1	-1	-1	-1	-1	-1	-1	-1	-1	-1	-1	-1	-1	-1	-1	46	-1	1	-1	6mer.mm	46
chrUnJH125681	32316	32391	c_bta-let-7a_922	1	+	bta-let-7a	ACCCACACCTGTACCCGCCTTACCTCATCCGCGGCTACCCCGACACGGCGGCGCTGGAGAACCGCCAGACAATCA	CTACCTCA	TACCTCA	CTACCTC	TACCTC	CTACCT	ACCTCA	CTACC	TACCT	ACCTC	-1	21	-1	21	-1	20	1	21	1	22	35	20	2	21	22	21	20	3	3	7merm8	21
chrUnJH125581	2254	2329	c_bta-let-7a_1821	1	-	bta-let-7a	TGGTTCGTCTGCAGGAAGACAGCTACAACTACCTTCTCCGCTACCTCCAGAGTGACAACAACACCGCGCTGTGCA	CTACCTCA	TACCTCA	CTACCTC	TACCTC	CTACCT	ACCTCA	CTACC	TACCT	ACCTC	-1	-1	41	42	29	41	1	42	1	-1	29	29	2	30	43	30	29	2	2	7merA1	41
chr13	23827052	23827127	c_bta-let-7a_150	1	+	bta-let-7a	AATGTCTATACAGAGCTTGTATGGTTTGCTGGGTCAAACAATGTTTTAAACCTAAAATCTATCTCATTTCCACTT	CTACCTCA	TACCTCA	CTACCTC	TACCTC	CTACCT	ACCTCA	CTACC	TACCT	ACCTC	-1	-1	-1	-1	-1	59	1	60	1	-1	-1	59	1	-1	-1	60	59	1	1	8mer.mm	59
chr15	32214857	32214932	c_bta-let-7a_1160	1	-	bta-let-7a	TGCCAATGGCATCCTCAATGTTTCTGCTGTGGATAAGAGCACAGGAAAAGAGAACAAGATTACCATCACTAATGA	CTACCTCA	TACCTCA	CTACCTC	TACCTC	CTACCT	ACCTCA	CTACC	TACCT	ACCTC	-1	-1	-1	-1	-1	-1	-1	-1	2	-1	-1	-1	-1	-1	-1	-1	-1	2	-1	7merm8.indel	2
chrM	12911	12986	c_bta-let-7a_842	1	+	bta-let-7a	AAACAATAAATACATCCAATCTATTACATTATGCTTAGGAGCCATTACCACACTATTTACAGCAATATGCGCCCT	CTACCTCA	TACCTCA	CTACCTC	TACCTC	CTACCT	ACCTCA	CTACC	TACCT	ACCTC	-1	-1	-1	-1	-1	-1	-1	46	1	-1	-1	-1	-1	-1	-1	11	-1	2	-1	7merm8.mm	46
chr11	102579251	102579326	c_bta-let-7a_1097	1	-	bta-let-7a	CCCACTCATCTTTGTGTCCTAATCCCTAAGTTCACCAATATGTTCTTCTCTCCAGTGATCACTCTTCCTCACAGT	CTACCTCA	TACCTCA	CTACCTC	TACCTC	CTACCT	ACCTCA	CTACC	TACCT	ACCTC	-1	-1	-1	-1	-1	64	1	65	1	-1	-1	64	1	-1	-1	65	64	1	1	8mer.mm	64
chr7	44979060	44979135	c_bta-let-7a_1672	1	-	bta-let-7a	TTGCAGAGCTCTGATGGAGAGATATTCGAAGTTGATGTTGAAATTGCAAAACAATCTGTGACCATCAAGACTATG	CTACCTCA	TACCTCA	CTACCTC	TACCTC	CTACCT	ACCTCA	CTACC	TACCT	ACCTC	-1	-1	-1	-1	-1	-1	-1	-1	-1	-1	-1	-1	-1	-1	-1	-1	-1	-1	-1	NA	NA
chr29	45299052	45299127	c_bta-let-7a_521	1	+	bta-let-7a	GACGACTGGCCCTGCCTTCATGGTACACGTTGTTTTTTAACTATGGTAATCAGGCTGTGGTTTACTGAATGGTTA	CTACCTCA	TACCTCA	CTACCTC	TACCTC	CTACCT	ACCTCA	CTACC	TACCT	ACCTC	-1	-1	-1	-1	-1	-1	-1	-1	-1	-1	-1	-1	-1	-1	-1	-1	12	-1	1	6mer_off.mm	12
chr18	37282384	37282459	c_bta-let-7a_274	1	+	bta-let-7a	CTGTTCAACCCCACCCTTCTGCCTCACTTCCCCATGACCACCGAGACCCTGCTCCAGCTGCAGCAACAGCAGCAT	CTACCTCA	TACCTCA	CTACCTC	TACCTC	CTACCT	ACCTCA	CTACC	TACCT	ACCTC	-1	-1	-1	-1	-1	19	1	20	1	-1	-1	19	1	-1	-1	20	19	1	1	8mer.mm	19
chr11	22615515	22615590	c_bta-let-7a_1065	1	-	bta-let-7a	ATGTCTTTTTTTTTCCATTTATGTTAGATGATGTCTAAGCATTTGGACAGCCCCCCAGCAATTCCTCCTAGGCAA	CTACCTCA	TACCTCA	CTACCTC	TACCTC	CTACCT	ACCTCA	CTACC	TACCT	ACCTC	-1	-1	-1	-1	-1	-1	-1	-1	-1	-1	-1	-1	-1	-1	-1	62	-1	1	1	6mer.mm	62
chr25	30118410	30118485	c_bta-let-7a_1411	1	-	bta-let-7a	CAGTTGCAGGCCTCTGAGTCCACAGGTCCTCCTGACTGTCATACGCCATTTCTCACTACTTCAACTCCCCTCTTT	CTACCTCA	TACCTCA	CTACCTC	TACCTC	CTACCT	ACCTCA	CTACC	TACCT	ACCTC	-1	-1	-1	-1	-1	56	1	57	1	-1	-1	56	1	-1	-1	57	56	2	2	8mer.mm	56
chr11	5437277	5437352	c_bta-let-7a_1057	1	-	bta-let-7a	CAGTACAAACTGCGATCATTATTTCAGATGGATATCTGTACCCTGACCTCATATCTCTACTTCGGTCCATACCCA	CTACCTCA	TACCTCA	CTACCTC	TACCTC	CTACCT	ACCTCA	CTACC	TACCT	ACCTC	-1	-1	-1	-1	-1	-1	1	45	2	46	-1	57	2	-1	46	45	57	5	2	8mer.indel	1
chr15	45748254	45748329	c_bta-let-7a_214	1	+	bta-let-7a	GAGAGCTTTGCAGCCTCCCAGGAGGACTTTCCAGCACTGCTATCCAAAGCCAAGAAGTACCTCATTGCCCGTGGC	CTACCTCA	TACCTCA	CTACCTC	TACCTC	CTACCT	ACCTCA	CTACC	TACCT	ACCTC	-1	58	-1	58	-1	57	1	58	1	59	-1	57	1	58	59	58	57	1	1	7merm8	58
chr9	9801329	9801404	c_bta-let-7a_761	1	+	bta-let-7a	TCTGCTGTACACCTGAAACTAACACAACACTGTAAATTGTAACACAACACTGTATTTAAATTAAAAAAAGAAACT	CTACCTCA	TACCTCA	CTACCTC	TACCTC	CTACCT	ACCTCA	CTACC	TACCT	ACCTC	-1	-1	-1	-1	-1	-1	-1	-1	-1	-1	-1	-1	-1	-1	-1	-1	-1	-1	1	6mer_off.indel	1
chr10	19341954	19342029	c_bta-let-7a_56	1	+	bta-let-7a	CCAGATAGCATCCCTTGTATCTCTCGGGCATCCATGGAATCCACGGACAGCTTCTTCCCCTCCAGGGAGCCTCTG	CTACCTCA	TACCTCA	CTACCTC	TACCTC	CTACCT	ACCTCA	CTACC	TACCT	ACCTC	-1	-1	-1	-1	-1	-1	-1	-1	-1	-1	-1	-1	-1	-1	-1	18	-1	1	-1	6mer.mm	18
chr3	99651816	99651891	c_bta-let-7a_1506	1	-	bta-let-7a	GAACCAGAAGAGGATATTACAGTGAAAGAAAACTTCAGATCAGTATTCCTCATTATAACTGCAAAAATTCTAAAC	CTACCTCA	TACCTCA	CTACCTC	TACCTC	CTACCT	ACCTCA	CTACC	TACCT	ACCTC	-1	-1	-1	-1	-1	-1	-1	46	1	-1	-1	-1	-1	-1	-1	46	-1	1	-1	7merm8.mm	46
chr9	44233469	44233544	c_bta-let-7a_775	1	+	bta-let-7a	ATGAACTAGACTCATAAACTCATATGACATTAGAATTATAAGGAATCTTAGAAGCAATTCCATCCAAGCTTCTCA	CTACCTCA	TACCTCA	CTACCTC	TACCTC	CTACCT	ACCTCA	CTACC	TACCT	ACCTC	-1	-1	-1	-1	-1	-1	-1	-1	-1	-1	-1	-1	-1	-1	-1	-1	-1	-1	-1	NA	NA
chr10	22469002	22469077	c_bta-let-7a_59	1	+	bta-let-7a	GATAACTTGCAACTGTGAATCTACCTCCATGTTTTCGTTCAGTGTATTGGAAGTTAATGACAAAAGGCAGCTCTG	CTACCTCA	TACCTCA	CTACCTC	TACCTC	CTACCT	ACCTCA	CTACC	TACCT	ACCTC	-1	-1	21	22	21	21	1	22	1	-1	21	21	1	22	23	22	21	1	1	7merA1	21
chr2	4316484	4316559	c_bta-let-7a_1274	1	-	bta-let-7a	AAGTCTGTTATTTCCTTATTGGATACAGCCATAGTAAGCCTCTCTAGTGATCCACCTTGAGGGGTTCAGAACTCC	CTACCTCA	TACCTCA	CTACCTC	TACCTC	CTACCT	ACCTCA	CTACC	TACCT	ACCTC	-1	-1	-1	-1	-1	-1	-1	-1	-1	-1	-1	-1	-1	-1	-1	-1	52	-1	1	6mer_off.mm	52
chrM	8537	8612	c_bta-let-7a_822	13	+	bta-let-7a	CCTACTAGGCCTATTACCCCATTCATTCACACCAACAACACAACTATCAATAAACCTAGGCATAGCCATCCCCCT	CTACCTCA	TACCTCA	CTACCTC	TACCTC	CTACCT	ACCTCA	CTACC	TACCT	ACCTC	-1	-1	-1	-1	-1	-1	-1	15	1	-1	-1	-1	-1	-1	-1	15	-1	1	1	7merm8.mm	15
chr5	29611675	29611750	c_bta-let-7a_620	1	+	bta-let-7a	GATCTACCTCTGTTTACTGAGACATCCCCAACCTCTGCCCCTTGGGACCCTCTCCCAGGGCCACCCCCTGCTCGG	CTACCTCA	TACCTCA	CTACCTC	TACCTC	CTACCT	ACCTCA	CTACC	TACCT	ACCTC	-1	-1	4	5	4	4	1	5	1	-1	4	4	2	5	6	5	4	2	2	7merA1	4
chr10	51916964	51917039	c_bta-let-7a_66	1	+	bta-let-7a	TGAAAACTGGACATATGCAGCATACTACTACTTCAGACTTAGTTCTTTATGTAAATGTCTGATTTCTGCTTACTT	CTACCTCA	TACCTCA	CTACCTC	TACCTC	CTACCT	ACCTCA	CTACC	TACCT	ACCTC	-1	-1	-1	-1	-1	28	1	29	1	-1	-1	28	1	-1	-1	29	28	1	2	8mer.mm	28
chr15	5419814	5419889	c_bta-let-7a_1145	1	-	bta-let-7a	CCTTGCTTTTCTCAGTAGACTTGAGAGCCTCACGACCTCTGCCTGCCTCAGCCTTGGCTGATTACCAATTACAGC	CTACCTCA	TACCTCA	CTACCTC	TACCTC	CTACCT	ACCTCA	CTACC	TACCT	ACCTC	-1	-1	-1	-1	-1	43	1	44	1	-1	-1	33	2	-1	35	34	33	2	3	8mer.mm	43
chrUnJH125715	64592	64667	c_bta-let-7a_923	1	+	bta-let-7a	TCAGATCCCTCCTCCTCCAACATTTGAATTTTTGACTCCTCACATAACCGTTAGCTTCTCAAACATATCTGTCAA	CTACCTCA	TACCTCA	CTACCTC	TACCTC	CTACCT	ACCTCA	CTACC	TACCT	ACCTC	-1	-1	-1	-1	-1	-1	1	-1	1	-1	-1	-1	3	-1	-1	6	-1	4	3	8mer.indel	1
chr6	38935602	38935677	c_bta-let-7a_1635	3	-	bta-let-7a	TAGTCAGCGGAGGAAAAGAAACTAACCAGGATTCCCTCAGTAACGGCGAGTGAACAGGGAAGAGCCCAGCGCCGA	CTACCTCA	TACCTCA	CTACCTC	TACCTC	CTACCT	ACCTCA	CTACC	TACCT	ACCTC	-1	-1	-1	-1	-1	-1	-1	33	1	-1	-1	-1	-1	-1	-1	33	-1	1	-1	7merm8.mm	33
chrUnJH121321	114599	114674	c_bta-let-7a_875	1	+	bta-let-7a	TGACAATATACAGCCTTGACATACTCCTTTTACTATTGGTAAACATTCTGTTGTTCCATGTCCAGTTCTAACTGT	CTACCTCA	TACCTCA	CTACCTC	TACCTC	CTACCT	ACCTCA	CTACC	TACCT	ACCTC	-1	-1	-1	-1	-1	-1	-1	-1	-1	-1	-1	-1	-1	-1	-1	-1	68	1	2	6mer_off.mm	68
chr19	5612684	5612759	c_bta-let-7a_1241	1	-	bta-let-7a	AGTGAAGTCGCTCAGTCATTTCCGACTCTAGCGACCCCATGGACTGCAGACCACCAGGCTCCTCCGTCCACGGGA	CTACCTCA	TACCTCA	CTACCTC	TACCTC	CTACCT	ACCTCA	CTACC	TACCT	ACCTC	-1	-1	-1	-1	-1	-1	-1	-1	-1	-1	-1	-1	1	-1	-1	-1	-1	1	1	7merA1.indel	1
chr6	68562503	68562578	c_bta-let-7a_1642	1	-	bta-let-7a	CGGAGACGACAGAGCACGTGAGCACAGGAAAGCATCACATCAATCAAGATGGTGAGCAACCAATCATTCCTGAAA	CTACCTCA	TACCTCA	CTACCTC	TACCTC	CTACCT	ACCTCA	CTACC	TACCT	ACCTC	-1	-1	-1	-1	-1	-1	-1	-1	-1	-1	-1	-1	-1	-1	-1	-1	-1	-1	-1	NA	NA
chr29	45281409	45281484	c_bta-let-7a_519	1	+	bta-let-7a	GCTACGAAAATGCCTCATAGACGGTGGTTTGTTACTGTAGTGTTCATCATGGCGATCTGATGGCACCAGGAGAAA	CTACCTCA	TACCTCA	CTACCTC	TACCTC	CTACCT	ACCTCA	CTACC	TACCT	ACCTC	-1	-1	-1	-1	-1	-1	-1	11	1	-1	-1	-1	-1	-1	-1	11	-1	1	-1	7merm8.mm	11
chr15	57984264	57984339	c_bta-let-7a_1171	1	-	bta-let-7a	TTTCTTTTCACTCTATGGATAATTTAATGAGTTGCCTATTTTAATTTTACAACTGCTACCTCAGAAGTATCTCAA	CTACCTCA	TACCTCA	CTACCTC	TACCTC	CTACCT	ACCTCA	CTACC	TACCT	ACCTC	56	57	56	57	56	56	1	57	2	58	56	56	1	57	58	57	56	2	1	8mer	56
chr25	36985686	36985761	c_bta-let-7a_1414	1	-	bta-let-7a	CTCAGGGCTCCCCCTCTGGCAGCTTGTTCTTTGCCACTTCCCCTTCCTTTCATCATACCTCACCAGCTTCTCTCT	CTACCTCA	TACCTCA	CTACCTC	TACCTC	CTACCT	ACCTCA	CTACC	TACCT	ACCTC	-1	56	-1	56	-1	55	1	56	1	57	-1	55	1	56	57	56	43	1	2	7merm8	56
chr15	71637903	71637978	c_bta-let-7a_1172	1	-	bta-let-7a	CTTGCCATTGACTGAACCAGTTCTTGATCCAGGTGAAATAGGAGAACCTCTTAAAAATTGAAAAAAAAAAAAAAA	CTACCTCA	TACCTCA	CTACCTC	TACCTC	CTACCT	ACCTCA	CTACC	TACCT	ACCTC	-1	-1	-1	-1	-1	-1	-1	-1	-1	-1	-1	-1	-1	-1	46	45	-1	1	-1	5mer_3	46
chr8	17363042	17363117	c_bta-let-7a_736	1	+	bta-let-7a	ACCAAGTATACCTCAATCAACTTTATTTTAAAGTATGCTTTGTAAATGTATCCAACACATTTTTTTATTTTATAT	CTACCTCA	TACCTCA	CTACCTC	TACCTC	CTACCT	ACCTCA	CTACC	TACCT	ACCTC	-1	9	-1	9	-1	8	1	9	1	10	-1	8	1	9	10	9	8	1	1	7merm8	9
chrUnJH122552	21376	21451	c_bta-let-7a_904	9	+	bta-let-7a	TATGACTGAACGCCTCTAAGTCAGAATCCCGCCCAGGCGGAACGATACGGCAGCGCCGCGGGAGCCTCGGTTGGC	CTACCTCA	TACCTCA	CTACCTC	TACCTC	CTACCT	ACCTCA	CTACC	TACCT	ACCTC	-1	-1	-1	-1	-1	-1	-1	-1	-1	-1	-1	-1	-1	-1	-1	-1	-1	-1	-1	NA	NA
chr24	59219933	59220008	c_bta-let-7a_451	1	+	bta-let-7a	TATAACCATCCGACTGCCTCGCTCAGCTTTTCCGACCACCATATGGTAAAACTGTTGATTTACTGTTTCCAGTGA	CTACCTCA	TACCTCA	CTACCTC	TACCTC	CTACCT	ACCTCA	CTACC	TACCT	ACCTC	-1	-1	-1	-1	-1	-1	-1	-1	-1	-1	-1	14	1	-1	-1	15	14	1	1	7merA1.mm	14
chr9	74912425	74912500	c_bta-let-7a_1738	1	-	bta-let-7a	TTTCCAGCCAAGTCCCTCTCAGCAAATCAACCTGGGCCCATCATCCAATCCTCATGCTAAACCGTCTGACTTTCA	CTACCTCA	TACCTCA	CTACCTC	TACCTC	CTACCT	ACCTCA	CTACC	TACCT	ACCTC	-1	-1	-1	-1	-1	-1	-1	-1	1	-1	-1	-1	-1	-1	-1	13	28	2	1	7merm8.indel	1
chr25	39114212	39114287	c_bta-let-7a_1416	1	-	bta-let-7a	TCTGTCACGTGTGTCTCTCGTTCTGACAGATTGTCGCCAATTCCTTTCTGGCAAACCCTACTACCTCTGCTCTGT	CTACCTCA	TACCTCA	CTACCTC	TACCTC	CTACCT	ACCTCA	CTACC	TACCT	ACCTC	-1	-1	61	62	61	61	1	62	1	-1	61	61	1	62	63	62	61	1	2	7merA1	61
chr5	22021494	22021569	c_bta-let-7a_1559	1	-	bta-let-7a	GGAAGTCTGGATGGACGAGTACAAAGAGCATTTCTACAACCGAAACCCTCCAGCAAGGAAAGAAGCTTATGGCGA	CTACCTCA	TACCTCA	CTACCTC	TACCTC	CTACCT	ACCTCA	CTACC	TACCT	ACCTC	-1	-1	-1	-1	-1	-1	-1	-1	-1	-1	-1	-1	-1	-1	-1	-1	-1	-1	-1	NA	NA
chrUnJH121322	222383	222458	c_bta-let-7a_876	1	+	bta-let-7a	TCCAGCCAATGTGACCTTCAGAACCTACGCAGGCATGATGCACAGTTCATGTCAACAGGAAATGATGGACATCAA	CTACCTCA	TACCTCA	CTACCTC	TACCTC	CTACCT	ACCTCA	CTACC	TACCT	ACCTC	-1	-1	-1	-1	-1	-1	-1	-1	-1	-1	-1	-1	-1	-1	-1	-1	-1	-1	-1	NA	NA
chrUnJH121322	223177	223252	c_bta-let-7a_877	1	+	bta-let-7a	CCTTCATAAAAGACCAAATATTGCCTCCTTGCCATGGACATCTACAGTCAATATATGCTGTAATTTGACATTCTG	CTACCTCA	TACCTCA	CTACCTC	TACCTC	CTACCT	ACCTCA	CTACC	TACCT	ACCTC	-1	-1	-1	-1	-1	-1	-1	-1	-1	-1	-1	-1	-1	-1	-1	22	-1	1	1	6mer.mm	22
chrY	3611611	3611686	c_bta-let-7a_956	1	+	bta-let-7a	TCTCACATCCATAGATGACCACTGGAAAAACCATAAACACGGTAAACAGCCTTCAGAAATCCAAGTGAGGACATC	CTACCTCA	TACCTCA	CTACCTC	TACCTC	CTACCT	ACCTCA	CTACC	TACCT	ACCTC	-1	-1	-1	-1	-1	-1	-1	-1	-1	-1	-1	-1	-1	-1	-1	-1	-1	-1	-1	NA	NA
chr25	4535415	4535490	c_bta-let-7a_1400	1	-	bta-let-7a	CTCAGCTTCAAAATAATACATATGCACAAAATAACAAACACAACCTAAACCTCTATCCTCAGCTCTGGACCAGAA	CTACCTCA	TACCTCA	CTACCTC	TACCTC	CTACCT	ACCTCA	CTACC	TACCT	ACCTC	-1	-1	-1	-1	-1	-1	1	-1	1	-1	-1	-1	1	-1	49	48	41	2	2	8mer.indel	1
chr20	66204868	66204943	c_bta-let-7a_1335	1	-	bta-let-7a	ACCCTTGTATTTAGGAAAAAAAAATTCAACCTCTGTGTACGAAGAGGTGGCTGTGACAACACAGATGGGCCACCC	CTACCTCA	TACCTCA	CTACCTC	TACCTC	CTACCT	ACCTCA	CTACC	TACCT	ACCTC	-1	-1	-1	-1	-1	-1	-1	-1	-1	-1	-1	27	1	-1	29	28	27	1	1	7merA1.mm	27
chr17	5456701	5456776	c_bta-let-7a_245	1	+	bta-let-7a	AACATAACTAGAACTTGAATTTATCCCTAAAGACCTCAATAGTGCTTAGATTAGAAAGGACTCTTTTTGGAATAA	CTACCTCA	TACCTCA	CTACCTC	TACCTC	CTACCT	ACCTCA	CTACC	TACCT	ACCTC	-1	-1	-1	-1	-1	-1	-1	32	1	33	-1	-1	-1	-1	33	32	-1	1	-1	7merm8.mm	32
chr3	80125268	80125343	c_bta-let-7a_1500	3	-	bta-let-7a	AGCACTGTGGAGGGTAGCCCTGAAAATGGATGGCGCTCAAGCGTGTTACCTATACTCTACCGTCAGGGTTGATAT	CTACCTCA	TACCTCA	CTACCTC	TACCTC	CTACCT	ACCTCA	CTACC	TACCT	ACCTC	-1	-1	-1	-1	-1	-1	1	-1	2	-1	57	-1	1	47	-1	47	46	3	2	8mer.indel	1
chr5	37367579	37367654	c_bta-let-7a_1577	1	-	bta-let-7a	GTGAGTAAAATTGAAATATTTATCTTTTTTGTCTCTACCTGGTTGATCCTGCCAATAGCATATGCTTGTCTCAAA	CTACCTCA	TACCTCA	CTACCTC	TACCTC	CTACCT	ACCTCA	CTACC	TACCT	ACCTC	-1	-1	-1	-1	35	-1	-1	-1	-1	-1	35	35	1	36	-1	36	35	1	1	6mer_off	35
chr17	64277121	64277196	c_bta-let-7a_255	1	+	bta-let-7a	CACACAACCACCTCTTCTACCTGATGGAGCTGTCCGCGGCCTTGCTCCTGCTGCTGCTCTCCCTGTGCGAGGCTC	CTACCTCA	TACCTCA	CTACCTC	TACCTC	CTACCT	ACCTCA	CTACC	TACCT	ACCTC	-1	-1	-1	-1	17	17	1	18	1	-1	17	8	2	18	10	9	8	2	4	6mer_off	17
chr21	36232265	36232340	c_bta-let-7a_1352	1	-	bta-let-7a	TTTTTAAGGGATCTTCATACTGTTCTCCACAGTGGCTCTATCAGTTTACATTCCCAGGGTAGGAAGGTTGCCTTT	CTACCTCA	TACCTCA	CTACCTC	TACCTC	CTACCT	ACCTCA	CTACC	TACCT	ACCTC	-1	-1	-1	-1	-1	-1	-1	-1	-1	-1	-1	-1	-1	-1	-1	-1	-1	-1	-1	NA	NA
chr5	33071055	33071130	c_bta-let-7a_1572	1	-	bta-let-7a	TCCGCTCTCCGGCCGAGCTTCACCAAGAGGACCTGGACTGTTTGGTAAAGACGCCTCGGCCCTTCCTTCCTCAGC	CTACCTCA	TACCTCA	CTACCTC	TACCTC	CTACCT	ACCTCA	CTACC	TACCT	ACCTC	-1	-1	-1	-1	-1	66	1	67	1	-1	-1	66	1	-1	-1	67	62	1	2	8mer.mm	66
chrUnJH126374	3112	3187	c_bta-let-7a_937	1	+	bta-let-7a	TTACAGGCCTATTAACCTCATAAATTTGTCATTAGTCTTTGAGGAAAAAATATGTAAATATGAATGTATAACATG	CTACCTCA	TACCTCA	CTACCTC	TACCTC	CTACCT	ACCTCA	CTACC	TACCT	ACCTC	-1	-1	-1	-1	-1	-1	-1	14	1	15	-1	-1	-1	-1	15	14	-1	1	-1	7merm8.mm	14
chr2	77719510	77719585	c_bta-let-7a_335	1	+	bta-let-7a	TTGACCTATTCTCAAAATGATTTTTCCAGTCCCTATGCATCTATCCTCTGTTTAGGTAGATGTTTTATTAACCCA	CTACCTCA	TACCTCA	CTACCTC	TACCTC	CTACCT	ACCTCA	CTACC	TACCT	ACCTC	-1	-1	-1	-1	-1	-1	-1	-1	-1	-1	-1	-1	1	-1	-1	-1	-1	1	1	7merA1.indel	1
chr20	8045337	8045412	c_bta-let-7a_1318	1	-	bta-let-7a	ATCTCTATTTCCCCCATATCCGAACCTTAATACCTCTTCTTCTTCATCTTCCTATTACCCTCCCAGCAGTGATTT	CTACCTCA	TACCTCA	CTACCTC	TACCTC	CTACCT	ACCTCA	CTACC	TACCT	ACCTC	-1	-1	-1	31	-1	-1	-1	31	1	-1	-1	30	1	31	32	31	30	2	2	6mer	31
chr5	73060687	73060762	c_bta-let-7a_1597	1	-	bta-let-7a	TTCTCTGTGCCAATGCTAATTTTATTTCAACCCTGCAAGTATTCTGCAGGCTACCCTTTAAACACAGAACTGCCT	CTACCTCA	TACCTCA	CTACCTC	TACCTC	CTACCT	ACCTCA	CTACC	TACCT	ACCTC	-1	-1	-1	-1	-1	-1	-1	-1	-1	-1	51	-1	1	-1	-1	-1	51	1	2	5mer_1	51
chrUnJH121599	127764	127839	c_bta-let-7a_1784	1	-	bta-let-7a	TCGAGCATCTACCCCCATAACCAGAGCCTGCCTACTTTACTACTTTGTGCTCACCTACACCTCTGACTTTACGGG	CTACCTCA	TACCTCA	CTACCTC	TACCTC	CTACCT	ACCTCA	CTACC	TACCT	ACCTC	-1	-1	-1	-1	-1	-1	-1	-1	-1	-1	9	9	2	-1	59	10	9	2	6	5mer_1	9
chrUnJH121599	98183	98258	c_bta-let-7a_1783	1	-	bta-let-7a	TCGAGCATCTACCCCCATAACCAGAGCCTGCCTACTTTACTACTTTGTGCTCACCTACACCTCTGACTTTACGGG	CTACCTCA	TACCTCA	CTACCTC	TACCTC	CTACCT	ACCTCA	CTACC	TACCT	ACCTC	-1	-1	-1	-1	-1	-1	-1	-1	-1	-1	9	9	2	-1	59	10	9	2	6	5mer_1	9
chr19	22695682	22695757	c_bta-let-7a_1252	2	-	bta-let-7a	CAGGGCTACAACATGCTCAACCTTCTCATTCACCGAAAGAACCTCAACTATCTGCACCTGGATTACAACTTCAAC	CTACCTCA	TACCTCA	CTACCTC	TACCTC	CTACCT	ACCTCA	CTACC	TACCT	ACCTC	-1	-1	-1	-1	-1	-1	-1	40	1	41	-1	-1	-1	-1	41	40	18	1	3	7merm8.mm	40
chr29	656877	656952	c_bta-let-7a_512	1	+	bta-let-7a	TGGTAGCAGCTTATTTAAAACTCAGTGTGTTCCTGTCCCACCTAAACGGAGGCAAAGAAACACTATTAGAAAATT	CTACCTCA	TACCTCA	CTACCTC	TACCTC	CTACCT	ACCTCA	CTACC	TACCT	ACCTC	-1	-1	-1	-1	-1	-1	-1	-1	-1	-1	-1	-1	-1	-1	-1	-1	38	-1	1	6mer_off.mm	38
chr5	113062190	113062265	c_bta-let-7a_1613	1	-	bta-let-7a	GACCAGCTCTCCTGTGCCCACAGTACAACAAGCACCTGTTCGTGCACATCGGCCAGTCGAGCCCCAGCTACAGCG	CTACCTCA	TACCTCA	CTACCTC	TACCTC	CTACCT	ACCTCA	CTACC	TACCT	ACCTC	-1	-1	-1	-1	-1	-1	-1	-1	-1	-1	-1	-1	-1	-1	-1	-1	-1	-1	2	6mer_off.indel	2
chr1	98805713	98805788	c_bta-let-7a_995	1	-	bta-let-7a	GGCTGATCACATTAACCGATGCACAAAGACTATGTAACGCTTTATTGCGGCCGCGCACCTTTCCTCAAAATGGTA	CTACCTCA	TACCTCA	CTACCTC	TACCTC	CTACCT	ACCTCA	CTACC	TACCT	ACCTC	-1	-1	-1	-1	-1	-1	-1	61	1	-1	-1	-1	-1	-1	-1	61	-1	1	1	7merm8.mm	61
chr1	107963295	107963370	c_bta-let-7a_998	5	-	bta-let-7a	AAAAGCTTCATTTATATTAAATTGATAACCATATTACCTTAATCAGAACCTTAGCCTTGAAATTGTGAACTCCTG	CTACCTCA	TACCTCA	CTACCTC	TACCTC	CTACCT	ACCTCA	CTACC	TACCT	ACCTC	-1	-1	-1	-1	-1	-1	-1	35	1	-1	-1	-1	-1	35	-1	35	34	1	2	7merm8.mm	35
chr4	111158744	111158819	c_bta-let-7a_600	1	+	bta-let-7a	CAATCCTCAGACCTCCTCACTGTTTGCCTGTCCAGCGTCCTCTCCTTTGATACCCTTGCTTTCACTGATACTCAG	CTACCTCA	TACCTCA	CTACCTC	TACCTC	CTACCT	ACCTCA	CTACC	TACCT	ACCTC	-1	-1	-1	-1	-1	-1	1	-1	3	-1	-1	-1	1	-1	11	10	-1	6	2	8mer.indel	1
chr2	10246836	10246911	c_bta-let-7a_1277	1	-	bta-let-7a	TAGGTCTTCTTCAGTGTACATAAGATAGTGCCTGAGTTACCACTTTATCTAAAATAGTACCTCCTACAATTACTG	CTACCTCA	TACCTCA	CTACCTC	TACCTC	CTACCT	ACCTCA	CTACC	TACCT	ACCTC	-1	-1	-1	58	-1	-1	-1	58	1	-1	-1	57	1	58	59	38	57	2	2	6mer	58
chr2	11657230	11657305	c_bta-let-7a_1278	1	-	bta-let-7a	GCCCCACCCAGAATTTCCAGGAGGCTTTGATGGCCACCACAGTGCCATAGGGCTTACCTCCCTCTGCTGAGTTCC	CTACCTCA	TACCTCA	CTACCTC	TACCTC	CTACCT	ACCTCA	CTACC	TACCT	ACCTC	-1	-1	-1	55	-1	-1	-1	55	1	-1	-1	54	2	55	56	55	54	2	2	6mer	55
chr2	13976585	13976660	c_bta-let-7a_1279	1	-	bta-let-7a	TTTCACTTTTTTTTTATTACTGTTGTTTTATAGGCTTGTGGAGACCCCAAGGCAAAACCATCCTACCTTATTGAC	CTACCTCA	TACCTCA	CTACCTC	TACCTC	CTACCT	ACCTCA	CTACC	TACCT	ACCTC	-1	-1	-1	-1	63	63	1	64	1	-1	63	63	1	64	-1	64	63	1	1	6mer_off	63
chr11	23749168	23749243	c_bta-let-7a_106	1	+	bta-let-7a	TACTTTGGCCACCTGATGCAAAGAGCTGACTCACTGGAAAAGACCTTGATGCTGGGAAAGACTGAAGGTAGGAGG	CTACCTCA	TACCTCA	CTACCTC	TACCTC	CTACCT	ACCTCA	CTACC	TACCT	ACCTC	-1	-1	-1	-1	-1	-1	-1	-1	-1	-1	-1	-1	-1	-1	-1	-1	9	-1	1	6mer_off.mm	9
chr5	61308259	61308334	c_bta-let-7a_641	1	+	bta-let-7a	CTCTTCAGTGCTGGCACTCTGACCTCATGCTCTCCCAATGAACAGCTCCCTCCCTTTAGTGTTCTGTGGCCCAGA	CTACCTCA	TACCTCA	CTACCTC	TACCTC	CTACCT	ACCTCA	CTACC	TACCT	ACCTC	-1	-1	-1	-1	-1	-1	1	21	1	22	-1	46	2	-1	22	21	46	2	3	8mer.indel	1
chr11	64154603	64154678	c_bta-let-7a_1076	1	-	bta-let-7a	TCAGAAGCATTTTTTCATGCAATGACCTCTCAACACGAATTGCAGGACTACCTCAAGAAAACTTCCCAGGCTGTA	CTACCTCA	TACCTCA	CTACCTC	TACCTC	CTACCT	ACCTCA	CTACC	TACCT	ACCTC	48	49	48	49	48	48	1	49	1	50	48	48	1	49	25	24	48	2	1	8mer	48
chrUnJH121375	98513	98588	c_bta-let-7a_881	1	+	bta-let-7a	CCTGTACAATGTCATGAACCTCTGTCCATGGTTCATCAGGCACTCTATCTATCAGATCTAGTCCCTTAAATCTAT	CTACCTCA	TACCTCA	CTACCTC	TACCTC	CTACCT	ACCTCA	CTACC	TACCT	ACCTC	-1	-1	-1	-1	-1	-1	-1	-1	-1	-1	-1	-1	-1	-1	18	17	45	1	1	5mer_3	18
chr18	16179871	16179946	c_bta-let-7a_1221	1	-	bta-let-7a	GACTATGTCACGTCCACTGACATGAAGTGTGCTCACCCTCCTAGCCTCCTCTACCCTCGCCCCTGGAATTAGAGT	CTACCTCA	TACCTCA	CTACCTC	TACCTC	CTACCT	ACCTCA	CTACC	TACCT	ACCTC	-1	-1	-1	-1	-1	-1	-1	-1	-1	-1	51	-1	3	-1	-1	-1	51	3	4	5mer_1	51
chr18	17677514	17677589	c_bta-let-7a_1222	1	-	bta-let-7a	TGGGAAGCAGTTTAACAGTAAACATCAAAAGCCTGAAAAAATATTCATTCCCTTTGACCTAGTATTTTTACTCAC	CTACCTCA	TACCTCA	CTACCTC	TACCTC	CTACCT	ACCTCA	CTACC	TACCT	ACCTC	-1	-1	-1	-1	-1	-1	-1	-1	1	-1	-1	-1	-1	-1	-1	-1	-1	1	-1	7merm8.indel	1
chrUnJH123339	5866	5941	c_bta-let-7a_1811	1	-	bta-let-7a	TGAAAGGGCTCATTAGTACTGCCCAGCAGCTGTGTAATATGTCCATCATTCATCCATCATCCTCTCTTCTTGAAC	CTACCTCA	TACCTCA	CTACCTC	TACCTC	CTACCT	ACCTCA	CTACC	TACCT	ACCTC	-1	-1	-1	-1	-1	-1	-1	-1	-1	-1	-1	-1	-1	-1	-1	-1	-1	1	-1	6mer.indel	1
chr11	91585799	91585874	c_bta-let-7a_1087	1	-	bta-let-7a	GGATACTGTAATAAGGGAAGGTAAAAACTGGTTCCAAGAACATATCTGTTCTGGTGCGCAGTCCTTTCACACAAC	CTACCTCA	TACCTCA	CTACCTC	TACCTC	CTACCT	ACCTCA	CTACC	TACCT	ACCTC	-1	-1	-1	-1	-1	-1	-1	-1	-1	-1	-1	-1	-1	-1	-1	-1	-1	-1	-1	NA	NA
chr15	29347465	29347540	c_bta-let-7a_203	1	+	bta-let-7a	TCTCAGCCTACCTACCTCAGCCTCTTCTCATGGTCTAACTCCAGTGCACTCTAGATACATTTTGCTGATTCTAGA	CTACCTCA	TACCTCA	CTACCTC	TACCTC	CTACCT	ACCTCA	CTACC	TACCT	ACCTC	12	13	12	13	8	12	2	13	2	14	8	8	3	9	14	9	8	3	3	8mer	12
chrUnJH121900	55384	55459	c_bta-let-7a_895	1	+	bta-let-7a	GCATCCTCCTCCTCCACCTCCTTCTTTGGTTCTTAAAGAGAATAGATACTGGAAATGTATATCTTGGGAATAGAT	CTACCTCA	TACCTCA	CTACCTC	TACCTC	CTACCT	ACCTCA	CTACC	TACCT	ACCTC	-1	-1	-1	-1	-1	-1	-1	-1	-1	-1	-1	14	3	-1	16	15	14	4	4	7merA1.mm	14
chr3	76493340	76493415	c_bta-let-7a_1499	2	-	bta-let-7a	GAAGTTACTTGGTAAACCCAGAATCAGGATACAATGTCTCTTTGCTATATCACCTTGAAAATCTGCCTGCATCCA	CTACCTCA	TACCTCA	CTACCTC	TACCTC	CTACCT	ACCTCA	CTACC	TACCT	ACCTC	-1	-1	-1	-1	-1	-1	-1	-1	-1	-1	-1	-1	-1	-1	-1	-1	63	-1	2	6mer_off.mm	63
chrX	35984829	35984904	c_bta-let-7a_943	1	+	bta-let-7a	TTCATTGAGACTCATTACCTGAATGAGCAGGTGGAAGCCATCAAAGAATTGGGTGACCACATAACCAACCTGCGC	CTACCTCA	TACCTCA	CTACCTC	TACCTC	CTACCT	ACCTCA	CTACC	TACCT	ACCTC	-1	-1	-1	-1	-1	-1	-1	16	1	-1	-1	-1	-1	16	-1	16	15	1	2	7merm8.mm	16
chr29	42456005	42456080	c_bta-let-7a_1475	1	-	bta-let-7a	CGTCGCCTTCTGCCTCTCTAACCCCATTTCCCATCCCTCTCGCTCGCTCTGCTCCAGCCACACTGGCTTCATGAC	CTACCTCA	TACCTCA	CTACCTC	TACCTC	CTACCT	ACCTCA	CTACC	TACCT	ACCTC	-1	-1	-1	-1	-1	-1	-1	-1	-1	-1	-1	10	1	-1	-1	11	10	2	1	7merA1.mm	10
chr29	42591623	42591698	c_bta-let-7a_1477	1	-	bta-let-7a	GGTGAGATCCCAGAAGTGGCATTCATGAAGTGATCCATAGTCATGCCCCAGAAGACCCCTGTAAATAGCCCCTGG	CTACCTCA	TACCTCA	CTACCTC	TACCTC	CTACCT	ACCTCA	CTACC	TACCT	ACCTC	-1	-1	-1	-1	-1	-1	-1	-1	-1	-1	-1	-1	-1	-1	-1	-1	-1	-1	-1	NA	NA
chr20	49025693	49025768	c_bta-let-7a_1332	1	-	bta-let-7a	GTACCCTTGACATCATGTGATGAGAATGGCACAGTACTTCTGTGGTCCCATATCCAAAACATATAATCCCAGTGT	CTACCTCA	TACCTCA	CTACCTC	TACCTC	CTACCT	ACCTCA	CTACC	TACCT	ACCTC	-1	-1	-1	-1	-1	-1	-1	-1	-1	-1	-1	-1	-1	-1	-1	35	-1	2	-1	6mer.mm	35
chr15	33921932	33922007	c_bta-let-7a_206	1	+	bta-let-7a	TAATAACTATAGAGTATAACCTTTAAATAATGTGGGGACTTCTCTGGTGGTCCAATGGTTTGGACTCTGTTGTCA	CTACCTCA	TACCTCA	CTACCTC	TACCTC	CTACCT	ACCTCA	CTACC	TACCT	ACCTC	-1	-1	-1	-1	-1	-1	-1	-1	-1	-1	-1	-1	-1	-1	-1	-1	-1	-1	-1	NA	NA
chrM	819	894	c_bta-let-7a_786	2	+	bta-let-7a	CCGACGCACTATAGCTAAGACCCAAACTGGGATTAGATACCCCACTATGCTTAGCCCTAAACACAGATAATTACA	CTACCTCA	TACCTCA	CTACCTC	TACCTC	CTACCT	ACCTCA	CTACC	TACCT	ACCTC	-1	-1	-1	-1	-1	-1	-1	38	1	-1	-1	-1	-1	-1	-1	38	-1	1	-1	7merm8.mm	38
chr15	25955842	25955917	c_bta-let-7a_1156	1	-	bta-let-7a	TTGGTTCCAGTGTAAAGGTGAGGGTCTCCCCAAGAATATGAACAGCCTATATCCTCAATGTGGCCACGTGGTACA	CTACCTCA	TACCTCA	CTACCTC	TACCTC	CTACCT	ACCTCA	CTACC	TACCT	ACCTC	-1	-1	-1	-1	-1	-1	-1	-1	1	-1	-1	-1	-1	-1	-1	-1	-1	1	-1	7merm8.indel	1
chr13	67541885	67541960	c_bta-let-7a_165	1	+	bta-let-7a	CCACAGCATGGTGACTAAACTTGAAACTCTCCCCTGCAGACCTGACACGCTGCATGCTTATCTGTCCTTCAGTTC	CTACCTCA	TACCTCA	CTACCTC	TACCTC	CTACCT	ACCTCA	CTACC	TACCT	ACCTC	-1	-1	-1	-1	-1	-1	-1	-1	-1	-1	-1	-1	-1	-1	-1	-1	-1	-1	-1	NA	NA
chrUnJH121673	75112	75187	c_bta-let-7a_1787	1	-	bta-let-7a	GCAACAGACAAACAACTAATCTCAAAAATATACGAGCAACTCCTACAGCTCAATTCCAGAAAAATAAATGACCCA	CTACCTCA	TACCTCA	CTACCTC	TACCTC	CTACCT	ACCTCA	CTACC	TACCT	ACCTC	-1	-1	-1	-1	-1	-1	-1	-1	-1	-1	-1	-1	-1	-1	-1	-1	-1	-1	1	6mer_off.indel	1
chrM	964	1039	c_bta-let-7a_788	14	+	bta-let-7a	TCCTTCTAGAGGAGCCTGTTCTATAATCGATAAACCCCGATAAACCTCACCAATTCTTGCTAATACAGTCTATAT	CTACCTCA	TACCTCA	CTACCTC	TACCTC	CTACCT	ACCTCA	CTACC	TACCT	ACCTC	-1	-1	-1	-1	-1	-1	-1	43	1	44	-1	-1	-1	-1	44	43	-1	1	-1	7merm8.mm	43
chr2	22408076	22408151	c_bta-let-7a_325	2	+	bta-let-7a	TGTTCTTTACCTCACGTGGATGCCTCCTCACCCTTCTGGGGCACCGACATCCCACATCAGACTGCTTCCCCCTGC	CTACCTCA	TACCTCA	CTACCTC	TACCTC	CTACCT	ACCTCA	CTACC	TACCT	ACCTC	-1	8	-1	8	-1	7	2	8	2	9	-1	7	2	8	9	8	7	3	2	7merm8	8
chr26	14153536	14153611	c_bta-let-7a_1421	2	-	bta-let-7a	TTAGAGCTTTATAACTATAATATTAAAGATCATATCTAACCTACAGAAATCTACCTAATTATGTGAAAGAAGCAA	CTACCTCA	TACCTCA	CTACCTC	TACCTC	CTACCT	ACCTCA	CTACC	TACCT	ACCTC	-1	-1	-1	-1	51	51	1	52	1	-1	51	51	1	52	-1	52	51	1	2	6mer_off	51
chr24	58597852	58597927	c_bta-let-7a_450	1	+	bta-let-7a	TAGTGAGAACCAAAGAAGGCTACCTCACTGACTTTTTCCATTTGTAATTTTAATCGTGTTGATGACACCAAAGAT	CTACCTCA	TACCTCA	CTACCTC	TACCTC	CTACCT	ACCTCA	CTACC	TACCT	ACCTC	20	21	20	21	20	20	1	21	1	22	20	20	1	21	22	21	20	1	1	8mer	20
chr5	117157486	117157561	c_bta-let-7a_1618	2	-	bta-let-7a	TTCCCACCCCAGTTCACTGTTTCCCATTTCATCTCTCTACCTCCATCCTGTGTCTCCTCCCTTATCTGTGCCACC	CTACCTCA	TACCTCA	CTACCTC	TACCTC	CTACCT	ACCTCA	CTACC	TACCT	ACCTC	-1	-1	37	38	37	37	1	38	1	-1	37	37	2	38	39	38	37	2	3	7merA1	37
chr15	52084148	52084223	c_bta-let-7a_218	1	+	bta-let-7a	TCATCTCTTTCAACCTATATTTCCTCACCTGTAAAATGGGCATCTAAAACCAGCCTCACAGGCTCGTTATATTAA	CTACCTCA	TACCTCA	CTACCTC	TACCTC	CTACCT	ACCTCA	CTACC	TACCT	ACCTC	-1	-1	-1	-1	-1	-1	-1	21	1	-1	-1	-1	-1	-1	-1	21	11	1	2	7merm8.mm	21
chr9	43072977	43073052	c_bta-let-7a_771	12	+	bta-let-7a	GGTACAACTAATACCACTCTATCTCCAACTATACAACCTACGCGGAAGTCTACCTTTGATGCAGCCAGTTTCATT	CTACCTCA	TACCTCA	CTACCTC	TACCTC	CTACCT	ACCTCA	CTACC	TACCT	ACCTC	-1	-1	-1	-1	50	-1	-1	-1	-1	-1	50	19	2	51	-1	12	19	3	3	6mer_off	50
chr20	47412207	47412282	c_bta-let-7a_1331	1	-	bta-let-7a	ACTTCCCTTGAACCTAAGAGAATTTTAAACTTCCTAGTTTGAATATGTAACATATTATAGAGATTCACAACCTCA	CTACCTCA	TACCTCA	CTACCTC	TACCTC	CTACCT	ACCTCA	CTACC	TACCT	ACCTC	-1	-1	-1	-1	-1	68	1	69	1	70	-1	68	1	-1	70	69	30	1	2	8mer.mm	68
chr14	31129244	31129319	c_bta-let-7a_1138	1	-	bta-let-7a	AGTTTTTCATTTTAGGGGTTTAACAGTAATGTTTGAAATAATGAAAACTTACGGCTACACTTATGAAAAACACTG	CTACCTCA	TACCTCA	CTACCTC	TACCTC	CTACCT	ACCTCA	CTACC	TACCT	ACCTC	-1	-1	-1	-1	-1	-1	-1	-1	-1	-1	-1	-1	-1	-1	-1	-1	-1	-1	1	6mer_off.indel	1
chr8	50048862	50048937	c_bta-let-7a_1706	3	-	bta-let-7a	GCTCTGTGACTATTTCCATTACTTTACAAAATATGCTACCTCAGAGTGCTACCGATAAACCTTTCTAACTGTAAG	CTACCTCA	TACCTCA	CTACCTC	TACCTC	CTACCT	ACCTCA	CTACC	TACCT	ACCTC	36	37	36	37	36	36	1	37	1	38	36	36	1	37	38	37	36	1	3	8mer	36
chrM	2205	2280	c_bta-let-7a_795	4	+	bta-let-7a	GATTATACTGTTAACCCAACACAGGAGTGCATCTAAGGAAAGATTAAAAGAAGTAAAAGGAACTCGGCAAACACA	CTACCTCA	TACCTCA	CTACCTC	TACCTC	CTACCT	ACCTCA	CTACC	TACCT	ACCTC	-1	-1	-1	-1	-1	-1	-1	-1	-1	-1	-1	-1	-1	-1	-1	-1	-1	-1	-1	NA	NA
chr29	8510049	8510124	c_bta-let-7a_1458	1	-	bta-let-7a	ATTGGGACAGGCTGCAAAGTATAGTTGTTCGAGCAGACACAAAGAAACTGTGTTTGTGTTCCTGAAGACAATCAA	CTACCTCA	TACCTCA	CTACCTC	TACCTC	CTACCT	ACCTCA	CTACC	TACCT	ACCTC	-1	-1	-1	-1	-1	-1	-1	-1	-1	-1	-1	-1	-1	-1	-1	-1	-1	-1	-1	NA	NA
chr4	25383697	25383772	c_bta-let-7a_1527	1	-	bta-let-7a	GGAAAGTCTCCATTCCTTCTATATCAACAAAAACCAAACTAACCTCCAGATGAAGTCCACACTGATGACAGCAAA	CTACCTCA	TACCTCA	CTACCTC	TACCTC	CTACCT	ACCTCA	CTACC	TACCT	ACCTC	-1	-1	-1	-1	-1	-1	-1	-1	-1	-1	-1	-1	1	-1	42	41	-1	1	1	7merA1.indel	1
chr6	78401543	78401618	c_bta-let-7a_1649	1	-	bta-let-7a	ATCTACCCCCATAACCAGAGCCTGCCTACTTTACTACTTTGTGCTCACCTACACCTCTGACTTTACGGGGGGTTG	CTACCTCA	TACCTCA	CTACCTC	TACCTC	CTACCT	ACCTCA	CTACC	TACCT	ACCTC	-1	-1	-1	-1	-1	-1	-1	-1	-1	-1	3	3	2	-1	53	4	3	2	6	5mer_1	3
chr23	7905056	7905131	c_bta-let-7a_1372	1	-	bta-let-7a	CCTTTGTTCTTGCCATGGTTTCCCTCATAAATATCAACACTCCTACCTTGTGATGACTGGACTCTTAATAAATCC	CTACCTCA	TACCTCA	CTACCTC	TACCTC	CTACCT	ACCTCA	CTACC	TACCT	ACCTC	-1	-1	-1	-1	43	-1	-1	21	1	-1	43	43	1	44	-1	21	43	2	2	6mer_off	43
chr22	50824473	50824548	c_bta-let-7a_1367	1	-	bta-let-7a	TGACCCTGCCCTCCACAGAATTGGGTTCCAAGGGCTGTTCCAGACAACTGCCAACATCACTGAGGGCCCCACCCC	CTACCTCA	TACCTCA	CTACCTC	TACCTC	CTACCT	ACCTCA	CTACC	TACCT	ACCTC	-1	-1	-1	-1	-1	-1	-1	-1	-1	-1	-1	-1	-1	-1	-1	-1	-1	-1	-1	NA	NA
chr23	17639603	17639678	c_bta-let-7a_1378	1	-	bta-let-7a	AGTATGTTTTACTTTCCCCGACCACAGCTCCCCGTCCCACACCCTCACCTCCCCTCTGGCCCCATGTAAGTCCTC	CTACCTCA	TACCTCA	CTACCTC	TACCTC	CTACCT	ACCTCA	CTACC	TACCT	ACCTC	-1	-1	-1	-1	-1	-1	-1	-1	-1	-1	-1	-1	1	-1	47	46	-1	2	1	7merA1.indel	1
chr19	40834086	40834161	c_bta-let-7a_312	1	+	bta-let-7a	AACTTCAACGTTGCCTCCTCTGCCCCTCCCACCCTTATTACTGGGAGATGATGACATGGATAGGTAAGTACTGTA	CTACCTCA	TACCTCA	CTACCTC	TACCTC	CTACCT	ACCTCA	CTACC	TACCT	ACCTC	-1	-1	-1	-1	-1	-1	-1	-1	-1	-1	-1	-1	1	-1	-1	12	-1	2	1	7merA1.indel	1
chr7	63533869	63533944	c_bta-let-7a_1677	1	-	bta-let-7a	GATCCCACATGCAGCAGAGTAACTAAGCCCATACACCACAACCTCTGAGCCTGAGTGCCCCAACTACTGAAGCTC	CTACCTCA	TACCTCA	CTACCTC	TACCTC	CTACCT	ACCTCA	CTACC	TACCT	ACCTC	-1	-1	-1	-1	-1	-1	-1	-1	-1	-1	-1	39	1	-1	41	40	39	1	2	7merA1.mm	39
chrUnJH122552	14645	14720	c_bta-let-7a_902	1	+	bta-let-7a	CTGGGTCGGGGTTTCGTACGTAGCAGAGCAGCTCCCTCGCTGCGATCTATTGAAAGTCAGCCCTCGACACAAGGG	CTACCTCA	TACCTCA	CTACCTC	TACCTC	CTACCT	ACCTCA	CTACC	TACCT	ACCTC	-1	-1	-1	-1	-1	-1	-1	-1	-1	-1	-1	32	1	-1	-1	33	32	1	1	7merA1.mm	32
chr13	19269544	19269619	c_bta-let-7a_147	1	+	bta-let-7a	ATGAAATTTATTCTGGCAAATTCTGCGAGTGTGATAATTTCAACTGTGATAGATCCAATGGCTTAATATGTGGAG	CTACCTCA	TACCTCA	CTACCTC	TACCTC	CTACCT	ACCTCA	CTACC	TACCT	ACCTC	-1	-1	-1	-1	-1	-1	-1	-1	-1	-1	-1	-1	-1	-1	-1	-1	-1	-1	-1	NA	NA
chr8	79893861	79893936	c_bta-let-7a_1719	1	-	bta-let-7a	GAGTGAATCTGTTTACATTTAGAATAATGTTTTTTTTTCTTCTTCTTCTTCCTCAAAAGATGCAATTGCAATAGT	CTACCTCA	TACCTCA	CTACCTC	TACCTC	CTACCT	ACCTCA	CTACC	TACCT	ACCTC	-1	-1	-1	-1	-1	48	1	49	1	-1	-1	48	1	-1	-1	49	48	1	1	8mer.mm	48
chr2	130841046	130841121	c_bta-let-7a_352	1	+	bta-let-7a	CGTAACTGAAATATCTGAGATACCTCTCTGTGACAGTAGCACCTCCTTAGCTGCTCCAGTGGTCTGCTCTCAAGG	CTACCTCA	TACCTCA	CTACCTC	TACCTC	CTACCT	ACCTCA	CTACC	TACCT	ACCTC	-1	-1	-1	21	-1	-1	-1	21	1	-1	-1	20	2	21	22	21	20	2	3	6mer	21
chr2	125911841	125911916	c_bta-let-7a_351	1	+	bta-let-7a	TCATGCACTGACCGACCTCAGCAGCCCCGGCATGACCTCAGGGAACGGAAACTCTGCCTCCAGCATCACCGGCAC	CTACCTCA	TACCTCA	CTACCTC	TACCTC	CTACCT	ACCTCA	CTACC	TACCT	ACCTC	-1	-1	-1	-1	-1	13	1	14	2	15	-1	13	2	-1	15	14	13	3	2	8mer.mm	13
chr9	106785765	106785840	c_bta-let-7a_1744	1	-	bta-let-7a	GCCCCTGCGCACCAGCTCTGCTCGGTGGAGCCCCTCCTTGCACCCCCGCCCTCCCGGGGCTGCCCTGCTCTGCGC	CTACCTCA	TACCTCA	CTACCTC	TACCTC	CTACCT	ACCTCA	CTACC	TACCT	ACCTC	-1	-1	-1	-1	-1	-1	-1	-1	-1	-1	-1	-1	-1	-1	-1	-1	-1	-1	1	6mer_off.indel	1
chr19	40795629	40795704	c_bta-let-7a_1257	1	-	bta-let-7a	TCATTGTCTCAGAAAACTCCCCCATCATCTAACTCTTGTACAGCATCTTCCTCTTCCTTTTCCTCAAGTGGCTCT	CTACCTCA	TACCTCA	CTACCTC	TACCTC	CTACCT	ACCTCA	CTACC	TACCT	ACCTC	-1	-1	-1	-1	-1	-1	-1	60	1	-1	-1	29	2	-1	-1	30	29	3	3	7merm8.mm	60
chr14	43395062	43395137	c_bta-let-7a_180	1	+	bta-let-7a	ATAAAGCCTAAGAAAGTAAAAATAACAGTAACTGAAAGTGAACGTTTCTTGTCTCCAGGATTACGATGGTATCCC	CTACCTCA	TACCTCA	CTACCTC	TACCTC	CTACCT	ACCTCA	CTACC	TACCT	ACCTC	-1	-1	-1	-1	-1	-1	-1	-1	-1	-1	-1	-1	-1	-1	-1	-1	-1	-1	-1	NA	NA
chr29	45689155	45689230	c_bta-let-7a_525	1	+	bta-let-7a	AGTTTCTGGGCTGGGGCCTGGAGTCTGCAACCTCGTTACCTCCTCGCTTCTTGGGTGATTCTGGTGCCCATGGTA	CTACCTCA	TACCTCA	CTACCTC	TACCTC	CTACCT	ACCTCA	CTACC	TACCT	ACCTC	-1	-1	-1	37	-1	-1	-1	37	1	-1	-1	28	3	37	30	29	28	3	3	6mer	37
chr21	26763436	26763511	c_bta-let-7a_377	1	+	bta-let-7a	AAGAAATCAACGGGGAAGCTTCCCCCGTACCCCCCGCTCCGTTAAATGCTCGTGAGGAATCTTCCAGAAGGCAGG	CTACCTCA	TACCTCA	CTACCTC	TACCTC	CTACCT	ACCTCA	CTACC	TACCT	ACCTC	-1	-1	-1	-1	-1	-1	-1	-1	-1	-1	-1	-1	-1	-1	-1	28	-1	1	-1	6mer.mm	28
chr3	31104731	31104806	c_bta-let-7a_539	1	+	bta-let-7a	TAACTTAATATTACCTCCTGTGTGTATCTTTTTGTGTGTGTGTGTGTGTGTGTAATAAAGTTTTATTAAAGTATA	CTACCTCA	TACCTCA	CTACCTC	TACCTC	CTACCT	ACCTCA	CTACC	TACCT	ACCTC	-1	-1	-1	12	-1	-1	-1	12	1	-1	-1	11	1	12	13	12	11	1	2	6mer	12
chr14	1395857	1395932	c_bta-let-7a_171	1	+	bta-let-7a	GCTAGTCCCACCTTCTCAGCCCTGGGTCCCCACAGGCAGGCCTGGCCCCCTGTACCCACACCTGTCAGCTCCCCC	CTACCTCA	TACCTCA	CTACCTC	TACCTC	CTACCT	ACCTCA	CTACC	TACCT	ACCTC	-1	-1	-1	-1	-1	-1	-1	-1	1	-1	-1	-1	-1	-1	-1	-1	8	1	2	7merm8.indel	1
chr8	32680646	32680721	c_bta-let-7a_738	4	+	bta-let-7a	TCAGTACGAATACAGACCGTGAAAGCGGGGCCTCACGATCCTTCTGACCTTTGGGGTTTTAAGCAGGAGGTGTCA	CTACCTCA	TACCTCA	CTACCTC	TACCTC	CTACCT	ACCTCA	CTACC	TACCT	ACCTC	-1	-1	-1	-1	-1	-1	-1	-1	-1	-1	-1	-1	-1	-1	-1	-1	-1	-1	1	6mer_off.indel	1
chr3	84277836	84277911	c_bta-let-7a_557	1	+	bta-let-7a	GCTTATACGACTGAGATTGACCATTTTCACCTGGTAGCTTAGAAGAGTTTTGCATTCAACAGTATCCCATTTGTT	CTACCTCA	TACCTCA	CTACCTC	TACCTC	CTACCT	ACCTCA	CTACC	TACCT	ACCTC	-1	-1	-1	-1	-1	-1	-1	-1	-1	-1	-1	-1	-1	-1	-1	-1	-1	-1	1	6mer_off.indel	1
chr19	56864135	56864210	c_bta-let-7a_1271	1	-	bta-let-7a	CCTCAGTTCCCCCCGCCCCTCTCAGGCTTGTGCCAGAAGCCCTCTGGGGGGTGGAGGCTCTGCCCTGCCACGGGA	CTACCTCA	TACCTCA	CTACCTC	TACCTC	CTACCT	ACCTCA	CTACC	TACCT	ACCTC	-1	-1	-1	-1	-1	-1	-1	-1	-1	-1	-1	-1	-1	-1	-1	-1	-1	-1	-1	NA	NA
chr17	75030081	75030156	c_bta-let-7a_262	2	+	bta-let-7a	ATCCTCAGAGGGTTAAAGTATATTCATTCAGCCAACGTGCTGCACCGTGACCTCAAACCTTCCAACCTGCTGCTC	CTACCTCA	TACCTCA	CTACCTC	TACCTC	CTACCT	ACCTCA	CTACC	TACCT	ACCTC	-1	-1	-1	-1	-1	-1	-1	49	2	50	-1	-1	-1	-1	50	49	63	2	1	7merm8.mm	49
chr24	46668134	46668209	c_bta-let-7a_447	1	+	bta-let-7a	TCTCACATCCATACATGACCACTGGAAAAACCATAGCCTTGACTAGACAAACTTTTGTTGGCAAAGTAATGTTTC	CTACCTCA	TACCTCA	CTACCTC	TACCTC	CTACCT	ACCTCA	CTACC	TACCT	ACCTC	-1	-1	-1	-1	-1	-1	-1	-1	-1	-1	-1	-1	-1	-1	-1	-1	-1	-1	-1	NA	NA
chrM	4891	4966	c_bta-let-7a_808	1	+	bta-let-7a	CATTATAACTTCCACCATATTTACCATATTTATAGCCAATTCCACCACCACTACCCTGTCATTATCACACACATG	CTACCTCA	TACCTCA	CTACCTC	TACCTC	CTACCT	ACCTCA	CTACC	TACCT	ACCTC	-1	-1	-1	-1	-1	-1	-1	-1	-1	-1	51	-1	1	-1	-1	-1	51	1	1	5mer_1	51
chr10	86854132	86854207	c_bta-let-7a_1049	1	-	bta-let-7a	CAGCCACCCCCACCCACTGCCATCTCCCAGCCAGTGCCACCTTTCCAAGGAAATGCATTCCTCACCTCTCAGCCC	CTACCTCA	TACCTCA	CTACCTC	TACCTC	CTACCT	ACCTCA	CTACC	TACCT	ACCTC	-1	-1	-1	-1	-1	-1	-1	58	1	-1	-1	-1	1	-1	64	58	37	2	2	7merm8.mm	58
chr13	20314415	20314490	c_bta-let-7a_149	1	+	bta-let-7a	CTGTCCATGGGATTTTCCAGGCAAGAGTACTGGAGTGGGGTGCCATTGCCTTCTCTGTGATTGGATGGCATCACC	CTACCTCA	TACCTCA	CTACCTC	TACCTC	CTACCT	ACCTCA	CTACC	TACCT	ACCTC	-1	-1	-1	-1	-1	-1	-1	-1	-1	-1	-1	-1	-1	-1	-1	-1	-1	-1	-1	NA	NA
chr5	91087875	91087950	c_bta-let-7a_648	2	+	bta-let-7a	TTTTTAACTAAACTGTACAACATGCCGTGATGTCCTCAAGCTAATTTCATAGTGGTTGTTAAAGTCATTCTCAGG	CTACCTCA	TACCTCA	CTACCTC	TACCTC	CTACCT	ACCTCA	CTACC	TACCT	ACCTC	-1	-1	-1	-1	-1	-1	-1	-1	1	-1	-1	-1	-1	-1	-1	-1	-1	1	-1	7merm8.indel	1
chr7	18603626	18603701	c_bta-let-7a_1663	1	-	bta-let-7a	GTGGTGGGGGGGTGGGTCTCAGTTTTCTAGCCAGCTACCTCGGTAACTCCAATTCAGGTTAACTTCCCTAGGGAA	CTACCTCA	TACCTCA	CTACCTC	TACCTC	CTACCT	ACCTCA	CTACC	TACCT	ACCTC	-1	-1	35	36	35	35	1	36	1	-1	35	35	1	36	37	36	35	2	1	7merA1	35
chrM	10626	10701	c_bta-let-7a_830	4	+	bta-let-7a	AATTAGCTTTACAAGCCTCCTCCTCATAAACCAGTTTGGCGACAACAGCCTTAATTTTTCACTACTATTTTTCTC	CTACCTCA	TACCTCA	CTACCTC	TACCTC	CTACCT	ACCTCA	CTACC	TACCT	ACCTC	-1	-1	-1	-1	-1	-1	1	-1	1	-1	-1	-1	2	-1	-1	-1	-1	2	3	8mer.indel	1
chr15	41293169	41293244	c_bta-let-7a_212	1	+	bta-let-7a	TACAACCTTGACATACTCCTTTTCCTGTTTGGAACTAGTCTGTTGTTCCATGTCCAGTTCTAACTATTGCTTCCT	CTACCTCA	TACCTCA	CTACCTC	TACCTC	CTACCT	ACCTCA	CTACC	TACCT	ACCTC	-1	-1	-1	-1	-1	-1	-1	-1	-1	-1	-1	-1	-1	-1	-1	-1	3	1	4	6mer_off.mm	3
chr14	60088067	60088142	c_bta-let-7a_185	1	+	bta-let-7a	ATGACCTACCTCCATCCCCCCTGTCCCCCCCATAAAAGCTTTCTCAGTTTATGGTGCTGAGAAATTTCATACTGA	CTACCTCA	TACCTCA	CTACCTC	TACCTC	CTACCT	ACCTCA	CTACC	TACCT	ACCTC	-1	-1	6	7	6	6	1	7	1	-1	6	6	1	7	8	7	6	1	1	7merA1	6
chr14	40679970	40680045	c_bta-let-7a_178	1	+	bta-let-7a	ATTGCTATCAACTTCTTCGACAACTAAATGAACAGAGGAAGAAAGGTATTCTTTGTGATGTCAGCATTGTGGTGA	CTACCTCA	TACCTCA	CTACCTC	TACCTC	CTACCT	ACCTCA	CTACC	TACCT	ACCTC	-1	-1	-1	-1	-1	-1	-1	-1	-1	-1	-1	-1	-1	-1	-1	-1	-1	-1	-1	NA	NA
chr25	17543839	17543914	c_bta-let-7a_1402	12	-	bta-let-7a	TGTTTGACTTTTTAAATGTTTCGTATACAGCCTACAAACTACCATAATTTACGTGTGTTTCCTCATTGTATATAA	CTACCTCA	TACCTCA	CTACCTC	TACCTC	CTACCT	ACCTCA	CTACC	TACCT	ACCTC	-1	-1	-1	-1	-1	-1	-1	59	1	-1	39	-1	-1	-1	-1	59	39	1	1	7merm8.mm	59
chrUnJH126334	14132	14207	c_bta-let-7a_932	8	+	bta-let-7a	ATCAGATACCGTCGTAGTTCCGACCATAAACGATGCCGACTGGCGATGCGGCGGCGTTATTCCCATGACCCGCCG	CTACCTCA	TACCTCA	CTACCTC	TACCTC	CTACCT	ACCTCA	CTACC	TACCT	ACCTC	-1	-1	-1	-1	-1	-1	-1	-1	-1	-1	-1	-1	-1	-1	-1	-1	-1	1	-1	6mer.indel	1
chr7	67296694	67296769	c_bta-let-7a_1678	1	-	bta-let-7a	AGAGCTTCTTGACGTCACAGGAGAAAGACCACCTGCCTATCCTTGTACTAAAGCCCTTATGAGACTGATGCTGAC	CTACCTCA	TACCTCA	CTACCTC	TACCTC	CTACCT	ACCTCA	CTACC	TACCT	ACCTC	-1	-1	-1	-1	-1	-1	-1	-1	-1	-1	-1	-1	-1	-1	-1	-1	29	-1	3	6mer_off.mm	29
chr7	39088147	39088222	c_bta-let-7a_1670	1	-	bta-let-7a	GATTTCCCATTGAAATAAATGTTAATGCTTTTTTAAATAACTGACATTGTAATAGCATATAACAGATGTGATAAA	CTACCTCA	TACCTCA	CTACCTC	TACCTC	CTACCT	ACCTCA	CTACC	TACCT	ACCTC	-1	-1	-1	-1	-1	-1	-1	-1	-1	-1	-1	-1	-1	-1	-1	-1	-1	-1	-1	NA	NA
chrM	11978	12053	c_bta-let-7a_838	1	+	bta-let-7a	AAAAGTATGCAAGAACTGCTAATTCTATGCTCCCATATCTAATAGTATGGCTTTTTCGAACTTTTAAAGGATAGT	CTACCTCA	TACCTCA	CTACCTC	TACCTC	CTACCT	ACCTCA	CTACC	TACCT	ACCTC	-1	-1	-1	-1	-1	-1	-1	-1	-1	-1	-1	-1	-1	-1	-1	-1	-1	-1	-1	NA	NA
chr23	29509339	29509414	c_bta-let-7a_431	1	+	bta-let-7a	AAAAGCAGAGACATTACTTTGCTGACAAAGGTCCGTCTAGTCAAAGCTATGGTTTTTCCAGTAGTCATATATGGA	CTACCTCA	TACCTCA	CTACCTC	TACCTC	CTACCT	ACCTCA	CTACC	TACCT	ACCTC	-1	-1	-1	-1	-1	-1	-1	-1	-1	-1	-1	-1	-1	-1	-1	-1	-1	-1	-1	NA	NA
chr9	12096338	12096413	c_bta-let-7a_762	1	+	bta-let-7a	TCCTTAACCACCTACCTACCTCCCTGCTCACTTACCTACCTCCCTTCCCACCCATCTACATACCTACCTACCTAC	CTACCTCA	TACCTCA	CTACCTC	TACCTC	CTACCT	ACCTCA	CTACC	TACCT	ACCTC	-1	-1	16	17	12	16	5	17	7	-1	12	12	5	13	18	13	8	7	11	7merA1	16
chr9	24134008	24134083	c_bta-let-7a_766	1	+	bta-let-7a	CAGACCACCTAACCTGCCTCCTGAGAAATCTGTATGCAGATCAAGAAGCAACAGTTAGAACTGGACATGGAACAA	CTACCTCA	TACCTCA	CTACCTC	TACCTC	CTACCT	ACCTCA	CTACC	TACCT	ACCTC	-1	-1	-1	-1	-1	-1	-1	-1	-1	-1	-1	14	1	-1	-1	15	5	1	4	7merA1.mm	14
chr16	58000308	58000383	c_bta-let-7a_1190	1	-	bta-let-7a	AGCAGATACTGTGTAAAGAGAAATATCTTAAAGACAACCTACCACAAAAGAATCCTCTTACATCCTATTTATGTT	CTACCTCA	TACCTCA	CTACCTC	TACCTC	CTACCT	ACCTCA	CTACC	TACCT	ACCTC	-1	-1	-1	-1	-1	39	1	40	1	-1	39	39	1	-1	-1	40	35	3	2	8mer.mm	39
chr26	33434301	33434376	c_bta-let-7a_478	1	+	bta-let-7a	TGGTTTTCTCAAATGTATGGAGGTCAGTGGTCAATTGAAAACAAGGCCCTCATTAAAATGTAAATCTGTCGTAAG	CTACCTCA	TACCTCA	CTACCTC	TACCTC	CTACCT	ACCTCA	CTACC	TACCT	ACCTC	-1	-1	-1	-1	-1	-1	-1	-1	-1	-1	-1	-1	-1	-1	-1	-1	-1	-1	-1	NA	NA
chr19	52437732	52437807	c_bta-let-7a_1267	1	-	bta-let-7a	AAAGAGCAAAAGCACTTGCCTGGGCAATCGGTGATTTTAAATATCTGTCCTTACTGTCCCTGTGGTTGTCTCTCC	CTACCTCA	TACCTCA	CTACCTC	TACCTC	CTACCT	ACCTCA	CTACC	TACCT	ACCTC	-1	-1	-1	-1	-1	-1	-1	-1	-1	-1	-1	-1	-1	-1	-1	-1	-1	-1	-1	NA	NA
chr11	95583308	95583383	c_bta-let-7a_1088	1	-	bta-let-7a	AGGGAACAAGTGGAAAATTACAGCCTTCCATACAGGTAACCACATGGCACAACCTCCAGGTGCAAGAAGTCCGGA	CTACCTCA	TACCTCA	CTACCTC	TACCTC	CTACCT	ACCTCA	CTACC	TACCT	ACCTC	-1	-1	-1	-1	-1	-1	-1	-1	-1	-1	-1	50	1	-1	52	51	50	1	1	7merA1.mm	50
chr10	35017719	35017794	c_bta-let-7a_61	1	+	bta-let-7a	CTTGTATACAAATATTACCTCATTTGTTGTGTGACTGAGTAAAGAATTTTGGGATCAAACAGAAAGAGTTTAAGT	CTACCTCA	TACCTCA	CTACCTC	TACCTC	CTACCT	ACCTCA	CTACC	TACCT	ACCTC	-1	16	-1	16	-1	15	1	16	1	17	-1	15	1	16	17	16	15	1	1	7merm8	16
chr5	29959672	29959747	c_bta-let-7a_621	1	+	bta-let-7a	CATCAGGGTGACCCAGAAGTCCTACAAGGTGTCTACCTCTGCCCCCAGGTCCTTCAGCAGCCGCTCCTACACCAG	CTACCTCA	TACCTCA	CTACCTC	TACCTC	CTACCT	ACCTCA	CTACC	TACCT	ACCTC	-1	-1	33	34	33	33	1	34	1	-1	33	33	1	34	35	34	33	1	2	7merA1	33
chrUnJH121423	118545	118620	c_bta-let-7a_1775	1	-	bta-let-7a	TCCTAACTTATGCCTGTGAATAAAAATTTGTGTTGATTTTCAGAATGTATTATTACATACAACTACCTTTATTTT	CTACCTCA	TACCTCA	CTACCTC	TACCTC	CTACCT	ACCTCA	CTACC	TACCT	ACCTC	-1	-1	-1	-1	63	-1	-1	-1	-1	-1	63	63	1	64	-1	64	3	1	2	6mer_off	63
chr7	63719229	63719304	c_bta-let-7a_719	1	+	bta-let-7a	TATCCTGGGCATTTTGTGTTGACGCGCAGGAGCTGTATGTGCCAAGTTTCATTGTACACCATTTCTTCCTGTACA	CTACCTCA	TACCTCA	CTACCTC	TACCTC	CTACCT	ACCTCA	CTACC	TACCT	ACCTC	-1	-1	-1	-1	-1	-1	-1	-1	-1	-1	-1	-1	-1	-1	-1	-1	65	-1	1	6mer_off.mm	65
chr15	18575775	18575850	c_bta-let-7a_196	1	+	bta-let-7a	TACTACCTCACTACTATACCTGCAGTGACTGGTCGTTCAAACAGTGAAATGTGTAAGCTATGTTTTATAATACGT	CTACCTCA	TACCTCA	CTACCTC	TACCTC	CTACCT	ACCTCA	CTACC	TACCT	ACCTC	3	4	3	4	3	3	1	4	2	5	3	3	1	4	5	4	3	2	3	8mer	3
chr7	106332769	106332844	c_bta-let-7a_727	1	+	bta-let-7a	CCAAAAGCCTCGCCTTCTAATACCACCACATTGAGGGTTAGCTTTCAACACATCATTCTGGAAAGGACACGTCCA	CTACCTCA	TACCTCA	CTACCTC	TACCTC	CTACCT	ACCTCA	CTACC	TACCT	ACCTC	-1	-1	-1	-1	-1	-1	-1	-1	-1	-1	-1	-1	-1	-1	-1	21	-1	1	-1	6mer.mm	21
chrUnJH122108	57813	57888	c_bta-let-7a_896	1	+	bta-let-7a	TTTGTGCTCACCTACACCTCTGACTTTACGGGGGGCTGTCCCCCACCACCTCTTTTGGAGAAGGAGTTAACTTAG	CTACCTCA	TACCTCA	CTACCTC	TACCTC	CTACCT	ACCTCA	CTACC	TACCT	ACCTC	-1	-1	-1	-1	-1	-1	-1	-1	-1	-1	-1	46	2	-1	16	15	46	2	3	7merA1.mm	46
chr25	23403738	23403813	c_bta-let-7a_458	1	+	bta-let-7a	GATGTTAAATCCACCTCACAGCCTATATCAAGTGTAGGAAAACCTGCCAGTGTTATAAAAAATGTTAGCACTAAA	CTACCTCA	TACCTCA	CTACCTC	TACCTC	CTACCT	ACCTCA	CTACC	TACCT	ACCTC	-1	-1	-1	-1	-1	11	1	12	1	13	-1	11	1	-1	13	12	11	1	1	8mer.mm	11
chr2	38201069	38201144	c_bta-let-7a_330	1	+	bta-let-7a	TTAGTCTGAAGGTAATTATAGCTATACAGCTTGTACAGTAATTATCCTCTACCAACACTGTGGCGTCTCCTTGAT	CTACCTCA	TACCTCA	CTACCTC	TACCTC	CTACCT	ACCTCA	CTACC	TACCT	ACCTC	-1	-1	-1	-1	-1	-1	-1	-1	-1	-1	49	-1	-1	-1	-1	-1	49	1	2	5mer_1	49
chr1	44074348	44074423	c_bta-let-7a_967	11	-	bta-let-7a	GTCGTGCCCCCAAATTTACTCAACCACTACAACCTCGAAGTAGCAATGAATTTCCTACACAGACAGAGCAGACAA	CTACCTCA	TACCTCA	CTACCTC	TACCTC	CTACCT	ACCTCA	CTACC	TACCT	ACCTC	-1	-1	-1	-1	-1	-1	-1	-1	1	-1	-1	30	1	-1	32	31	30	2	1	7merm8.indel	1
chr10	78511	78586	c_bta-let-7a_1012	1	-	bta-let-7a	ACCTTTGTCAAATTTAAAGTTCTTTCCCAAAAGAATACTATCATTTCAATACGATATCAGAACCTAATCTCAAAT	CTACCTCA	TACCTCA	CTACCTC	TACCTC	CTACCT	ACCTCA	CTACC	TACCT	ACCTC	-1	-1	-1	-1	-1	-1	-1	-1	-1	-1	-1	-1	-1	-1	-1	-1	-1	-1	-1	NA	NA
chr5	61367139	61367214	c_bta-let-7a_642	1	+	bta-let-7a	GCCCCAATCCTGCACTCTCCCGGCTCCTCGTATGCAAATCAAGGGCTGGCATTGCCCCCATAGCCTGCCCCTCCC	CTACCTCA	TACCTCA	CTACCTC	TACCTC	CTACCT	ACCTCA	CTACC	TACCT	ACCTC	-1	-1	-1	-1	-1	-1	-1	-1	-1	-1	-1	-1	1	-1	-1	-1	-1	1	1	7merA1.indel	1
chr4	121038605	121038680	c_bta-let-7a_605	1	+	bta-let-7a	TGAGACAGGCCAGAACCATACCTCAGAGTCCAGCTCAGCACAAAGCCCTGCAGGCAAAGCCCGCCGATGCGGAGG	CTACCTCA	TACCTCA	CTACCTC	TACCTC	CTACCT	ACCTCA	CTACC	TACCT	ACCTC	-1	19	-1	19	-1	18	1	19	1	20	-1	18	1	19	20	19	18	1	1	7merm8	19
chr5	85769455	85769530	c_bta-let-7a_647	1	+	bta-let-7a	CAAATTGAGGATCAATATAGATATTACTGTTGCCATGAAGTGTCAGTGTAAGTACATCTTTAACTTGATGAATGC	CTACCTCA	TACCTCA	CTACCTC	TACCTC	CTACCT	ACCTCA	CTACC	TACCT	ACCTC	-1	-1	-1	-1	-1	-1	-1	-1	-1	-1	-1	-1	-1	-1	-1	53	-1	1	-1	6mer.mm	53
chr9	33959083	33959158	c_bta-let-7a_768	3	+	bta-let-7a	AATCACAACCTCAGACTACCTCAAGTATATAGTAGAAAACTATATGATTAACCCAGCGAATATGTTTTTTCTTAA	CTACCTCA	TACCTCA	CTACCTC	TACCTC	CTACCT	ACCTCA	CTACC	TACCT	ACCTC	16	17	16	17	16	6	2	7	2	8	16	6	2	17	8	7	6	2	2	8mer	16
chr15	7831804	7831879	c_bta-let-7a_1147	1	-	bta-let-7a	GTGAACAGTCTTTAGACTTGACTCCAAAAGCACAATTCATAAAAGGAACTATAGATAAATCGGACCTCATCAATA	CTACCTCA	TACCTCA	CTACCTC	TACCTC	CTACCT	ACCTCA	CTACC	TACCT	ACCTC	-1	-1	-1	-1	-1	-1	-1	63	1	64	-1	-1	-1	-1	64	63	-1	1	-1	7merm8.mm	63
chr7	79581630	79581705	c_bta-let-7a_721	1	+	bta-let-7a	CTACTTTTGTCAGTCCTTAATGTCTACCTCTCTGAATAGTCATAATTTTCTGTTTCACAAGGGTAATTATTTTAT	CTACCTCA	TACCTCA	CTACCTC	TACCTC	CTACCT	ACCTCA	CTACC	TACCT	ACCTC	-1	-1	24	25	24	24	1	25	1	-1	24	24	1	25	26	25	1	1	2	7merA1	24
chr5	118218266	118218341	c_bta-let-7a_653	1	+	bta-let-7a	CCAGTGTGTACTTCAAGCGTTTCCTTTTGTTTCTCTGTGTTGTGTATTTCCTGTGTATGTGGTTTTGCTTAGGCA	CTACCTCA	TACCTCA	CTACCTC	TACCTC	CTACCT	ACCTCA	CTACC	TACCT	ACCTC	-1	-1	-1	-1	-1	-1	-1	9	1	-1	-1	-1	-1	-1	-1	9	-1	1	-1	7merm8.mm	9
chr8	62335752	62335827	c_bta-let-7a_1712	1	-	bta-let-7a	GCTACACAGACTATCGCAGCAGCCCAACATGCAACCTCCACTCCCAAGGCCTCTGCTGGCCCCCAGCCCCTGCTG	CTACCTCA	TACCTCA	CTACCTC	TACCTC	CTACCT	ACCTCA	CTACC	TACCT	ACCTC	-1	-1	-1	-1	-1	-1	-1	-1	-1	-1	-1	32	1	-1	34	33	32	1	1	7merA1.mm	32
chr2	97289124	97289199	c_bta-let-7a_1298	1	-	bta-let-7a	ATGTAAAGTTTAAAAATAAAATAAAATTTAAAAAAATGAAAAAAAAAAGAAAGAAAAAAGAAAAGAAAAAAAAAA	CTACCTCA	TACCTCA	CTACCTC	TACCTC	CTACCT	ACCTCA	CTACC	TACCT	ACCTC	-1	-1	-1	-1	-1	-1	-1	-1	-1	-1	-1	-1	-1	-1	-1	-1	-1	-1	-1	NA	NA
chr21	42673639	42673714	c_bta-let-7a_382	1	+	bta-let-7a	AGCTGTACTAGAGTCTATTGAACGTCTACCTCTCCATTTGTATGATACACCAGGATCCACTTATAACCTCCAGGT	CTACCTCA	TACCTCA	CTACCTC	TACCTC	CTACCT	ACCTCA	CTACC	TACCT	ACCTC	-1	-1	26	27	26	26	1	27	1	-1	26	26	1	27	28	27	26	2	1	7merA1	26
chr2	99642018	99642093	c_bta-let-7a_1300	1	-	bta-let-7a	CTTACTGGCATATTGAGTGCAGCACTTTAACAGCATCATTTTTAGGATTTGAAATAGCTCAACTGGAATTCCAAT	CTACCTCA	TACCTCA	CTACCTC	TACCTC	CTACCT	ACCTCA	CTACC	TACCT	ACCTC	-1	-1	-1	-1	-1	-1	-1	55	1	-1	-1	-1	-1	-1	-1	55	-1	1	-1	7merm8.mm	55
chr21	43438634	43438709	c_bta-let-7a_383	1	+	bta-let-7a	TGACCATGAACGCAACCATAAAGTGCCTCCACCTATTAAACCTAAACCAGTTGCACCGAAGACAAACGTGAAAAA	CTACCTCA	TACCTCA	CTACCTC	TACCTC	CTACCT	ACCTCA	CTACC	TACCT	ACCTC	-1	-1	-1	-1	-1	-1	-1	-1	-1	-1	-1	-1	-1	-1	-1	24	29	1	1	6mer.mm	24
chr5	32721290	32721365	c_bta-let-7a_1569	1	-	bta-let-7a	CTCTTTGGTTTTATCCTCTAATTTGGTATCACTTGTTATTTCCATATGTATCTGTAGCCTAGCCTCTTTCCCAGG	CTACCTCA	TACCTCA	CTACCTC	TACCTC	CTACCT	ACCTCA	CTACC	TACCT	ACCTC	-1	-1	-1	-1	-1	-1	-1	-1	-1	-1	-1	-1	1	-1	-1	-1	-1	2	1	7merA1.indel	1
chr24	12808986	12809061	c_bta-let-7a_1391	1	-	bta-let-7a	AGGCAATGCCAAATAATGTTCAAACTACTGCACAATTGTTTATTTCACATGCTAGCAAGCTAATCCTCAAACTCC	CTACCTCA	TACCTCA	CTACCTC	TACCTC	CTACCT	ACCTCA	CTACC	TACCT	ACCTC	-1	-1	-1	-1	-1	-1	-1	-1	1	-1	-1	-1	-1	-1	-1	-1	-1	1	1	7merm8.indel	1
chr8	86618443	86618518	c_bta-let-7a_1720	1	-	bta-let-7a	GCCTCTGGCATGTTGGAACAATGTAGGTAAGGGAAGTCGGCAAGCCGATCTGTAACTTCGGGATAAGGATTGGCT	CTACCTCA	TACCTCA	CTACCTC	TACCTC	CTACCT	ACCTCA	CTACC	TACCT	ACCTC	-1	-1	-1	-1	-1	-1	-1	-1	-1	-1	-1	-1	-1	-1	-1	-1	-1	-1	-1	NA	NA
chrM	3844	3919	c_bta-let-7a_803	31	+	bta-let-7a	CCACACATACCAGAACTCTACACAATCAATTTTACCATTAAATCCCTACTGCTCACAATATCCTTCCTATGAATC	CTACCTCA	TACCTCA	CTACCTC	TACCTC	CTACCT	ACCTCA	CTACC	TACCT	ACCTC	-1	-1	-1	-1	-1	-1	-1	-1	-1	-1	-1	-1	-1	-1	-1	-1	63	-1	2	6mer_off.mm	63
chr13	18656678	18656753	c_bta-let-7a_146	1	+	bta-let-7a	CCTGTACAATGTCATGAACCTCTGTCCATAGTTCATCAGGCACTCTATCTATCAGATCTAGGCCCTTAAATCTAT	CTACCTCA	TACCTCA	CTACCTC	TACCTC	CTACCT	ACCTCA	CTACC	TACCT	ACCTC	-1	-1	-1	-1	-1	-1	-1	-1	-1	-1	-1	-1	-1	-1	18	17	45	1	1	5mer_3	18
chr21	59004637	59004712	c_bta-let-7a_387	1	+	bta-let-7a	AGGAATCTCCCCCTCCTCCTTAGCGGCCAAGATGATGTCATCAACTGCAAGAGCCAATGGGGGCGGAGTTCCCTC	CTACCTCA	TACCTCA	CTACCTC	TACCTC	CTACCT	ACCTCA	CTACC	TACCT	ACCTC	-1	-1	-1	-1	-1	-1	-1	-1	-1	-1	-1	-1	1	-1	-1	70	-1	2	2	7merA1.indel	1
chr13	40581300	40581375	c_bta-let-7a_155	1	+	bta-let-7a	TGCTAGTGGTAACTTTCTACCTCCATCATGGCGGAAGCTCATGAGTGATCCAGTGAGTCTCTCCCTACCCGCCCC	CTACCTCA	TACCTCA	CTACCTC	TACCTC	CTACCT	ACCTCA	CTACC	TACCT	ACCTC	-1	-1	17	18	17	17	1	18	1	-1	17	17	2	18	19	18	17	2	3	7merA1	17
chr13	44368065	44368140	c_bta-let-7a_157	1	+	bta-let-7a	AAAATATACAAGCAACTCCTACAGCTCAACTCCAGAAAACTAAATGACCCAATCAAAAAATGGGCCAAAGAACTA	CTACCTCA	TACCTCA	CTACCTC	TACCTC	CTACCT	ACCTCA	CTACC	TACCT	ACCTC	-1	-1	-1	-1	-1	-1	-1	-1	-1	-1	-1	-1	-1	-1	-1	-1	-1	-1	1	6mer_off.indel	1
chrUnJH121674	18565	18640	c_bta-let-7a_892	1	+	bta-let-7a	TACAGCCTTGAGGTACTCCTTTTCCTATTTGGAACCAGTCTGTTGTTCCATGTCCAGTTGTAACTGTTGCTTCCT	CTACCTCA	TACCTCA	CTACCTC	TACCTC	CTACCT	ACCTCA	CTACC	TACCT	ACCTC	-1	-1	-1	-1	-1	-1	-1	-1	-1	-1	-1	-1	-1	-1	-1	-1	70	1	2	6mer_off.mm	70
chr27	15290142	15290217	c_bta-let-7a_483	1	+	bta-let-7a	TCACCTGTACACGCCTCACCTTACGACCTGAGCTCCACTGACCCAGCCCCACGTGTAGATAAAACAACCGTTGCG	CTACCTCA	TACCTCA	CTACCTC	TACCTC	CTACCT	ACCTCA	CTACC	TACCT	ACCTC	-1	-1	-1	-1	-1	-1	-1	-1	-1	-1	-1	-1	-1	-1	-1	-1	24	-1	3	6mer_off.mm	24
chr18	10871238	10871313	c_bta-let-7a_1219	1	-	bta-let-7a	GGGTCTCCCCTCCCAATCCCAGGCCACCTTTCCCTAAGCCAGACCCTCTTCCCAGGCTTTTGTGGTTTATTTGCA	CTACCTCA	TACCTCA	CTACCTC	TACCTC	CTACCT	ACCTCA	CTACC	TACCT	ACCTC	-1	-1	-1	-1	-1	-1	-1	-1	-1	-1	-1	-1	-1	-1	-1	-1	24	-1	1	6mer_off.mm	24
chrX	61452954	61453029	c_bta-let-7a_952	1	+	bta-let-7a	TCCTTTTACCTCAATGACTACATCTTTTATTTGATCCTTTGCCATCTTGGAGACAAGGCGCATTTCACAGACTGA	CTACCTCA	TACCTCA	CTACCTC	TACCTC	CTACCT	ACCTCA	CTACC	TACCT	ACCTC	-1	7	-1	7	-1	6	1	7	1	8	-1	6	2	7	8	7	6	2	2	7merm8	7
chr5	100196718	100196793	c_bta-let-7a_1611	1	-	bta-let-7a	GGGAAAGTCAGTATTACAAGATGATGTAGAAAATCAGAACTGAGCCCAGAACCTATTAATAGATCTACCTCACGC	CTACCTCA	TACCTCA	CTACCTC	TACCTC	CTACCT	ACCTCA	CTACC	TACCT	ACCTC	65	66	65	66	65	65	1	66	1	67	65	65	1	66	67	66	65	1	1	8mer	65
chr14	27888491	27888566	c_bta-let-7a_1137	1	-	bta-let-7a	TTTTATTTTTTCTGATTCTGGCAATACCACTCCCTAAGCCTTCCACCTACCTCATCCTTGCTGAAGACTGGTTTT	CTACCTCA	TACCTCA	CTACCTC	TACCTC	CTACCT	ACCTCA	CTACC	TACCT	ACCTC	47	48	47	48	47	47	1	48	1	49	47	47	1	48	49	25	30	2	3	8mer	47
chr11	35620156	35620231	c_bta-let-7a_110	1	+	bta-let-7a	ATACAGCCTTGACGAACTCCTTTTCCTGTTTGGAACCAGTCTGTTGTTCCATGTCCAGTTCTAACTGTTGCTTCC	CTACCTCA	TACCTCA	CTACCTC	TACCTC	CTACCT	ACCTCA	CTACC	TACCT	ACCTC	-1	-1	-1	-1	-1	-1	-1	-1	-1	-1	-1	-1	-1	-1	-1	-1	61	-1	2	6mer_off.mm	61
chr7	4689080	4689155	c_bta-let-7a_1657	1	-	bta-let-7a	GCTGGGAGGCCCCGCGCCAAGGACTCATTCATTTTATATATATATATATAAACAAACACACAAGGACCTCAGAGA	CTACCTCA	TACCTCA	CTACCTC	TACCTC	CTACCT	ACCTCA	CTACC	TACCT	ACCTC	-1	-1	-1	-1	-1	-1	-1	65	1	66	-1	-1	-1	-1	66	65	-1	1	-1	7merm8.mm	65
chr5	113131970	113132045	c_bta-let-7a_1614	1	-	bta-let-7a	ATATTTCTTCTTGCAGGTAGGAAGCGGAAAAAGAGCAAGACATCCAACTACCTCATCTCCACGGACCCCACAGAC	CTACCTCA	TACCTCA	CTACCTC	TACCTC	CTACCT	ACCTCA	CTACC	TACCT	ACCTC	48	49	48	49	48	48	1	49	1	50	48	48	1	49	50	49	48	1	1	8mer	48
chr10	99613977	99614052	c_bta-let-7a_91	1	+	bta-let-7a	TTTGACCTACTGCCTCAAACAAAAACTCGTAGAGATGTTCCTCAATCCCACTTATTGATTTTCATTGTACTTTGC	CTACCTCA	TACCTCA	CTACCTC	TACCTC	CTACCT	ACCTCA	CTACC	TACCT	ACCTC	-1	-1	-1	-1	-1	10	1	11	2	-1	-1	10	1	-1	-1	11	10	2	2	8mer.mm	10
chr3	53311062	53311137	c_bta-let-7a_550	2	+	bta-let-7a	CTATAAAACTGTGATTAAGAACTCTACCTCTTATGTGTGGCTGGTCACTGTACTTACTGTACTCTGATTCTTTAC	CTACCTCA	TACCTCA	CTACCTC	TACCTC	CTACCT	ACCTCA	CTACC	TACCT	ACCTC	-1	-1	24	25	24	24	1	25	1	-1	24	24	1	25	26	25	24	2	1	7merA1	24
chr29	47684709	47684784	c_bta-let-7a_526	1	+	bta-let-7a	GGCCTCTGCACCTTCCCAAGGTAAACCCGGCATCTTGTTCATCCCACCCGCTGCTGATGGAAGGGCCCTTGGGGC	CTACCTCA	TACCTCA	CTACCTC	TACCTC	CTACCT	ACCTCA	CTACC	TACCT	ACCTC	-1	-1	-1	-1	-1	-1	-1	-1	-1	-1	-1	-1	-1	-1	-1	-1	-1	-1	1	6mer_off.indel	1
chr29	51689712	51689787	c_bta-let-7a_528	1	+	bta-let-7a	CTCACCTCTACCTGGGCTCTCAGAAGGATGTCCTGAACAAGGTGTGTGTGTAGCCGGAGCCGGAGCCTCTCCTGG	CTACCTCA	TACCTCA	CTACCTC	TACCTC	CTACCT	ACCTCA	CTACC	TACCT	ACCTC	-1	-1	-1	-1	8	-1	-1	-1	-1	-1	8	8	2	9	4	3	8	2	3	6mer_off	8
chr19	9883944	9884019	c_bta-let-7a_293	1	+	bta-let-7a	CCAGTTTCATCTACCTCCTTTGAACTGACTCAAATGAATTCTTTTTTAGAGCTGAGTAATATTCCATTGTACATA	CTACCTCA	TACCTCA	CTACCTC	TACCTC	CTACCT	ACCTCA	CTACC	TACCT	ACCTC	-1	-1	11	12	11	11	1	12	1	-1	11	11	1	12	13	12	11	1	2	7merA1	11
chr2	87305567	87305642	c_bta-let-7a_1294	1	-	bta-let-7a	TTGATTCTCAAAGTTGTGTTAATTATTGCTGTACAGCAAAGTGATTCAGGTATACATTTACATACATTCTTTGTT	CTACCTCA	TACCTCA	CTACCTC	TACCTC	CTACCT	ACCTCA	CTACC	TACCT	ACCTC	-1	-1	-1	-1	-1	-1	-1	-1	-1	-1	-1	-1	-1	-1	-1	-1	-1	-1	-1	NA	NA
chr14	26222424	26222499	c_bta-let-7a_177	1	+	bta-let-7a	GCATAATTGTTTGTAAGCTTAGACCACCAACCTCATTTTCAGCGGCAATGCCAAACCGGGTAAGAAGGATTATAG	CTACCTCA	TACCTCA	CTACCTC	TACCTC	CTACCT	ACCTCA	CTACC	TACCT	ACCTC	-1	-1	-1	-1	-1	28	1	29	1	30	-1	28	1	-1	30	29	28	1	1	8mer.mm	28
chr5	71743311	71743386	c_bta-let-7a_644	1	+	bta-let-7a	ACTCTTGACTGACAAATCCCATGGATGGAGGAGCCTGGTAGGCTGCAGTCCATGGGGTTGCTAAGAGTCAAACAC	CTACCTCA	TACCTCA	CTACCTC	TACCTC	CTACCT	ACCTCA	CTACC	TACCT	ACCTC	-1	-1	-1	-1	-1	-1	-1	-1	-1	-1	-1	-1	-1	-1	-1	-1	-1	-1	-1	NA	NA
chr14	1396053	1396128	c_bta-let-7a_172	1	+	bta-let-7a	AGTGCAGAAGATGTGCCGTGTAGACAGGTGTGTGGTCCATGTGCCCAGCTGGGCGTGTGTGAGTGTGTTTGGGGG	CTACCTCA	TACCTCA	CTACCTC	TACCTC	CTACCT	ACCTCA	CTACC	TACCT	ACCTC	-1	-1	-1	-1	-1	-1	-1	-1	-1	-1	-1	-1	-1	-1	-1	-1	-1	-1	-1	NA	NA
chr3	92925678	92925753	c_bta-let-7a_560	1	+	bta-let-7a	GTAACACACAAGCTGTAACCTCACGAGACTTTCATCAAGTGAAAATTAACCATATAGTAAATAAATCTCTGGGCC	CTACCTCA	TACCTCA	CTACCTC	TACCTC	CTACCT	ACCTCA	CTACC	TACCT	ACCTC	-1	-1	-1	-1	-1	-1	-1	17	1	18	-1	-1	-1	-1	18	17	-1	1	-1	7merm8.mm	17
chr23	27187338	27187413	c_bta-let-7a_429	1	+	bta-let-7a	TATTTTAACTTATGCAGGAGTGCGAGATGTGCACCTTGCTGCAAATGCAGGTCTCTGGGTATTTATTGGGCTCTT	CTACCTCA	TACCTCA	CTACCTC	TACCTC	CTACCT	ACCTCA	CTACC	TACCT	ACCTC	-1	-1	-1	-1	-1	-1	-1	-1	-1	-1	-1	-1	-1	-1	-1	-1	-1	-1	1	6mer_off.indel	1
chr19	20865987	20866062	c_bta-let-7a_1250	1	-	bta-let-7a	TCAAATCCAATTCCTCATCCACAAAAAACCATTTCAAATATTCTACTGTTGCTGCTAAGTTTTTAAGATCCTCTT	CTACCTCA	TACCTCA	CTACCTC	TACCTC	CTACCT	ACCTCA	CTACC	TACCT	ACCTC	-1	-1	-1	-1	-1	-1	-1	11	1	-1	-1	-1	-1	-1	-1	11	-1	2	1	7merm8.mm	11
chr4	102159380	102159455	c_bta-let-7a_1548	1	-	bta-let-7a	GCATTTAATGTATACACCCAAAAGAGCCAACATAAACGTTCCTCATGCCTACAACTAGTGTGTTACCTCATATAG	CTACCTCA	TACCTCA	CTACCTC	TACCTC	CTACCT	ACCTCA	CTACC	TACCT	ACCTC	-1	64	-1	64	-1	63	1	39	2	65	-1	63	1	64	65	39	63	2	1	7merm8	64
chr13	72808554	72808629	c_bta-let-7a_166	1	+	bta-let-7a	TAAAAACCATTCATTAGTCTTAGTCTGAAAACAGGCTGTAGGTTGTTTGGCTCAGCTTTAATATCTTTTTGGGAG	CTACCTCA	TACCTCA	CTACCTC	TACCTC	CTACCT	ACCTCA	CTACC	TACCT	ACCTC	-1	-1	-1	-1	-1	-1	-1	-1	-1	-1	-1	-1	-1	-1	-1	-1	-1	-1	-1	NA	NA
chr23	8647750	8647825	c_bta-let-7a_1373	1	-	bta-let-7a	AACCAAGTGGGAAAAAAACAAATTTAGATCCCTACCTCACACCATCCAATGGAATTAAACTCACAAATGTGTCGG	CTACCTCA	TACCTCA	CTACCTC	TACCTC	CTACCT	ACCTCA	CTACC	TACCT	ACCTC	32	33	32	33	32	32	1	33	1	34	32	32	1	33	34	33	32	1	1	8mer	32
chr5	61443392	61443467	c_bta-let-7a_1594	1	-	bta-let-7a	GAACGTGAAGGTACTGGACTTTGAGCACTTCCTACCCATGCTGCAGACTGTGGCCAAGAACAAGGACCAGGGCAC	CTACCTCA	TACCTCA	CTACCTC	TACCTC	CTACCT	ACCTCA	CTACC	TACCT	ACCTC	-1	-1	-1	-1	-1	-1	1	-1	1	-1	32	-1	1	-1	-1	-1	28	1	2	8mer.indel	1
chrUnJH125448	68241	68316	c_bta-let-7a_1820	2	-	bta-let-7a	NAAAAAAAAAAAAAAAAAAAAAAAAAAAAAAAAAAAAAAAAAAAAAAAAAAAAAGAAAAAAAAAAAAAAAAAAAG	CTACCTCA	TACCTCA	CTACCTC	TACCTC	CTACCT	ACCTCA	CTACC	TACCT	ACCTC	-1	-1	-1	-1	-1	-1	-1	-1	-1	-1	-1	-1	-1	-1	-1	-1	-1	-1	-1	NA	NA
chr4	12068597	12068672	c_bta-let-7a_573	1	+	bta-let-7a	ACAGCCTTCCTGCCTGGTTGCTGAGACTCCATTTTACCTCCATGGCATGGAGAAGAAAGAGGCAGGCTTCTGGGA	CTACCTCA	TACCTCA	CTACCTC	TACCTC	CTACCT	ACCTCA	CTACC	TACCT	ACCTC	-1	-1	-1	35	-1	-1	-1	35	1	-1	-1	34	1	35	36	35	6	1	3	6mer	35
chr13	61922345	61922420	c_bta-let-7a_1125	1	-	bta-let-7a	CCTCATCTGCTAGAGAAAGATAACACCCACCCTGCCTCATTCTCGTGCTAGCTGAGAGGCCCAAGGAGATGATAG	CTACCTCA	TACCTCA	CTACCTC	TACCTC	CTACCT	ACCTCA	CTACC	TACCT	ACCTC	-1	-1	-1	-1	-1	32	1	33	1	-1	-1	32	1	-1	-1	33	32	1	2	8mer.mm	32
chr11	98620429	98620504	c_bta-let-7a_125	1	+	bta-let-7a	ATATACTCCCTACCTCTCAGTGTCTTCCAGTGTAGCTTGGGAAACAGATATGAACAGATACAATATATGCTGAAA	CTACCTCA	TACCTCA	CTACCTC	TACCTC	CTACCT	ACCTCA	CTACC	TACCT	ACCTC	-1	-1	10	11	10	10	1	11	1	-1	10	10	1	11	12	11	6	2	2	7merA1	10
chr28	7450783	7450858	c_bta-let-7a_1443	1	-	bta-let-7a	TCTCACTGTCTCCTCCCCCTTAAACATATGCTATAGCCACACTGACCTCCTTGCTATCCCTCAAAGATGGCAAAT	CTACCTCA	TACCTCA	CTACCTC	TACCTC	CTACCT	ACCTCA	CTACC	TACCT	ACCTC	-1	-1	-1	-1	-1	-1	-1	57	1	-1	-1	-1	2	-1	45	44	-1	3	3	7merm8.mm	57
chrUnAAFC02241064	2246	2321	c_bta-let-7a_862	1	+	bta-let-7a	TCTGCCTTGTTAGGTTCCTCTTTGCTGTGACAATTTTTTAGATTTCTTTTTTTTTTTTTCTATTATTAAAAAATT	CTACCTCA	TACCTCA	CTACCTC	TACCTC	CTACCT	ACCTCA	CTACC	TACCT	ACCTC	-1	-1	-1	-1	-1	-1	-1	-1	-1	-1	-1	-1	-1	-1	-1	15	2	1	1	6mer.mm	15
chr29	25821996	25822071	c_bta-let-7a_1463	1	-	bta-let-7a	TATTCCGCCTGTCCCAGCTCACCCCCACCTCTCAGATCTGTCAGCCTCCGGTTCATCCTCCAGCGAGAGTGCACG	CTACCTCA	TACCTCA	CTACCTC	TACCTC	CTACCT	ACCTCA	CTACC	TACCT	ACCTC	-1	-1	-1	-1	-1	-1	-1	-1	-1	-1	-1	25	1	-1	27	26	25	2	1	7merA1.mm	25
chr11	13924112	13924187	c_bta-let-7a_1060	1	-	bta-let-7a	GTTTTACTGCCTTTTTACTCTTAATGGCTTTTTTCTTTTATTTTAGAAGACCTTTATACCAATGCCAGAAAGATA	CTACCTCA	TACCTCA	CTACCTC	TACCTC	CTACCT	ACCTCA	CTACC	TACCT	ACCTC	-1	-1	-1	-1	-1	-1	-1	-1	-1	-1	-1	-1	-1	-1	-1	-1	7	1	1	6mer_off.mm	7
chr14	2833845	2833920	c_bta-let-7a_173	1	+	bta-let-7a	TTCTGCCTTTTCCAAAATGCATATAGTTGGAATCATACAGTATGTAACATTTTCAGTTTGGCGTCTTTCACTTAG	CTACCTCA	TACCTCA	CTACCTC	TACCTC	CTACCT	ACCTCA	CTACC	TACCT	ACCTC	-1	-1	-1	-1	-1	-1	-1	-1	-1	-1	-1	-1	-1	-1	-1	-1	3	-1	1	6mer_off.mm	3
chr10	23583663	23583738	c_bta-let-7a_1022	1	-	bta-let-7a	AGGGATAACTGTCTTGTGGCGGCCAAGCGTTCATAGAGACGTCGCTTTTTGATCCTTCGATGTCGGCTCTTCCTA	CTACCTCA	TACCTCA	CTACCTC	TACCTC	CTACCT	ACCTCA	CTACC	TACCT	ACCTC	-1	-1	-1	-1	-1	-1	-1	-1	-1	-1	-1	-1	-1	-1	-1	-1	69	-1	1	6mer_off.mm	69
chr14	68349319	68349394	c_bta-let-7a_188	1	+	bta-let-7a	CACCATTGAAGTGAAGGACATCAACGACAACCGACCTGTGTTTCTCCAGCAACATTATGAAGGCTCAGTAAGGCA	CTACCTCA	TACCTCA	CTACCTC	TACCTC	CTACCT	ACCTCA	CTACC	TACCT	ACCTC	-1	-1	-1	-1	-1	-1	-1	-1	-1	-1	-1	-1	-1	-1	-1	-1	32	-1	1	6mer_off.mm	32
chr23	12850190	12850265	c_bta-let-7a_1376	2	-	bta-let-7a	CAGAAGGAATTTAAGCGCCACAATTCTGATGCTCACAGTACAACCTCAAGTGCCTCTCCAGCTCAGTCTCCCTGT	CTACCTCA	TACCTCA	CTACCTC	TACCTC	CTACCT	ACCTCA	CTACC	TACCT	ACCTC	-1	-1	-1	-1	-1	41	1	42	1	43	-1	41	1	-1	43	42	41	2	2	8mer.mm	41
chr25	18626267	18626342	c_bta-let-7a_1404	1	-	bta-let-7a	GATTTCTAAGCCCTCTTCCTTTCTGAGTGACCCTGGGTACATTGTTCAACCTCTCTGTTCCTCAGTTTCTTCATC	CTACCTCA	TACCTCA	CTACCTC	TACCTC	CTACCT	ACCTCA	CTACC	TACCT	ACCTC	-1	-1	-1	-1	-1	-1	-1	58	1	-1	-1	47	1	-1	49	48	15	2	2	7merm8.mm	58
chr5	84046512	84046587	c_bta-let-7a_646	3	+	bta-let-7a	CTGATGCTCACAGTACAACCTCAAGTGCCTCTCCAGCTCAGTCTCCCTGTTACAGTAACCAGTCAGATGATGGCT	CTACCTCA	TACCTCA	CTACCTC	TACCTC	CTACCT	ACCTCA	CTACC	TACCT	ACCTC	-1	-1	-1	-1	-1	16	1	17	1	18	-1	16	1	-1	18	17	16	2	2	8mer.mm	16
chr19	17212767	17212842	c_bta-let-7a_297	3	+	bta-let-7a	ACCAGATACACCTCAGACCTCAGGCACATTCGTGCCCGTTGCGAATGAACTAAAACGGAAGGACAAATACATGAA	CTACCTCA	TACCTCA	CTACCTC	TACCTC	CTACCT	ACCTCA	CTACC	TACCT	ACCTC	-1	-1	-1	-1	-1	-1	1	9	2	10	-1	-1	1	-1	10	9	-1	2	1	8mer.indel	1
chr3	52273884	52273959	c_bta-let-7a_549	1	+	bta-let-7a	TTAACAGCCTTCATTACCTCATAGTTCATCTTAAGCGGTAAGAACTTTGAATAAGACAGGCGTTAATGGGCGGAT	CTACCTCA	TACCTCA	CTACCTC	TACCTC	CTACCT	ACCTCA	CTACC	TACCT	ACCTC	-1	15	-1	15	-1	14	1	15	1	16	-1	14	1	15	16	15	14	1	1	7merm8	15
chrM	1252	1327	c_bta-let-7a_789	1	+	bta-let-7a	GAAGCACGCACACACCGCCCGTCACCCTCCTCAAATAGATTCAGTGCATCTAACCCTATTTAAACGCACTAGCTA	CTACCTCA	TACCTCA	CTACCTC	TACCTC	CTACCT	ACCTCA	CTACC	TACCT	ACCTC	-1	-1	-1	-1	-1	-1	1	-1	1	-1	-1	-1	1	-1	-1	-1	69	1	2	8mer.indel	1
chrM	1452	1527	c_bta-let-7a_791	21	+	bta-let-7a	ACTAGACCTAGCCCAAAGATACCCTCTCGACTAAACAACCAAGATAGAATAAAACAAAACATTTAATCCCAATTT	CTACCTCA	TACCTCA	CTACCTC	TACCTC	CTACCT	ACCTCA	CTACC	TACCT	ACCTC	-1	-1	-1	-1	-1	-1	-1	-1	-1	-1	-1	-1	-1	-1	-1	-1	-1	1	-1	6mer.indel	1
chr18	35844387	35844462	c_bta-let-7a_271	1	+	bta-let-7a	CACTTCAGCCAAAGATTCCTCTACCAGGTGAGACGCGGGGGCCGGCCACAGGTGGAGGGCGAGCCTCCTGGCGCT	CTACCTCA	TACCTCA	CTACCTC	TACCTC	CTACCT	ACCTCA	CTACC	TACCT	ACCTC	-1	-1	-1	-1	-1	-1	-1	-1	-1	-1	21	-1	-1	-1	-1	16	21	1	2	5mer_1	21
chr11	99406288	99406363	c_bta-let-7a_1091	1	-	bta-let-7a	AGGAGCTAGAAGAAATTGTTCAGCCAATTATCAGCAAACTCTATGGAAGTGCAGGCCCTCCCCCAACCAGTGAGG	CTACCTCA	TACCTCA	CTACCTC	TACCTC	CTACCT	ACCTCA	CTACC	TACCT	ACCTC	-1	-1	-1	-1	-1	-1	-1	-1	-1	-1	-1	-1	-1	-1	-1	-1	-1	-1	-1	NA	NA
chrM	1887	1962	c_bta-let-7a_792	3	+	bta-let-7a	GTTAGTCTAAAAAGGTACAGCCTTTTAGAAACGGATACAACCTTGACTAGAGAGTAAAATTTAACACTACCATAG	CTACCTCA	TACCTCA	CTACCTC	TACCTC	CTACCT	ACCTCA	CTACC	TACCT	ACCTC	-1	-1	-1	-1	-1	-1	-1	-1	-1	-1	67	-1	-1	-1	-1	-1	38	-1	2	5mer_1	67
chr6	74944065	74944140	c_bta-let-7a_680	2	+	bta-let-7a	ATCTGAGTGCTAATTCAGATTTAAGCCTAAGTAACCTCATTGCCTCTCACCCCAAGAATGTTGACAATGGAAGAA	CTACCTCA	TACCTCA	CTACCTC	TACCTC	CTACCT	ACCTCA	CTACC	TACCT	ACCTC	-1	-1	-1	-1	-1	-1	-1	33	1	34	-1	-1	-1	-1	34	33	-1	2	-1	7merm8.mm	33
chrUnAAFC02027289	3072	3147	c_bta-let-7a_858	1	+	bta-let-7a	TACCTGGTTGATCCTGCCAGTAGCATATGCTTGTCTCAACGATTAAGCCATGCATGTCTAAGTACGCACGGCCCG	CTACCTCA	TACCTCA	CTACCTC	TACCTC	CTACCT	ACCTCA	CTACC	TACCT	ACCTC	-1	-1	-1	-1	-1	-1	-1	-1	-1	-1	-1	-1	-1	1	-1	1	0	1	1	5mer_2	1
chrM	6761	6836	c_bta-let-7a_815	1	+	bta-let-7a	CCAACTCTTCCCTCGATATTGTTCTTCACGACACATACTACGTTGTCGCACATTTCCACTATGTTTTATCAATAG	CTACCTCA	TACCTCA	CTACCTC	TACCTC	CTACCT	ACCTCA	CTACC	TACCT	ACCTC	-1	-1	-1	-1	-1	-1	-1	-1	-1	-1	-1	-1	-1	-1	-1	9	38	1	1	6mer.mm	9
chr19	20003888	20003963	c_bta-let-7a_1249	1	-	bta-let-7a	GATTTATTTAAAATAGACATCTGATCATGTTACTCTCTTTAAAACCTGTTCCTATCTCCCGTGGTTTCAGGATAA	CTACCTCA	TACCTCA	CTACCTC	TACCTC	CTACCT	ACCTCA	CTACC	TACCT	ACCTC	-1	-1	-1	-1	-1	-1	-1	-1	-1	-1	-1	52	1	-1	-1	53	52	2	1	7merA1.mm	52
chrUnJH122908	27620	27695	c_bta-let-7a_908	1	+	bta-let-7a	TCTAATCATCCTAACTACACCTCTACATCTTGCACTTATAAACAGTTTTCCAGTTGGTATGCATCATTTTGTGAT	CTACCTCA	TACCTCA	CTACCTC	TACCTC	CTACCT	ACCTCA	CTACC	TACCT	ACCTC	-1	-1	-1	-1	-1	-1	-1	-1	-1	-1	-1	23	2	-1	19	18	11	2	3	7merA1.mm	23
chr19	39468161	39468236	c_bta-let-7a_310	1	+	bta-let-7a	AACAATACTTACCCTTCCTACCATGATCCACTGATGTTTTCTGTCTTGTCCTATCTTTTTCTTTCTTCCCTCCCT	CTACCTCA	TACCTCA	CTACCTC	TACCTC	CTACCT	ACCTCA	CTACC	TACCT	ACCTC	-1	-1	-1	-1	-1	-1	-1	-1	-1	-1	18	-1	-1	-1	-1	67	14	2	4	5mer_1	18
chr4	38624569	38624644	c_bta-let-7a_580	1	+	bta-let-7a	ATGTAGCAACAGACCTTTCTTTGAAATATCATGGTGTTCCTCATCTCATTTCAGGATGACAATGTGGTCTTATTT	CTACCTCA	TACCTCA	CTACCTC	TACCTC	CTACCT	ACCTCA	CTACC	TACCT	ACCTC	-1	-1	-1	-1	-1	-1	-1	37	1	-1	-1	-1	-1	-1	-1	37	-1	1	-1	7merm8.mm	37
chr3	96890573	96890648	c_bta-let-7a_562	1	+	bta-let-7a	TTCTATGCATCATCAACCTGATCCTGCTCTTACTAAGGAGTTTGATGTAAGTTTTCTAGACCTTGATGCACTGAA	CTACCTCA	TACCTCA	CTACCTC	TACCTC	CTACCT	ACCTCA	CTACC	TACCT	ACCTC	-1	-1	-1	-1	-1	-1	-1	-1	-1	-1	-1	-1	-1	-1	-1	-1	14	-1	1	6mer_off.mm	14
chr23	36898564	36898639	c_bta-let-7a_1387	1	-	bta-let-7a	GGGAATAACTGCTTTACAGTATTGTGTTGGTTTCTGCTATATACCCACCTCAATCAGCCATAAGTACCCACCTCA	CTACCTCA	TACCTCA	CTACCTC	TACCTC	CTACCT	ACCTCA	CTACC	TACCT	ACCTC	-1	-1	-1	-1	-1	45	2	46	4	47	-1	45	2	-1	47	46	45	4	2	8mer.mm	45
chr4	87222880	87222955	c_bta-let-7a_1542	1	-	bta-let-7a	GTGAAGTCGCTCAGTCGTGTCCGACTCTTCGCGACCCCATGGACTGCAGCCCACCAGGCTCCTCCGTCTACGGGA	CTACCTCA	TACCTCA	CTACCTC	TACCTC	CTACCT	ACCTCA	CTACC	TACCT	ACCTC	-1	-1	-1	-1	-1	-1	-1	-1	-1	-1	-1	-1	1	-1	-1	-1	-1	1	1	7merA1.indel	1
chr24	51726726	51726801	c_bta-let-7a_448	1	+	bta-let-7a	AGCGTTACGATGACCTAATTGATGAGTTTATGAAGGCCATTACTGACAGGTATTTTTTCTAAAGTTTGAGTATAT	CTACCTCA	TACCTCA	CTACCTC	TACCTC	CTACCT	ACCTCA	CTACC	TACCT	ACCTC	-1	-1	-1	-1	-1	-1	-1	-1	-1	-1	-1	-1	-1	-1	-1	-1	-1	-1	-1	NA	NA
chr10	81488060	81488135	c_bta-let-7a_84	1	+	bta-let-7a	AAAGATGATCTCTATAACAACTTGATAGTGAATCCTCGCTCAGTGGGCCTGGCCAACCAGGAACTAGCGGAGGTG	CTACCTCA	TACCTCA	CTACCTC	TACCTC	CTACCT	ACCTCA	CTACC	TACCT	ACCTC	-1	-1	-1	-1	-1	-1	-1	-1	-1	-1	-1	-1	-1	-1	-1	-1	-1	1	-1	6mer.indel	1
chr3	35876919	35876994	c_bta-let-7a_1493	1	-	bta-let-7a	AAGCAAAAACACCAATAAATCCTCTTATGATGTGTGCTGGTGTTTATTACAATCGAAGTCCTGGATGCTGCTGCT	CTACCTCA	TACCTCA	CTACCTC	TACCTC	CTACCT	ACCTCA	CTACC	TACCT	ACCTC	-1	-1	-1	-1	-1	-1	-1	-1	-1	-1	-1	-1	-1	-1	-1	-1	-1	1	-1	6mer.indel	1
chr21	33843757	33843832	c_bta-let-7a_378	1	+	bta-let-7a	CTTCCCAAGGACTTATTGATAATGCTACTTGATTATAAAGTCACCTGGAAATACTGATGATAACATATTACCTTA	CTACCTCA	TACCTCA	CTACCTC	TACCTC	CTACCT	ACCTCA	CTACC	TACCT	ACCTC	-1	-1	-1	-1	-1	-1	-1	69	1	-1	-1	-1	-1	69	-1	69	25	1	3	7merm8.mm	69
chr3	17599474	17599549	c_bta-let-7a_1489	1	-	bta-let-7a	AGTCGGCCAAGAAAGACAAAGATCCAGTGAACAAATCTGGGGGCAAGGCCAAAAAGAAGAAGTGGTCCAAAGGCA	CTACCTCA	TACCTCA	CTACCTC	TACCTC	CTACCT	ACCTCA	CTACC	TACCT	ACCTC	-1	-1	-1	-1	-1	-1	-1	-1	-1	-1	-1	-1	-1	-1	-1	-1	-1	-1	-1	NA	NA
chr18	62189638	62189713	c_bta-let-7a_1237	1	-	bta-let-7a	TACTGTAAAAATACATTGCATTCTGATCAGCCGCCCAAAATACCTTTTTTCCTTTTCTCCCCCACCCCTCCCCAT	CTACCTCA	TACCTCA	CTACCTC	TACCTC	CTACCT	ACCTCA	CTACC	TACCT	ACCTC	-1	-1	-1	-1	-1	-1	-1	-1	-1	-1	-1	-1	-1	41	-1	41	40	1	1	5mer_2	41
chr13	48337609	48337684	c_bta-let-7a_1121	1	-	bta-let-7a	AAGATAGAGTTCATGTTTTCAAAGAATCTACAATCAAATTAAGAAGAGCAAAGATGGCACCCAGGAAACCACTGC	CTACCTCA	TACCTCA	CTACCTC	TACCTC	CTACCT	ACCTCA	CTACC	TACCT	ACCTC	-1	-1	-1	-1	-1	-1	-1	-1	-1	-1	-1	-1	-1	-1	-1	-1	-1	-1	-1	NA	NA
chr8	63203128	63203203	c_bta-let-7a_1714	1	-	bta-let-7a	TTTTAGGTACCTAGACTTTGACCAAAAGGAGTAAGGGACTTGTTGGAGTCAACAACCAAGCACCTAACTCATCAT	CTACCTCA	TACCTCA	CTACCTC	TACCTC	CTACCT	ACCTCA	CTACC	TACCT	ACCTC	-1	-1	-1	-1	-1	64	1	65	2	-1	-1	64	1	8	-1	8	7	2	3	8mer.mm	64
chr18	26427099	26427174	c_bta-let-7a_268	1	+	bta-let-7a	CGGTCCATGGGATTTTCCAGGCAAGAGTACTGGAGTGGGGTGCCATTGCCTTCTCCGAGACTTGAGTGAGAAGAT	CTACCTCA	TACCTCA	CTACCTC	TACCTC	CTACCT	ACCTCA	CTACC	TACCT	ACCTC	-1	-1	-1	-1	-1	-1	-1	-1	-1	-1	-1	-1	-1	-1	-1	-1	-1	-1	-1	NA	NA
chr23	10123995	10124070	c_bta-let-7a_416	1	+	bta-let-7a	TGGAAACTTGGGACTGTTATCTACCTCTAACTGTGTAACATTTTAGACTTCTTAATAACCTAAGTATTTAAAATA	CTACCTCA	TACCTCA	CTACCTC	TACCTC	CTACCT	ACCTCA	CTACC	TACCT	ACCTC	-1	-1	21	22	21	21	1	22	1	-1	21	21	1	22	23	22	21	1	2	7merA1	21
chr3	116963698	116963773	c_bta-let-7a_567	1	+	bta-let-7a	ACAGACCAAGGCTACCTCTTGCAAACCACATACACAACACAAGGAGTGTCAGACAGGTACGTGTTGTGCTTTCCA	CTACCTCA	TACCTCA	CTACCTC	TACCTC	CTACCT	ACCTCA	CTACC	TACCT	ACCTC	-1	-1	12	13	12	12	1	13	1	-1	12	12	1	13	14	13	12	1	1	7merA1	12
chrX	55324418	55324493	c_bta-let-7a_1832	1	-	bta-let-7a	TTGCTGCCCCTCTTTCTCTCTCCCCACCACTGTCTCATTTCTGTACTGTCTCCCCACCTCTGTCTACCTCTATAT	CTACCTCA	TACCTCA	CTACCTC	TACCTC	CTACCT	ACCTCA	CTACC	TACCT	ACCTC	-1	-1	64	65	64	64	1	65	1	-1	64	54	2	65	56	55	54	2	2	7merA1	64
chr28	36382538	36382613	c_bta-let-7a_508	1	+	bta-let-7a	TAATGAAAGGAATCATGATCACAGCCTAAAGGAATGCCTCTGAGATCCACGTATCTCCACTGAGTGTCACCATTC	CTACCTCA	TACCTCA	CTACCTC	TACCTC	CTACCT	ACCTCA	CTACC	TACCT	ACCTC	-1	-1	-1	-1	-1	-1	-1	-1	-1	-1	-1	-1	-1	-1	-1	35	-1	2	-1	6mer.mm	35
chr19	50250920	50250995	c_bta-let-7a_1266	1	-	bta-let-7a	GTTTTCTAAATATTTTGCAATGAACAGTCATGTCCTGCCATAAGATGCGATGGAAAAACACGAACAAACTTTTTG	CTACCTCA	TACCTCA	CTACCTC	TACCTC	CTACCT	ACCTCA	CTACC	TACCT	ACCTC	-1	-1	-1	-1	-1	-1	-1	-1	-1	-1	-1	-1	-1	-1	-1	-1	-1	-1	-1	NA	NA
chr23	27282715	27282790	c_bta-let-7a_430	1	+	bta-let-7a	AGACGACCAACAACATTCCCCTCTTACAGCAAATTCTGCTGACCCTGCAGCACCTGCCCCTCACTGTTGACCATC	CTACCTCA	TACCTCA	CTACCTC	TACCTC	CTACCT	ACCTCA	CTACC	TACCT	ACCTC	-1	-1	-1	-1	-1	-1	-1	-1	-1	-1	-1	-1	-1	-1	-1	-1	-1	-1	1	6mer_off.indel	1
chr3	65632633	65632708	c_bta-let-7a_1497	1	-	bta-let-7a	ACTGTGTGGATCACAAGCTGTGGAAAATTCTTCAAGAGATGGGAAAACCAGACCACCTTACCTACCTCCTGAAAA	CTACCTCA	TACCTCA	CTACCTC	TACCTC	CTACCT	ACCTCA	CTACC	TACCT	ACCTC	-1	-1	62	63	62	62	1	63	2	-1	62	62	1	59	64	59	53	2	4	7merA1	62
chr17	27827737	27827812	c_bta-let-7a_250	1	+	bta-let-7a	TGGCCACCTCATGTGAAGAGATGACTCATTGGAAAAGACTCTGATGCTAGGAGGGATTGGGGGCAGGAGGAGAAG	CTACCTCA	TACCTCA	CTACCTC	TACCTC	CTACCT	ACCTCA	CTACC	TACCT	ACCTC	-1	-1	-1	-1	-1	4	1	5	1	6	-1	4	1	-1	6	5	4	1	1	8mer.mm	4
chr12	54848537	54848612	c_bta-let-7a_137	1	+	bta-let-7a	AAATCGTGCCTCCTTTCTCATAAGTGTCCTAATTTGGAGGAGAATTTGTATGATCACCCTGTATATAACTCTCCA	CTACCTCA	TACCTCA	CTACCTC	TACCTC	CTACCT	ACCTCA	CTACC	TACCT	ACCTC	-1	-1	-1	-1	-1	-1	-1	-1	-1	-1	-1	-1	-1	-1	-1	7	-1	2	1	6mer.mm	7
chrUnJH121295	368164	368239	c_bta-let-7a_1762	1	-	bta-let-7a	CAAATAATGCCTTTTAAATTATATTCTCTAGTATTATAGATGTAGGACAGTACTGTATCATACCTCTGTGAATGT	CTACCTCA	TACCTCA	CTACCTC	TACCTC	CTACCT	ACCTCA	CTACC	TACCT	ACCTC	-1	-1	-1	61	-1	-1	-1	61	1	-1	-1	60	1	61	62	61	60	1	1	6mer	61
chr21	65282138	65282213	c_bta-let-7a_388	1	+	bta-let-7a	AACAACCAGTGAGAAGAAGAGAGAAGACCCTCCTCAGCCTCGGGAAGCATCTTCCAGGAGTGTGATTGGGAATAA	CTACCTCA	TACCTCA	CTACCTC	TACCTC	CTACCT	ACCTCA	CTACC	TACCT	ACCTC	-1	-1	-1	-1	-1	-1	1	-1	1	-1	-1	-1	1	-1	-1	-1	-1	1	1	8mer.indel	1
chr15	38600793	38600868	c_bta-let-7a_1162	1	-	bta-let-7a	CTCTGCTCTGCTATTTAAATCCATCATTGCTGGTGAGTGCCTGCAGCCTAGGCAGAGGCAGTGCGCACGCTACAG	CTACCTCA	TACCTCA	CTACCTC	TACCTC	CTACCT	ACCTCA	CTACC	TACCT	ACCTC	-1	-1	-1	-1	-1	-1	-1	-1	-1	-1	-1	-1	-1	-1	-1	-1	-1	-1	-1	NA	NA
chr5	105737598	105737673	c_bta-let-7a_650	1	+	bta-let-7a	GAGCAGTCACCACACACATTAAACTGTAAATAAAAGCCACCTTTTGTTGAAATTTTGCTCCAATTAAACATCACA	CTACCTCA	TACCTCA	CTACCTC	TACCTC	CTACCT	ACCTCA	CTACC	TACCT	ACCTC	-1	-1	-1	-1	-1	-1	-1	-1	-1	-1	-1	-1	-1	-1	-1	-1	37	-1	1	6mer_off.mm	37
chr5	119449126	119449201	c_bta-let-7a_656	1	+	bta-let-7a	CCTGCCGCCACCTCCCTCTGTCCTTCCTGTCCTCCCCGGGACAGCGGGCCGTGCTGCTGGCTGAGGCTGCTCGCA	CTACCTCA	TACCTCA	CTACCTC	TACCTC	CTACCT	ACCTCA	CTACC	TACCT	ACCTC	-1	-1	-1	-1	-1	-1	-1	-1	-1	-1	-1	8	2	-1	10	9	8	3	3	7merA1.mm	8
chr6	17994589	17994664	c_bta-let-7a_1628	1	-	bta-let-7a	TATAATCCTGGACAGATCCAATGCACCAAACATTCCCAAACTCAATAGGTTTCTTCTTTTATTCATTGGATTCGT	CTACCTCA	TACCTCA	CTACCTC	TACCTC	CTACCT	ACCTCA	CTACC	TACCT	ACCTC	-1	-1	-1	-1	-1	-1	-1	-1	-1	-1	-1	-1	-1	-1	-1	-1	-1	-1	-1	NA	NA
chr14	73089877	73089952	c_bta-let-7a_190	1	+	bta-let-7a	ATAACCAACACCAATTTACAAGTTAGGAGAGTGTGCCACTTCAGAAGTGGACCCTCCATTCCCAGTCAAGTTTTC	CTACCTCA	TACCTCA	CTACCTC	TACCTC	CTACCT	ACCTCA	CTACC	TACCT	ACCTC	-1	-1	-1	-1	-1	-1	-1	-1	-1	-1	-1	-1	-1	-1	-1	-1	-1	-1	-1	NA	NA
chr5	122584603	122584678	c_bta-let-7a_658	1	+	bta-let-7a	ATACAGCCTTGACGTACTCTTTTTCCTGATTTGGAACCAGTCCATTGTTCCATGTCCAGTTCTAACTGTTGCTTC	CTACCTCA	TACCTCA	CTACCTC	TACCTC	CTACCT	ACCTCA	CTACC	TACCT	ACCTC	-1	-1	-1	-1	-1	-1	-1	-1	-1	-1	-1	-1	-1	-1	-1	-1	62	1	1	6mer_off.mm	62
chr29	42378876	42378951	c_bta-let-7a_1473	1	-	bta-let-7a	AAGGGCCCCAAGGTAAAGGGTGATGTGGACGTATCTCTGCCCAAAGTGGAAGGTGACCTCAAGGGCCCTGACGTT	CTACCTCA	TACCTCA	CTACCTC	TACCTC	CTACCT	ACCTCA	CTACC	TACCT	ACCTC	-1	-1	-1	-1	-1	-1	-1	55	1	56	-1	-1	-1	-1	56	32	-1	2	-1	7merm8.mm	55
chr28	25586591	25586666	c_bta-let-7a_1446	1	-	bta-let-7a	GAGAATCTTATTCTTTTCTTAGATATTAATGATGTCAAGCGGCTGAAACCTGGCTACCTGGAAGCTACTGTGGAT	CTACCTCA	TACCTCA	CTACCTC	TACCTC	CTACCT	ACCTCA	CTACC	TACCT	ACCTC	-1	-1	-1	-1	54	-1	-1	-1	-1	-1	54	54	1	55	-1	55	54	1	2	6mer_off	54
chr18	34416306	34416381	c_bta-let-7a_269	1	+	bta-let-7a	ACTCTTTTACTACCTCATGGACTGTAACCTGTCAGGTTCCTCTGTCAGTGGGATTTGCCAGTACGGAAAGGTTAT	CTACCTCA	TACCTCA	CTACCTC	TACCTC	CTACCT	ACCTCA	CTACC	TACCT	ACCTC	10	11	10	11	10	10	1	11	1	12	10	10	1	11	12	11	10	2	1	8mer	10
chr13	74077095	74077170	c_bta-let-7a_168	1	+	bta-let-7a	GCCATCCTGGGGCTGGACCGGTAAACTCGGGGCGGGGTGGGGGGGCGCTACAGTTCCCGGNNNNNNNNNNNNNNN	CTACCTCA	TACCTCA	CTACCTC	TACCTC	CTACCT	ACCTCA	CTACC	TACCT	ACCTC	-1	-1	-1	-1	-1	-1	-1	-1	-1	-1	-1	-1	-1	-1	-1	-1	-1	-1	-1	NA	NA
chr21	13744057	13744132	c_bta-let-7a_371	1	+	bta-let-7a	GGGGCTGCCCTGCTTTGGGGTCCCCTGGCTCCCAAGCCCAGCTGGGCCTGCCAGGCTGACTCGCTGGCCTGTGGG	CTACCTCA	TACCTCA	CTACCTC	TACCTC	CTACCT	ACCTCA	CTACC	TACCT	ACCTC	-1	-1	-1	-1	-1	-1	-1	-1	-1	-1	-1	-1	-1	-1	-1	-1	-1	-1	-1	NA	NA
chrUnJH126334	14708	14783	c_bta-let-7a_936	2	+	bta-let-7a	TGAACGAGGAATTCCCAGTAAGTGCGGGTCATAAGCTTGCGTTGATTAAGTCCCTGCCCTTTGTACACACCGCCC	CTACCTCA	TACCTCA	CTACCTC	TACCTC	CTACCT	ACCTCA	CTACC	TACCT	ACCTC	-1	-1	-1	-1	-1	-1	-1	-1	-1	-1	-1	-1	-1	-1	-1	-1	-1	-1	-1	NA	NA
chr7	62305811	62305886	c_bta-let-7a_717	1	+	bta-let-7a	TTCCCTATCCCCTCCAACACCACCTCCGACTTCTACTTTGAGAAAAGCGCCAACTACTTTGATTCGGAAGTGGCT	CTACCTCA	TACCTCA	CTACCTC	TACCTC	CTACCT	ACCTCA	CTACC	TACCT	ACCTC	-1	-1	-1	-1	-1	-1	-1	-1	-1	-1	-1	20	1	-1	22	21	20	1	3	7merA1.mm	20
chr21	33530546	33530621	c_bta-let-7a_1350	1	-	bta-let-7a	GGTTTATTAAGAGGTAACTGACCCTTGCATCAGGCTCAGGAGGCAGAATTGAGGCGCTGCCAAAGCCTTCCACAA	CTACCTCA	TACCTCA	CTACCTC	TACCTC	CTACCT	ACCTCA	CTACC	TACCT	ACCTC	-1	-1	-1	-1	-1	-1	-1	-1	-1	-1	-1	-1	-1	-1	-1	-1	-1	-1	-1	NA	NA
chr9	94920294	94920369	c_bta-let-7a_1740	1	-	bta-let-7a	CTCTCTAGTGAGAGACCCTTTCCCCACTGGCTCTTTTAAGGAGACCTGAGATTGCATTCAGCCCACCTAATGCAG	CTACCTCA	TACCTCA	CTACCTC	TACCTC	CTACCT	ACCTCA	CTACC	TACCT	ACCTC	-1	-1	-1	-1	-1	-1	-1	-1	-1	-1	-1	-1	-1	-1	-1	-1	63	-1	1	6mer_off.mm	63
chr10	44932964	44933039	c_bta-let-7a_62	1	+	bta-let-7a	AATTTGGTCATGGTCGCTTCCAGACTGTGGAGGAGAAGAAAGCCTTCATGGGACCACTTAAGAAAGACCGAGTTG	CTACCTCA	TACCTCA	CTACCTC	TACCTC	CTACCT	ACCTCA	CTACC	TACCT	ACCTC	-1	-1	-1	-1	-1	-1	-1	-1	-1	-1	-1	-1	-1	-1	-1	-1	-1	-1	-1	NA	NA
chr20	27913653	27913728	c_bta-let-7a_1326	1	-	bta-let-7a	GCAAGTTCCAGGGATTAGGAAATGAAGATATATGAAAGACCATTATCTGCCTACCAAAACCTCCAAACATAAACT	CTACCTCA	TACCTCA	CTACCTC	TACCTC	CTACCT	ACCTCA	CTACC	TACCT	ACCTC	-1	-1	-1	-1	-1	-1	-1	-1	-1	-1	51	-1	-1	-1	59	58	47	1	2	5mer_1	51
chrX	85621150	85621225	c_bta-let-7a_1838	1	-	bta-let-7a	GGTATAGTTTGTCTACTACGTATTTATTATCTATGGAATGCACTCTCCTTCATGAGGCCTCAGAGAAGTAAACGA	CTACCTCA	TACCTCA	CTACCTC	TACCTC	CTACCT	ACCTCA	CTACC	TACCT	ACCTC	-1	-1	-1	-1	-1	-1	-1	-1	-1	-1	-1	-1	-1	-1	-1	-1	16	-1	3	6mer_off.mm	16
chr3	16592512	16592587	c_bta-let-7a_532	1	+	bta-let-7a	CTGTACCAGGCGACAGCTCCAGTCCTCACGCCAGCCAAGGTTACGGGCAAGGGCAAAAAGAGAAATTGACCCTGA	CTACCTCA	TACCTCA	CTACCTC	TACCTC	CTACCT	ACCTCA	CTACC	TACCT	ACCTC	-1	-1	-1	-1	-1	-1	-1	-1	1	-1	-1	-1	-1	-1	-1	-1	-1	1	-1	7merm8.indel	1
chr18	35232826	35232901	c_bta-let-7a_1227	1	-	bta-let-7a	TAAAAGCTGCATATTCTGTTTAATACCATACATACATCACTTTCTGCTGCATCTTATTTTGGGAGCTGTTAACCA	CTACCTCA	TACCTCA	CTACCTC	TACCTC	CTACCT	ACCTCA	CTACC	TACCT	ACCTC	-1	-1	-1	-1	-1	-1	-1	33	1	-1	-1	-1	-1	-1	-1	33	-1	1	-1	7merm8.mm	33
chr3	20529124	20529199	c_bta-let-7a_535	1	+	bta-let-7a	GAAGCTAACATTACAACCCGTGGACAACTCGACGATTTCCCTACAGATGGGTACCAACAAAGTCGCTTCCCAGAA	CTACCTCA	TACCTCA	CTACCTC	TACCTC	CTACCT	ACCTCA	CTACC	TACCT	ACCTC	-1	-1	-1	-1	-1	-1	-1	-1	-1	-1	-1	-1	-1	-1	-1	-1	-1	-1	-1	NA	NA
chr4	55512777	55512852	c_bta-let-7a_586	1	+	bta-let-7a	TCCCTACCTACTATCCAGCGAAACCACAGCCAAGGGAACGGGCTTGGCGGAATTAGCGGGGAAAGAAGACCCTGT	CTACCTCA	TACCTCA	CTACCTC	TACCTC	CTACCT	ACCTCA	CTACC	TACCT	ACCTC	-1	-1	-1	-1	4	-1	1	-1	1	-1	4	4	1	5	-1	5	4	1	2	6mer_off	4
chr6	62012250	62012325	c_bta-let-7a_1639	1	-	bta-let-7a	GTGATAAAAGTCTTCCTCAAGAAACATCTAAAACAACTTAACCTACTACCTAAAAGAATCAGAAAAAGAAGAACA	CTACCTCA	TACCTCA	CTACCTC	TACCTC	CTACCT	ACCTCA	CTACC	TACCT	ACCTC	-1	-1	-1	-1	46	12	2	13	2	-1	46	12	2	47	-1	13	12	2	3	6mer_off	46
chr25	23375029	23375104	c_bta-let-7a_457	1	+	bta-let-7a	CTACGCAGCAATCTCCTCCTCAGTCACCCTGTTTCTGTTCTTGTTCCTATACAGATTCATTCTTCACTTAGATAC	CTACCTCA	TACCTCA	CTACCTC	TACCTC	CTACCT	ACCTCA	CTACC	TACCT	ACCTC	-1	-1	-1	-1	-1	-1	1	-1	1	-1	-1	-1	2	-1	-1	-1	-1	2	2	8mer.indel	1
chr13	19460827	19460902	c_bta-let-7a_148	1	+	bta-let-7a	TCTCACATCCATACATGACCACTGGAAAAACCATAGCCTTGACTAGATGGACCTCTGTTGGCAAAGTAATGTCTC	CTACCTCA	TACCTCA	CTACCTC	TACCTC	CTACCT	ACCTCA	CTACC	TACCT	ACCTC	-1	-1	-1	-1	-1	-1	-1	-1	-1	-1	-1	-1	-1	-1	51	50	-1	1	-1	5mer_3	51
chr4	79081954	79082029	c_bta-let-7a_1540	1	-	bta-let-7a	TAAAATGGTTCTCAGGCAACATACAGTGGTAACAGCCATTTAACTATGCATGTGCTTTTCCCTCAAAGACTCATG	CTACCTCA	TACCTCA	CTACCTC	TACCTC	CTACCT	ACCTCA	CTACC	TACCT	ACCTC	-1	-1	-1	-1	-1	-1	-1	59	1	-1	-1	-1	-1	-1	-1	59	-1	1	-1	7merm8.mm	59
chr25	40140451	40140526	c_bta-let-7a_463	1	+	bta-let-7a	TCCTCAACTGTAAGCCTCAGCGTCACTGGCCAGATGACCGACACTGCCCCGTGAGTAGCGACACTGACCCCTCTG	CTACCTCA	TACCTCA	CTACCTC	TACCTC	CTACCT	ACCTCA	CTACC	TACCT	ACCTC	-1	-1	-1	-1	-1	-1	-1	-1	1	-1	-1	-1	-1	-1	-1	-1	-1	1	-1	7merm8.indel	1
chr2	117911453	117911528	c_bta-let-7a_1303	1	-	bta-let-7a	TGGCTCAGATTCAAGGAGTTATTTTCTAAAAGCAGTTTTCATTAATTACTTCCTACTTCATTCCTGGATCTGGTA	CTACCTCA	TACCTCA	CTACCTC	TACCTC	CTACCT	ACCTCA	CTACC	TACCT	ACCTC	-1	-1	-1	-1	-1	53	1	54	1	-1	-1	53	1	-1	-1	47	49	2	2	8mer.mm	53
chr6	121818775	121818850	c_bta-let-7a_1655	1	-	bta-let-7a	GGTGGTGATGCTGACACCATGATGGTGGTGGTGGTGGTTAGGGTGATGACTGTGGTGGTGCTGGTGGGGGGGGTG	CTACCTCA	TACCTCA	CTACCTC	TACCTC	CTACCT	ACCTCA	CTACC	TACCT	ACCTC	-1	-1	-1	-1	-1	-1	-1	-1	-1	-1	-1	-1	-1	-1	-1	-1	-1	-1	-1	NA	NA
chr3	42494288	42494363	c_bta-let-7a_543	1	+	bta-let-7a	TTCACAACCTTGGCTGCATATTAAAATCACCTAGGGAGACAACTATTGATGTCCTGTCCCGTCATAGATCATCTG	CTACCTCA	TACCTCA	CTACCTC	TACCTC	CTACCT	ACCTCA	CTACC	TACCT	ACCTC	-1	-1	-1	-1	-1	-1	-1	-1	-1	-1	-1	-1	-1	-1	-1	-1	5	-1	2	6mer_off.mm	5
chr19	41044987	41045062	c_bta-let-7a_1259	1	-	bta-let-7a	CAGTTCAGTTCAGTCGCTCAGTGCCCACAAAAACCTGCTCCCCTCTCCAGCTTAGCCATACCTGTCAGATGTTAC	CTACCTCA	TACCTCA	CTACCTC	TACCTC	CTACCT	ACCTCA	CTACC	TACCT	ACCTC	-1	-1	-1	-1	-1	-1	-1	-1	-1	-1	-1	-1	-1	59	-1	59	58	1	1	5mer_2	59
chrUnAAFC02072782	37061	37136	c_bta-let-7a_859	1	+	bta-let-7a	TCATTGGTAGAACTGATGTTGAAGCTGAAACTCCAATACTTTGGCCACCTGATGTGAAGAACTGACTCATTTGAA	CTACCTCA	TACCTCA	CTACCTC	TACCTC	CTACCT	ACCTCA	CTACC	TACCT	ACCTC	-1	-1	-1	-1	-1	-1	-1	-1	-1	-1	-1	-1	-1	-1	-1	-1	45	-1	1	6mer_off.mm	45
chr8	99284804	99284879	c_bta-let-7a_1724	2	-	bta-let-7a	TATGGATTTAAAAGCTATCTTAAGCTAGAAACAATCTACAGCTACTCATCTACTTCATTAGTACTGTTATTAGAT	CTACCTCA	TACCTCA	CTACCTC	TACCTC	CTACCT	ACCTCA	CTACC	TACCT	ACCTC	-1	-1	-1	-1	-1	50	2	51	2	-1	-1	50	2	-1	-1	51	15	2	3	8mer.mm	50
chr11	58037607	58037682	c_bta-let-7a_115	1	+	bta-let-7a	GACCACCTAATCTACCTCTTGAGAAATCTATATGCAGGTCAGGAAGCAACAATTAGAATTGGACATGGAATAACA	CTACCTCA	TACCTCA	CTACCTC	TACCTC	CTACCT	ACCTCA	CTACC	TACCT	ACCTC	-1	-1	12	13	12	12	1	13	1	-1	12	12	1	13	14	13	3	1	2	7merA1	12
chrUnJH122954	82637	82712	c_bta-let-7a_1808	1	-	bta-let-7a	CAGCATCCATTGGACCATAGAAAAAGCAAGAGAATTCCAGAAAAACATCTACCTCTCCTTCATTGACTATGTTAA	CTACCTCA	TACCTCA	CTACCTC	TACCTC	CTACCT	ACCTCA	CTACC	TACCT	ACCTC	-1	-1	49	50	49	49	1	50	1	-1	49	49	1	50	51	50	49	1	2	7merA1	49
chr10	32297821	32297896	c_bta-let-7a_1027	1	-	bta-let-7a	AGGTAATTAACATGAGCCACTAATCAACCCTCTTTAACCACCCTGCCCCTCAATTTACTGGCACCTGATTTGCCT	CTACCTCA	TACCTCA	CTACCTC	TACCTC	CTACCT	ACCTCA	CTACC	TACCT	ACCTC	-1	-1	-1	-1	-1	-1	-1	-1	-1	-1	-1	-1	-1	-1	-1	-1	-1	-1	1	6mer_off.indel	1
chr10	80817430	80817505	c_bta-let-7a_80	1	+	bta-let-7a	CCCTACCTCATGCCATTGACCTTTTACGTGATGCCATTGTAAAAGTAAAGGAAGTTCATGATGAACTTGAAGATT	CTACCTCA	TACCTCA	CTACCTC	TACCTC	CTACCT	ACCTCA	CTACC	TACCT	ACCTC	3	4	3	4	3	3	1	4	1	5	3	3	1	4	5	4	3	1	1	8mer	3
chr21	4233226	4233301	c_bta-let-7a_1341	1	-	bta-let-7a	TTGTAGAACATAATCGTAGTATAATTCATTCATTAAAAAGGGAGAAGAGGAGAAATGAATATTTATGTGAGATCC	CTACCTCA	TACCTCA	CTACCTC	TACCTC	CTACCT	ACCTCA	CTACC	TACCT	ACCTC	-1	-1	-1	-1	-1	-1	-1	-1	-1	-1	-1	-1	-1	-1	-1	-1	-1	-1	-1	NA	NA
chr5	29466703	29466778	c_bta-let-7a_1565	1	-	bta-let-7a	GATCTGATGTATCCTTTCCCCTTTCCCCTTGCAGCATTCCTCCTCCTCCTCCTCTTCCAGCAGTGACTCTGACTG	CTACCTCA	TACCTCA	CTACCTC	TACCTC	CTACCT	ACCTCA	CTACC	TACCT	ACCTC	-1	-1	-1	-1	-1	-1	-1	-1	-1	-1	-1	-1	4	-1	-1	37	-1	5	4	7merA1.indel	4
chr5	33070610	33070685	c_bta-let-7a_1571	1	-	bta-let-7a	CCCAAACTGTCCCAGTGTTTTTTTTTTTTTTTGATCACTGTCTTAATTACTGAGTGGCCTCTATTAGGTGACTAT	CTACCTCA	TACCTCA	CTACCTC	TACCTC	CTACCT	ACCTCA	CTACC	TACCT	ACCTC	-1	-1	-1	-1	-1	-1	-1	-1	-1	-1	-1	-1	-1	-1	-1	-1	-1	-1	-1	NA	NA
chr8	50742360	50742435	c_bta-let-7a_1709	2	-	bta-let-7a	CCAATCCTTTTTTTAAACAGGAACAGCTAGTGGTTCCAACAGTCCTACCTCAGATTCTGCATCTGTACAAAGAGC	CTACCTCA	TACCTCA	CTACCTC	TACCTC	CTACCT	ACCTCA	CTACC	TACCT	ACCTC	45	46	45	46	45	45	1	46	1	47	45	45	1	46	47	46	45	1	1	8mer	45
chr5	28468720	28468795	c_bta-let-7a_614	1	+	bta-let-7a	ATCAACCTTAGCTTCTGCCTCAATGCTTCCGGAAAACATGTTCCTGACTCCATCGGTGAGGGAGACTGCCTGAGC	CTACCTCA	TACCTCA	CTACCTC	TACCTC	CTACCT	ACCTCA	CTACC	TACCT	ACCTC	-1	-1	-1	-1	-1	15	1	16	1	-1	-1	15	1	-1	-1	16	3	1	3	8mer.mm	15
chrUnJH121408	340	415	c_bta-let-7a_883	1	+	bta-let-7a	CTACGGCCATACCACCCTGAACGCGCCCGATCTCGTCTGATCTCGGAAGCTAAGCAGGGTCGGGCCTGGTTAGTA	CTACCTCA	TACCTCA	CTACCTC	TACCTC	CTACCT	ACCTCA	CTACC	TACCT	ACCTC	-1	-1	-1	-1	-1	-1	-1	-1	-1	-1	-1	-1	-1	-1	-1	10	-1	1	-1	6mer.mm	10
chrUnJH125760	20368	20443	c_bta-let-7a_1824	1	-	bta-let-7a	AGCTCGGGGCCTACTCCACACGGTCCCGGAAGCTCTCCCAGACCCCGGGGCTCGGGGGGCTGTCCTGCTCTGGGG	CTACCTCA	TACCTCA	CTACCTC	TACCTC	CTACCT	ACCTCA	CTACC	TACCT	ACCTC	-1	-1	-1	-1	-1	-1	-1	-1	-1	-1	-1	-1	1	-1	-1	-1	-1	1	1	7merA1.indel	1
chr5	119711599	119711674	c_bta-let-7a_1624	1	-	bta-let-7a	CCTCCGTGCCCACCACTTCAGAAGGTGGCCCCGAGTTGGAGTTACAAATCCCTGAACTACCTCTCGACAGCAATG	CTACCTCA	TACCTCA	CTACCTC	TACCTC	CTACCT	ACCTCA	CTACC	TACCT	ACCTC	-1	-1	57	58	57	57	1	58	1	-1	57	57	1	58	59	58	57	1	1	7merA1	57
chr5	60506907	60506982	c_bta-let-7a_1591	2	-	bta-let-7a	TCCACGCTGAGACCGGCTTCATCTACTTTGCCGACACCACCAGCTACCTCATTGGCCGCCAGAAGATCGATGGCA	CTACCTCA	TACCTCA	CTACCTC	TACCTC	CTACCT	ACCTCA	CTACC	TACCT	ACCTC	44	45	44	45	44	44	1	45	1	46	44	44	1	45	46	45	23	1	2	8mer	44
chr17	16468998	16469073	c_bta-let-7a_246	1	+	bta-let-7a	TACAATGTCACAAACCTCATTCCGTAGTTCATCAGGCACTCTATCTATCAGATCTAGTCCCTTAAATCTATTTCT	CTACCTCA	TACCTCA	CTACCTC	TACCTC	CTACCT	ACCTCA	CTACC	TACCT	ACCTC	-1	-1	-1	-1	-1	-1	-1	13	1	14	-1	-1	-1	-1	14	13	41	1	1	7merm8.mm	13
chr16	24621280	24621355	c_bta-let-7a_1182	1	-	bta-let-7a	CCTTTTTTCCTTCATTTAAGAAGCATGTGATCTTTTAAAACAACATAGTAAAACCATATCCCTACCTCAGCAAGG	CTACCTCA	TACCTCA	CTACCTC	TACCTC	CTACCT	ACCTCA	CTACC	TACCT	ACCTC	62	63	62	63	62	62	1	63	1	64	62	62	1	63	64	63	62	1	1	8mer	62
chr10	105581021	105581096	c_bta-let-7a_95	4	+	bta-let-7a	ACCGTTCAGTAATACAGCCTTAACCATACCTCCTTGAACTACTTCATAACTTGTCGAGAAAAGCGGTCTGCTGCA	CTACCTCA	TACCTCA	CTACCTC	TACCTC	CTACCT	ACCTCA	CTACC	TACCT	ACCTC	-1	-1	-1	27	-1	39	1	27	2	-1	-1	26	2	27	28	27	26	2	3	6mer	27
chrM	15703	15778	c_bta-let-7a_854	1	+	bta-let-7a	GAACAACTAACCTCCCTAAGACTCAAGGAAGAAACTGCAGTCTCACCATCAACCCCCAAAGCTGAAGTTCTATTT	CTACCTCA	TACCTCA	CTACCTC	TACCTC	CTACCT	ACCTCA	CTACC	TACCT	ACCTC	-1	-1	-1	-1	-1	-1	-1	-1	-1	-1	-1	-1	1	-1	10	9	12	1	2	7merA1.indel	1
chr10	105713337	105713412	c_bta-let-7a_96	1	+	bta-let-7a	TTTATAATTTTACCTTGGGTGCTACATGTCCATGTTTGACCTTCCTAGGCAGGTGTCTGCAGTGGAGGTGCTGGC	CTACCTCA	TACCTCA	CTACCTC	TACCTC	CTACCT	ACCTCA	CTACC	TACCT	ACCTC	-1	-1	-1	-1	-1	-1	-1	-1	-1	-1	-1	-1	-1	11	-1	11	10	1	3	5mer_2	11
chr1	95361876	95361951	c_bta-let-7a_989	1	-	bta-let-7a	AAAAAATACCTGAAATTCTTAACACCAAAAACTACAACCCTCTACCTCTTAATCATGGCCAAATTATTTCTTAGA	CTACCTCA	TACCTCA	CTACCTC	TACCTC	CTACCT	ACCTCA	CTACC	TACCT	ACCTC	-1	-1	42	43	42	42	1	7	2	-1	42	42	1	7	44	7	6	2	2	7merA1	42
chr4	12066952	12067027	c_bta-let-7a_571	1	+	bta-let-7a	ACGTACACTGAATACGTACCTCAAATTCCAGGATATCCGACCTACCCCGCCTATGCGTACCCGACCTACCCAGTA	CTACCTCA	TACCTCA	CTACCTC	TACCTC	CTACCT	ACCTCA	CTACC	TACCT	ACCTC	-1	17	-1	17	-1	16	2	17	2	18	42	16	3	17	18	17	16	4	5	7merm8	17
chr20	22399421	22399496	c_bta-let-7a_360	4	+	bta-let-7a	TACTGATGTTCGAAGACCTCGGCTCTACCTCCTTCAGTGGCTAAAATCTGATAAGGCCTTAATGATGCTCTTCAA	CTACCTCA	TACCTCA	CTACCTC	TACCTC	CTACCT	ACCTCA	CTACC	TACCT	ACCTC	-1	-1	25	26	25	25	1	26	1	-1	25	25	1	26	16	15	25	2	2	7merA1	25
chr7	27594687	27594762	c_bta-let-7a_1666	1	-	bta-let-7a	AATTAAACTAAACTTGGCTTTGAAATCTCCATCTTTTAGGGTGGAAAATTTAAACTTGTCAGTCACTTCTAGCTT	CTACCTCA	TACCTCA	CTACCTC	TACCTC	CTACCT	ACCTCA	CTACC	TACCT	ACCTC	-1	-1	-1	-1	-1	-1	-1	-1	-1	-1	-1	-1	-1	-1	-1	-1	69	-1	1	6mer_off.mm	69
chr16	59424422	59424497	c_bta-let-7a_240	1	+	bta-let-7a	ACTGGCCTTCAGCGAGTTCTACCTCAGTCTTATCCTGCTGCAGAACTATCAGGTACTTCAGTTCTTACCATGGAG	CTACCTCA	TACCTCA	CTACCTC	TACCTC	CTACCT	ACCTCA	CTACC	TACCT	ACCTC	19	20	19	20	19	19	1	20	2	21	19	19	1	20	21	20	19	2	1	8mer	19
chr2	123288334	123288409	c_bta-let-7a_349	3	+	bta-let-7a	TCAAACAACTGTTGTAACACCAAGTAACTCCTCCCAGACTACCTCACCTGCCCCTCATCCAGCCAATGCCACCAC	CTACCTCA	TACCTCA	CTACCTC	TACCTC	CTACCT	ACCTCA	CTACC	TACCT	ACCTC	39	40	39	40	39	39	1	40	1	41	39	39	2	40	41	25	39	3	3	8mer	39
chr29	42382987	42383062	c_bta-let-7a_1474	1	-	bta-let-7a	ACACCTGAAAGGCCCCAAGGTGAAAGGAGATGTGGATGTTTCTCTGCCTAAGGTGGAAGGTGACCTAGAGGCCCC	CTACCTCA	TACCTCA	CTACCTC	TACCTC	CTACCT	ACCTCA	CTACC	TACCT	ACCTC	-1	-1	-1	-1	-1	-1	-1	-1	-1	-1	-1	-1	-1	-1	-1	-1	44	-1	2	6mer_off.mm	44
chr19	52343954	52344029	c_bta-let-7a_317	5	+	bta-let-7a	GAGGGGTACGCCCTCCCCCACGCCATCCTGCGTCTGGACCTGGCTGGCCGGGACCTGACAGACTACCTCATGAAG	CTACCTCA	TACCTCA	CTACCTC	TACCTC	CTACCT	ACCTCA	CTACC	TACCT	ACCTC	63	64	63	64	63	63	1	64	1	65	63	63	1	64	65	64	63	1	1	8mer	63
chrUnJH121512	54574	54649	c_bta-let-7a_1778	1	-	bta-let-7a	CAGACAGGAGGTGTCTACTAAAAAGGGAACCTGCTGCTTTACTCCAGAATTCTGTTGCTCCAGACCAAGAAGACA	CTACCTCA	TACCTCA	CTACCTC	TACCTC	CTACCT	ACCTCA	CTACC	TACCT	ACCTC	-1	-1	-1	-1	-1	-1	-1	-1	-1	-1	-1	-1	-1	-1	-1	-1	-1	1	1	6mer.indel	1
chr20	3101261	3101336	c_bta-let-7a_1314	1	-	bta-let-7a	CTATTATGAGATTCTGAACTCCCCTGAGAAAGCCTGCTCTCTTGCAAAGACAGCATTTGATGAAGCCATTGCTGA	CTACCTCA	TACCTCA	CTACCTC	TACCTC	CTACCT	ACCTCA	CTACC	TACCT	ACCTC	-1	-1	-1	-1	-1	-1	-1	-1	-1	-1	-1	-1	-1	-1	-1	-1	-1	-1	-1	NA	NA
chr10	8431426	8431501	c_bta-let-7a_1017	1	-	bta-let-7a	TCCAGAAATATTTTTTCCTGCTAATCTATATTTAGAAAGGGAAAGAACAAGACTCCTACCACCATTCTGCTTCCA	CTACCTCA	TACCTCA	CTACCTC	TACCTC	CTACCT	ACCTCA	CTACC	TACCT	ACCTC	-1	-1	-1	-1	-1	-1	-1	-1	-1	-1	56	56	1	-1	-1	57	56	1	2	5mer_1	56
chr7	10711447	10711522	c_bta-let-7a_1661	1	-	bta-let-7a	GGAACATGGAGAACCACCGACCAACGCAAAAAAGACTGGGGGGGCCACCTTCCTCCCCGCTGCCGGCCGCCCACT	CTACCTCA	TACCTCA	CTACCTC	TACCTC	CTACCT	ACCTCA	CTACC	TACCT	ACCTC	-1	-1	-1	-1	-1	-1	-1	-1	-1	-1	-1	49	1	-1	-1	50	45	1	2	7merA1.mm	49
chr15	28114049	28114124	c_bta-let-7a_202	1	+	bta-let-7a	TCAATAACCTAGTCTTGTTTGACAAAGCAACATATGACAAACTCTGTAAAGAAGTTCCCAACTATAAGCTTATAA	CTACCTCA	TACCTCA	CTACCTC	TACCTC	CTACCT	ACCTCA	CTACC	TACCT	ACCTC	-1	-1	-1	-1	-1	-1	-1	-1	-1	-1	-1	-1	-1	-1	-1	-1	-1	-1	-1	NA	NA
chr14	12158283	12158358	c_bta-let-7a_1133	1	-	bta-let-7a	ACATAGGAACATCTTTCATATGCATGAACAACCTCACAACCTTGGCTGGATCTTTAAGACTGAAAGATTTAGCCA	CTACCTCA	TACCTCA	CTACCTC	TACCTC	CTACCT	ACCTCA	CTACC	TACCT	ACCTC	-1	-1	-1	-1	-1	29	1	30	1	31	-1	29	1	-1	31	30	29	1	2	8mer.mm	29
chr3	55385981	55386056	c_bta-let-7a_553	1	+	bta-let-7a	TCTGCTCTAGGCATTGGCATGAGTTTCTGGATTCCCAGCTTTATACACAGACTTTTCACAGCCCTCTTCACCAAT	CTACCTCA	TACCTCA	CTACCTC	TACCTC	CTACCT	ACCTCA	CTACC	TACCT	ACCTC	-1	-1	-1	-1	-1	-1	-1	-1	-1	-1	-1	-1	-1	-1	-1	-1	-1	-1	-1	NA	NA
chr3	101564729	101564804	c_bta-let-7a_565	1	+	bta-let-7a	AAAGCTTCTTGCTATCTACCTCCACCATGATGAAAGTGTATTAACCAACGTGTTCTGCTCACAAATGCTTTGTGC	CTACCTCA	TACCTCA	CTACCTC	TACCTC	CTACCT	ACCTCA	CTACC	TACCT	ACCTC	-1	-1	16	17	16	16	1	17	1	-1	16	16	1	17	18	17	12	1	2	7merA1	16
chr20	14838636	14838711	c_bta-let-7a_1323	1	-	bta-let-7a	AGGAGATAACCAGCCACTGCATATCTTTGACAAACTCCATACATCACCTCTTACTCAGATACGGCTAAACCCTGT	CTACCTCA	TACCTCA	CTACCTC	TACCTC	CTACCT	ACCTCA	CTACC	TACCT	ACCTC	-1	-1	-1	-1	-1	-1	-1	40	2	-1	-1	-1	1	-1	46	40	-1	3	1	7merm8.mm	40
chrM	12170	12245	c_bta-let-7a_840	3	+	bta-let-7a	AATAAGCTTTAACACCTACAAACCTTCCAACTACCCACTCTACGTAAAAACAGCTATCTCATACGCCTTCATTAC	CTACCTCA	TACCTCA	CTACCTC	TACCTC	CTACCT	ACCTCA	CTACC	TACCT	ACCTC	-1	-1	-1	-1	-1	54	2	55	2	-1	31	54	2	-1	-1	55	31	2	4	8mer.mm	54
chr19	64150850	64150925	c_bta-let-7a_324	1	+	bta-let-7a	TGACAATATACAGCCTTGACATACTCCTTTTCCTATTTGGAACCAGTCTGTTGTTCCATGTCCAGTTCTAACTGT	CTACCTCA	TACCTCA	CTACCTC	TACCTC	CTACCT	ACCTCA	CTACC	TACCT	ACCTC	-1	-1	-1	-1	-1	-1	-1	-1	-1	-1	-1	-1	-1	-1	-1	-1	68	1	2	6mer_off.mm	68
chr22	59485333	59485408	c_bta-let-7a_1368	1	-	bta-let-7a	AGAGAACAAAAACATTCTCAGGTCTACGGCCATACCACCCTGAACGCGCCCGATCTCGTCTGATCTCGGAAGCTA	CTACCTCA	TACCTCA	CTACCTC	TACCTC	CTACCT	ACCTCA	CTACC	TACCT	ACCTC	-1	-1	-1	-1	-1	-1	-1	-1	-1	-1	-1	-1	-1	-1	-1	33	-1	1	-1	6mer.mm	33
chr1	53727250	53727325	c_bta-let-7a_973	1	-	bta-let-7a	TGGCATTTCTAAAGCCTGACCTTTTTATATACGAAACTACCTCCGTTAATTGTATGCTTGACAAAATGACCTCTT	CTACCTCA	TACCTCA	CTACCTC	TACCTC	CTACCT	ACCTCA	CTACC	TACCT	ACCTC	-1	-1	37	38	37	37	1	38	1	-1	37	37	1	38	39	38	37	2	2	7merA1	37
chr7	62717585	62717660	c_bta-let-7a_718	1	+	bta-let-7a	CACTACAACCATTCCAAGGCATAGGCTTATATTTTAAGAGATGTTCCCAGGAATTTGAAACTAACTCAAACAACA	CTACCTCA	TACCTCA	CTACCTC	TACCTC	CTACCT	ACCTCA	CTACC	TACCT	ACCTC	-1	-1	-1	-1	-1	61	1	62	1	-1	-1	61	1	-1	-1	62	61	1	1	8mer.mm	61
chrM	462	537	c_bta-let-7a_785	2	+	bta-let-7a	TTAATAAACTTACACATGCAAGCATCTACACCCCAGTGAGAATGCCCTCTAGGTTATTAAAACTAAGAGGAGCTG	CTACCTCA	TACCTCA	CTACCTC	TACCTC	CTACCT	ACCTCA	CTACC	TACCT	ACCTC	-1	-1	-1	-1	-1	-1	-1	-1	-1	-1	-1	-1	-1	-1	-1	-1	-1	-1	-1	NA	NA
chr11	70024167	70024242	c_bta-let-7a_117	1	+	bta-let-7a	AAAATCTATTTGTTCTTGATGGGTTCTCCCTGGACATGTACAACATTTATTCAGACATGTTTATGGTGTCCCTAC	CTACCTCA	TACCTCA	CTACCTC	TACCTC	CTACCT	ACCTCA	CTACC	TACCT	ACCTC	-1	-1	-1	-1	-1	-1	-1	-1	-1	-1	-1	-1	-1	-1	-1	-1	26	-1	1	6mer_off.mm	26
chrUnJH122491	8634	8709	c_bta-let-7a_901	1	+	bta-let-7a	TACAGCCTTGACGTACTCCTTTTCCTATTTGGAACCAGTCTGTTGTTCCATGTCCAGTTCTAACTGTTGCTTCCT	CTACCTCA	TACCTCA	CTACCTC	TACCTC	CTACCT	ACCTCA	CTACC	TACCT	ACCTC	-1	-1	-1	-1	-1	-1	-1	-1	-1	-1	-1	-1	-1	-1	-1	-1	60	1	3	6mer_off.mm	60
chr23	27250550	27250625	c_bta-let-7a_1381	1	-	bta-let-7a	TCTCCCTTCACCAGGACCTATGATGCCTATTCCACCTTCTACCTGAATTCCAATGGCCTCATTTGTCGCCATCGC	CTACCTCA	TACCTCA	CTACCTC	TACCTC	CTACCT	ACCTCA	CTACC	TACCT	ACCTC	-1	-1	-1	-1	39	39	1	40	1	-1	39	39	1	40	-1	40	2	1	3	6mer_off	39
chrUnJH121376	11895	11970	c_bta-let-7a_1773	1	-	bta-let-7a	CCAACAACCCAAAGATTCACCCCAGCAAAATCTTTACTTATACAGAATCTTAAAACTACACCAAAGTCCACTTCT	CTACCTCA	TACCTCA	CTACCTC	TACCTC	CTACCT	ACCTCA	CTACC	TACCT	ACCTC	-1	-1	-1	-1	-1	-1	-1	-1	-1	-1	-1	-1	-1	-1	-1	-1	-1	-1	-1	NA	NA
chr15	28056711	28056786	c_bta-let-7a_1159	2	-	bta-let-7a	TGTTTTGTCAGCCGTCCTTCTCACCGCTCCTCTACCTCATACAGCATGTCTGGCCGCGGCAAGACCGGCGGCAAG	CTACCTCA	TACCTCA	CTACCTC	TACCTC	CTACCT	ACCTCA	CTACC	TACCT	ACCTC	32	33	32	33	32	32	1	33	1	34	32	32	2	33	34	33	32	2	2	8mer	32
chr23	12583281	12583356	c_bta-let-7a_1375	1	-	bta-let-7a	CCGCATAAAAAAAACTAAGGTAGAGTCATAGTAACTAACCTAATCTACCTGATGTCTTATAGTCCCTCTGTTGCC	CTACCTCA	TACCTCA	CTACCTC	TACCTC	CTACCT	ACCTCA	CTACC	TACCT	ACCTC	-1	-1	-1	-1	45	45	1	46	1	-1	45	45	1	46	-1	46	45	2	2	6mer_off	45
chr8	55619462	55619537	c_bta-let-7a_748	1	+	bta-let-7a	TTTCAAATCTCATCTACCTCAATTTAACCTAAGTGATTTAATAACAATGCTCTTAGAAAATATTTAGTACTTTTA	CTACCTCA	TACCTCA	CTACCTC	TACCTC	CTACCT	ACCTCA	CTACC	TACCT	ACCTC	14	15	14	15	14	14	1	15	1	16	14	14	1	15	16	15	14	1	1	8mer	14
chr10	25975192	25975267	c_bta-let-7a_1024	1	-	bta-let-7a	TGCAGGCTGTGCCACTCACTGACAGTTTCCGGCATCTCTACCCCAACACCGCCTATGCCTACACCTTCTGGACCT	CTACCTCA	TACCTCA	CTACCTC	TACCTC	CTACCT	ACCTCA	CTACC	TACCT	ACCTC	-1	-1	-1	-1	-1	38	1	39	1	-1	38	38	1	-1	-1	39	38	1	2	8mer.mm	38
chr26	15260484	15260559	c_bta-let-7a_1422	1	-	bta-let-7a	GGCAATGAAGAAAACAAACAGAAAACAGATGTCCATTACAGGTCCTTGGATGGCGTAGGGAACTTTAACTGGAGA	CTACCTCA	TACCTCA	CTACCTC	TACCTC	CTACCT	ACCTCA	CTACC	TACCT	ACCTC	-1	-1	-1	-1	-1	-1	-1	-1	-1	-1	-1	-1	-1	-1	-1	-1	-1	-1	-1	NA	NA
chr8	7444501	7444576	c_bta-let-7a_1695	1	-	bta-let-7a	TTATGCATGTTTCCCGGTTGAAATTGTACAAATAATGCAATGATATATCTACAGCTTTAAACCTCATTAAACATT	CTACCTCA	TACCTCA	CTACCTC	TACCTC	CTACCT	ACCTCA	CTACC	TACCT	ACCTC	-1	-1	-1	-1	-1	-1	-1	60	1	61	-1	-1	-1	-1	61	60	-1	1	-1	7merm8.mm	60
chr11	24919286	24919361	c_bta-let-7a_107	1	+	bta-let-7a	CTCCTCCATCCATGAGATTTCCCAGGCAAGAATACTGGAGTGGGTTGCCATTTCCTTCTCCAGGAGATCTTCCTT	CTACCTCA	TACCTCA	CTACCTC	TACCTC	CTACCT	ACCTCA	CTACC	TACCT	ACCTC	-1	-1	-1	-1	-1	-1	-1	-1	-1	-1	-1	-1	1	-1	-1	-1	69	1	2	7merA1.indel	1
chr8	42301710	42301785	c_bta-let-7a_743	1	+	bta-let-7a	TTTTCCAGAAACTGCATTCAACTACTTCCGTTCATAGGTAACTAATCTCTTAAATAAAACGTATTATTCATTCCT	CTACCTCA	TACCTCA	CTACCTC	TACCTC	CTACCT	ACCTCA	CTACC	TACCT	ACCTC	-1	-1	-1	-1	-1	-1	-1	-1	-1	-1	-1	22	1	-1	-1	23	22	1	1	7merA1.mm	22
chr19	21813824	21813899	c_bta-let-7a_303	1	+	bta-let-7a	CTACCATTAATTTCACCTCTTTTTGACCTGTTTTTTTACCGACTTATTTCGCTGCATTGGGTCTTCATTGTGGCA	CTACCTCA	TACCTCA	CTACCTC	TACCTC	CTACCT	ACCTCA	CTACC	TACCT	ACCTC	-1	-1	-1	-1	-1	-1	-1	-1	-1	-1	1	-1	1	-1	15	14	1	1	2	5mer_1	1
chr5	60663271	60663346	c_bta-let-7a_640	1	+	bta-let-7a	CTCCTTCCATTAAATTAATAAGTACTGACCTCCTAATATTTAAGTGTTTACTATCTATTGCTGTAAAGTTTTGTA	CTACCTCA	TACCTCA	CTACCTC	TACCTC	CTACCT	ACCTCA	CTACC	TACCT	ACCTC	-1	-1	-1	-1	-1	-1	-1	-1	-1	-1	-1	-1	1	-1	28	27	51	1	4	7merA1.indel	1
chr7	72413184	72413259	c_bta-let-7a_1680	3	-	bta-let-7a	CCCCTTTGTTTATCAGGGACACATATAACCAATCAATACCTCAGCCGCCTCCTCGGAAAATTAAGCGACCCAAAC	CTACCTCA	TACCTCA	CTACCTC	TACCTC	CTACCT	ACCTCA	CTACC	TACCT	ACCTC	-1	37	-1	37	-1	36	1	37	1	38	-1	36	2	37	38	37	36	2	2	7merm8	37
chr2	26244858	26244933	c_bta-let-7a_328	1	+	bta-let-7a	ACCGGGAAAGAACGATGTCCTTTTATTGTATGTGATTACCAAACCTACCTCCCTCTCTCTAGTAGGATCTTTTCT	CTACCTCA	TACCTCA	CTACCTC	TACCTC	CTACCT	ACCTCA	CTACC	TACCT	ACCTC	-1	-1	45	46	45	45	1	46	1	-1	45	45	2	46	47	46	45	2	2	7merA1	45
chr10	49932763	49932838	c_bta-let-7a_64	1	+	bta-let-7a	TACCTGGCTTTCCCGGCTAGTCCCTCTTTATAGCCAAAGAAATGAACATTCCAAGGATTTGGAAGTGGAATCTAT	CTACCTCA	TACCTCA	CTACCTC	TACCTC	CTACCT	ACCTCA	CTACC	TACCT	ACCTC	-1	-1	-1	-1	-1	-1	-1	-1	-1	-1	-1	-1	-1	1	-1	1	0	2	1	5mer_2	1
chr20	33024629	33024704	c_bta-let-7a_1327	1	-	bta-let-7a	CTTCTTTCTCGAGTCTTAGATTATTAATAGTCCATTCTATACAGTTCATTCTACCTCCCACCCCTAGTAGGTTTT	CTACCTCA	TACCTCA	CTACCTC	TACCTC	CTACCT	ACCTCA	CTACC	TACCT	ACCTC	-1	-1	51	52	51	51	1	52	1	-1	51	51	1	52	53	52	51	1	1	7merA1	51
chr10	58695331	58695406	c_bta-let-7a_69	5	+	bta-let-7a	TAGTTTGTAAAATAAATACTAATATTAACCTACCTCAAAACTTGTTGAGGATCTGTGAAATACTGAGTAAGTGCC	CTACCTCA	TACCTCA	CTACCTC	TACCTC	CTACCT	ACCTCA	CTACC	TACCT	ACCTC	30	31	30	31	30	30	1	31	1	32	30	30	1	31	32	31	30	1	1	8mer	30
chr8	63169974	63170049	c_bta-let-7a_1713	1	-	bta-let-7a	TTTCTCCCCATCATCCTCCTCATTTGCCACCTCCAAGCCAGTTTGTCCCTTTCCAAACACAGCAGTCACGATCGG	CTACCTCA	TACCTCA	CTACCTC	TACCTC	CTACCT	ACCTCA	CTACC	TACCT	ACCTC	-1	-1	-1	-1	-1	-1	1	-1	1	-1	-1	27	2	-1	29	28	27	3	2	8mer.indel	1
chr16	66943633	66943708	c_bta-let-7a_1195	1	-	bta-let-7a	CTCCCTGTGAGACTCTATGGCAGTTGATCAGTTGGCTGAAAATACGGGCCAGGGCTGTGCTCTGCCCTGCTCAGT	CTACCTCA	TACCTCA	CTACCTC	TACCTC	CTACCT	ACCTCA	CTACC	TACCT	ACCTC	-1	-1	-1	-1	-1	-1	-1	-1	-1	-1	-1	-1	-1	-1	-1	-1	1	-1	1	6mer_off.mm	1
chr19	38788622	38788697	c_bta-let-7a_309	1	+	bta-let-7a	CCATCCCTGGTCACTAACCTCAATCCTTTACCACTTTTCCTAGTGTCTTGTGCCATCTTCAGTGGGCAGATTTGG	CTACCTCA	TACCTCA	CTACCTC	TACCTC	CTACCT	ACCTCA	CTACC	TACCT	ACCTC	-1	-1	-1	-1	-1	-1	1	16	1	17	-1	-1	1	-1	17	16	-1	2	1	8mer.indel	1
chr19	53188903	53188978	c_bta-let-7a_1268	1	-	bta-let-7a	GCTACTGTTTTATTTTTGAATTGCCCATTGAAAGTGTATAAAAATACAACTATTTTTGTATCTTTGGCAACTTTG	CTACCTCA	TACCTCA	CTACCTC	TACCTC	CTACCT	ACCTCA	CTACC	TACCT	ACCTC	-1	-1	-1	-1	-1	-1	-1	-1	-1	-1	-1	-1	-1	-1	-1	-1	-1	-1	1	6mer_off.indel	1
chr1	16059170	16059245	c_bta-let-7a_960	1	-	bta-let-7a	TTGGTAAGATCATGCTTATTGGGCTGAGTGAGCTAATACACTGATCCTACCAGGTAGGATGACATCTACCACTGG	CTACCTCA	TACCTCA	CTACCTC	TACCTC	CTACCT	ACCTCA	CTACC	TACCT	ACCTC	-1	-1	-1	-1	-1	-1	-1	-1	-1	-1	47	66	1	-1	-1	67	47	1	2	5mer_1	47
chrUnJH121313	355255	355330	c_bta-let-7a_1765	1	-	bta-let-7a	AAATACCCTCGGAAGAGCGCGCCTAGGAGAAACAAACTTGACCACTATGCCATCATCAAATTCCCCCTCACCACC	CTACCTCA	TACCTCA	CTACCTC	TACCTC	CTACCT	ACCTCA	CTACC	TACCT	ACCTC	-1	-1	-1	-1	-1	-1	-1	-1	-1	-1	-1	-1	-1	-1	-1	-1	-1	1	-1	6mer.indel	1
chr28	27451792	27451867	c_bta-let-7a_1448	2	-	bta-let-7a	GCCTGTAACATATGCCTCTTCATCTTTCTCATAATCTACCTCTCTTTCCAAAGCTCTTCTCTGGAAATGTACCTC	CTACCTCA	TACCTCA	CTACCTC	TACCTC	CTACCT	ACCTCA	CTACC	TACCT	ACCTC	-1	-1	36	37	36	36	1	37	2	-1	36	36	2	37	38	13	36	3	2	7merA1	36
chr2	100230588	100230663	c_bta-let-7a_342	1	+	bta-let-7a	TCTTTTCTCACGTCATCAGATGAGCTCTTCCTAAACCTCTTCTCTATCAGAAATGTCTCTATTCTAACAGACCCA	CTACCTCA	TACCTCA	CTACCTC	TACCTC	CTACCT	ACCTCA	CTACC	TACCT	ACCTC	-1	-1	-1	-1	-1	-1	-1	-1	-1	-1	-1	-1	-1	-1	35	34	27	1	1	5mer_3	35
chrUnJH121569	82951	83026	c_bta-let-7a_1781	1	-	bta-let-7a	TCTGCATAGAAGTTAAATAAGCAGGGTGACAATATACAACCTTGACATACTCCTTTTCCTGTTTGGAACCAGTCT	CTACCTCA	TACCTCA	CTACCTC	TACCTC	CTACCT	ACCTCA	CTACC	TACCT	ACCTC	-1	-1	-1	-1	-1	-1	-1	-1	-1	-1	-1	-1	-1	-1	-1	-1	37	1	2	6mer_off.mm	37
chr11	86174327	86174402	c_bta-let-7a_1084	1	-	bta-let-7a	TGATTTGGTACAAAGCTTATACTGTCTCATAATTAGTTCATTTCTTATAAGTCTACATCTTATTCCTCAAACTCC	CTACCTCA	TACCTCA	CTACCTC	TACCTC	CTACCT	ACCTCA	CTACC	TACCT	ACCTC	-1	-1	-1	-1	-1	-1	-1	63	1	-1	-1	53	1	-1	-1	54	53	2	1	7merm8.mm	63
chr13	36884811	36884886	c_bta-let-7a_1116	1	-	bta-let-7a	GTACTCAAATACACATGATTACATGATTCTGTTCCAAGTGTGGAATAGCACAGACCTACCTCATATCTATAATAT	CTACCTCA	TACCTCA	CTACCTC	TACCTC	CTACCT	ACCTCA	CTACC	TACCT	ACCTC	56	57	56	57	56	56	1	57	2	58	56	56	1	57	58	57	56	2	1	8mer	56
chr11	106863079	106863154	c_bta-let-7a_130	1	+	bta-let-7a	GTTTGTACAATCAGTGACGTCAGTGCCCGCCAGTCGGCCTCTCTTCGGTTGGTCAGGTTCACCGGCTATCACTGT	CTACCTCA	TACCTCA	CTACCTC	TACCTC	CTACCT	ACCTCA	CTACC	TACCT	ACCTC	-1	-1	-1	-1	-1	-1	-1	-1	-1	-1	-1	-1	-1	-1	-1	-1	-1	-1	-1	NA	NA
chrUnJH121321	579261	579336	c_bta-let-7a_1767	1	-	bta-let-7a	AACCGACAAACAACTAATCTCAAAAATATACAAGCAACTCCTACAGCTCAACTCCAGAAAACTAAATGACCCAAT	CTACCTCA	TACCTCA	CTACCTC	TACCTC	CTACCT	ACCTCA	CTACC	TACCT	ACCTC	-1	-1	-1	-1	-1	-1	-1	-1	-1	-1	-1	-1	-1	-1	-1	-1	-1	-1	1	6mer_off.indel	1
chr3	121078969	121079044	c_bta-let-7a_1518	1	-	bta-let-7a	TCTTCTGGAGACGCTGCTGCCTTTGACTCAGAAATTGTTCTGATCAAAATTTGGCAGCTCAGTGACTTCTTAACA	CTACCTCA	TACCTCA	CTACCTC	TACCTC	CTACCT	ACCTCA	CTACC	TACCT	ACCTC	-1	-1	-1	-1	-1	-1	-1	-1	-1	-1	-1	-1	-1	-1	-1	-1	17	-1	1	6mer_off.mm	17
chr1	44056733	44056808	c_bta-let-7a_965	1	-	bta-let-7a	CTTTTCAACCCTCTTAAGAGAAATCAGTGAAGTTCTGTTTATTTAAAGAAAAAAATTACCTACTGGCTTTGCCTT	CTACCTCA	TACCTCA	CTACCTC	TACCTC	CTACCT	ACCTCA	CTACC	TACCT	ACCTC	-1	-1	-1	-1	-1	-1	-1	-1	1	-1	-1	-1	-1	57	-1	57	56	1	2	7merm8.indel	1
chrUnJH121345	143189	143264	c_bta-let-7a_1770	1	-	bta-let-7a	TCCTTTTTCTCACTGTTCAACATACACGCTCTACTTACCTTATCATGTCTAATACATCTCAACCTATTAGCAATC	CTACCTCA	TACCTCA	CTACCTC	TACCTC	CTACCT	ACCTCA	CTACC	TACCT	ACCTC	-1	-1	-1	-1	-1	-1	-1	36	1	-1	-1	-1	-1	36	-1	36	31	2	3	7merm8.mm	36
chrX	23584434	23584509	c_bta-let-7a_1829	1	-	bta-let-7a	CTTCTCTCCAGTGAGTTCGGGGGCCGAGGAGGGGATCTCGCTGCCTCAACGCCCTCTTCTGACTCCCCAGTCCCC	CTACCTCA	TACCTCA	CTACCTC	TACCTC	CTACCT	ACCTCA	CTACC	TACCT	ACCTC	-1	-1	-1	-1	-1	41	1	42	1	-1	-1	41	1	-1	-1	42	41	1	1	8mer.mm	41
chr25	28619282	28619357	c_bta-let-7a_1410	1	-	bta-let-7a	TTCATCCCTTGGGCTTTCCTCAAGGATCCCTCAAGTTTCCAAGCTTGTAAAAAGAGAAGTGCCTGTAAAGATTCA	CTACCTCA	TACCTCA	CTACCTC	TACCTC	CTACCT	ACCTCA	CTACC	TACCT	ACCTC	-1	-1	-1	-1	-1	-1	-1	16	2	-1	-1	-1	-1	-1	-1	16	-1	2	-1	7merm8.mm	16
chr23	7585997	7586072	c_bta-let-7a_415	1	+	bta-let-7a	TTAAGCACCCCATGGACCTCAGCACTGTCAAGGTACCCACTGCATGGGGCAGATGGGATACTCAGGCAGTGATTG	CTACCTCA	TACCTCA	CTACCTC	TACCTC	CTACCT	ACCTCA	CTACC	TACCT	ACCTC	-1	-1	-1	-1	-1	-1	-1	15	3	16	-1	-1	-1	-1	16	15	-1	3	-1	7merm8.mm	15
chr1	54992988	54993063	c_bta-let-7a_975	1	-	bta-let-7a	AGCCTGAAAAAAGGGGGTGGGAGAGAGAAATTGAAGAAAACAACTTAGCATGTTTTCTCTTCACAGAAACCTGCT	CTACCTCA	TACCTCA	CTACCTC	TACCTC	CTACCT	ACCTCA	CTACC	TACCT	ACCTC	-1	-1	-1	-1	-1	-1	-1	-1	-1	-1	-1	-1	-1	-1	-1	-1	-1	-1	-1	NA	NA
chr2	23047558	23047633	c_bta-let-7a_327	1	+	bta-let-7a	AAAAGCAGAGACATTACTTTGCTGACAAAGGTCCGTCTAGTCAAAGCTATGGTTTTTCCAGCAGTCATGTATGGA	CTACCTCA	TACCTCA	CTACCTC	TACCTC	CTACCT	ACCTCA	CTACC	TACCT	ACCTC	-1	-1	-1	-1	-1	-1	-1	-1	-1	-1	-1	-1	-1	-1	-1	-1	-1	-1	-1	NA	NA
chr7	10992676	10992751	c_bta-let-7a_1662	1	-	bta-let-7a	TTGACTGGGTTCTGTCCACCACCACAGGGTGAAATACAACCTGAACGCCCTCTCTCATGATACAGCCACTGGGCT	CTACCTCA	TACCTCA	CTACCTC	TACCTC	CTACCT	ACCTCA	CTACC	TACCT	ACCTC	-1	-1	-1	-1	-1	-1	-1	-1	-1	-1	-1	-1	-1	-1	-1	-1	37	-1	1	6mer_off.mm	37
chr3	63132108	63132183	c_bta-let-7a_555	3	+	bta-let-7a	CGTGCCATACTATACAAACTTCTACTTTTGTCAGTCCTTAATGTCTACCTCTCTGAATATTCATAATTTTCTGTT	CTACCTCA	TACCTCA	CTACCTC	TACCTC	CTACCT	ACCTCA	CTACC	TACCT	ACCTC	-1	-1	45	46	45	45	1	46	1	-1	45	45	1	46	47	46	22	1	2	7merA1	45
chr4	115619927	115620002	c_bta-let-7a_602	1	+	bta-let-7a	TAGTCCCCTACCTCCCTGCGGATCTACTTTCTGTCTATAGATTTGTCCGTTCTGAACATTTCACGTAATGTAATC	CTACCTCA	TACCTCA	CTACCTC	TACCTC	CTACCT	ACCTCA	CTACC	TACCT	ACCTC	-1	-1	8	9	8	8	1	9	1	-1	8	8	1	9	10	9	8	1	3	7merA1	8
chr10	9257249	9257324	c_bta-let-7a_1018	1	-	bta-let-7a	CGCAATGGCATCTTCCCTTTGGCCTCTAACTATAGGTCTGTGAAGTGAAGTTGCTCAGTCCTGTTTGACTCTTTG	CTACCTCA	TACCTCA	CTACCTC	TACCTC	CTACCT	ACCTCA	CTACC	TACCT	ACCTC	-1	-1	-1	-1	-1	-1	-1	-1	-1	-1	-1	-1	-1	-1	-1	-1	26	-1	1	6mer_off.mm	26
chr1	66060325	66060400	c_bta-let-7a_980	1	-	bta-let-7a	TCTGTTTAAAAAAGAAGGCAGAATGTCTCCTCACCTGTTACCTTTAGGTCAGTGGCTGCCATCCAAGATGACCCT	CTACCTCA	TACCTCA	CTACCTC	TACCTC	CTACCT	ACCTCA	CTACC	TACCT	ACCTC	-1	-1	-1	-1	-1	-1	1	-1	1	-1	-1	-1	1	39	-1	39	38	2	3	8mer.indel	1
chr19	63886231	63886306	c_bta-let-7a_1273	1	-	bta-let-7a	GATGTGACAAAATTTAACAGCCTTTCATGATAAAAATACAAACTAGAAATGGAAGCAAACTACCTCAAAATAATA	CTACCTCA	TACCTCA	CTACCTC	TACCTC	CTACCT	ACCTCA	CTACC	TACCT	ACCTC	60	61	60	61	60	60	1	61	1	62	60	60	1	61	62	61	60	1	1	8mer	60
chr3	36919580	36919655	c_bta-let-7a_1495	1	-	bta-let-7a	TATCTACATACATACATACCTAATAACCATATACAAAAATTAACTCAAAGTGGATCAGTGACCTAAATATAAGAG	CTACCTCA	TACCTCA	CTACCTC	TACCTC	CTACCT	ACCTCA	CTACC	TACCT	ACCTC	-1	-1	-1	-1	-1	-1	-1	17	2	-1	-1	-1	-1	17	-1	17	4	2	2	7merm8.mm	17
chr21	7634657	7634732	c_bta-let-7a_1343	1	-	bta-let-7a	ATCTACCCCCATAACCAGAGCCTGCCTACTTTACTACTTTGTGCTCACCTACACCTCTGACTTTACGGGGAGCTG	CTACCTCA	TACCTCA	CTACCTC	TACCTC	CTACCT	ACCTCA	CTACC	TACCT	ACCTC	-1	-1	-1	-1	-1	-1	-1	-1	-1	-1	3	3	2	-1	53	4	3	2	6	5mer_1	3
chr25	9924237	9924312	c_bta-let-7a_452	1	+	bta-let-7a	ATGGACTGTAGCCCACCAGGCTTCTCTGTCCAGGCAAGAATACTGGAGTGGATTGCCATTTCCTTCTCCAGGGGA	CTACCTCA	TACCTCA	CTACCTC	TACCTC	CTACCT	ACCTCA	CTACC	TACCT	ACCTC	-1	-1	-1	-1	-1	-1	-1	-1	-1	-1	-1	-1	-1	-1	-1	-1	-1	-1	-1	NA	NA
chr9	98592073	98592148	c_bta-let-7a_782	1	+	bta-let-7a	TTTTATATATTTACCTCATTGCAGTGCCATCTCTTGTTGCAGAACATGGGCTCAGTAGTTGTGGTGCATGGACTT	CTACCTCA	TACCTCA	CTACCTC	TACCTC	CTACCT	ACCTCA	CTACC	TACCT	ACCTC	-1	12	-1	12	-1	11	1	12	1	13	-1	11	1	12	13	12	11	1	1	7merm8	12
chr18	37127574	37127649	c_bta-let-7a_273	1	+	bta-let-7a	TTTCCACATAGCCTCATCCTTCGGGAAGTGGTTTGAGGGCCCAGACCAGGCTTTCCCGAATACCTCAGCCCTGGC	CTACCTCA	TACCTCA	CTACCTC	TACCTC	CTACCT	ACCTCA	CTACC	TACCT	ACCTC	-1	61	-1	61	-1	60	1	61	2	62	-1	60	1	61	62	61	60	2	1	7merm8	61
chr28	28762473	28762548	c_bta-let-7a_1450	1	-	bta-let-7a	AGGGGAGCCCTCTTTTATTTGAAAGCATTTATTAAGCACCAAATTACCTCCAGATTTATATCTATAGTTGATAAG	CTACCTCA	TACCTCA	CTACCTC	TACCTC	CTACCT	ACCTCA	CTACC	TACCT	ACCTC	-1	-1	-1	45	-1	-1	-1	45	1	-1	-1	44	1	45	46	45	44	1	1	6mer	45
chr6	27331609	27331684	c_bta-let-7a_669	1	+	bta-let-7a	CCCTCCACTACCTCTCCTGCAGTGCTGCCACAAAGACTCTTATACTTCTGCATAATATATCTTTTCATTGAAATT	CTACCTCA	TACCTCA	CTACCTC	TACCTC	CTACCT	ACCTCA	CTACC	TACCT	ACCTC	-1	-1	8	9	8	8	1	9	1	-1	8	8	1	9	10	9	8	2	2	7merA1	8
chr2	47255719	47255794	c_bta-let-7a_331	1	+	bta-let-7a	TCTCCTTTACAAAAAAGTATATATTAATATACCATCCTCATTGGGGAACTGGCACTGTGACCTTAGCGTTTAGTT	CTACCTCA	TACCTCA	CTACCTC	TACCTC	CTACCT	ACCTCA	CTACC	TACCT	ACCTC	-1	-1	-1	-1	-1	-1	-1	-1	1	-1	-1	-1	-1	-1	-1	-1	-1	2	1	7merm8.indel	1
chr15	41946632	41946707	c_bta-let-7a_1166	1	-	bta-let-7a	CGCTCTGTCAGCCTTACCATATACTGAACTACTCATTACCCACCTCCCCCCAAAAAAACTGTGACAAGAGGAAGC	CTACCTCA	TACCTCA	CTACCTC	TACCTC	CTACCT	ACCTCA	CTACC	TACCT	ACCTC	-1	-1	-1	-1	-1	-1	1	-1	2	-1	-1	40	2	-1	42	41	40	3	2	8mer.indel	1
chr10	19306603	19306678	c_bta-let-7a_55	1	+	bta-let-7a	GGACACCAGGGAAGAAGATGAATACCTCTGTGAAACCTGGCTGGTTTTAAGACTTTGCTTGGGTCGGGTAGTTCA	CTACCTCA	TACCTCA	CTACCTC	TACCTC	CTACCT	ACCTCA	CTACC	TACCT	ACCTC	-1	-1	-1	23	-1	-1	-1	23	1	-1	-1	22	1	23	24	23	22	1	1	6mer	23
chr15	51824349	51824424	c_bta-let-7a_1168	1	-	bta-let-7a	TGGATTGCTGCCAGTGACCCAGTCACCCCTTCTGTCACTTATCCCTTCTCATTTTCTTGCCTTCTCTTACTCAGA	CTACCTCA	TACCTCA	CTACCTC	TACCTC	CTACCT	ACCTCA	CTACC	TACCT	ACCTC	-1	-1	-1	-1	-1	-1	-1	-1	1	-1	-1	-1	-1	-1	-1	-1	-1	1	-1	7merm8.indel	1
chr26	13948617	13948692	c_bta-let-7a_472	1	+	bta-let-7a	TGCTCGCCCTATGAGTGAATCTGGAATTGCTTATCATGTAAAATCATCGTGGTCTATGAGTTTACGATTTTGCAG	CTACCTCA	TACCTCA	CTACCTC	TACCTC	CTACCT	ACCTCA	CTACC	TACCT	ACCTC	-1	-1	-1	-1	-1	-1	-1	-1	-1	-1	-1	-1	-1	-1	-1	-1	-1	-1	-1	NA	NA
chr11	13953739	13953814	c_bta-let-7a_1061	1	-	bta-let-7a	TCCTCCTCCTATGAACCAGCAACCTTTTTCATCGGAATTAATTTCAACTGTAAGCCAACAAGAGCGGATCCCGCG	CTACCTCA	TACCTCA	CTACCTC	TACCTC	CTACCT	ACCTCA	CTACC	TACCT	ACCTC	-1	-1	-1	-1	-1	-1	-1	-1	-1	-1	-1	-1	1	-1	-1	-1	20	2	3	7merA1.indel	1
chr26	31866226	31866301	c_bta-let-7a_477	1	+	bta-let-7a	AGTGGGCTGTCTAGTAAATCTCATGACACTGGCTCTAAGTGAAAATTCACTTACCAGTTTGCCTGACTCTCTCGA	CTACCTCA	TACCTCA	CTACCTC	TACCTC	CTACCT	ACCTCA	CTACC	TACCT	ACCTC	-1	-1	-1	-1	-1	-1	-1	-1	-1	-1	-1	-1	-1	-1	-1	-1	-1	-1	-1	NA	NA
chr7	88358937	88359012	c_bta-let-7a_724	1	+	bta-let-7a	TACAGCCTTGACGTACTCCTTTTCCTATTTGGAACCAGTCTGTTGTTCCATGTCCAGTTCTAACTGTTGCTTCCT	CTACCTCA	TACCTCA	CTACCTC	TACCTC	CTACCT	ACCTCA	CTACC	TACCT	ACCTC	-1	-1	-1	-1	-1	-1	-1	-1	-1	-1	-1	-1	-1	-1	-1	-1	60	1	3	6mer_off.mm	60
chr7	109851630	109851705	c_bta-let-7a_728	1	+	bta-let-7a	CCTGTACAATGTCATGAACCTCTGTCCATAGTTCTTCAGGCAGTGTCTATCAGATCTAATCCCTTGAATCTATTT	CTACCTCA	TACCTCA	CTACCTC	TACCTC	CTACCT	ACCTCA	CTACC	TACCT	ACCTC	-1	-1	-1	-1	-1	-1	-1	-1	-1	-1	-1	-1	-1	-1	18	17	-1	1	-1	5mer_3	18
chr20	5998722	5998797	c_bta-let-7a_1317	1	-	bta-let-7a	TACCTATTTCGTATATAGCAGTCTGTATATGTTAATTCCAAATGCCTAGTTTACCCCTCCCCCTTTGGCAATGAT	CTACCTCA	TACCTCA	CTACCTC	TACCTC	CTACCT	ACCTCA	CTACC	TACCT	ACCTC	-1	-1	-1	-1	-1	-1	-1	-1	1	-1	-1	-1	-1	1	-1	1	0	2	1	7merm8.indel	1
chr15	34100763	34100838	c_bta-let-7a_208	1	+	bta-let-7a	ATACAGCCTTGACGAACTCCTTTTCCTGTTTGGAACCAGTCTGTTGTTCCATTGTCCAGTTTTAACTGTTGCTTC	CTACCTCA	TACCTCA	CTACCTC	TACCTC	CTACCT	ACCTCA	CTACC	TACCT	ACCTC	-1	-1	-1	-1	-1	-1	-1	-1	-1	-1	-1	-1	-1	-1	-1	-1	-1	-1	1	6mer_off.indel	1
chr23	25190829	25190904	c_bta-let-7a_426	1	+	bta-let-7a	ATGGTTTTGGCCTAATTGAAGACTCTGCTCAAAACTGCTTTGCTCTCATCCCAAAAGCTCCCCAAAAAGATGTTA	CTACCTCA	TACCTCA	CTACCTC	TACCTC	CTACCT	ACCTCA	CTACC	TACCT	ACCTC	-1	-1	-1	-1	-1	-1	-1	-1	-1	-1	-1	-1	-1	-1	-1	-1	-1	-1	-1	NA	NA
chr5	70194404	70194479	c_bta-let-7a_1596	1	-	bta-let-7a	GTCCTGATCGAATCAGGGTATAAAAGATCTCCATCAGAAAATCTACCTCAGCATTCACTGAGCATTTGAAAACTC	CTACCTCA	TACCTCA	CTACCTC	TACCTC	CTACCT	ACCTCA	CTACC	TACCT	ACCTC	43	44	43	44	43	43	1	44	1	45	43	43	1	44	45	44	43	1	1	8mer	43
chrM	14145	14220	c_bta-let-7a_850	1	+	bta-let-7a	TCAACAAGCCAGTAACAAATGCCCCTAAAACAGCCTTATTAGAAAGCCAAATTTCAGGATACTGTTCTGTAGCCA	CTACCTCA	TACCTCA	CTACCTC	TACCTC	CTACCT	ACCTCA	CTACC	TACCT	ACCTC	-1	-1	-1	-1	-1	-1	-1	-1	-1	-1	-1	-1	-1	-1	-1	-1	-1	-1	-1	NA	NA
chrX	69420761	69420836	c_bta-let-7a_1835	1	-	bta-let-7a	TAAACATTAAGCAAAGCAGGAGACCTAAGTGGGCATTGTCTTCATAATCAACACATGGTCAGTCACTTCCAAAGG	CTACCTCA	TACCTCA	CTACCTC	TACCTC	CTACCT	ACCTCA	CTACC	TACCT	ACCTC	-1	-1	-1	-1	-1	-1	-1	-1	-1	-1	-1	-1	-1	-1	-1	-1	-1	-1	-1	NA	NA
chr19	47263780	47263855	c_bta-let-7a_1264	1	-	bta-let-7a	AGTTCCGAGAAACCTTCCTAGTCCTGCCTCGCCTTCCTCACCTCCATTCACAATCCTGGTGTTGCCATCTCCTTT	CTACCTCA	TACCTCA	CTACCTC	TACCTC	CTACCT	ACCTCA	CTACC	TACCT	ACCTC	-1	-1	-1	-1	-1	33	1	34	1	-1	-1	24	3	-1	40	25	14	3	5	8mer.mm	33
chr1	34131003	34131078	c_bta-let-7a_962	1	-	bta-let-7a	CAGAAAACTGGATTAAAGATTTACTGAGCATGGCCCCACCCATCAGAACAAGATCCAGCCAGTCACTTCCATCAG	CTACCTCA	TACCTCA	CTACCTC	TACCTC	CTACCT	ACCTCA	CTACC	TACCT	ACCTC	-1	-1	-1	-1	-1	-1	-1	-1	-1	-1	-1	-1	-1	-1	-1	-1	-1	-1	-1	NA	NA
chr1	44059892	44059967	c_bta-let-7a_966	1	-	bta-let-7a	CACCAATCGTCATGGACATGTCCGGGCACCCCTCAGCTGCAGCTGGCCTGCCCTCAACTTCCACTTTCAAAGCTG	CTACCTCA	TACCTCA	CTACCTC	TACCTC	CTACCT	ACCTCA	CTACC	TACCT	ACCTC	-1	-1	-1	-1	-1	-1	-1	-1	-1	-1	-1	-1	-1	-1	-1	-1	-1	-1	-1	NA	NA
chr9	102683624	102683699	c_bta-let-7a_1743	1	-	bta-let-7a	AAGCATCGATTCTTTAGAGCTCATTCTTTTTATGGTCCAACTCTCACGTCCATACATGACCGCTGGAAAAACCAT	CTACCTCA	TACCTCA	CTACCTC	TACCTC	CTACCT	ACCTCA	CTACC	TACCT	ACCTC	-1	-1	-1	-1	-1	-1	-1	-1	-1	-1	-1	-1	-1	-1	-1	-1	-1	-1	-1	NA	NA
chr9	18937195	18937270	c_bta-let-7a_1728	1	-	bta-let-7a	AAAGTAATCAACAATAGGAATAATTTTATTTTTCTCCTTGAGTAACATTAATCTTGGCTCTTCAGTGACACCTCA	CTACCTCA	TACCTCA	CTACCTC	TACCTC	CTACCT	ACCTCA	CTACC	TACCT	ACCTC	-1	-1	-1	-1	-1	-1	1	69	1	70	-1	-1	1	-1	70	69	-1	1	2	8mer.indel	1
chr27	17109520	17109595	c_bta-let-7a_1435	1	-	bta-let-7a	TCTGAGTCTAACTCACTGTCTGGGGCCCAGGAAGGGGCCCAGTGATGGCACAACCTGCTACCTCTGGCTGTCCCT	CTACCTCA	TACCTCA	CTACCTC	TACCTC	CTACCT	ACCTCA	CTACC	TACCT	ACCTC	-1	-1	58	59	58	8	2	9	2	-1	58	8	2	59	60	9	8	2	3	7merA1	58
chr12	23292454	23292529	c_bta-let-7a_132	1	+	bta-let-7a	TCCAACCATCTCATCCTCTGTCATCCCCTTCTCTTCCCACCTTCAATCTTTCCCAACATTAGGGTCTTTTCCAGG	CTACCTCA	TACCTCA	CTACCTC	TACCTC	CTACCT	ACCTCA	CTACC	TACCT	ACCTC	-1	-1	-1	-1	-1	-1	-1	-1	-1	-1	-1	-1	-1	-1	-1	-1	37	1	1	6mer_off.mm	37
chr29	33329259	33329334	c_bta-let-7a_1466	1	-	bta-let-7a	AAGCCCAAGGGCACCTTCAAGGACTATGTGCGTGACCGCGCTGACCTCAATAAGGACAAGCCCGTCATTCCTGCT	CTACCTCA	TACCTCA	CTACCTC	TACCTC	CTACCT	ACCTCA	CTACC	TACCT	ACCTC	-1	-1	-1	-1	-1	-1	1	43	1	44	-1	-1	1	-1	44	43	-1	1	2	8mer.indel	1
chr8	45805389	45805464	c_bta-let-7a_1703	1	-	bta-let-7a	GGCCTGGAGAATTCCATGGACTGTGTAGTCCGTGGGGTCACAAAGAGTTGGACACTGGAAAATCCCATGGATGGA	CTACCTCA	TACCTCA	CTACCTC	TACCTC	CTACCT	ACCTCA	CTACC	TACCT	ACCTC	-1	-1	-1	-1	-1	-1	-1	-1	-1	-1	-1	-1	-1	-1	-1	-1	-1	-1	-1	NA	NA
chr19	59769346	59769421	c_bta-let-7a_322	1	+	bta-let-7a	CTTTCTGCAGCCTGATTCCACCTCAGGCGCACTGCAACTAGAGAAAAGCCCACACAGCAGTGAAAACCCAGCACA	CTACCTCA	TACCTCA	CTACCTC	TACCTC	CTACCT	ACCTCA	CTACC	TACCT	ACCTC	-1	-1	-1	-1	-1	18	1	19	1	20	-1	18	1	-1	20	19	18	1	1	8mer.mm	18
chr1	153227553	153227628	c_bta-let-7a_1011	1	-	bta-let-7a	CAGGAGACACAGGTTTGATCCCTGGGTTGAGAAGATCCCCTGGACGAGGAAATGGCATCCCACTCCTGAAATTCC	CTACCTCA	TACCTCA	CTACCTC	TACCTC	CTACCT	ACCTCA	CTACC	TACCT	ACCTC	-1	-1	-1	-1	-1	-1	-1	-1	-1	-1	-1	-1	-1	-1	-1	-1	-1	-1	1	6mer_off.indel	1
chr2	94780238	94780313	c_bta-let-7a_340	1	+	bta-let-7a	AACCACAAACACCACTGGCCTCACTCCAAGTACCGGCATGACCACTATATCCGAGGTGCCATACCCAGATGAAAC	CTACCTCA	TACCTCA	CTACCTC	TACCTC	CTACCT	ACCTCA	CTACC	TACCT	ACCTC	-1	-1	-1	-1	-1	-1	-1	-1	1	-1	-1	-1	-1	-1	-1	-1	-1	1	-1	7merm8.indel	1
chr13	62566961	62567036	c_bta-let-7a_1127	1	-	bta-let-7a	TTCCCTGAGTTCCAGGAACGGGCCCGCAAGCGCATCCGCACGTACCTCAAGTCCTGCCGGCGCATGAAGAAGAAT	CTACCTCA	TACCTCA	CTACCTC	TACCTC	CTACCT	ACCTCA	CTACC	TACCT	ACCTC	-1	43	-1	43	-1	42	1	43	1	44	-1	42	1	43	44	43	42	1	1	7merm8	43
chr19	55947033	55947108	c_bta-let-7a_1270	1	-	bta-let-7a	CTTTCTCTTTTACCTGCAGGTTCACCCTGAAAATGAAGACTGGACCTGTTTTGAACAGTCAGCAAGTTTAGATAT	CTACCTCA	TACCTCA	CTACCTC	TACCTC	CTACCT	ACCTCA	CTACC	TACCT	ACCTC	-1	-1	-1	-1	-1	-1	-1	-1	1	-1	-1	-1	-1	11	-1	11	10	1	1	7merm8.indel	1
chr13	72973176	72973251	c_bta-let-7a_167	1	+	bta-let-7a	AAATAAGACCGATAACTGGAAGCAGGAGGCTTAAGTCCAAACCCTGACTCCAGGGAACTCCTGACTCCAAGGAAC	CTACCTCA	TACCTCA	CTACCTC	TACCTC	CTACCT	ACCTCA	CTACC	TACCT	ACCTC	-1	-1	-1	-1	-1	-1	-1	-1	-1	-1	-1	-1	-1	-1	-1	-1	-1	-1	1	6mer_off.indel	1
chr4	115780105	115780180	c_bta-let-7a_603	2	+	bta-let-7a	CTCCCACAGCCCCACAACCTCACAACCCCACAATCATGATTGACTAACTGTGTTTTGCCTTCATCAAGAAGCAGT	CTACCTCA	TACCTCA	CTACCTC	TACCTC	CTACCT	ACCTCA	CTACC	TACCT	ACCTC	-1	-1	-1	-1	-1	15	1	16	1	17	-1	15	1	-1	17	16	15	1	2	8mer.mm	15
chr6	47451718	47451793	c_bta-let-7a_675	1	+	bta-let-7a	TTGGTACAGGACTCCTACCTGCATGCTGGTTAAACTAGAGGAATCTTTTAGAACTTTTTTTCAGTCAAGACACTC	CTACCTCA	TACCTCA	CTACCTC	TACCTC	CTACCT	ACCTCA	CTACC	TACCT	ACCTC	-1	-1	-1	-1	15	-1	1	-1	1	-1	15	15	1	16	-1	16	15	1	2	6mer_off	15
chr13	30928495	30928570	c_bta-let-7a_1115	1	-	bta-let-7a	CCAGAACCACAAGGCTGGGTTACTTTCCATTAAAAATACAATCTACCTTTCTACCTCAATTCGCCATCAGTGCTG	CTACCTCA	TACCTCA	CTACCTC	TACCTC	CTACCT	ACCTCA	CTACC	TACCT	ACCTC	51	52	51	52	43	51	1	52	1	53	43	43	2	44	53	44	43	2	2	8mer	51
chr1	70186833	70186908	c_bta-let-7a_982	1	-	bta-let-7a	ACTCTGGGGCTCCTTGTCTAGCATCAGGAAAAGGAGGCTGGGGAGCCTCATGCGGGGCTCAGAACTCCTATGGGA	CTACCTCA	TACCTCA	CTACCTC	TACCTC	CTACCT	ACCTCA	CTACC	TACCT	ACCTC	-1	-1	-1	-1	-1	-1	-1	-1	-1	-1	-1	-1	-1	-1	-1	-1	-1	-1	2	6mer_off.indel	2
chr9	95648051	95648126	c_bta-let-7a_780	1	+	bta-let-7a	TAGGGTTACCCGGACCCCTGGCCTGAAAGCAAGGCAGGGAGGGGGACCTGATGGCACAGACAGGCCAGGCCTTGA	CTACCTCA	TACCTCA	CTACCTC	TACCTC	CTACCT	ACCTCA	CTACC	TACCT	ACCTC	-1	-1	-1	-1	-1	-1	-1	-1	-1	-1	-1	-1	-1	-1	-1	-1	-1	1	-1	6mer.indel	1
chr8	42670903	42670978	c_bta-let-7a_746	1	+	bta-let-7a	TGCCTGCCTGCCTGCCTCTAATCCTCTTTTCAACCTCCCCCTGGACACTAAATGACATTATTTTGGTCTTAACAT	CTACCTCA	TACCTCA	CTACCTC	TACCTC	CTACCT	ACCTCA	CTACC	TACCT	ACCTC	-1	-1	-1	-1	-1	-1	-1	-1	-1	-1	-1	12	2	-1	33	13	4	3	4	7merA1.mm	12
chr3	124738390	124738465	c_bta-let-7a_1519	1	-	bta-let-7a	TGGCGCTGGAGGGGGGCCACGATCTCACAGCCATCTGCGACGCCTCGGAAGCCTGCGTCTCTGCCCTGCTGGGGA	CTACCTCA	TACCTCA	CTACCTC	TACCTC	CTACCT	ACCTCA	CTACC	TACCT	ACCTC	-1	-1	-1	-1	-1	-1	-1	-1	-1	-1	-1	-1	-1	-1	-1	-1	-1	-1	-1	NA	NA
chr29	41288913	41288988	c_bta-let-7a_1469	1	-	bta-let-7a	TCTCTCAAGAGCCCAAAGCACTCGTCAGTGAGTGGAAGGAGCCTCAGGGCAAGAACATCAGCGTGGCCTCCTGCA	CTACCTCA	TACCTCA	CTACCTC	TACCTC	CTACCT	ACCTCA	CTACC	TACCT	ACCTC	-1	-1	-1	-1	-1	-1	-1	-1	-1	-1	-1	-1	-1	-1	-1	-1	-1	-1	1	6mer_off.indel	1
chr2	74827929	74828004	c_bta-let-7a_334	1	+	bta-let-7a	CCGCTTGTATCCAGAAGTGGCCCTTGGCAGAGCATTGAGCTCACCCCAGAGGTCCAAGTGCCATGTGAACTATGC	CTACCTCA	TACCTCA	CTACCTC	TACCTC	CTACCT	ACCTCA	CTACC	TACCT	ACCTC	-1	-1	-1	-1	-1	-1	-1	-1	-1	-1	-1	-1	-1	-1	-1	-1	-1	-1	-1	NA	NA
chr16	1371502	1371577	c_bta-let-7a_1176	1	-	bta-let-7a	CCCCCCAGCCCCTGGTGCTGTCTTTGGCCGCTCAGAGCTGCAGCGCTTCATTTGCGTTCTTCATCACCTCATTGC	CTACCTCA	TACCTCA	CTACCTC	TACCTC	CTACCT	ACCTCA	CTACC	TACCT	ACCTC	-1	-1	-1	-1	-1	-1	1	65	1	66	-1	-1	1	-1	66	65	-1	1	1	8mer.indel	1
chr1	95361708	95361783	c_bta-let-7a_988	1	-	bta-let-7a	TACACACTATTATGTAAAAAATGAGAAAACTAAGGCAAATATCTATTCTAAATAACATTTTTAGATGAACTAATC	CTACCTCA	TACCTCA	CTACCTC	TACCTC	CTACCT	ACCTCA	CTACC	TACCT	ACCTC	-1	-1	-1	-1	-1	-1	-1	-1	-1	-1	-1	-1	-1	-1	-1	-1	-1	-1	-1	NA	NA
chr1	96649899	96649974	c_bta-let-7a_991	1	-	bta-let-7a	ACATTGTATTAAAACTGCCATATCAATTTTAATGTATAGATTTTGCAAATACTATGCTATATGTAATACCTAACT	CTACCTCA	TACCTCA	CTACCTC	TACCTC	CTACCT	ACCTCA	CTACC	TACCT	ACCTC	-1	-1	-1	-1	-1	-1	-1	67	1	-1	-1	-1	-1	67	-1	67	66	1	2	7merm8.mm	67
chr10	348574	348649	c_bta-let-7a_1013	1	-	bta-let-7a	CTTGTTCCTTTCCCATCACCCCCTTATATGTGAACATTTCCTAAGATATGGTGCCTCTCCCCATTTGGACTTCAC	CTACCTCA	TACCTCA	CTACCTC	TACCTC	CTACCT	ACCTCA	CTACC	TACCT	ACCTC	-1	-1	-1	-1	-1	-1	-1	-1	-1	-1	-1	-1	-1	-1	-1	52	-1	1	-1	6mer.mm	52
[truncated: 167,273 more rows]
