# Supplementary material for: Global mapping of miRNA-target interactions in cattle (Bos taurus)
Source: Sci Rep. 2017 Aug 15;7:8190. doi: 10.1038/s41598-017-07880-8 (PMC5557892; doi:10.1038/s41598-017-07880-8)
Supplement: Supplementary file 9 — Supplementary Dataset 8 [file 41598_2017_7880_MOESM9_ESM.xls]

## Sheet: Gene-specific ASC values, miRNA
GeneID	All	bta-miR-27a-3p	bta-let-7a	bta-miR-23a	bta-miR-21	bta-miR-26a	bta-miR-30a-5p	bta-miR-17-5p	bta-miR-15a	bta-miR-221	bta-miR-25	bta-miR-19a	bta-miR-29a	bta-miR-24-3p	bta-miR-29b	bta-miR-31	bta-miR-193a-3p	bta-miR-320	bta-miR-196a	bta-miR-33a	bta-miR-186	Ensembl.Gene.ID	Ensembl.Transcript.ID	Associated.Gene.Name	EntrezGene.ID
NM_001001134	-7.05291		-6.38773	-6.68244	-7.68161		-7.16648		-6.77746				-4.35773	-5.18309				-3.61844		-3.46126		ENSBTAG00000001652	ENSBTAT00000002169	SLCO3A1	407132
NM_001001137	-10.109						-6.05269															ENSBTAG00000014874	ENSBTAT00000046614	FYTTD1	407149
NM_001001147	-4.0704	-3.86581	-4.79602	-6.41266	-2.82686	-2.25052	-4.89669	-3.94392	-3.92272		-4.17582					-3.72358				-2.19147		ENSBTAG00000005861	ENSBTAT00000007703	CCNT1	407194
NM_001001150	-5.36425	-4.59894	-5.52915			-4.36216		-3.94008			-3.58702				-2.30071							ENSBTAG00000006679	ENSBTAT00000008789	MITF	407219
NM_001001151	-10.6727													-4.63294								ENSBTAG00000044129	ENSBTAT00000061027	ST6GALNAC6	100850456
NM_001001161	-9.89714																-3.56929					ENSBTAG00000017873	ENSBTAT00000023760	USF1	407239
NM_001001162	-10.984				-7.44278																	ENSBTAG00000017035	ENSBTAT00000022650	USF2	407240
NM_001001163	-5.87815	-7.28277	-4.89105	-6.50769	-4.92189		-5.99173		-5.60271											-3.2865		ENSBTAG00000021445	ENSBTAT00000028590	ST8SIA4	407768
NM_001001164	-10.3823			-6.84188																		ENSBTAG00000018655	ENSBTAT00000024823	C7H19orf10	407769
NM_001001168	-8.26404		-6.08102		-8.18225	-7.72139			-7.2781													ENSBTAG00000001182	ENSBTAT00000001568	CDC10	408000
NM_001001439	-12.1478		-9.31266																			ENSBTAG00000016079	ENSBTAT00000053881	COX4I1	281090
NM_001001440	-9.62003		-7.36989	-8.98653									-7.66182								-6.67431	ENSBTAG00000001105	ENSBTAT00000001463	ANXA4	281625
NM_001001443	-4.54619		-5.17053	-5.46524	-2.87944		-3.94927	-2.58146		-4.41973
NM_001001597	-4.4044	-2.63909		-3.44897		-3.57224						-2.98958					-0.661515					ENSBTAG00000016711	ENSBTAT00000022213	PPIF	414346
NM_001001854	-4.01477		-3.98703			-2.82005												2.10419				ENSBTAG00000013148	ENSBTAT00000017476	CLDN1	414922
NM_001001855	-6.80733		-6.77958	-4.07429			-4.55833															ENSBTAG00000013573	ENSBTAT00000018046	BIRC5	414925
NM_001002883	-9.75734		-10.0922	-8.38688	-8.38604	-7.92518											-5.59942					ENSBTAG00000004471	ENSBTAT00000005868	ST3GAL6	444860
NM_001002891	-8.74671		-8.71896			-5.23005							-6.68896									ENSBTAG00000017267	ENSBTAT00000022949	COX5A	444878
NM_001002892	-6.14529															0.0841718						ENSBTAG00000046156	ENSBTAT00000063236	SIAT4B	444879
NM_001003658	-10.0936	-8.55065		-9.36054					-8.45556		-7.1237											ENSBTAG00000002018	ENSBTAT00000002616	EIF5A	444990
NM_001003900	-6.53653	-6.69722	-8.94936	-7.24407								-6.19971	-1.67143		-2.91357							ENSBTAG00000046886	ENSBTAT00000030903	TUBB2B	100295973
NM_001003901	-10.1535		-8.31843									-5.56878										ENSBTAG00000024605	ENSBTAT00000034274	DYNLL1	101909443
NM_001003903	-9.46675																					ENSBTAG00000000405	ENSBTAT00000000519	VKORC1	445422
NM_001003905	-7.02343						-4.55204														-0.755786	ENSBTAG00000013874	ENSBTAT00000018422	C18H16orf80	445424
NM_001003906	-12.0137						-8.95735															ENSBTAG00000003758	ENSBTAT00000004892	TKT	445425
NM_001007806	-10.7734	-10.33	-8.26019																			ENSBTAG00000017967	ENSBTAT00000023908	PTGES3	493638
NM_001007809	-8.54538	-6.78007								-5.54444												ENSBTAG00000006978	ENSBTAT00000009173	HSD17B4	493643
NM_001007815	-11.5957					-7.59366																ENSBTAG00000008541	ENSBTAT00000011257	MGST1	493719
NM_001007816	-9.31452			-5.77413																		ENSBTAG00000018274	ENSBTAT00000024322	FADD	493720
NM_001007818	-9.80487	-9.56312	-8.49333		-10.7872	-8.74138	-9.27207			-9.74253										-6.56685		ENSBTAG00000012317	ENSBTAT00000016346	PNP	790312
NM_001008669	-10.2448				-7.7036									-5.20509								ENSBTAG00000018593	ENSBTAT00000024745	PSENEN	493993
NM_001010995	-6.70374											-1.119										ENSBTAG00000011424	ENSBTAT00000046179	TPM2	497015
NM_001011674	-7.01226	-7.70638	-6.63659	-6.9313		-6.46961	-6.41534				-4.1095											ENSBTAG00000033217	ENSBTAT00000013077	TPM3	497019
NM_001011678	-6.89159	-5.48383	-7.82908	-5.12379	-7.12296		-8.19279	-7.82498														ENSBTAG00000019255	ENSBTAT00000025637	NFE2L2	497024
NM_001011685	-7.77653		-4.94143																			ENSBTAG00000020698	ENSBTAT00000027586	MTHFR	497032
NM_001012281	-7.41494				-4.45868																	ENSBTAG00000010998	ENSBTAT00000014607	FLIP	497199
NM_001012282	-3.62286	-0.857551
NM_001012399	-5.27889	-4.51358											-0.413786		-1.21536							ENSBTAG00000013065	ENSBTAT00000017371	HFE	497622
NM_001012669	-9.6907						-6.63435															ENSBTAG00000015980	ENSBTAT00000021260	FASN	281152
NM_001012670	-8.59954	-7.18215			-7.05831	-9.40481	-7.02861		-8.96153	-8.821											-5.55428	ENSBTAG00000006270	ENSBTAT00000008225	HSP90AA1	281832
NM_001012671	-8.71083	-7.94552	-8.46069			-8.29371		-7.87163			-6.51856							-5.6914	-5.64649			ENSBTAG00000021523	ENSBTAT00000028687	STAT3	508541
NM_001012673	-7.6834	-4.91809																				ENSBTAG00000009496	ENSBTAT00000034831	STAT5A	282375
NM_001012998	-7.60921	-8.30333							-5.62327					-2.70697			-4.74079					ENSBTAG00000004072	ENSBTAT00000005324	CAPZA2	493728
NM_001012999	-4.78771	-5.19233	-6.12254	-4.09532	-3.41641	-4.95555	-4.90128	-2.72612				-4.37289	-4.09253									ENSBTAG00000006161	ENSBTAT00000008102	C-MET	280855
NM_001013003	-8.07153				-4.53031																	ENSBTAG00000004769	ENSBTAT00000006262	NEIL2	444987
NM_001013004	-6.20602	-8.1956	-7.12581	-7.42052	-5.83472					-2.37501		-4.37616					-4.63306					ENSBTAG00000012432	ENSBTAT00000016504	FDFT1	281767
NM_001013364	-6.90721	-5.4314		-5.82625	-6.82542		-7.31029	-5.35751											-4.71734			ENSBTAG00000006607	ENSBTAT00000008669	CCNG1	789192
NM_001013586	-7.09007																	-0.485682				ENSBTAG00000010721	ENSBTAT00000014194	MCM3	281302
NM_001013587	-12.5378	-9.77249																				ENSBTAG00000009462	ENSBTAT00000012454	MDH2	281306
NM_001013588	-7.7787		-5.62167	-7.23831			-6.72234															ENSBTAG00000008361	ENSBTAT00000011009	PON2	281417
NM_001013589	-10.3173	-11.552	-9.16032	-9.77695	-9.77612		-8.26099							-8.2776		-8.08788						ENSBTAG00000019782	ENSBTAT00000026358	TPI1	281543
NM_001013590	-6.97974	-6.01352	-7.58759	-8.29734	-7.07411	-6.61325	-7.36634	-7.41356	-8.97732	-8.83679	-8.64546	-5.51601			-5.77419	-4.8713		-6.8183				ENSBTAG00000005373	ENSBTAT00000044796	TPM1	281544
NM_001013598	-9.59692									-6.01102					-5.53338							ENSBTAG00000006101	ENSBTAT00000008019	PSMD4	282016
NM_001013599	-8.86334	-9.72252	-6.91577	-8.94744	-10.5316			-8.06367				-8.48805						-7.4684	-5.83854			ENSBTAG00000002068	ENSBTAT00000002674	TAGLN2	282379
NM_001013602	-9.23646								-4.79109													ENSBTAG00000018321	ENSBTAT00000024380	PAOX	282639
NM_001013603	-8.02144		-5.18634																			ENSBTAG00000008110	ENSBTAT00000010668	IFT20	445364
NM_001014388	-9.42147	-12.2411	-10.5864		-12.4652	-8.68242				-10.4205							-9.67858					ENSBTAG00000010156	ENSBTAT00000013402	TPT1	326599
NM_001014389	-11.0557										-7.27844											ENSBTAG00000024561	ENSBTAT00000034186	H3F3A	100297725
NM_001014391	-9.23175	-8.27379	-9.20401	-8.49872							-7.26188			-5.99937								ENSBTAG00000026278	ENSBTAT00000037275	CLDN4	414921
NM_001014844	-10.9136							-7.07435														ENSBTAG00000046248	ENSBTAT00000064158	ARPC1B	326600
NM_001014847	-11.7994		-8.96431																			ENSBTAG00000016524	ENSBTAT00000044331	RALY	504640
NM_001014853	-7.68638																				-0.833775	ENSBTAG00000009213	ENSBTAT00000012142	TOMM40L	505393
NM_001014855	-10.9309			-7.39054																		ENSBTAG00000005426	ENSBTAT00000007135	PSMC1	506238
NM_001014858	-6.22481	-4.04446			-4.26855																	ENSBTAG00000002315	ENSBTAT00000002986	RNF34	506764
NM_001014860	-7.63326	-5.92042	-10.6055	-7.5783	-6.89939	-9.43853	-9.38426		-8.99525		-6.66338	-7.85587	-7.57551		-6.37708		-7.11277					ENSBTAG00000008853	ENSBTAT00000011658	HNRNPF	506917
NM_001014862	-11.8751		-11.04									-7.29036					-7.54726					ENSBTAG00000018628	ENSBTAT00000024788	RPL29	507270
NM_001014863	-8.89024	-6.12493																				ENSBTAG00000018908	ENSBTAT00000025164	GFOD2	507361
NM_001014866	-3.87876	-1.85042	-2.36559																			ENSBTAG00000015276	ENSBTAT00000020324	SLC26A11	507491
NM_001014867	-7.9167				-5.37548		-5.86035	-5.49254														ENSBTAG00000005380	ENSBTAT00000007087	MOCS2	507986
NM_001014871	-9.72966								-5.28429													ENSBTAG00000005075	ENSBTAT00000006689	MRPL49	508359
NM_001014873	-9.54659		-7.71149								-5.76936											ENSBTAG00000015042	ENSBTAT00000020021	WDR55	508709
NM_001014876	-7.17671	-7.99637	-6.34162	-7.22129	-7.22045		-6.70532								-3.69814		-3.43383					ENSBTAG00000014588	ENSBTAT00000019422	RSL1D1	508948
NM_001014881	-7.0898									-2.5039												ENSBTAG00000008190	ENSBTAT00000010773	SUMF2	509497
NM_001014883	-8.56595																	-2.54652			-3.2983	ENSBTAG00000003264	ENSBTAT00000004229	NR1H2	509622
NM_001014884	-11.1989			-8.8809					-8.56089								-7.67841					ENSBTAG00000002282	ENSBTAT00000002948	EIF1	509764
NM_001014886	-8.63125		-5.79616																			ENSBTAG00000016095	ENSBTAT00000021427	LMO6	509780
NM_001014888	-8.37609		-5.54099																			ENSBTAG00000012037	ENSBTAT00000047239	DGUOK	509834
NM_001014891	-8.527		-9.01383	-6.30854	-8.30771		-6.20761		-7.40356													ENSBTAG00000021506	ENSBTAT00000028661	ARL6IP5	509977
NM_001014893	-8.66579					-4.66371																ENSBTAG00000011394	ENSBTAT00000015139	FAM214B	510325
NM_001014895	-6.56442	-5.67358	-7.18875	-4.8985		-5.02177				-4.43795												ENSBTAG00000000251	ENSBTAT00000000315	ALAD	510679
NM_001014897	-8.90532																					ENSBTAG00000006353	ENSBTAT00000008329	TXNL4B	510719
NM_001014898	-7.21579		-7.3807	-6.67541		-6.21371	-5.15944															ENSBTAG00000010171	ENSBTAT00000013418	JOSD1	510781
NM_001014901	-7.91031				-5.95405		-5.43892															ENSBTAG00000001225	ENSBTAT00000001619	RBM14	511512
NM_001014903	-5.1357	-4.37039	-4.3006										-1.2706		-1.07216							ENSBTAG00000008562	ENSBTAT00000011287	POGLUT1	511862
NM_001014904	-7.56626	-8.12287	-5.46812		-7.34696		-5.83183
NM_001014905	-7.87844							-4.45428				-3.29369										ENSBTAG00000022721	ENSBTAT00000020606	SLC25A38	512325
NM_001014906	-11.6496	-8.88429																				ENSBTAG00000016810	ENSBTAT00000022364	PYCRL	512526
NM_001014907	-6.221	-6.91512	-4.03798		-6.13921				-5.23506				-3.81533									ENSBTAG00000012259	ENSBTAT00000016263	PNPO	512573
NM_001014912	-6.56243	-6.21745	-10.2351	-6.94488	-9.529	-7.48318	-8.01387		-7.62486	-4.1624	-7.293		-7.20512	-2.17251			-4.74238		-6.42093			ENSBTAG00000015582	ENSBTAT00000020701	HMOX1	513221
NM_001014914	-9.47911	-9.03573			-8.25981																	ENSBTAG00000026993	ENSBTAT00000008243	CGI-119	513242
NM_001014916	-11.6229		-10.3728	-9.66747							-8.43063											ENSBTAG00000010701	ENSBTAT00000014162	NACA	513312
NM_001014917	-7.024		-4.1889																			ENSBTAG00000007365	ENSBTAT00000046326	NEIL1	513458
NM_001014921	-7.22272																					ENSBTAG00000014877	ENSBTAT00000019807	UNC50	513629
NM_001014924	-8.4955	-5.73019																				ENSBTAG00000010101	ENSBTAT00000013326	BYSL	514128
NM_001014928	-8.96282	-10.0049	-8.93508	-7.64482	-8.22895					-7.18428		-6.18543										ENSBTAG00000020139	ENSBTAT00000026826	RPL7	514966
NM_001014930	-8.89371	-7.71336			-5.93745																	ENSBTAG00000006063	ENSBTAT00000007965	TMEM230	101906000
NM_001014931	-9.16075	-7.9804	-8.91061						-7.30034												-3.8931	ENSBTAG00000020663	ENSBTAT00000027540	ORMDL2	515878
NM_001014933	-6.86334	-6.68299			-5.90708		-4.39195					-2.86355										ENSBTAG00000005957	ENSBTAT00000057219	CSE1L	518622
NM_001014934	-5.49432	-5.53636									-3.52444				-2.23814	-0.487246						ENSBTAG00000004021	ENSBTAT00000005252	CDK2	519217
NM_001014935	-9.01466		-7.98692								-5.04479									-5.06044		ENSBTAG00000004695	ENSBTAT00000006162	CDK9	520580
NM_001014936	-12.8767	-10.1114																				ENSBTAG00000021979	ENSBTAT00000029304	EEF1B	520875
NM_001014939	-11.1275		-8.29238																			ENSBTAG00000015004	ENSBTAT00000019973	TBCB	530447
NM_001014942	-7.537	-5.25711							-4.89899													ENSBTAG00000012500	ENSBTAT00000016586	RARA	534280
NM_001014943	-7.01394						-2.95759															ENSBTAG00000019834	ENSBTAT00000026428	ARL15	534329
NM_001014948	-9.12823		-6.29314																			ENSBTAG00000004933	ENSBTAT00000006490	KLHDC2	535436
NM_001014950	-8.79322	-8.51334	-9.76548	-7.25284	-9.05936	-7.27657				-8.01468		-8.01583					-7.27273	-5.41123				ENSBTAG00000030425	ENSBTAT00000019148	ID3	538690
NM_001014952	-5.39876		-3.56366												-0.335225							ENSBTAG00000001748	ENSBTAT00000002293	TRIM45	539091
NM_001014954	-10.2542	-7.48892																				ENSBTAG00000021392	ENSBTAT00000028515	WDR23	539433
NM_001014956	-5.4396		-5.06393	-5.35864	-3.35781												-1.57119			-2.13746		ENSBTAG00000009905	ENSBTAT00000013080	NFYA	539584
NM_001014957	-11.0661																					ENSBTAG00000000042	ENSBTAT00000000046	PYCR1	539606
NM_001014958	-5.31045	-6.00457	-3.02789	-5.22949							-4.99265			-3.73014			-3.44203					ENSBTAG00000021974	ENSBTAT00000029297	SMUG1	539771
NM_001014962	-7.53068				-4.98946																	ENSBTAG00000039951	ENSBTAT00000009750	PRMT6	540228
NM_001014963	-4.7718		-5.10663	-4.13831	-6.72243	-3.09165	-3.62234		-5.81829		-3.48643	-3.67891		-4.22392								ENSBTAG00000021986	ENSBTAT00000043779	MAPK1IP1L	540411
NM_001014965	-2.91624		-1.23315	-1.37585	-2.11198	-3.23609					-2.46094											ENSBTAG00000009176	ENSBTAT00000048242	ANKRD49	540949
NM_001014966	-9.1889			-5.64852																		ENSBTAG00000012746	ENSBTAT00000016943	KLHDC3	541138
NM_001014967	-5.64726																		1.00203			ENSBTAG00000020374	ENSBTAT00000027155	THSD1	541228
NM_001015513	-10.1414						-6.08506															ENSBTAG00000009453	ENSBTAT00000040335	URGCP	504226
NM_001015514	-6.92529	-5.15998				-5.50817																ENSBTAG00000014605	ENSBTAT00000052089	ETV6	504512
NM_001015516	-7.63873								-4.19336									-2.03434				ENSBTAG00000014076	ENSBTAT00000018700	FAM175A	504796
NM_001015517	-5.99053				-3.77124						-1.95027											ENSBTAG00000014981	ENSBTAT00000019943	OTUB2	504880
NM_001015518	-3.7749		-3.26173				-2.04048	-1.67267									0.231017					ENSBTAG00000032260	ENSBTAT00000045756	DCUN1D3	504926
NM_001015519	-3.24857					0.753516																ENSBTAG00000021029	ENSBTAT00000028004	PRR5L	505048
NM_001015521	-7.77946									-3.19356												ENSBTAG00000017706	ENSBTAT00000023551	SLC39A3	505294
NM_001015524	-9.16678		-6.33168																			ENSBTAG00000002452	ENSBTAT00000003186	ASCC2	505503
NM_001015531	-13.0293	-11.264	-11.1942																			ENSBTAG00000015989	ENSBTAT00000021268	RPS5	506229
NM_001015533	-11.68			-8.13962																		ENSBTAG00000001212	ENSBTAT00000047947	SSR2	506530
NM_001015536	-9.64081	-8.46046	-8.39067																			ENSBTAG00000011024	ENSBTAT00000014645	TXNDC12	506991
NM_001015537	-9.10401								-4.65864													ENSBTAG00000007668	ENSBTAT00000010089	AGPAT4	507456
NM_001015538	-10.7775			-7.23714																		ENSBTAG00000012619	ENSBTAT00000016753	C2H2ORF24	507473
NM_001015543	-12.0115	-10.2462						-9.58731			-9.23424											ENSBTAG00000012044	ENSBTAT00000047320	RPL13	508221
NM_001015544	-7.41286	-7.96948	-5.89969		-6.19357		-6.67844				-5.95756	-5.15004										ENSBTAG00000047225	ENSBTAT00000065005	BCL2L14	508365
NM_001015547	-8.33983								-3.89446													ENSBTAG00000019161	ENSBTAT00000025503	NPRL2	508487
NM_001015548	-13.0058						-8.94945															ENSBTAG00000023462	ENSBTAT00000014877	RPS6	787914
NM_001015549	-4.83001	-5.11532	-5.53096	-5.1476	-6.14677	-3.10094	-2.23932	-4.67886			-5.91076		-4.82289					-4.0836		-3.92641		ENSBTAG00000019954	ENSBTAT00000026579	ABHD2	508717
NM_001015554	-9.06002																-2.73218					ENSBTAG00000015931	ENSBTAT00000021186	TTC4	509047
NM_001015558	-8.49761		-6.66252									-4.91287
NM_001015559	-6.34921		-4.51411									-2.76446
NM_001015560	-8.7262																					ENSBTAG00000001895	ENSBTAT00000002466	PGGT1B	509322
NM_001015561	-9.66957	-8.64123	-10.1564	-9.45111		-8.98942			-7.54614				-7.1264		-6.92797							ENSBTAG00000038896	ENSBTAT00000054840	RPS26	509426
NM_001015562	-8.37364					-5.37156																ENSBTAG00000013282	ENSBTAT00000017663	NECAP2	509439
NM_001015563	-7.46571															-1.23624						ENSBTAG00000002419	ENSBTAT00000003140	PIGM	509680
NM_001015565	-8.60693	-9.48548	-9.41569	-9.7104	-6.90221			-8.82663			-6.8886	-5.66604		-7.21105			-6.92294	-6.6464				ENSBTAG00000008985	ENSBTAT00000011824	PCBP1	509917
NM_001015566	-10.7196		-7.88445																			ENSBTAG00000020641	ENSBTAT00000027507	PSMA5	510155
NM_001015567	-8.09204	-7.32673		-5.22972			-7.03569															ENSBTAG00000014175	ENSBTAT00000018840	STRAP	510201
NM_001015569	-12.1626						-8.10628															ENSBTAG00000001795	ENSBTAT00000002350	LONP1	510796
NM_001015571	-7.11717	-5.56132	-9.49153	-7.20128	-7.20044				-5.88126	-7.74073	-7.5494		-6.46153				-5.99878	-4.13727
NM_001015574	-6.10997				-5.73867	-5.27782	-3.63858				-4.50267	-2.69515										ENSBTAG00000014536	ENSBTAT00000019322	SFXN1	511375
NM_001015578	-8.03065	-7.26534							-6.58528											-4.26908		ENSBTAG00000007361	ENSBTAT00000002174	EHD1	511908
NM_001015579	-7.43092												-2.56582		-3.36739							ENSBTAG00000014550	ENSBTAT00000019340	GLT8D1	512192
NM_001015584	-7.36229			-5.8219			-5.30594				-4.58506											ENSBTAG00000014102	ENSBTAT00000018753	WDR77	512993
NM_001015585	-8.17534			-6.21991			-5.70394											-3.15591				ENSBTAG00000010934	ENSBTAT00000014523	RAE1	513080
NM_001015586	-12.0474			-10.6769		-9.63027					-10.4401		-9.35221				-8.88947				-8.3647	ENSBTAG00000015434	ENSBTAT00000020512	DSTN	513267
NM_001015588	-6.12073			-3.58035															-0.47144			ENSBTAG00000017027	ENSBTAT00000022638	MMACHC	513433
NM_001015589	-9.77993		-6.94484																			ENSBTAG00000002503	ENSBTAT00000003254	BSCL2	513558
NM_001015592	-9.22134		-6.9098	-10.2045					-7.29953									-7.14051				ENSBTAG00000004915	ENSBTAT00000006465	PFN1	513895
NM_001015593	-6.43068					-5.88803			-2.12282													ENSBTAG00000008664	ENSBTAT00000011424	EIF2B2	513958
NM_001015594	-5.6514		-4.90376	-5.19847	-5.19764	-4.73678			-5.29349	-5.15297	-3.37667						-3.41101					ENSBTAG00000015901	ENSBTAT00000021138	ARMC1	514000
NM_001015596	-9.41889			-6.8785			-6.36254															ENSBTAG00000014460	ENSBTAT00000019227	PARL	514191
NM_001015602	-5.27149	-5.50618			-3.73027										-0.622996							ENSBTAG00000003257	ENSBTAT00000004221	STK4	514886
NM_001015604	-5.68722		-4.43709	-3.7318																	-0.419576	ENSBTAG00000017767	ENSBTAT00000023635	GPR173	515148
NM_001015606	-8.71024	-5.94493																				ENSBTAG00000004601	ENSBTAT00000006038	ABHD10	515563
NM_001015608	-13.2977																					ENSBTAG00000013533	ENSBTAT00000017995	CLIC1	515646
NM_001015609	-6.27327		-4.43817		-4.73204																	ENSBTAG00000021897	ENSBTAT00000057494	B4GALT3	515771
NM_001015615	-10.2596				-8.30338				-7.39924													ENSBTAG00000002377	ENSBTAT00000003072	PSMB2	516919
NM_001015618	-4.97114	-8.42499		-9.64992	-7.64908	-1.0797			-8.74494							-5.96084			-4.54101	-6.42873		ENSBTAG00000002779	ENSBTAT00000003604	GABRP	517459
NM_001015619	-10.0764			-6.53596																		ENSBTAG00000013413	ENSBTAT00000017844	CCDC51	517515
NM_001015621	-11.6181																			-5.85651		ENSBTAG00000005969	ENSBTAT00000007832	EIF2S2	520094
NM_001015625	-5.16451		-3.65134		-3.94521		-3.43008															ENSBTAG00000001280	ENSBTAT00000001687	CLPB	520639
NM_001015627	-9.60408					-5.602																ENSBTAG00000002042	ENSBTAT00000002646	RIC8A	521037
NM_001015630	-8.08693																					ENSBTAG00000003504	ENSBTAT00000004559	GSS	525059
NM_001015631	-5.55653	-4.99286	-5.66004	-4.95475	-6.53887	-6.07801	-6.02374								-4.01656							ENSBTAG00000011070	ENSBTAT00000014699	RTCB	525106
NM_001015633	-11.118			-7.57757																		ENSBTAG00000009483	ENSBTAT00000012481	POLR2G	526320
NM_001015635	-6.45066	-6.27031		-5.49524				-3.0265		-4.44973												ENSBTAG00000020647	ENSBTAT00000027515	RASL11B	528446
NM_001015636	-5.8234					-1.82132																ENSBTAG00000014633	ENSBTAT00000019482	ABCD4	528646
NM_001015637	-7.57389	-6.39354	-6.90872		-7.20259	-5.74173											-4.41597					ENSBTAG00000016265	ENSBTAT00000021637	DNAJA1	528862
NM_001015638	-10.3576	-7.59233																				ENSBTAG00000019515	ENSBTAT00000025998	SNX17	529972
NM_001015639	-9.63844			-7.68301					-6.77803					-5.18366								ENSBTAG00000046712	ENSBTAT00000065774	PSMC2	530186
NM_001015640	-9.23083	-10.7134			-9.93753						-6.70153	-7.89401		-6.43902		-5.24929				-6.71718
NM_001015641	-8.09658					-4.09449																ENSBTAG00000001519	ENSBTAT00000001990	RRNAD1	532204
NM_001015646	-9.16409		-7.91395			-6.74697	-6.6927															ENSBTAG00000018447	ENSBTAT00000024551	RABGGTB	533276
NM_001015649	-8.48223	-5.71692																				ENSBTAG00000002286	ENSBTAT00000002952	DNAJC18	533660
NM_001015652	-8.2721					-4.27001																ENSBTAG00000015158	ENSBTAT00000020164	VWA9	534159
NM_001015655	-12.9872		-11.737			-10.57						-8.98737										ENSBTAG00000021455	ENSBTAT00000028602	CFL1	534553
NM_001015656	-8.7141				-5.17287																	ENSBTAG00000002689	ENSBTAT00000046902	NME7	534611
NM_001015657	-7.2152	-7.77182	-6.70203	-4.41178					-6.09176													ENSBTAG00000019906	ENSBTAT00000026518	VPS25	534750
NM_001015660	-7.74674	-6.78879		-6.01371		-6.55201												-2.9497				ENSBTAG00000019614	ENSBTAT00000026131	FAM76A	535402
NM_001015663	-9.45896		-7.62386	-7.91857					-7.01359													ENSBTAG00000021705	ENSBTAT00000028928	UFC1	537221
NM_001015664	-9.79577	-7.03046																				ENSBTAG00000005371	ENSBTAT00000007065	DPAGT1	537812
NM_001015665	-4.27793				-3.73671	-3.27585	-2.22158	-2.85377														ENSBTAG00000004906	ENSBTAT00000006455	CCNE2	538436
NM_001015666	-10.6705				-8.12926				-7.22512													ENSBTAG00000020026	ENSBTAT00000026674		538459
NM_001015667	-7.29544	-6.11509			-6.33918						-4.10317	-4.29565										ENSBTAG00000006715	ENSBTAT00000008831	FBXO8	538528
NM_001015670	-7.11797																					ENSBTAG00000013043	ENSBTAT00000017337	AP5M1	539663
NM_001015672	-8.1764	-7.73302			-6.95711	-6.49625								-4.45859				-3.89394				ENSBTAG00000016444	ENSBTAT00000021862	FAM134B	540068
NM_001015675	-5.89767			-4.35728		-2.89559											-1.56982					ENSBTAG00000015546	ENSBTAT00000020656	MINA	540466
NM_001015677	-8.37117			-4.83078																		ENSBTAG00000012169	ENSBTAT00000016141	FAM118B	100336558
NM_001015678	-6.80537	-5.04006	-5.97027				-4.74902															ENSBTAG00000039462	ENSBTAT00000054209	PAF	540737
NM_001015679	-8.14979			-5.6094		-5.1477																ENSBTAG00000034659	ENSBTAT00000049094	UBTD2	541134
NM_001015680	-8.81158	-6.04627																				ENSBTAG00000014171	ENSBTAT00000018833	NAPEPLD	541291
NM_001017428	-9.5015										-4.72427											ENSBTAG00000014118	ENSBTAT00000018766	GNPTG	508713
NM_001017933	-8.48084				-5.93962				-5.03548													ENSBTAG00000018041	ENSBTAT00000024017	ACADSB	504301
NM_001017934	-10.1617		-8.91159	-9.2063			-8.69033				-7.96946									-5.98511		ENSBTAG00000006370	ENSBTAT00000008358	CCT3	504735
NM_001017946	-4.90391	-5.89349		-2.53345		-4.65672					-2.07422							-3.05441				ENSBTAG00000013651	ENSBTAT00000018144	DNAJB12	533603
NM_001017947	-8.37585													-2.33611								ENSBTAG00000007343	ENSBTAT00000009662	PDLIM7	533851
NM_001017948	-7.88833							-3.46417														ENSBTAG00000007799	ENSBTAT00000010261	MTFR2	534254
NM_001017950	-6.61866	-5.80088	-7.95348	-8.83316	-7.83232	-4.91203	-5.99526	-6.94938	-7.92818		-7.59632	-6.7888		-5.33381	-4.72505			-4.76915				ENSBTAG00000022155	ENSBTAT00000029891	FSTL1	101909195
NM_001017953	-5.13534		-4.75967		-5.05355	-4.59269					-2.23258											ENSBTAG00000021697	ENSBTAT00000063564	PDGFB	540106
NM_001017954	-10.4608			-6.9204																		ENSBTAG00000026428	ENSBTAT00000037556	ATP6V0C	550622
NM_001024475	-6.72789	-5.96258				-4.72581			-3.28252													ENSBTAG00000008998	ENSBTAT00000011848	PISD	505332
NM_001024477	-8.78279
NM_001024479	-5.41324		-4.38549		-4.67937		-3.16424				-3.44336						-1.89274					ENSBTAG00000031715	ENSBTAT00000044968	PCMTD2	505807
NM_001024483	-5.82622	-5.54634	-4.99113	-6.09319	-6.09236	-6.6315		-4.62445	-6.18821				-3.18352		-4.57005							ENSBTAG00000003245	ENSBTAT00000063777	BCAR3	506231
NM_001024484	-5.28327		-2.44817																			ENSBTAG00000006410	ENSBTAT00000045011	MGC3248	506441
NM_001024485	-9.60317	-6.83786																				ENSBTAG00000013322	ENSBTAT00000017718	POMGNT1	506551
NM_001024488	-12.8365								-8.39117													ENSBTAG00000013240	ENSBTAT00000017614	SLC3A2	507107
NM_001024499	-6.28067			-5.54763							-4.31079								-0.116799			ENSBTAG00000010036	ENSBTAT00000013251	POLR3D	508049
NM_001024500	-9.04104		-7.20594																			ENSBTAG00000007934	ENSBTAT00000010431	MRPS17	508143
NM_001024501	-7.55124		-5.71614																			ENSBTAG00000012675	ENSBTAT00000064679	MYO19	508229
NM_001024503	-4.17064		-2.9205		-2.79934				-2.8952	-2.75467	-2.56333											ENSBTAG00000003438	ENSBTAT00000004465	ZNF297B	509462
NM_001024506	-6.18053		-5.66736					-2.0783														ENSBTAG00000005816	ENSBTAT00000047029	ISGF3G	509855
NM_001024507	-5.27039	-3.97457	-6.60522	-4.89993		-4.43824			-5.99495		-4.66309	-3.85557			-4.37679	-3.21085		-3.83593				ENSBTAG00000002363	ENSBTAT00000063922	SESN2	509863
NM_001024509	-11.607	-9.84171																				ENSBTAG00000021395	ENSBTAT00000028520	PSME1	510041
NM_001024511	-9.93808																					ENSBTAG00000007961	ENSBTAT00000047754	TADA3	510184
NM_001024514	-7.60548					-4.92532								-3.88767								ENSBTAG00000007498	ENSBTAT00000045200	ZGPAT	510866
NM_001024516	-6.41387			-3.87348	-4.87265																	ENSBTAG00000019846	ENSBTAT00000026442	ALKBH2	511380
NM_001024521	-8.89095							-5.46679														ENSBTAG00000019073	ENSBTAT00000025393	TRAF7	511692
NM_001024523	-11.6295	-9.8642																				ENSBTAG00000000820	ENSBTAT00000001086	GNG11	511812
NM_001024524	-8.16271		-5.32761																			ENSBTAG00000018201	ENSBTAT00000024227	DAK	512373
NM_001024530	-6.80221		-5.55207		-4.84594		-4.33081															ENSBTAG00000007192	ENSBTAT00000047991	SIDT2	513462
NM_001024531	-7.79977	-8.03446	-7.96467	-6.25938	-5.67358																	ENSBTAG00000027317	ENSBTAT00000039156	RNF114	513479
NM_001024532	-10.0806								-5.63522													ENSBTAG00000002045	ENSBTAT00000002650	PSMD13	513525
NM_001024535	-7.28666					-3.28458																ENSBTAG00000008435	ENSBTAT00000011098	KIAA0141	513834
NM_001024540	-11.0348	-10.2695					-8.97844						-7.16969									ENSBTAG00000017604	ENSBTAT00000023407	RAB13	514541
NM_001024541	-14.2999	-11.5346																				ENSBTAG00000019718	ENSBTAT00000026278	RPS15	514569
NM_001024543	-8.18563												-2.32053									ENSBTAG00000018579	ENSBTAT00000024727	DOK1	514962
NM_001024546	-8.69577		-6.86067												-3.63224							ENSBTAG00000013127	ENSBTAT00000054491	LPCAT3	515361
NM_001024549	-4.15977	-3.26893	-5.36907	-5.66378	-5.07798	-6.20209	-3.82589	-5.78001	-3.43687	-5.61827	-4.42694	-1.81207				-3.9747	-2.29136					ENSBTAG00000021980	ENSBTAT00000029308	C12ORF2	515639
NM_001024550	-10.7638	-9.58347								-8.76289			-7.48368									ENSBTAG00000007332	ENSBTAT00000009643	ATP5L	786431
NM_001024553	-4.8933										-0.116068											ENSBTAG00000009024	ENSBTAT00000011882	KCND1	518384
NM_001024555	-7.64603																					ENSBTAG00000008654	ENSBTAT00000011411	HOOK2	526516
NM_001024558	-8.72692		-6.89182		-6.18569																	ENSBTAG00000005940	ENSBTAT00000007798	PRKAB1	534107
NM_001024561	-5.40373	-4.88635	-6.81656	-2.52631	-6.11043								-3.78655									ENSBTAG00000000204	ENSBTAT00000055284	C9orf91	535122
NM_001024567	-8.68472	-8.37884	-8.30905		-7.60293		-6.50283					-6.5594										ENSBTAG00000014791	ENSBTAT00000019679	CTH	539159
NM_001024570	-8.72309	-6.95778										-5.13834										ENSBTAG00000014881	ENSBTAT00000063693	PHF23	539774
NM_001024571	-8.69486	-8.25148	-8.18169			-7.0147	-6.96043															ENSBTAG00000002693	ENSBTAT00000053829	KANSL2	540194
NM_001024572	-6.53511			-6.31665			-4.21572			-5.27114	-5.07981						-3.52919					ENSBTAG00000010506	ENSBTAT00000033241	MEAF6	540599
NM_001024573	-4.27058	-3.8272	-3.17245		-4.05128				-2.14714													ENSBTAG00000011050	ENSBTAT00000014674	PPAPDC2	541021
NM_001024574	-4.89178	-5.00094	-4.93115		-5.80999		-5.29486	-2.92705	-4.90584	-4.76532	-4.57398	-3.76646	-2.48611			-3.12175				-2.58964		ENSBTAG00000008520	ENSBTAT00000039403	NFIC	553098
NM_001024824	-4.53911	-5.86126						-0.880481		-4.04068		-2.04182										ENSBTAG00000016618	ENSBTAT00000022108	DSTYK	534684
NM_001024929	-6.57182	-7.10419	-10.6194	-7.91407	-6.74331	-4.99295	-7.07618	-9.0303	-7.0091		-6.67723	-6.86972		-6.41472				-2.09518	-5.2202	-6.69289		ENSBTAG00000009863	ENSBTAT00000013008	BHLHE40	506945
NM_001025314	-11.0684	-9.88806			-10.1121		-9.59701		-9.208													ENSBTAG00000010012	ENSBTAT00000036839	BTF3	281031
NM_001025316	-9.42916	-11.5218							-8.84177													ENSBTAG00000002468	ENSBTAT00000003201	RPS28	282877
NM_001025318	-8.48743					-4.48535																ENSBTAG00000019119	ENSBTAT00000025452	ZCRB1	504536
NM_001025319	-7.05988	-7.99501		-7.21993	-4.41174		-6.70397					-5.17557								-2.99874		ENSBTAG00000001992	ENSBTAT00000002582	CYP51A1	505060
NM_001025320	-6.66415		-6.50712		-7.12292	-6.0771	-5.28586		-7.21878	-5.49329		-6.0794		-2.62441								ENSBTAG00000020938	ENSBTAT00000027889	TWF1	506683
NM_001025322	-11.6518								-7.20643													ENSBTAG00000014032	ENSBTAT00000018645	EIF3H	506873
NM_001025325	-9.4284		-8.5933										-5.5633									ENSBTAG00000009849	ENSBTAT00000012987	PLAC8	509228
NM_001025329	-9.52994									-5.26598												ENSBTAG00000017633	ENSBTAT00000023455	EIF1AX	511189
NM_001025330	-6.90779	-4.50505			-6.53649			-5.65355														ENSBTAG00000010170	ENSBTAT00000013425	MBTPS1	511682
NM_001025334	-10.9993																					ENSBTAG00000000639	ENSBTAT00000000841	APRT	519017
NM_001025337	-5.76009		-5.24692				-2.4407															ENSBTAG00000017329	ENSBTAT00000023040	GMNN	526377
NM_001025339	-14.1304						-10.074															ENSBTAG00000013264	ENSBTAT00000046662	RPS24	530464
NM_001025340	-12.3187				-9.58483																	ENSBTAG00000018320	ENSBTAT00000024376	RPLP1	533285
NM_001025345	-9.51189																					ENSBTAG00000030965	ENSBTAT00000003728	MCM7	539924
NM_001025347	-4.9925		-4.47933				-4.25808				-3.5372	-2.72968	-2.44933		-1.2509					-1.55285		ENSBTAG00000019672	ENSBTAT00000026218		574091
NM_001025349	-11.1376	-8.78735				-9.13554																ENSBTAG00000047229	ENSBTAT00000063903	CRIP1	574093
NM_001025569	-7.21112		-7.40351						-9.49368	-2.89372	-9.16182		-8.07394						-7.28975			ENSBTAG00000011969	ENSBTAT00000015883	HSPB1	516099
NM_001030298	-6.97048				-3.69229							-3.9707										ENSBTAG00000012251	ENSBTAT00000016262	MTR	280869
NM_001030303	-8.63526	-6.45492							-5.77486													ENSBTAG00000006984	ENSBTAT00000054952	CD55	518609
NM_001031751	-5.88938	-6.26158	-6.51372	-6.80843	-5.80759	-4.02481	-3.83303		-6.90345		-5.57159	-4.76407						-4.74442		-4.58724		ENSBTAG00000017664	ENSBTAT00000023490	HGF	282879
NM_001031754	-5.21501	-5.03466	-3.96487		-5.25875					-2.62911	-3.02274
NM_001031757	-7.30047								-3.8551							-2.07101						ENSBTAG00000011121	ENSBTAT00000014770	CLCN4	511699
NM_001031758	-5.43957			-5.06911	-4.06828		-3.55315									-1.38004		-2.00511		-1.84792		ENSBTAG00000007308	ENSBTAT00000038729	FLJ21128	517979
NM_001031762	-8.25423																		-2.60493			ENSBTAG00000037413	ENSBTAT00000053988	TMEM164	524183
NM_001031767	-6.27344		-5.02331			-5.44129							-3.57827									ENSBTAG00000017287	ENSBTAT00000022976	FLJ11259	533992
NM_001031768	-5.052	-5.98713	-4.33238	-4.21205		-4.75035				-2.58158			-2.88734	-2.7127							-1.89983	ENSBTAG00000012900	ENSBTAT00000053068	TMEM229B	536375
NM_001031771	-10.2434				-7.70218						-6.46617											ENSBTAG00000007142	ENSBTAT00000007071	CPPED1	537938
NM_001033119	-6.06286	-5.29755			-4.52164				-3.6175						-1.99933							ENSBTAG00000012104	ENSBTAT00000016056	FOXA3	503622
NM_001033121	-5.10335		-4.07561	-3.78535	-5.36948	-3.90862	-4.85435	-4.48654				-3.32596
NM_001033608	-11.0865		-8.2514																			ENSBTAG00000007375	ENSBTAT00000009699	MIF	280858
NM_001033609	-8.94205	-7.49867		-7.72359																		ENSBTAG00000014233	ENSBTAT00000018917	CCT8	281047
NM_001033610	-12.9864	-11.958	-13.4732	-11.7679						-10.7224												ENSBTAG00000000836	ENSBTAT00000001108	KRT8	281269
NM_001033611	-9.64647													-3.60673								ENSBTAG00000003692	ENSBTAT00000004810	UCP2	281562
NM_001033612	-8.22501		-8.55984	-6.85455					-5.36461			-5.81019
NM_001033613	-12.7064	-11.9411	-12.8713		-11.1651					-9.5355												ENSBTAG00000009535	ENSBTAT00000012544	RPS2	286867
NM_001033614	-14.7708			-11.2304																		ENSBTAG00000002648	ENSBTAT00000003431	RPS18	326602
NM_001033615	-11.2623							-6.83817														ENSBTAG00000017135	ENSBTAT00000022774	CTSS	327711
NM_001033616	-8.2844	-10.426	-8.03427	-8.65091	-7.65007				-5.2865	-8.6054			-7.32619	-7.15156		-5.96183				-6.42972		ENSBTAG00000011765	ENSBTAT00000055075	GABARAPL1	338472
NM_001033617	-8.71595	-6.75799						-7.09914						-4.48356								ENSBTAG00000011100	ENSBTAT00000014735	CTSC	352958
NM_001033618	-8.86269	-9.83885	-10.7691	-8.36333	-9.47797	-6.43215	-8.22588		-8.83686	-9.4333	-9.24197	-10.0194				-9.37469		-8.99977	-8.95486	-8.84258		ENSBTAG00000006189	ENSBTAT00000008132	ACTG1	280979
NM_001033619	-12.9445	-11.1792		-10.4041																		ENSBTAG00000015831	ENSBTAT00000021033	RPL18A	404142
NM_001033623	-11.4134							-7.98922														ENSBTAG00000018115	ENSBTAT00000024107	PEBP1	431786
NM_001033627	-9.80371		-6.96862																			ENSBTAG00000019914	ENSBTAT00000026531	BECN1	527278
NM_001033628	-8.0159	-8.52361	-7.71685	-7.01156			-7.81753	-7.44972	-7.42851	-8.28798	-8.09665	-6.28913	-6.00878	-6.83414								ENSBTAG00000016720	ENSBTAT00000044735	RAB1A	539339
NM_001033762	-9.2819		-10.0318					-7.4427		-5.696												ENSBTAG00000005316	ENSBTAT00000006992	GDI2	509832
NM_001033763	-7.82865	-7.06334			-6.28742				-5.38328										-3.17935			ENSBTAG00000016874	ENSBTAT00000036270	DNAJB1	538426
NM_001033989	-8.11819	-5.35288																				ENSBTAG00000016903	ENSBTAT00000022482	NLN	538650
NM_001033990	-7.58943					-5.90927	-3.855															ENSBTAG00000003746	ENSBTAT00000004879	SCP2	508918
NM_001034016	-4.89412	-4.52112	-4.45134							-1.37861						-2.05697						ENSBTAG00000003546	ENSBTAT00000052511	TFAM	510059
NM_001034034	-13.4265	-13.4685	-12.3987			-12.2317		-10.8096						-10.1941								ENSBTAG00000014731	ENSBTAT00000037753	GAPDH	786101
NM_001034035	-5.83209	-8.06678		-2.53682					-4.80176													ENSBTAG00000014685	ENSBTAT00000019547	HPRT1	281229
NM_001034038	-11.7974				-8.84117		-10.326	-9.95823														ENSBTAG00000009908	ENSBTAT00000013079	RPS3A	282053
NM_001034042	-6.86068		-5.90005			-6.31803	-4.26376			-5.73422										-3.55854		ENSBTAG00000023218	ENSBTAT00000031581	UBE2V2	286803
NM_001034044	-9.11642					-5.69931						-5.11664										ENSBTAG00000014724	ENSBTAT00000019596	EIF4A2	286819
NM_001034046	-10.0915	-10.4961						-7.25226			-7.48415		-5.81132									ENSBTAG00000018542	ENSBTAT00000024678	COX5B	287012
NM_001034047	-13.629		-11.3788	-11.6735																		ENSBTAG00000005620	ENSBTAT00000003962	RPS3	326588
NM_001034048	-10.3492				-7.32258			-8.24699	-9.22579													ENSBTAG00000014883	ENSBTAT00000019814	GABARAP	327715
NM_001034050	-8.47374	-8.29339	-8.2236				-7.00235														-3.20609	ENSBTAG00000015100	ENSBTAT00000020094	ATP6V0E1	338075
NM_001034052	-8.76214		-7.92704	-7.95871	-9.54284	-9.08198	-9.02771		-8.6387										-4.43477	-6.32249	-5.23145	ENSBTAG00000032829	ENSBTAT00000046599	GHITM	404143
NM_001034053	-9.10167		-6.78114							-7.8377						-6.19413						ENSBTAG00000017574	ENSBTAT00000023373	LMNA	404144
NM_001034054	-11.4294				-9.47313																	ENSBTAG00000012697	ENSBTAT00000032937	PGAM1	404148
NM_001034055	-7.57217		-5.32203	-6.2017																		ENSBTAG00000009727	ENSBTAT00000040283	ADIPOR1	407235
NM_001034203	-8.5695			-8.02911	-7.02827	-5.24549																ENSBTAG00000001922	ENSBTAT00000002500	AKIP1	504225
NM_001034204	-9.97289						-8.5015					-5.97311										ENSBTAG00000039992	ENSBTAT00000038370	TUBA1C	100141266
NM_001034206	-10.3353	-7.56994																				ENSBTAG00000004059	ENSBTAT00000033962	SOAT1	504287
NM_001034208	-9.35444		-6.51934																			ENSBTAG00000012595	ENSBTAT00000016718	HRSP12	504390
NM_001034209	-4.09345	-5.23503	-3.94285		-4.45911	-3.26129	-2.35902		-5.13993	-4.9994	-3.80807	-3.00055		-3.54556	-1.52177		-1.67249			-2.82373		ENSBTAG00000024539	ENSBTAT00000034126	SPSB1	504407
NM_001034210	-8.06464						-5.59325		-4.61927													ENSBTAG00000012961	ENSBTAT00000017229	PAPSS1	504439
NM_001034211	-4.76221	-4.05579			-3.54291	-5.40398	-3.34971		-3.9607	-3.82017			-3.54096	-3.36633								ENSBTAG00000020237	ENSBTAT00000026951	NECAP1	504449
NM_001034212	-9.24966				-7.2934					-6.24873												ENSBTAG00000001856	ENSBTAT00000002420	POLR2C	504452
NM_001034213	-5.97819			-3.02276								-1.9784										ENSBTAG00000012925	ENSBTAT00000017174	NCAPH	504477
NM_001034214	-7.29045	-6.1101				-4.87333													-2.22612			ENSBTAG00000014331	ENSBTAT00000019055	UBL4A	504533
NM_001034217	-9.61319						-5.55683															ENSBTAG00000010321	ENSBTAT00000013634	TTC1	504602
NM_001034223	-7.42236			-4.88197			-4.36601															ENSBTAG00000007300	ENSBTAT00000009604	FHL3	504795
NM_001034224	-10.3718	-9.92841			-7.56754				-8.24836													ENSBTAG00000012159	ENSBTAT00000016130	CNBP	504831
NM_001034226	-8.72206	-5.95675																				ENSBTAG00000019995	ENSBTAT00000026632	C29H11orf73	504867
NM_001034228	-11.8522			-8.89682						-8.85131												ENSBTAG00000000132	ENSBTAT00000000144	EIF4A1	504958
NM_001034229	-7.85331		-7.82556					-6.2365			-4.88343			-4.62092								ENSBTAG00000014526	ENSBTAT00000019309	MOB3A	505007
NM_001034230	-6.5818										-1.80458											ENSBTAG00000010048	ENSBTAT00000013248	SPC25	505011
NM_001034231	-7.47022	-6.74443		-7.55432	-7.13845	-8.67759	-8.62332					-7.09492	-6.81457		-6.61614			-6.07528	-6.03037		-3.50513	ENSBTAG00000021187	ENSBTAT00000028235	ID2	505025
NM_001034235	-10.3533	-7.588																				ENSBTAG00000002808	ENSBTAT00000003636	PSMA3	505176
NM_001034236	-6.09687		-4.26177														-0.76902					ENSBTAG00000014246	ENSBTAT00000036817	CENPH	505284
NM_001034237	-4.15803		-5.18092	-4.47563			-0.374698															ENSBTAG00000006786	ENSBTAT00000008922	MED6	505293
NM_001034240	-6.89811	-9.22026		-7.44518	-4.98492	-4.52406			-7.5402			-3.81586			-5.92204							ENSBTAG00000006928	ENSBTAT00000009097	OAT	505323
NM_001034244	-5.32688		-6.39867	-3.69338					-3.20344	-4.64788								-0.307452				ENSBTAG00000014677	ENSBTAT00000019537	TADA2A	505401
NM_001034245	-10.5176																					ENSBTAG00000003485	ENSBTAT00000004528	MAGOH	505417
NM_001034246	-9.22266	-8.04231			-7.2664					-6.22173												ENSBTAG00000006001	ENSBTAT00000007881	STAP2	505456
NM_001034247	-10.159			-7.61864	-7.6178																	ENSBTAG00000013860	ENSBTAT00000033450	GADD45A	505463
NM_001034248	-7.28492				-5.55105					-3.92142	-5.31505	-4.50753										ENSBTAG00000007304	ENSBTAT00000009609	CLK3	505499
NM_001034251	-10.4884						-6.43202															ENSBTAG00000006486	ENSBTAT00000008501	TSEN34	505571
NM_001034254	-9.77571				-6.23449																	ENSBTAG00000018070	ENSBTAT00000024057	SCNM1	505644
NM_001034258	-8.15106			-6.9326		-6.47091						-4.88824										ENSBTAG00000001839	ENSBTAT00000027443	OCIAD2	505877
NM_001034259	-5.2563		-3.15817	-4.03784								-1.99348										ENSBTAG00000017459	ENSBTAT00000023205	DUSP18	505912
NM_001034265	-9.16006																	-2.55566				ENSBTAG00000026246	ENSBTAT00000037226	MOSPD3	506163
NM_001034267	-8.83503	-8.06972	-6.99993						-6.38966													ENSBTAG00000021319	ENSBTAT00000028425	C2H2ORF33	506291
NM_001034268	-9.05247			-6.51208											-3.98894							ENSBTAG00000003151	ENSBTAT00000004094	DNAJB11	506316
NM_001034270	-10.3619	-8.59659							-6.91654													ENSBTAG00000013320	ENSBTAT00000017715	TSPAN1	506550
NM_001034274	-10.8185	-9.05323				-7.81646																ENSBTAG00000024781	ENSBTAT00000034505	MRPL17	506988
NM_001034276	-9.15367	-6.38836																				ENSBTAG00000016887	ENSBTAT00000022463	TAF11	507047
NM_001034277	-9.15028										-6.37305						-4.82243					ENSBTAG00000014891	ENSBTAT00000033124	SRSF7	507066
NM_001034278	-9.7318			-6.19142																		ENSBTAG00000007480	ENSBTAT00000004477	CIRBP	507120
NM_001034280	-9.76148		-7.92638										-4.89638									ENSBTAG00000016415	ENSBTAT00000021833	LTA4H	507130
NM_001034281	-4.40697	-4.22662	-6.15684		-5.45071			-3.56777	-1.54657			-2.40719							-2.34264		-1.13932	ENSBTAG00000001435	ENSBTAT00000001883	ARL6IP6	507137
NM_001034282	-12.3601						-8.30377															ENSBTAG00000031500	ENSBTAT00000038244	SHMT2	507197
NM_001034289	-9.09381	-9.3285	-9.25871		-7.55259		-8.03746						-6.22871					-5.48942				ENSBTAG00000012705	ENSBTAT00000016887	DEGS1	507290
NM_001034292	-6.66365	-7.06826	-5.99847							-4.24768	-4.05634			-3.79383								ENSBTAG00000020244	ENSBTAT00000004007	EFNA1	507319
NM_001034294	-10.3636		-8.85042				-8.62917		-7.24015													ENSBTAG00000015000	ENSBTAT00000019970	VCP	507345
NM_001034296	-6.97193	-7.37654		-5.60147	-6.60063			-4.71769									-2.22905					ENSBTAG00000007648	ENSBTAT00000010066	NET1	507365
NM_001034297	-9.74964														-4.6861							ENSBTAG00000016724	ENSBTAT00000022232	NPEPL1	507384
NM_001034298	-9.40141				-8.18211					-7.13744								-3.53398				ENSBTAG00000016895	ENSBTAT00000022471	NIPA2	507430
NM_001034299	-11.8183	-11.3749	-11.3051	-10.5998	-10.599															-7.37862		ENSBTAG00000000894	ENSBTAT00000001187	PGK1	507476
NM_001034303	-5.49417	-6.53622	-5.46643		-4.17534			-3.2924	-3.85616		-2.93933											ENSBTAG00000033078	ENSBTAT00000046962	CNEP1R1	507593
NM_001034307	-6.56771	-5.50284	-7.43305				-3.2118															ENSBTAG00000031564	ENSBTAT00000004772	GNL3L	507679
NM_001034308	-4.79191	-6.90107	-4.95681	-3.54103	-5.38819	-3.92733	-5.61003	-4.24222	-5.80597	-5.66545	-5.47411	-3.66659	-3.38624	-4.2116				-4.64695		-2.9048	-3.39873	ENSBTAG00000019110	ENSBTAT00000025441	PNRC1	507736
NM_001034312	-8.74719	-8.30381			-7.5279			-6.64496												-4.30755		ENSBTAG00000018036	ENSBTAT00000024009	CNOT7	508055
NM_001034314	-6.6791							-4.06229								-2.25699	-3.1586	-1.88206				ENSBTAG00000014668	ENSBTAT00000019528	NAGK	508132
NM_001034315	-12.2846				-8.74334																	ENSBTAG00000018101	ENSBTAT00000024092	AHCY	508158
NM_001034317	-6.10295		-3.26785																			ENSBTAG00000021853	ENSBTAT00000030644	IP6K2	508236
NM_001034318	-11.4959																					ENSBTAG00000018258	ENSBTAT00000024299	SRSF2	508312
NM_001034321	-11.3968							-6.97263
NM_001034322	-11.1979											-5.61312										ENSBTAG00000007605	ENSBTAT00000009998	FKBP4	508535
NM_001034323	-8.1412		-5.30611																			ENSBTAG00000000786	ENSBTAT00000040161	NQO2	508566
NM_001034324	-7.02638			-4.29334						-5.24784		-4.24898							-3.18444			ENSBTAG00000016367	ENSBTAT00000021769	RBM18	508615
NM_001034325	-5.65398		-5.62624		-3.21967	-6.45925	-6.40498	-5.03717	-6.01597		-5.6841									-3.69976		ENSBTAG00000011608	ENSBTAT00000015420	P33MONOX	508617
NM_001034330	-8.49932		-6.66422																			ENSBTAG00000004571	ENSBTAT00000006004	PRPF4	508735
NM_001034332	-3.30951		-0.599947			-3.89239																ENSBTAG00000021781	ENSBTAT00000042894	MTFR1L	508852
NM_001034333	-11.6433	-9.46299																-6.62391				ENSBTAG00000017363	ENSBTAT00000023087	SAT1	508861
NM_001034335	-7.21715	-6.77376	-6.70398	-6.58365					-4.67867	-6.53814												ENSBTAG00000019883	ENSBTAT00000032311	IST1	508900
NM_001034336	-9.84943				-6.89317		-7.37804
NM_001034337	-6.5651			-5.34664	-6.3458	-5.88494	-4.24571															ENSBTAG00000019750	ENSBTAT00000026319	TMEM106B	508903
NM_001034339	-7.33341						-3.27706															ENSBTAG00000014907	ENSBTAT00000036467	IL11RA	508932
NM_001034340	-7.78671		-10.7065	-8.41625	-8.00038	-8.53952	-7.16332			-8.95571	-8.76437									-6.78003		ENSBTAG00000009844	ENSBTAT00000012977	CYR61	508941
NM_001034341	-5.26632												-2.40122							-1.50475		ENSBTAG00000018513	ENSBTAT00000024644	FHL1	509056
NM_001034342	-10.5829	-11.518	-11.4482		-10.7421	-11.2812				-10.6974						-9.05387						ENSBTAG00000017462	ENSBTAT00000023213	ATF4	509107
NM_001034343	-9.10637			-6.56598			-6.05002															ENSBTAG00000016133	ENSBTAT00000021471	MRPS7	509115
NM_001034347	-9.00501	-6.2397																				ENSBTAG00000010118	ENSBTAT00000013355	HAT1	509329
NM_001034348	-9.42957										-4.65234											ENSBTAG00000003316	ENSBTAT00000004296	SYAP1	509355
NM_001034350	-9.66926								-5.2239													ENSBTAG00000020097	ENSBTAT00000026774	PERP	509485
NM_001034353	-10.9264									-6.34055												ENSBTAG00000006670	ENSBTAT00000053246	ERGIC3	509546
NM_001034354	-10.7222																			-3.96064		ENSBTAG00000019387	ENSBTAT00000031564	NIFK	509598
NM_001034358	-7.32087	-6.14052					-5.84948				-5.1286						-2.57798					ENSBTAG00000015744	ENSBTAT00000037858	CCNC	509717
NM_001034359	-10.2124						-6.15602															ENSBTAG00000013629	ENSBTAT00000018116	WRB	509739
NM_001034362	-6.00383		-4.97608		-5.26996	-3.8091																ENSBTAG00000001744	ENSBTAT00000002289	BET1L	509758
NM_001034365	-5.23912	-5.28116	-6.21137	-4.50608	-5.50525				-2.60111		-3.26924											ENSBTAG00000017830	ENSBTAT00000023705	RBMS2	509798
NM_001034367	-13.2195	-11.3287									-11.9017								-10.0296			ENSBTAG00000037651	ENSBTAT00000000589	S100A2	509860
NM_001034371	-5.72744		-3.47731							-2.72651												ENSBTAG00000014122	ENSBTAT00000030276	FOXRED1	510097
NM_001034373	-8.20842	-6.44311				-5.20634																ENSBTAG00000021263	ENSBTAT00000002785	CYP4V2	510156
NM_001034374	-8.71809								-4.27272													ENSBTAG00000007520	ENSBTAT00000009897	MAPRE2	510159
NM_001034377	-7.28724	-6.60939	-8.5396	-6.83431	-6.83348	-7.37262	-7.31835	-5.36557	-5.92933													ENSBTAG00000047739	ENSBTAT00000025431	TSC22D1	510359
NM_001034378	-4.83725	-3.77238					-2.48134			-2.36683		-2.95294				-2.30823						ENSBTAG00000011734	ENSBTAT00000015584	ANKRD1	510376
NM_001034382	-10.6428															-4.41336						ENSBTAG00000004409	ENSBTAT00000005782	IVD	510440
NM_001034385	-12.2325	-10.4672	-10.3974																			ENSBTAG00000010992	ENSBTAT00000014593	CTSH	510524
NM_001034386	-6.9408				-3.39958																	ENSBTAG00000030824	ENSBTAT00000004371	L3HYPDH	510525
NM_001034390	-7.11135			-5.37832	-7.37748		-6.86235	-5.49454					-3.46864		-3.27021							ENSBTAG00000000252	ENSBTAT00000000316	POLE3	510678
NM_001034395	-9.83453	-8.39115			-8.61523							-5.57171										ENSBTAG00000011396	ENSBTAT00000001668	HNRPC	510852
NM_001034396	-9.22043																				-2.36782	ENSBTAG00000008873	ENSBTAT00000011684	NCBP2	510872
NM_001034397	-9.37056								-4.92519													ENSBTAG00000017213	ENSBTAT00000022877	MFAP1	510905
NM_001034398	-6.96099								-2.51562													ENSBTAG00000015131	ENSBTAT00000035955	SLC29A1	510932
NM_001034400	-9.68306					-5.68098																ENSBTAG00000014392	ENSBTAT00000019138	ACTR10	511083
NM_001034402	-3.82204	-3.64169	-2.5719					-1.98284			-0.629772											ENSBTAG00000030563	ENSBTAT00000019218	PRRG2	511235
NM_001034403	-8.78828									-4.20238												ENSBTAG00000008109	ENSBTAT00000010666	TMEM97	511378
NM_001034404	-9.55839				-6.60212																	ENSBTAG00000004747	ENSBTAT00000006231	SPCS1	511453
NM_001034408	-8.78415			-5.24376																		ENSBTAG00000012243	ENSBTAT00000016250	POLR1E	511587
NM_001034409	-7.65847					-3.65639																ENSBTAG00000019065	ENSBTAT00000033712	EEPD1	511767
NM_001034411	-7.12242							-2.69825														ENSBTAG00000031873	ENSBTAT00000009301	ZSCAN16	511795
NM_001034412	-7.23818			-4.18322	-6.50431	-6.04345																ENSBTAG00000015083	ENSBTAT00000020074	FBXO9	511798
NM_001034414	-8.27614	-5.51083																				ENSBTAG00000008395	ENSBTAT00000011048	APBA3	511925
NM_001034415	-8.09824													-3.0585			-2.77039					ENSBTAG00000012575	ENSBTAT00000016693	MAEA	511956
NM_001034421	-9.94397																					ENSBTAG00000021805	ENSBTAT00000029063	RIP5	512377
NM_001034423	-10.0671				-6.52587																	ENSBTAG00000018425	ENSBTAT00000024515	PSMD7	512456
NM_001034424	-9.82521								-5.96481													ENSBTAG00000012242	ENSBTAT00000049576	MAF1	512498
NM_001034426	-8.31036	-6.03047				-7.11563			-6.67234													ENSBTAG00000017530	ENSBTAT00000023306	C8H9ORF46	512609
NM_001034427	-8.91693			-5.37654																		ENSBTAG00000013168	ENSBTAT00000017525	RPA3	512754
NM_001034428	-7.69414		-4.85904																			ENSBTAG00000015314	ENSBTAT00000020365		512771
NM_001034434	-14.5726			-11.0322																		ENSBTAG00000016278	ENSBTAT00000021651	RPL30	513031
NM_001034436	-6.69739	-8.45564		-6.68056	-5.67973	-3.75944	-7.1646		-5.77559				-5.35585									ENSBTAG00000022227	ENSBTAT00000030005	PLSCR2	513193
NM_001034438	-15.6379														-9.57441							ENSBTAG00000019147	ENSBTAT00000025484	RPS20	513222
NM_001034439	-8.24041	-8.06006	-7.40531	-7.28499		-6.82329				-7.23948				-5.78564								ENSBTAG00000004051	ENSBTAT00000005296	SBDS	513237
NM_001034441	-8.48523	-6.71992			-5.944																	ENSBTAG00000004179	ENSBTAT00000029638	PSMD9	513315
NM_001034442	-10.9069					-7.90482																ENSBTAG00000006134	ENSBTAT00000008068	DYNLRB1	513342
NM_001034443	-7.60749																					ENSBTAG00000016470	ENSBTAT00000021894	NADSYN1	513400
NM_001034444	-6.6715	-4.90619				-3.66942																ENSBTAG00000015841	ENSBTAT00000004187	CCDC115	513406
NM_001034445	-9.29491							-4.87075														ENSBTAG00000000212	ENSBTAT00000000257	NADK	513419
NM_001034446	-7.17014			-3.62976																		ENSBTAG00000004321	ENSBTAT00000005659	SFXN2	513450
NM_001034448	-8.27051					-5.8534				-5.26958					-3.79194							ENSBTAG00000013063	ENSBTAT00000017362	ITGB1BP1	513531
NM_001034449	-6.64702	-8.46668	-6.07496	-6.6916	-5.1058	-4.64494		-6.80782	-6.78662													ENSBTAG00000012225	ENSBTAT00000016216	KPNA2	513592
NM_001034450	-6.97657				-4.43534																	ENSBTAG00000006015	ENSBTAT00000007900	POLH	513606
NM_001034451	-10.498		-7.66293																			ENSBTAG00000016441	ENSBTAT00000021860	ZNF622	513617
NM_001034453	-10.6124									-6.02649												ENSBTAG00000000542	ENSBTAT00000000705	CCDC104	513777
NM_001034454	-10.4953																					ENSBTAG00000003652	ENSBTAT00000004760	TMEM128	513824
NM_001034455	-11.5883						-7.53194															ENSBTAG00000008417	ENSBTAT00000011076	VPS29	513840
NM_001034456	-11.691																	-5.0866				ENSBTAG00000014931	ENSBTAT00000019876	MLF2	513843
NM_001034457	-10.5467																					ENSBTAG00000017067	ENSBTAT00000022697	WBSCR22	513878
NM_001034458	-7.2092				-5.25294			-3.37														ENSBTAG00000023513	ENSBTAT00000032097	DNAJC19	513918
NM_001034459	-11.3643										-6.58705											ENSBTAG00000022902	ENSBTAT00000055065	RPL17	786131
NM_001034460	-8.83352	-8.65317	-7.58339		-7.87726	-7.4164											-5.09064
NM_001034461	-9.90562				-7.58678										-6.64944		-6.38512					ENSBTAG00000000454	ENSBTAT00000000578	TMEM106C	514271
NM_001034464	-7.70472			-6.16434	-7.1635																	ENSBTAG00000003422	ENSBTAT00000039411	SNX5	514423
NM_001034467	-8.3439	-5.57859																				ENSBTAG00000030285	ENSBTAT00000003353	DCP1B	514548
NM_001034469	-9.13372	-9.36841	-8.29862						-7.68835					-5.09398								ENSBTAG00000001565	ENSBTAT00000002045	MESDC2	514610
NM_001034470	-8.10264	-6.92229	-7.8525	-7.14721		-6.68552				-6.1017												ENSBTAG00000046526	ENSBTAT00000063377	ISCA1	514652
NM_001034474	-8.45308	-7.06628	-7.73346					-7.72936							-6.08999			-5.54913		-5.39195		ENSBTAG00000000833	ENSBTAT00000001098	TAX1BP3	514852
NM_001034476	-11.7674					-7.76536																ENSBTAG00000012177	ENSBTAT00000016153	SNRPD2	514932
NM_001034477	-9.98598				-6.44475																	ENSBTAG00000003566	ENSBTAT00000004638	ARFIP2	514938
NM_001034478	-8.72861					-4.72653																ENSBTAG00000012803	ENSBTAT00000017007	SRP19	514960
NM_001034484	-5.42445	-2.74934		-7.51342	-8.51259								-6.18871									ENSBTAG00000001988	ENSBTAT00000037985	EIF3D	515226
NM_001034487	-9.98257	-7.21726																				ENSBTAG00000008219	ENSBTAT00000010804	RBM7	515307
NM_001034493	-8.85145								-5.99104												-3.5838	ENSBTAG00000003303	ENSBTAT00000004276	ICT1	515465
NM_001034494	-6.15939	-4.97904				-4.74227					-3.96712					-1.51489						ENSBTAG00000006065	ENSBTAT00000007967	PCNA	515499
NM_001034495	-12.7532					-8.75109																ENSBTAG00000003205	ENSBTAT00000004161	RPL35	515534
NM_001034498	-6.4034		-4.5683																	-0.641823		ENSBTAG00000008423	ENSBTAT00000011080	TIMM22	515555
NM_001034500	-9.7309								-5.28553													ENSBTAG00000009287	ENSBTAT00000012234	EBP	515569
NM_001034501	-8.23996	-8.05961	-7.98982	-6.28453		-6.82284																ENSBTAG00000010181	ENSBTAT00000013431	GRPEL1	515580
NM_001034502	-6.69813																					ENSBTAG00000014614	ENSBTAT00000029208	ACTA2	515610
NM_001034504	-8.91763				-9.07685		-6.56172		-8.1727		-7.84084	-6.03332	-5.75297		-6.55454			-6.01368				ENSBTAG00000001422	ENSBTAT00000048930	HMGN3	515652
NM_001034506	-9.23146													-3.19172								ENSBTAG00000016558	ENSBTAT00000022024	SPSB3	515661
NM_001034507	-7.91015	-7.84528		-8.0702		-6.60851		-5.60147				-5.02584		-5.57085								ENSBTAG00000008310	ENSBTAT00000039850	TMEM9B	515665
NM_001034508	-9.33477	-9.37682	-8.30703	-8.60174																		ENSBTAG00000004876	ENSBTAT00000006412	RABL2B	515671
NM_001034509	-4.36314					-1.36105					-2.17087	-1.36335										ENSBTAG00000009760	ENSBTAT00000012869		515736
NM_001034510	-11.1471			-7.6067																		ENSBTAG00000018286	ENSBTAT00000024336	RNF181	515743
NM_001034514	-10.7341								-6.2887													ENSBTAG00000000825	ENSBTAT00000001091	MRPS26	516004
NM_001034515	-7.34321	-6.5779	-6.50811									-2.75846										ENSBTAG00000039509	ENSBTAT00000026124	GPRC5A	516026
NM_001034517	-8.70858	-8.52823	-7.45845					-5.28442														ENSBTAG00000014970	ENSBTAT00000019928	LAMTOR5	516090
NM_001034518	-9.01119				-5.885	-7.00911																ENSBTAG00000019927	ENSBTAT00000026548	CYB5R1	516287
NM_001034521	-7.61377			-6.53282		-7.07112			-5.62784			-5.48846		-5.03347						-4.31163		ENSBTAG00000016858	ENSBTAT00000022422	SAR1A	517171
NM_001034523	-9.52469	-7.98177		-8.79166	-7.20586																	ENSBTAG00000020106	ENSBTAT00000016526	AP2M1	517446
NM_001034524	-9.09109	-9.25178	-9.91896	-10.7986	-8.47587	-9.33694				-5.84623						-8.10955					-7.48641	ENSBTAG00000011419	ENSBTAT00000015172	HSPA9	517535
NM_001034525	-8.13348		-5.29838																			ENSBTAG00000015951	ENSBTAT00000021210	NOL11	517743
NM_001034526	-8.60868																	-2.00429				ENSBTAG00000006590	ENSBTAT00000008652	NUDT16L1	518085
NM_001034527	-11.1131								-6.66769													ENSBTAG00000012739	ENSBTAT00000013734	C1QBP	518321
NM_001034529	-9.94473	-7.17942																				ENSBTAG00000019211	ENSBTAT00000025572	BRIX1	518501
NM_001034530	-7.44115	-6.16126		-7.70811	-8.70728	-7.24642	-8.19215	-6.82434		-7.66261							-3.1133					ENSBTAG00000016069	ENSBTAT00000021386	ARF4	518601
NM_001034531	-3.93587		-2.4227		-1.13161																	ENSBTAG00000004956	ENSBTAT00000006518	CHEK2	518897
NM_001034533	-6.08382				-6.12756	-2.85934		-5.24462		-5.08289									-2.01949			ENSBTAG00000009504	ENSBTAT00000012505	REEP4	519613
NM_001034537	-1.67074	-1.07535	-0.420601		-1.29944		0.215691	-0.4165														ENSBTAG00000015017	ENSBTAT00000019991	GAL3ST4	520552
NM_001034539	-9.69932																	-3.09493				ENSBTAG00000004064	ENSBTAT00000005311	BPNT1	521254
NM_001034540	-6.54101	-8.02363	-6.95384	-7.24855	-7.24772				-6.34357		-3.20436			-4.7492							-3.93633	ENSBTAG00000007537	ENSBTAT00000009921	PEX19	521522
NM_001034541	-10.2855		-7.45044																			ENSBTAG00000015962	ENSBTAT00000021223	MMADHC	521533
NM_001034542	-8.56614			-7.02575	-7.02492								-5.70104
NM_001034543	-8.36056		-7.84739							-6.09659							-4.35464					ENSBTAG00000012758	ENSBTAT00000016956	YIPF5	521829
NM_001034544	-7.96466								-3.5193													ENSBTAG00000019510	ENSBTAT00000025991	EIF2B4	521926
NM_001034547	-8.57196													-2.85415								ENSBTAG00000006416	ENSBTAT00000008411	EMC4	523162
NM_001034549	-7.12222				-4.581			-5.28302					-3.84208
NM_001034551	-7.69838		-7.67064				-4.12746					-4.92099										ENSBTAG00000002993	ENSBTAT00000003895	SFT2D1	524821
NM_001034554	-6.4939								-3.6335					-2.03912								ENSBTAG00000006914	ENSBTAT00000009075	PRR3	525344
NM_001034558	-12.6883															-6.45881						ENSBTAG00000010624	ENSBTAT00000014053	DCTN2	527201
NM_001034559	-7.56094		-6.3108							-4.56	-4.36867											ENSBTAG00000014561	ENSBTAT00000019353	KBP	527433
NM_001034561	-7.8927	-6.44931		-6.67424																		ENSBTAG00000015354	ENSBTAT00000020418	ZDHHC9	527885
NM_001034562	-11.7175	-9.53718																				ENSBTAG00000021131	ENSBTAT00000028162	HNRNPK	528135
NM_001034563	-4.4884	-2.72309	-3.6533
NM_001034566	-6.73532	-8.13994	-5.48518		-5.77906				-5.45988		-6.12802		-5.04014	-3.86551	-4.84171							ENSBTAG00000003268	ENSBTAT00000004233	PELO	528728
NM_001034567	-6.49725					-2.49517																ENSBTAG00000010236	ENSBTAT00000013524	CIDEB	528834
NM_001034569	-7.19226												-2.91212				-1.44938					ENSBTAG00000001647	ENSBTAT00000002158	PLEKHJ1	529056
NM_001034570	-6.51619	-6.33584		-5.56076		-6.09907	-4.04479		-5.65578													ENSBTAG00000007399	ENSBTAT00000049397	LAMP2	529148
NM_001034571	-9.29181					-5.28972																ENSBTAG00000003570	ENSBTAT00000004645	DDX19A	529929
NM_001034572	-11.6946																					ENSBTAG00000017120	ENSBTAT00000022759	PHB	530409
NM_001034573	-4.04764	-3.60425					-2.31321		-1.9242						-0.306032							ENSBTAG00000012397	ENSBTAT00000016449	DCK	530642
NM_001034575	-10.2584		-7.4233																			ENSBTAG00000021410	ENSBTAT00000028542	C1GALT1C1	531644
NM_001034579	-8.78678	-6.02147
NM_001034580	-7.61652		-4.78142																			ENSBTAG00000009416	ENSBTAT00000049172	GPALPP1	532698
NM_001034581	-3.79453	-2.83658	-4.35175	-2.32453	-4.64563		-3.13049				-3.40962	-1.6021	-2.32175									ENSBTAG00000005519	ENSBTAT00000007260	RNF38	532877
NM_001034582	-9.00387		-6.16878																			ENSBTAG00000005064	ENSBTAT00000006675	WARS2	532903
NM_001034584	-7.40029											-1.81555										ENSBTAG00000002742	ENSBTAT00000003556	MSH2	533115
NM_001034585	-7.59574				-4.63948												-2.85286					ENSBTAG00000005714	ENSBTAT00000007504	ACTC1	533219
NM_001034588	-8.40367			-4.86328																		ENSBTAG00000002434	ENSBTAT00000003156	WDR18	533356
NM_001034591	-9.09156													-3.05182								ENSBTAG00000011247	ENSBTAT00000014941	ZC3HC1	533550
NM_001034595	-9.65116	-7.47081																				ENSBTAG00000017889	ENSBTAT00000023778	CCT5	533784
NM_001034601	-6.46739		-3.63229																			ENSBTAG00000047926	ENSBTAT00000012341	OVCA2	513845
NM_001034602	-9.95874																-5.21585					ENSBTAG00000016401	ENSBTAT00000021808	OPTN	534150
NM_001034604	-8.9433	-8.34791		-6.98787	-8.572								-6.24812		-5.04969							ENSBTAG00000014648	ENSBTAT00000057162	RPN2	534231
NM_001034605	-10.1404						-6.08409															ENSBTAG00000010545	ENSBTAT00000013943	KXD1	534253
NM_001034606	-3.70156		-2.632		-3.2478	-2.78694	-2.73267		-3.34366				-1.92392		-0.725491							ENSBTAG00000008016	ENSBTAT00000010541	STX17	534304
NM_001034607	-10.1653				-6.62411																	ENSBTAG00000020495	ENSBTAT00000030504	SH3YL1	534337
NM_001034608	-10.4652			-6.92477																		ENSBTAG00000001289	ENSBTAT00000001699	MRPL18	534352
NM_001034609	-6.61474			-6.24428		-2.78258																ENSBTAG00000020327	ENSBTAT00000027088	ZNF410	534385
NM_001034610	-10.9035										-6.12625											ENSBTAG00000015271	ENSBTAT00000020312	RIPK2	534407
NM_001034613	-6.82426	-6.51838							-5.83833			-4.69894										ENSBTAG00000006876	ENSBTAT00000004922	PMPCB	534546
NM_001034614	-9.01896	-8.25365	-8.18386	-7.47857		-8.01688									-5.95543							ENSBTAG00000021307	ENSBTAT00000033862	BNIP3L	534615
NM_001034615	-9.22979		-8.39469		-7.68857																	ENSBTAG00000021232	ENSBTAT00000028291	TPD52L2	534704
NM_001034616	-9.77312				-6.2319																	ENSBTAG00000002874	ENSBTAT00000003726	TMEM183	534797
NM_001034618	-10.1429				-6.60169																	ENSBTAG00000006543	ENSBTAT00000023384	EIF3C	534882
NM_001034619	-3.99049		-3.69144		-2.49989		-1.09168			-4.26257												ENSBTAG00000001254	ENSBTAT00000001658	ANKRD46	534898
NM_001034620	-6.86498					-2.8629																ENSBTAG00000033319	ENSBTAT00000027169	CD200	534910
NM_001034625	-15.0995																					ENSBTAG00000026327	ENSBTAT00000037367	RPL8	535056
NM_001034626	-10.5806																					ENSBTAG00000018295	ENSBTAT00000024348	SEC23B	535071
NM_001034628	-12.4568	-10.6915			-9.91558																	ENSBTAG00000019295	ENSBTAT00000025691	MDH1	535182
NM_001034630	-8.53591	-6.09253	-8.02274																			ENSBTAG00000004736	ENSBTAT00000006216	GRB2	535298
NM_001034632	-10.9475	-8.18222																				ENSBTAG00000016988	ENSBTAT00000022592	PIN1	535470
NM_001034633	-7.14003	-4.37472																				ENSBTAG00000017421	ENSBTAT00000023161	SLC3A1	535601
NM_001034634	-7.35389					-3.67373																ENSBTAG00000003218	ENSBTAT00000004180	RAB28	536021
NM_001034636	-6.90398	-5.30859		-8.11847	-7.11764		-7.60251			-3.75104							-5.33102					ENSBTAG00000008224	ENSBTAT00000010815	PAIP2	536619
NM_001034638	-9.47538								-6.61497	-6.47444												ENSBTAG00000002820	ENSBTAT00000029923	RBBP7	537402
NM_001034639	-7.51732	-6.18497	-6.11518				-8.21586															ENSBTAG00000009541	ENSBTAT00000012551	SUCLG2	537713
NM_001034643	-7.80656							-4.11936	-5.68312					-4.08875								ENSBTAG00000020154	ENSBTAT00000026845	DEDD	538428
NM_001034644	-7.60999	-6.42965			-5.65373											-3.96549	-3.86711					ENSBTAG00000006661	ENSBTAT00000008749	RALA	538477
NM_001034645	-8.48627	-5.72096																				ENSBTAG00000013096	ENSBTAT00000017411	UNC119	538501
NM_001034648	-8.86001			-5.31962																		ENSBTAG00000007629	ENSBTAT00000010035	THAP1	538615
NM_001034650	-6.67706	-6.08168		-6.3066	-5.30576	-4.25994																ENSBTAG00000004873	ENSBTAT00000006407	CCNL2	538796
NM_001034652	-8.11923	-5.93888				-5.70211																ENSBTAG00000016818	ENSBTAT00000022373	ZCCHC17	538816
NM_001034653	-8.46482	-10.1589	-9.08915	-9.38386	-8.38303				-8.47888		-8.14702		-4.47419	-6.88451					-6.27495	-6.16267		ENSBTAG00000012447	ENSBTAT00000016514	PPP1CB	538829
NM_001034654	-7.16804	-7.0657		-5.55365	-6.87475				-6.9706				-4.55087	-5.37623	-5.35244							ENSBTAG00000000630	ENSBTAT00000000831	LSM14A	538838
NM_001034655	-9.46409				-6.92287																	ENSBTAG00000015804	ENSBTAT00000020990	SIGMAR1	538903
NM_001034661	-8.34263								-3.89726													ENSBTAG00000036009	ENSBTAT00000021630	TRAF6	539124
NM_001034662	-9.61933						-5.56297															ENSBTAG00000000990	ENSBTAT00000001309	PSMA2	539141
NM_001034663	-11.6493		-8.81425																			ENSBTAG00000025274	ENSBTAT00000008372	TUBB4B	539149
NM_001034665	-6.53188	-7.19284	-7.53809	-7.41776	-7.41693	-7.95607	-3.9018		-5.51278		-5.59596	-6.3734	-4.50809	-4.91841								ENSBTAG00000016481	ENSBTAT00000021909	CALU	539218
NM_001034666	-10.7625												-4.8974									ENSBTAG00000020477	ENSBTAT00000035554	AHSA1	539220
NM_001034667	-11.8098	-10.0445		-9.26942																		ENSBTAG00000000099	ENSBTAT00000000109	CERS2	539223
NM_001034670	-10.1054				-6.56413																	ENSBTAG00000021482	ENSBTAT00000046131	APH1A	539247
NM_001034672	-8.86965								-5.00924													ENSBTAG00000007253	ENSBTAT00000009542	TSPAN33	539284
NM_001034673	-6.51101	-5.55305	-8.48326	-5.45604	-6.19218	-7.31628	-6.26201	-6.8942				-5.73361										ENSBTAG00000014411	ENSBTAT00000019167	TMEM263	539347
NM_001034674	-13.1118				-10.5705															-7.35018		ENSBTAG00000002038	ENSBTAT00000002642	RPL14	539373
NM_001034675	-7.83464	-6.06933																				ENSBTAG00000011229	ENSBTAT00000014915	TMUB1	539388
NM_001034677	-6.6557	-7.34982			-7.5739		-6.05877	-4.69096	-4.34783	-6.52923	-4.3379	-5.53038					-3.78728					ENSBTAG00000013016	ENSBTAT00000017303	GNAI3	539521
NM_001034678	-8.46283	-8.28248			-7.50657																	ENSBTAG00000000569	ENSBTAT00000000742	HES1	539547
NM_001034679	-7.72969	-8.13431	-8.534	-8.52915	-7.28039	-7.2601	-8.69126	-6.06042	-10.6242	-8.16172	-7.29231	-7.16287	-6.88251	-5.57037	-9.00601		-6.41977			-8.30797		ENSBTAG00000020035	ENSBTAT00000037243	RCAN1	539640
NM_001034681	-5.77461				-3.81835													0.244818				ENSBTAG00000000490	ENSBTAT00000000619	RTKN	539691
NM_001034682	-11.2581		-8.42305																			ENSBTAG00000012383	ENSBTAT00000016431	CHMP5	539781
NM_001034684	-6.9889	-5.48662	-7.73876	-7.03347				-4.56473				-4.98911										ENSBTAG00000002279	ENSBTAT00000002938	LUC7L3	539955
NM_001034685	-6.48906	-3.72375																				ENSBTAG00000008841	ENSBTAT00000011642	DCAF15	539970
NM_001034687	-4.76958			-1.8481		-6.19376					-4.41861									-3.43427	-0.343232	ENSBTAG00000018067	ENSBTAT00000024053	S100PBP	539983
NM_001034688	-6.57733	-8.41688	-6.61013	-7.64181	-4.83362	-8.76507	-6.7108	-6.75803	-5.73683	-8.18126	-7.98993	-5.59745				-4.21576			-4.5329			ENSBTAG00000004243	ENSBTAT00000005558	LYPLA1	539992
NM_001034691	-8.69372	-5.92841																				ENSBTAG00000008990	ENSBTAT00000011834	DRG1	540161
NM_001034692	-9.77996	-7.16665			-9.56066																	ENSBTAG00000002944	ENSBTAT00000003832	ATP5G3	540176
NM_001034693	-9.49653			-7.95615		-6.49445		-7.07237														ENSBTAG00000000696	ENSBTAT00000000927	ILK	540207
NM_001034695	-8.98644	-8.0956						-5.43674			-7.66864		-6.58077									ENSBTAG00000000705	ENSBTAT00000000943	COX7A2L	540225
NM_001034697	-7.75937		-5.33931						-5.31401													ENSBTAG00000021013	ENSBTAT00000014560	TUBB4A	540236
NM_001034698	-6.16957		-3.33447																			ENSBTAG00000004362	ENSBTAT00000005713	SERPINC1	540261
NM_001034699	-8.13781		-8.62464	-5.91935			-7.40338		-7.01437		-6.68251							-4.85534				ENSBTAG00000010451	ENSBTAT00000013796	PA2G4	540272
NM_001034700	-10.1643	-8.98393		-8.20885			-7.69288															ENSBTAG00000040006	ENSBTAT00000051953	SRSF3	540276
NM_001034701	-8.55435		-9.04118		-8.33505	-8.87419		-6.45211				-7.29153	-4.68924	-6.83653	-5.81274					-6.1147		ENSBTAG00000004349	ENSBTAT00000002573	DAZAP2	540286
NM_001034705	-10.9957																-4.66788					ENSBTAG00000024233	ENSBTAT00000033457	RAN	540457
NM_001034706	-6.69898	-5.93367							-2.66865													ENSBTAG00000020608	ENSBTAT00000027461	ATG9A	540482
NM_001034708	-4.43556		-3.18543			-2.01844		-1.59636														ENSBTAG00000013596	ENSBTAT00000018079	NR1H4	540528
NM_001034709	-7.31645		-5.48135						-3.87108													ENSBTAG00000010106	ENSBTAT00000036029	CCND3	540547
NM_001034710	-5.28059		-2.76742																			ENSBTAG00000016060	ENSBTAT00000021381	CREM	540605
NM_001034711	-10.7946	-10.1992	-11.1294		-8.42327	-9.96241							-8.09939									ENSBTAG00000020757	ENSBTAT00000027662	PCBP2	540653
NM_001034713	-11.0874	-10.644			-8.86807						-8.63206									-6.64772		ENSBTAG00000010386	ENSBTAT00000013707	ARPC2	540838
NM_001034715	-9.9394	-9.17409		-8.39902		-7.93732																ENSBTAG00000020981	ENSBTAT00000027942	2005-03-01	540937
NM_001034716	-8.98188	-6.48787		-10.5708									-8.24606									ENSBTAG00000015598	ENSBTAT00000020719	RPS10	540965
NM_001034717	-6.92623	-6.62035		-5.84527	-6.84444						-3.60843					-4.15619	-4.05781					ENSBTAG00000007303	ENSBTAT00000009607	RAD21	540966
NM_001034718	-5.17529	-4.21733				-2.3956	-2.92629															ENSBTAG00000030566	ENSBTAT00000020333	GLE1	540982
NM_001034720	-7.13581	-6.95546				-4.71869					-4.94354											ENSBTAG00000007079	ENSBTAT00000009308	LCP1	540990
NM_001034721	-8.24266		-5.40756																			ENSBTAG00000016725	ENSBTAT00000022233	KIAA1143	541014
NM_001034722	-8.68603			-6.14564						-5.10013												ENSBTAG00000018704	ENSBTAT00000024895	BTG3	541054
NM_001034725	-4.47453	-3.16865					-2.29265				-3.15674				-1.87043							ENSBTAG00000001729	ENSBTAT00000002265	DUSP10	541175
NM_001034726	-9.20998	-8.02963	-7.95984	-7.25455																		ENSBTAG00000009689	ENSBTAT00000012779	RWDD1	541216
NM_001034729	-8.66369		-8.41355			-7.24657			-6.80328										-4.59936			ENSBTAG00000010549	ENSBTAT00000013950	IFRD1	541283
NM_001034730	-7.449				-4.49274																	ENSBTAG00000003552	ENSBTAT00000004623	MED17	541303
NM_001034731	-10.4703	-9.2899		-7.51483
NM_001034734	-6.05417	-7.45879	-5.80404	-5.68371			-6.16774	-4.21497	-5.77873				-2.77403	-2.18436								ENSBTAG00000030170	ENSBTAT00000042556	HN1	613381
NM_001034735	-10.3031																	-4.69875				ENSBTAG00000015228	ENSBTAT00000020261	CD74	613384
NM_001034737	-9.44056	-7.67525	-7.60547																			ENSBTAG00000015278	ENSBTAT00000020318	ARPC5L	613421
NM_001034739	-7.27183		-7.43673	-7.73144	-5.73061	-5.26975																ENSBTAG00000019500	ENSBTAT00000025975	CNIH1	613575
NM_001034741	-6.7902	-4.79043		-7.33728		-5.87558		-6.4535				-4.29292	-5.01256									ENSBTAG00000005909	ENSBTAT00000007762	LEPROT	613665
NM_001034742	-5.41098	-4.45302	-3.06131																			ENSBTAG00000011556	ENSBTAT00000015357	MED22	613736
NM_001034743	-7.93398		-7.42081		-6.29964			-5.83174	-5.81054													ENSBTAG00000006982	ENSBTAT00000015581	RAB5C	613749
NM_001034745	-10.8723			-7.33195																		ENSBTAG00000009603	ENSBTAT00000012635	UQCRH	613899
NM_001034746	-9.46915	-9.87376	-9.80398	-8.09869			-7.58272						-6.77397									ENSBTAG00000040295	ENSBTAT00000013231	CHCHD9	614033
NM_001034747	-8.93053		-8.41736			-6.66542	-8.19611					-6.66771				-6.023			-5.60317			ENSBTAG00000007387	ENSBTAT00000009712	ENY2	614069
NM_001034749	-8.58668		-7.75159		-6.04546														-3.93739			ENSBTAG00000002220	ENSBTAT00000002872	SPTLC1	614165
NM_001034750	-9.04483									-4.45894												ENSBTAG00000021611	ENSBTAT00000028797	C15H11ORF74	614192
NM_001034751	-9.67433									-6.08843									-4.02503			ENSBTAG00000000305	ENSBTAT00000000389	LMO4	614212
NM_001034753	-6.07408							-1.64992														ENSBTAG00000011202	ENSBTAT00000014878	C9orf89	614217
NM_001034755	-6.86806				-3.32684																	ENSBTAG00000023551	ENSBTAT00000032168	MOB3C	614275
NM_001034756	-8.022		-7.50883										-4.47883									ENSBTAG00000008130	ENSBTAT00000010690	MED10	614276
NM_001034757	-5.97036	-6.90549	-4.02834		-6.12957				-5.22543			-4.08605							-3.0215			ENSBTAG00000027069	ENSBTAT00000038779	MGC127733	614296
NM_001034759	-8.90998	-8.95203				-7.71526	-7.66098					-5.13259						-4.11295
NM_001034760	-11.6105		-8.77538																			ENSBTAG00000023947	ENSBTAT00000032947	AVPI1	614488
NM_001034761	-8.24968		-6.53006			-7.94804	-6.89377									-4.1357						ENSBTAG00000019077	ENSBTAT00000025397	DAD1	614538
NM_001034763	-9.83251		-9.99741	-8.29212	-9.29129				-8.38714							-6.60304						ENSBTAG00000009580	ENSBTAT00000012599	SH3BGRL3	614672
NM_001034764	-7.69422							-3.27006														ENSBTAG00000000225	ENSBTAT00000000276	POLB	614688
NM_001034766	-9.06055				-6.51933		-6.0042															ENSBTAG00000010009	ENSBTAT00000013200	TMCO1	614715
NM_001034769	-10.2166		-7.38152																			ENSBTAG00000003001	ENSBTAT00000003907	LAMTOR1	614849
NM_001034772	-9.08381	-8.19296	-9.70814	-6.68092										-6.5035								ENSBTAG00000018768	ENSBTAT00000008696	HMGN1	614915
NM_001034774	-6.4281								-1.98273													ENSBTAG00000019822	ENSBTAT00000026407	TPPP3	614988
NM_001034775	-6.79533		-6.28217			-5.11518						-3.53252										ENSBTAG00000020544	ENSBTAT00000027371	BCL7B	615062
NM_001034776	-8.78625	-9.02094	-8.95115		-8.24503		-7.7299						-5.92115									ENSBTAG00000001697	ENSBTAT00000002225	TRA2B	615156
NM_001034779	-7.6924	-5.66406			-7.47311												-3.68648		-4.36503			ENSBTAG00000016532	ENSBTAT00000021983	MAPKAPK3	615215
NM_001034781	-10.293			-7.75261						-6.7071												ENSBTAG00000025191	ENSBTAT00000035306	SKP1	615427
NM_001034783	-12.4769		-9.64177																			ENSBTAG00000015283	ENSBTAT00000020323	RPL32	615556
NM_001034786	-5.83323	-6.65288			-4.29201	-5.41611	-5.36184	-3.40907						-3.37846	-3.35466							ENSBTAG00000001258	ENSBTAT00000001660	TMEM50B	615627
NM_001034787	-9.05364		-6.21854																			ENSBTAG00000003315	ENSBTAT00000004291	MRPL57	615666
NM_001034788	-7.94978		-6.11468																			ENSBTAG00000014357	ENSBTAT00000019090	SDC2	615785
NM_001034789	-7.36541			-5.40999				-4.52621														ENSBTAG00000022632	ENSBTAT00000030664	TCTA	616169
NM_001034790	-6.72873	-6.70039		-7.51027		-7.04858			-6.60529					-2.01092			-4.72281	-4.44627				ENSBTAG00000013761	ENSBTAT00000018284	STMN1	616317
NM_001034791	-11.0113					-7.00919																ENSBTAG00000011754	ENSBTAT00000048084	LAMTOR2	616375
NM_001034792	-7.16972		-7.14197		-6.43585						-4.19984					-2.16264						ENSBTAG00000003386	ENSBTAT00000004389	SUPT4H1	616425
NM_001034793	-6.48172	-5.30137			-4.52546						-4.28945								-2.41738			ENSBTAG00000021981	ENSBTAT00000029309	TMEM18	616554
NM_001034795	-10.9044									-7.31847	-7.12714											ENSBTAG00000021102	ENSBTAT00000028111	GALM	616676
NM_001034796	-8.94686																					ENSBTAG00000010922	ENSBTAT00000014509	TRAPPC2	616748
NM_001034797	-11.1614	-9.9811		-9.20602		-8.74433																ENSBTAG00000001521	ENSBTAT00000001993	UQCRB	616871
NM_001034798	-8.57589																			-1.81432		ENSBTAG00000038536	ENSBTAT00000005971		616948
NM_001034800	-10.6881		-7.85299																			ENSBTAG00000019543	ENSBTAT00000026036	TCEB2	101906273
NM_001034801	-7.90709		-8.39392		-7.68779	-4.90501						-5.64427				-4.99955						ENSBTAG00000017560	ENSBTAT00000023345	CEBPG	617530
NM_001034802	-9.76933	-7.00402																				ENSBTAG00000025425	ENSBTAT00000035714	RAB24	617635
NM_001034803	-7.55692		-6.52918					-3.94011					-4.49917									ENSBTAG00000015723	ENSBTAT00000020872	CRIPT	617723
NM_001034805	-7.18182			-5.81136									-2.48664		-2.70325							ENSBTAG00000006767	ENSBTAT00000008903	MRPL13	617901
NM_001034808	-6.90949	-6.14418				-3.90741																ENSBTAG00000022238	ENSBTAT00000030023	B3GNT1	618055
NM_001034812	-8.78573	-9.34235	-8.27256		-7.56643		-8.0513							-6.06792			-4.19485					ENSBTAG00000001394	ENSBTAT00000001830	TMED9	618580
NM_001035008	-12.696																		-7.0467			ENSBTAG00000003846	ENSBTAT00000005015	RPL37A	504413
NM_001035009	-8.85306		-10.7728	-9.06756		-8.60586	-8.55159	-6.86185		-7.02205	-7.83072			-6.56821			-4.95817					ENSBTAG00000000711	ENSBTAT00000000950	NDRG1	504499
NM_001035010	-8.71904		-8.20587					-6.61681					-6.17587			-4.22654						ENSBTAG00000013363	ENSBTAT00000017775	CAP1	504519
NM_001035014	-11.3945	-10.7991							-10.1191				-8.69932								-7.71181	ENSBTAG00000003229	ENSBTAT00000004190	RPL23	782835
NM_001035015	-9.53586		-8.28573										-5.25572							-4.35925		ENSBTAG00000045785	ENSBTAT00000013932	TOM1	504912
NM_001035018	-11.3427				-7.80146																	ENSBTAG00000004230	ENSBTAT00000005542	SCYE1	505126
NM_001035020	-8.48626		-7.23613																		-2.21862	ENSBTAG00000017402	ENSBTAT00000023135	OSBPL2	505328
NM_001035022	-7.50313	-6.05975	-5.98996		-6.28384																	ENSBTAG00000011893	ENSBTAT00000023026	HDHD2	505403
NM_001035028	-8.77236		-10.3967	-9.69141	-7.36864	-9.22971		-8.80763	-7.78643	-6.06094		-7.64705				-7.00233						ENSBTAG00000006883	ENSBTAT00000009044	EIF4B	505850
NM_001035029	-11.4125				-7.87127																	ENSBTAG00000000797	ENSBTAT00000001054	MRPL9	505981
NM_001035037	-8.27623				-5.73501																	ENSBTAG00000008490	ENSBTAT00000049681	CRYZL1	506426
NM_001035038	-8.24678		-6.41168					-4.82262														ENSBTAG00000020177	ENSBTAT00000026875	C5H12orf10	506560
NM_001035043	-10.2651	-8.08476		-8.30968																		ENSBTAG00000015254	ENSBTAT00000020296	GLB1	507188
NM_001035044	-5.73679			-2.97401	-5.78053	-5.31967			-4.87639													ENSBTAG00000006547	ENSBTAT00000008601	CCDC25	507275
NM_001035045	-7.22931			-4.68892																		ENSBTAG00000003191	ENSBTAT00000004145	FSCN1	507342
NM_001035047	-8.19674			-6.24132			-5.72535		-5.33634													ENSBTAG00000000274	ENSBTAT00000000341	YKT6	507409
NM_001035048	-6.99241			-3.45202																		ENSBTAG00000011131	ENSBTAT00000014782	NMUR2	507439
NM_001035049	-9.4905		-6.6554																			ENSBTAG00000005436	ENSBTAT00000007154	SHQ1	507486
NM_001035051	-8.68402	-6.91871								-6.09812				-4.64428								ENSBTAG00000013589	ENSBTAT00000018071	CHMP3	507722
NM_001035052	-9.48712				-6.9459		-6.43077															ENSBTAG00000005057	ENSBTAT00000006666	FAM204A	507725
NM_001035059	-9.21279							-4.78863														ENSBTAG00000020431	ENSBTAT00000045508	DERL2	508465
NM_001035060	-8.44271													-2.40297								ENSBTAG00000008730	ENSBTAT00000011502	SFXN4	508473
NM_001035065	-10.7463																					ENSBTAG00000008292	ENSBTAT00000010912	SNRPD1	786829
NM_001035066	-9.12855		-7.87842							-7.12762												ENSBTAG00000019526	ENSBTAT00000026019	CMTM6	508881
NM_001035069	-8.75419		-5.91909																			ENSBTAG00000016635	ENSBTAT00000022131	COG6	509305
NM_001035073	-8.39201																					ENSBTAG00000001071	ENSBTAT00000001421	WRAP53	509631
NM_001035074	-10.2507	-9.48536								-7.66477									-5.60137			ENSBTAG00000021367	ENSBTAT00000028486	ANP32B	509685
NM_001035076	-8.64486	-8.6869		-6.32686	-7.91099															-3.69064		ENSBTAG00000009526	ENSBTAT00000012534	TMEM59	509775
NM_001035077	-10.3701							-5.94597														ENSBTAG00000011228	ENSBTAT00000043835	FASTK	509781
NM_001035080	-3.55476							0.776289														ENSBTAG00000006511	ENSBTAT00000008535	MTF1	509960
NM_001035081	-9.14172		-9.62855					-6.03949		-6.87775	-7.68642						-5.1358					ENSBTAG00000010193	ENSBTAT00000013451	RAB7A	509970
NM_001035082	-11.7742					-7.77217																ENSBTAG00000006075	ENSBTAT00000007982	SUCLG1	509983
NM_001035087	-8.62987		-6.05781		-8.25858				-8.35443													ENSBTAG00000018937	ENSBTAT00000047056	HMOX2	510243
NM_001035088	-9.6013															-3.37184						ENSBTAG00000010297	ENSBTAT00000013600	DHRS11	510264
NM_001035089	-9.63699															-3.40753						ENSBTAG00000001868	ENSBTAT00000002434	PCYT2	510274
NM_001035091	-6.49998	-5.43511	-7.36532	-5.66003	-6.6592	-6.19834							-4.33532				-3.87257			-3.43885	-3.34781	ENSBTAG00000009916	ENSBTAT00000047857	WDYHV1	510463
NM_001035092	-8.76411	-8.32073			-7.54482						-5.30881						-4.75819					ENSBTAG00000016164	ENSBTAT00000021518	LMBRD1	510495
NM_001035093	-9.94868	-10.8838	-9.81402	-7.7868				-8.22495														ENSBTAG00000003109	ENSBTAT00000004044	ITM2B	510575
NM_001035095	-7.90008		-6.64995							-4.89915												ENSBTAG00000001440	ENSBTAT00000001888	PMM2	510978
NM_001035096	-6.57983	-3.81452
NM_001035097	-7.69754					-3.69546																ENSBTAG00000015858	ENSBTAT00000021080	TSR2	511210
NM_001035099	-10.8644			-7.32402																		ENSBTAG00000047495	ENSBTAT00000065583	CD81	511435
NM_001035104	-8.75063													-2.71089								ENSBTAG00000010432	ENSBTAT00000013769	EIF2D	511844
NM_001035109	-7.28827					-3.28619																ENSBTAG00000020015	ENSBTAT00000026657	DFFB	512730
NM_001035110	-9.56679									-4.98089												ENSBTAG00000002012	ENSBTAT00000002607	FAM96A	512871
NM_001035112	-6.82488		-6.49228	-7.37196	-6.37112		-5.85599	-6.48818						-3.87261			-4.5845		-4.26305		-3.05974	ENSBTAG00000015363	ENSBTAT00000020417	CDC42SE1	614042
NM_001035113	-7.62091					-3.61882																ENSBTAG00000000064	ENSBTAT00000000071	FEN1	616242
NM_001035268	-6.8317	-6.65135	-8.58156	-6.29131	-6.29047		-4.77534	-6.9925				-5.83191		-3.79196				-3.81227				ENSBTAG00000008883	ENSBTAT00000011700	ZNF207	505177
NM_001035271	-5.6275	-6.86219	-7.11433	-6.40904	-5.40821	-6.36239	-7.89308	-7.52527	-5.50406	-7.36354	-5.1722	-5.36468		-1.20925	-2.71597		-5.62158			-5.18786
NM_001035272	-8.27819		-9.02806	-5.51541		-6.86107		-6.43899														ENSBTAG00000008527	ENSBTAT00000011240	SRSF6	507828
NM_001035273	-6.38635		-3.55125
NM_001035280	-12.4516						-8.39523															ENSBTAG00000021944	ENSBTAT00000029256	C10H14ORF166	513083
NM_001035282	-6.55554	-6.3752	-6.30541						-3.69514					-3.10077				-2.53612				ENSBTAG00000020616	ENSBTAT00000027473	DGKH	513389
NM_001035285	-9.86631	-8.101																-5.26192				ENSBTAG00000011582	ENSBTAT00000038024	SERINC2	513593
NM_001035289	-5.95322	-7.35783	-7.28804	-4.99779	-6.58192		-5.06679		-4.67778		-2.76095		-4.25804
NM_001035291	-10.7895			-7.24908																		ENSBTAG00000016427	ENSBTAT00000021846	COMMD7	514295
NM_001035293	-8.88454		-7.37137		-7.66524				-6.7611								-4.87862
NM_001035296	-12.0403																			-5.27871		ENSBTAG00000010790	ENSBTAT00000014281	EIF3L	514449
NM_001035299	-10.6116		-8.7765			-7.60952																ENSBTAG00000013112	ENSBTAT00000017427	C7H5ORF15	514781
NM_001035301	-6.43821																					ENSBTAG00000001966	ENSBTAT00000002553	PDGFRL	515017
NM_001035302	-7.31756						-4.26121													-1.55599		ENSBTAG00000021822	ENSBTAT00000029091	ARV1	515046
NM_001035303	-8.04077	-6.27546	-6.20567																			ENSBTAG00000000748	ENSBTAT00000000992	GAR1	515057
NM_001035304	-6.47115	-3.70584
NM_001035305	-8.8726	-7.10729											-4.0075									ENSBTAG00000007559	ENSBTAT00000009950	URI1	515119
NM_001035306	-12.7444				-10.2032		-9.68805															ENSBTAG00000012276	ENSBTAT00000016279	RPL5	515238
NM_001035307	-11.3192																					ENSBTAG00000030302	ENSBTAT00000042787	EDF1	515380
NM_001035308	-7.64107				-4.09985																	ENSBTAG00000004120	ENSBTAT00000005382	HEMK1	515459
NM_001035310	-9.64722	-8.20384					-6.32783															ENSBTAG00000006564	ENSBTAT00000008621	PSMA1	515503
NM_001035312	-12.6496	-9.8843																				ENSBTAG00000005338	ENSBTAT00000007021	EIF3M	515543
NM_001035313	-7.81588							-3.39172														ENSBTAG00000002391	ENSBTAT00000003094	TGFB1I1	515834
NM_001035314	-5.8272	-6.96878											-0.699064		-1.34863							ENSBTAG00000015301	ENSBTAT00000020347	MRPS10	515885
NM_001035315	-7.68123					-5.26411	-5.20984	-4.84203														ENSBTAG00000021226	ENSBTAT00000028280	SAR1B	515999
NM_001035316	-12.3039																					ENSBTAG00000012146	ENSBTAT00000016111		516175
NM_001035320	-9.60761							-6.18345														ENSBTAG00000002121	ENSBTAT00000002738	CDK2AP2	517206
NM_001035324	-8.40228	-8.63697		-7.86189									-3.95221			-5.17281	-4.07443					ENSBTAG00000008369	ENSBTAT00000011016	RBM8A	518045
NM_001035325	-8.81244		-7.97735						-5.36708					-4.77271								ENSBTAG00000010153	ENSBTAT00000045455	ANXA3	518050
NM_001035326	-9.23401			-7.69362				-5.80985														ENSBTAG00000027337	ENSBTAT00000039203	CTSA	518169
NM_001035327	-4.69827																	1.90613				ENSBTAG00000008902	ENSBTAT00000026567	ZNF345	518207
NM_001035329	-8.62869	-6.86338		-7.08831								-5.04395										ENSBTAG00000017727	ENSBTAT00000023574	KIFAP3	518402
NM_001035331	-7.15842	-7.39311		-5.61803			-6.10206			-5.57252		-4.57367					-3.83057			-3.39684		ENSBTAG00000010207	ENSBTAT00000013467	NUDT21	518859
NM_001035335	-8.89458	-6.54431								-6.30869												ENSBTAG00000014820	ENSBTAT00000019736	OXA1L	520335
NM_001035337	-6.85097	-5.30805	-6.82322	-6.11793			-5.60197						-3.79322									ENSBTAG00000000551	ENSBTAT00000000722	SMNDC1	520500
NM_001035338	-8.71293				-6.49364	-7.03278		-6.6107
NM_001035340	-9.1838																					ENSBTAG00000021715	ENSBTAT00000028950	ADPRHL2	521650
NM_001035341	-8.68486						-4.62851
NM_001035342	-10.6868								-6.24145													ENSBTAG00000002863	ENSBTAT00000003716	ACAA2	522006
NM_001035344	-9.44793			-9.07747					-8.17249		-7.84062	-5.44814			-6.55432					-5.85628		ENSBTAG00000046936	ENSBTAT00000065893	MRFAP1	522338
NM_001035346	-7.57567				-4.03445																	ENSBTAG00000003235	ENSBTAT00000010328	DHDDS	523264
NM_001035347	-9.35084	-8.17049							-5.49043													ENSBTAG00000019569	ENSBTAT00000026074	CD151	523328
NM_001035348	-7.37108		-7.12095		-4.82986		-5.89969															ENSBTAG00000005482	ENSBTAT00000007209	TMEM135	523885
NM_001035350	-5.84551				-2.30429																	ENSBTAG00000018904	ENSBTAT00000025160	ENKD1	524652
NM_001035351	-9.2397	-9.47439	-9.4046	-8.69931			-6.59838										-5.91185				-5.38709	ENSBTAG00000018255	ENSBTAT00000024301	ACTN1	524770
NM_001035352	-6.84625	-6.08094			-5.30502					-3.26035												ENSBTAG00000015336	ENSBTAT00000020388	PRUNE	524973
NM_001035354	-6.79853		-3.96343																			ENSBTAG00000016296	ENSBTAT00000021683	GPD1	525042
NM_001035355	-7.81729		-6.9822									-4.23255					-3.48945					ENSBTAG00000007586	ENSBTAT00000020908	SYNJ2BP	525107
NM_001035356	-6.30839	-4.7275		-7.41186				-3.94312			-5.17501			-4.9125		-3.13782						ENSBTAG00000019246	ENSBTAT00000047079	SC5DL	525154
NM_001035361	-3.43659	-4.13071	-3.57549	-4.67756	-3.3548	-2.89394	-2.35424	-4.79379	-3.18762	-4.63205	-4.44072	-1.6332			-3.15441	-2.98848	-1.8901		-2.56865			ENSBTAG00000005180	ENSBTAT00000006826	RBMS1	526135
NM_001035362	-9.5767							-6.15254														ENSBTAG00000012805	ENSBTAT00000017010	TSPAN13	526460
NM_001035363	-7.59904		-6.76394		-6.05782				-5.15367													ENSBTAG00000008010	ENSBTAT00000010532	FLCN	526652
NM_001035366	-8.52507	-7.83015	-8.08229	-8.377	-8.37617	-7.33035				-7.3315				-6.87765	-6.85386							ENSBTAG00000014182	ENSBTAT00000018863	CTNNA1	526848
NM_001035368	-8.38014													-3.3404								ENSBTAG00000030956	ENSBTAT00000022287	ZSCAN21	527103
NM_001035375	-10.7084																					ENSBTAG00000015642	ENSBTAT00000020778	SDF4	528783
NM_001035377	-5.35013		-5.83696	-4.5467	-4.54587	-5.66997			-2.41933
NM_001035381	-9.3028						-8.05381				-7.33293											ENSBTAG00000011284	ENSBTAT00000034015	SLC39A1	530352
NM_001035384	-7.61017				-4.48399			-5.18601														ENSBTAG00000018236	ENSBTAT00000024277	EPB41L5	530941
NM_001035386	-10.9312							-6.50699														ENSBTAG00000020980	ENSBTAT00000027941	CAT	531682
NM_001035388	-7.67163		-8.83653	-8.13124		-5.34762				-7.08573	-5.8944						-4.34378			-4.91005		ENSBTAG00000048059	ENSBTAT00000064055	TMEM86A	532018
NM_001035389	-8.04717					-5.63005				-5.04624		-4.04739										ENSBTAG00000017064	ENSBTAT00000022686	ING4	532483
NM_001035391	-8.69704		-7.86194																	-2.93546		ENSBTAG00000002475	ENSBTAT00000003206	RAB11B	534708
NM_001035392	-5.67808	-5.2347		-5.78155	-5.19575	-5.31985	-3.45823		-5.87657			-3.73719		-4.2822	-3.2584							ENSBTAG00000006724	ENSBTAT00000001128	PPP1R2	532726
NM_001035393	-9.10151								-5.65614				-4.23641									ENSBTAG00000014140	ENSBTAT00000018795	ATP1B3	532844
NM_001035394	-7.59244	-6.14906		-6.37398	-7.37314		-7.85801		-7.469			-6.32962	-6.04926		-5.85083							ENSBTAG00000030587	ENSBTAT00000043205	LASP1	787753
NM_001035396	-5.91028											-2.49546							-0.845952			ENSBTAG00000009099	ENSBTAT00000011995	PRR14	533235
NM_001035397	-7.96556			-4.42517																		ENSBTAG00000018925	ENSBTAT00000025185	EXOSC3	533245
NM_001035398	-10.7311
NM_001035403	-5.52213										-2.7449										0.915442	ENSBTAG00000005496	ENSBTAT00000007225	RP2	534054
NM_001035405	-7.46399	-5.69868				-5.46191		-5.03983														ENSBTAG00000021963	ENSBTAT00000029282	SLAIN2	534203
NM_001035409	-9.07951			-6.53912																		ENSBTAG00000013109	ENSBTAT00000017425	STIM1	534816
NM_001035412	-7.7395	-8.43362		-7.65854			-4.82065		-6.75356	-6.61304												ENSBTAG00000008629	ENSBTAT00000011379	MTFR1	535449
NM_001035413	-9.00679	-7.24148				-6.00471																ENSBTAG00000004278	ENSBTAT00000005603	APMAP	535740
NM_001035414	-7.95337	-8.35799	-7.2882		-7.58207	-6.12121	-7.06694								-5.05976							ENSBTAG00000015169	ENSBTAT00000020184	UBXN4	536181
NM_001035415	-4.58122															1.64825						ENSBTAG00000003887	ENSBTAT00000005072	ECHDC1	536284
NM_001035417	-9.9749				-7.43368												-4.64705					ENSBTAG00000008498	ENSBTAT00000011202	ALYREF	537706
NM_001035418	-7.77216	-5.00685																				ENSBTAG00000012729	ENSBTAT00000016923	ARHGEF9	537718
NM_001035419	-9.14342	-7.37811																			-3.29081	ENSBTAG00000012537	ENSBTAT00000016642	CASP6	538409
NM_001035420	-9.08842		-8.25333	-7.54803	-7.5472			-6.66426														ENSBTAG00000020764	ENSBTAT00000027670	CNN2	539019
NM_001035421	-7.95765	-5.19234																				ENSBTAG00000010532	ENSBTAT00000013923	KCTD11	539167
NM_001035423	-7.04949		-7.02175				-3.47857															ENSBTAG00000011987	ENSBTAT00000015904	C10H14ORF1	539248
NM_001035424	-6.67507				-5.71881			-3.83587	-3.81466													ENSBTAG00000013142	ENSBTAT00000044888	MYNN	539376
NM_001035426	-8.66756		-8.63982						-5.02955													ENSBTAG00000012094	ENSBTAT00000046975	SCAMP3	539670
NM_001035427	-7.40197	-5.48465		-5.44654												-4.34243						ENSBTAG00000000019	ENSBTAT00000000021	SERINC1	539993
NM_001035428	-6.93425		-7.90651	-7.20122	-6.20038	-6.73953	-6.68525		-6.29624	-6.15571	-5.96438				-4.67807		-4.41376
NM_001035429	-7.65674								-3.21137													ENSBTAG00000010368	ENSBTAT00000013685	TPST2	540183
NM_001035432	-8.06255	-5.29724																				ENSBTAG00000017919	ENSBTAT00000023825	CNOT4	540891
NM_001035433	-5.58377	-3.81846					-3.52742	-4.15961														ENSBTAG00000002866	ENSBTAT00000003719	RPIA	613376
NM_001035436	-10.2301						-6.17375															ENSBTAG00000008578	ENSBTAT00000011312	LSM4	613634
NM_001035437	-9.20723		-6.37213																			ENSBTAG00000005808	ENSBTAT00000007635	TMEM14C	613802
NM_001035438	-7.90081		-8.06571	-7.36042		-5.31376									-3.25231							ENSBTAG00000011045	ENSBTAT00000014665	MRPS36	613835
NM_001035440	-9.81094			-7.27055					-7.36557								-5.48309					ENSBTAG00000010587	ENSBTAT00000013990	SH3BGRL	614007
NM_001035441	-10.7087			-8.75325	-9.75242	-9.29156																ENSBTAG00000015316	ENSBTAT00000020363	NPM1	614028
NM_001035447	-7.98517	-8.33534	-8.85052	-9.14523	-8.14439		-6.0443		-7.24025		-7.90839						-6.35777	-6.08122		-4.92404		ENSBTAG00000045582	ENSBTAT00000064442	ARPC5	614345
NM_001035448	-8.14877	-8.29035			-6.19251			-6.63149				-6.47091			-5.99212		-5.72781		-4.40636			ENSBTAG00000010988	ENSBTAT00000014581		614390
NM_001035449	-9.88145																				-3.02884	ENSBTAG00000019777	ENSBTAT00000026353	CDCA3	614434
NM_001035450	-8.69612										-3.91889											ENSBTAG00000011137	ENSBTAT00000014795	MORN4	614519
NM_001035451	-7.12993		-4.29483																			ENSBTAG00000010249	ENSBTAT00000054614	TMEM222	614627
NM_001035453	-8.40816	-5.64285																				ENSBTAG00000009687	ENSBTAT00000012777	TIMM21	614633
NM_001035454	-7.99294																					ENSBTAG00000019457	ENSBTAT00000042844	MRPL22	100851134
NM_001035456	-8.37299	-9.06711	-7.18997		-8.2912		-7.77607	-8.40826	-6.80209													ENSBTAG00000008303	ENSBTAT00000010928	FKBP1A	614795
NM_001035457	-7.25946																					ENSBTAG00000026708	ENSBTAT00000038100	PRSS35	614940
NM_001035458	-10.8101			-7.26971																		ENSBTAG00000009859	ENSBTAT00000013000	SUMO1	101906855
NM_001035459	-10.469	-7.70372																				ENSBTAG00000012511	ENSBTAT00000016610	BAD	615013
NM_001035460	-6.10364		-5.26854			-5.10156		-4.67948			-4.32641	-2.51889			-3.04011							ENSBTAG00000006088	ENSBTAT00000008000	MGC128049	615081
NM_001035462	-7.95081																					ENSBTAG00000011197	ENSBTAT00000014872	IPMK	615135
NM_001035465	-7.68308						-3.62673															ENSBTAG00000004989	ENSBTAT00000006567	IRF5	615340
NM_001035466	-9.23043	-7.46512	-7.39533																			ENSBTAG00000010073	ENSBTAT00000013288	FLOT2	615679
NM_001035467	-6.16155	-4.03367	-5.54884				-5.91255					-4.38415										ENSBTAG00000018631	ENSBTAT00000024791	SAP18	615692
NM_001035471	-8.01332	-8.83297		-6.47293		-5.5962						-5.01353	-5.73318									ENSBTAG00000018382	ENSBTAT00000024458	SMS	615950
NM_001035472	-10.604						-6.54763															ENSBTAG00000007939	ENSBTAT00000010436	CHMP2B	615954
NM_001035474	-9.81831		-8.98321		-7.27709		-7.76196															ENSBTAG00000006755	ENSBTAT00000008884	SMAP	616182
NM_001035475	-11.4646		-8.62947																			ENSBTAG00000024723	ENSBTAT00000034438	CHCHD3	616477
NM_001035476	-8.79151	-7.0262			-6.83525		-7.32012															ENSBTAG00000004402	ENSBTAT00000005773	SLMO2	616523
NM_001035477	-5.4932					-2.49111				-1.9073												ENSBTAG00000000197	ENSBTAT00000000230	TRMT10A	616544
NM_001035478	-8.95786		-7.12277	-7.41748		-6.95578																ENSBTAG00000013856	ENSBTAT00000018404	SSBP2	616564
NM_001035481	-10.5195	-8.75421	-8.68442																			ENSBTAG00000005166	ENSBTAT00000033894	CHTOP	616638
NM_001035484	-6.20356	-6.02322	-6.95343	-5.24814									-1.92342				-3.46068			-3.02695		ENSBTAG00000027626	ENSBTAT00000039788	GOLGA7	616809
NM_001035485	-7.68636
NM_001035486	-13.3433	-10.5779																				ENSBTAG00000009183	ENSBTAT00000012101	SHISA5	616861
NM_001035487	-8.42417	-9.46621	-7.39642			-7.22944	-6.59021		-7.78616	-6.64563							-5.90367					ENSBTAG00000002415	ENSBTAT00000003131	TSPAN3	101906398
NM_001035490	-8.42777	-6.24742															-4.68489			-4.25116		ENSBTAG00000033304	ENSBTAT00000047341	C27H8orf4	617047
NM_001035494	-8.46666	-8.50871	-7.43892		-6.73279	-7.27193						-5.68927										ENSBTAG00000039819	ENSBTAT00000052707	RPH3AL	617294
NM_001035497	-7.33149	-7.22914	-6.42239						-4.54908	-6.99352		-5.99467										ENSBTAG00000027316	ENSBTAT00000039155	UBE2V1	617771
NM_001035500	-10.9627					-6.96064																ENSBTAG00000026415	ENSBTAT00000037541	MRPS34	618357
NM_001035503	-12.295				-10.3387																	ENSBTAG00000023343	ENSBTAT00000031754	RPL28	618702
NM_001035504	-8.45186	-8.49391												-2.63451
NM_001037142	-7.33301					-4.33093					-3.55578											ENSBTAG00000005933	ENSBTAT00000007790	CTNNBIP1	785901
NM_001037319	-8.2981	-7.29832	-7.9655	-8.84517	-8.84434	-8.38348			-7.94019	-7.79966			-6.52046									ENSBTAG00000015107	ENSBTAT00000020102	SLC16A1	505775
NM_001037320	-9.84254							-5.41838														ENSBTAG00000025496	ENSBTAT00000035849	SORD	508954
NM_001037445	-7.743					-3.74092																ENSBTAG00000006754	ENSBTAT00000008883	DBP	503577
NM_001037446	-10.2861			-9.33071		-6.86901																ENSBTAG00000002302	ENSBTAT00000002967	CD59	505574
NM_001037447	-4.11081		-3.59764			-2.43066					-0.0705493											ENSBTAG00000007107	ENSBTAT00000009350	TMEM143	505862
NM_001037452	-9.85403																					ENSBTAG00000020381	ENSBTAT00000027167	FCF1	508270
NM_001037454	-5.7858				-5.05193				-3.14778									-0.403796				ENSBTAG00000015694	ENSBTAT00000048851	MON1B	510379
NM_001037457	-3.31799	-1.52996	-4.87521	-3.43295	-3.75405	-3.70822			-4.8499	-4.70937	-2.19611	-2.12556	-3.43017									ENSBTAG00000016740	ENSBTAT00000022258	ACLY	511135
NM_001037459	-7.89401	-6.1287		-6.93859	-8.52272			-6.63978	-6.61857													ENSBTAG00000010982	ENSBTAT00000043235	UBE2B	512207
NM_001037462	-9.51978	-7.75447																				ENSBTAG00000013581	ENSBTAT00000047911	LEPROTL1	513036
NM_001037463	-5.79687				-3.10365	-4.96472				-2.79594												ENSBTAG00000015720	ENSBTAT00000020867	WWP1	513789
NM_001037466	-8.04196		-5.79183									-4.04218										ENSBTAG00000010931	ENSBTAT00000014520	SSBP1	515765
NM_001037468	-8.12019										-4.34296					-2.89072						ENSBTAG00000016307	ENSBTAT00000021696	CDC7L1	516094
NM_001037469	-4.11299		-3.59982	-2.89453				-1.4258				-1.85017						-0.830528				ENSBTAG00000038604	ENSBTAT00000024155	H2B	527244
NM_001037470	-6.91643				-4.05328														-1.68217			ENSBTAG00000001551	ENSBTAT00000063605	PLEKHG3	520027
NM_001037471	-7.68858		-4.85348																			ENSBTAG00000015820	ENSBTAT00000030053	UXT	525680
NM_001037474	-9.32551								-4.88014													ENSBTAG00000013955	ENSBTAT00000037373	TRAPPC9	533451
NM_001037475	-9.79406		-6.95896																			ENSBTAG00000004820	ENSBTAT00000006328	POLR2F	534232
NM_001037477	-11.0048			-8.46443										-5.96508								ENSBTAG00000019851	ENSBTAT00000026449	PPP2R1A	535321
NM_001037479	-4.57174		-4.544	-3.83871	-3.83788	-3.37702	-3.32275															ENSBTAG00000010210	ENSBTAT00000013472	SUV39H2	536936
NM_001037482	-5.54986			-4.3314			-3.23047						-2.00668					-1.26739				ENSBTAG00000015659	ENSBTAT00000020797	CIAO1	540069
NM_001037483	-8.97691				-6.43569					-5.39102												ENSBTAG00000005446	ENSBTAT00000007165	POLR2J	540428
NM_001037487	-6.85597	-4.22817			-6.77418																	ENSBTAG00000007363	ENSBTAT00000009684	LSM3	614759
NM_001037488	-3.20043		-1.1023		-0.981133																	ENSBTAG00000003458	ENSBTAT00000004495	CDCA7	614893
NM_001037489	-8.39807					-5.39599																ENSBTAG00000032374	ENSBTAT00000045935	SELK	615114
NM_001037491	-8.63987																-2.31202					ENSBTAG00000023776	ENSBTAT00000032601	C9orf116	618654
NM_001037586	-6.91494			-5.83398	-4.51122		-6.31802										-4.04652					ENSBTAG00000003545	ENSBTAT00000004611	TAF1D	505533
NM_001037587	-8.06791			-5.11248											-3.58934							ENSBTAG00000001827	ENSBTAT00000002387	GID8	505570
NM_001037588	-11.116																-4.78813					ENSBTAG00000010481	ENSBTAT00000013845	UBXN1	506676
NM_001037589	-8.17024	-5.40493																				ENSBTAG00000021036	ENSBTAT00000028017	2002-03-01	508949
NM_001037590	-7.85947				-4.31824																	ENSBTAG00000012071	ENSBTAT00000016010	ASGR1	509121
NM_001037592	-5.29351	-3.01363	-5.26577							-3.51497												ENSBTAG00000016326	ENSBTAT00000021717	C1orf52	509947
NM_001037593	-8.50015	-6.05677																				ENSBTAG00000000312	ENSBTAT00000000410	GRINA	510225
NM_001037594	-9.63424		-8.79915		-7.09302	-7.63216																ENSBTAG00000007160	ENSBTAT00000009420	CDK4	510618
NM_001037595	-11.6264	-9.86113	-9.79134																			ENSBTAG00000007158	ENSBTAT00000009419	TSPAN31	510619
NM_001037597	-7.16714	-7.20918	-4.81747																-3.3252			ENSBTAG00000016709	ENSBTAT00000033700	NT5C3	534181
NM_001037598	-10.9698					-6.96775																ENSBTAG00000019106	ENSBTAT00000025437	EIF1B	513481
NM_001037601	-8.96467		-6.12958																			ENSBTAG00000011633	ENSBTAT00000015450	CHCHD5	514560
NM_001037603	-9.38149						-6.32513															ENSBTAG00000012860	ENSBTAT00000017091	PDZD11	515371
NM_001037604	-8.98237																					ENSBTAG00000038186	ENSBTAT00000054658	GLRX	515416
NM_001037605	-10.7844			-7.24399																		ENSBTAG00000005285	ENSBTAT00000006954	MRPS33	523435
NM_001037607	-9.66386				-7.12264																	ENSBTAG00000007497	ENSBTAT00000009858	ARFRP1	525394
NM_001037608	-10.2247	-7.45936																				ENSBTAG00000000451	ENSBTAT00000000576	TMEM126A	529762
NM_001037609	-7.74614									-3.16025												ENSBTAG00000031387	ENSBTAT00000044471	FZR1	530333
NM_001037611	-5.8212	-5.64085	-6.15603	-5.45074	-5.86494	-6.98905	-5.34981	-4.982			-5.2139	-4.40638										ENSBTAG00000020309	ENSBTAT00000027067	G3BP	534214
NM_001037612	-11.6569																					ENSBTAG00000012726	ENSBTAT00000016918	PSMB5	534640
NM_001037614	-5.98225	-4.91738		-4.1423						-4.0968			-2.81759									ENSBTAG00000000911	ENSBTAT00000001205	UBE2H	539313
NM_001037616	-7.27826	-8.21339		-3.85335																		ENSBTAG00000015101	ENSBTAT00000020096	HMGB2	618297
NM_001037617	-6.24466		-4.40956						-2.79929													ENSBTAG00000001395	ENSBTAT00000001832	C1H21ORF91	540784
NM_001037618	-7.80009			-4.25971																		ENSBTAG00000010599	ENSBTAT00000014020	C2orf76	613457
NM_001037620	-8.06849		-7.55532					-4.96626			-5.61319	-4.80568										ENSBTAG00000008150	ENSBTAT00000010711	PKIA	613524
NM_001037623	-8.89304		-7.05794				-6.83669				-6.11581											ENSBTAG00000022539	ENSBTAT00000030510	POLR2K	614776
NM_001037624	-8.52594		-6.91324																			ENSBTAG00000006414	ENSBTAT00000008410	NUTF2	614921
NM_001037629	-9.68697												-3.82187									ENSBTAG00000002000	ENSBTAT00000002594	TIMM8B	618131
NM_001037710	-10.5408				-7.99961			-7.11667														ENSBTAG00000030592	ENSBTAT00000031821	UBL5	614551
NM_001037815	-11.1063								-6.6609													ENSBTAG00000013212	ENSBTAT00000017588	COPG1	338055
NM_001037817	-7.72419		-7.21102			-6.04403	-5.98976															ENSBTAG00000039374	ENSBTAT00000045636	RANBP6	508273
NM_001037818	-8.47026	-6.28992						-5.63106														ENSBTAG00000030366	ENSBTAT00000042873	RBM22	512330
NM_001037819	-7.04401	-7.2787	-6.20891		-6.50278			-4.61984	-5.59864											-3.28243		ENSBTAG00000011591	ENSBTAT00000015401	KRR1	513714
NM_001037820	-6.54473				-3.0035																	ENSBTAG00000020831	ENSBTAT00000027762	CHD1L	524787
NM_001038025	-7.39226	-4.62695																				ENSBTAG00000016254	ENSBTAT00000061581	HDAC5	504242
NM_001038028	-6.5703		-5.7352	-5.02991							-2.79307											ENSBTAG00000013009	ENSBTAT00000044590	AURKA	504437
NM_001038029	-8.14635			-6.19093				-5.30715									-3.40347					ENSBTAG00000013330	ENSBTAT00000017725	TBC1D20	504543
NM_001038030	-7.90568		-7.07058				-4.26436															ENSBTAG00000015090	ENSBTAT00000020081	SGTA	504701
NM_001038036	-5.83338	-6.02227	-7.95248	-3.15973		-6.7855		-6.36342						-4.74784		-4.55811	-4.45973
NM_001038038	-10.266			-7.14068																		ENSBTAG00000018889	ENSBTAT00000025144	ATP6V0B	505684
NM_001038040	-9.3621	-6.59679																				ENSBTAG00000001314	ENSBTAT00000001734	TRMT6	505816
NM_001038042	-5.75497									-2.97643	-1.46317											ENSBTAG00000019708	ENSBTAT00000008826	ACSL6	506059
NM_001038043	-8.20539			-6.665	-5.66417						-5.42816											ENSBTAG00000015882	ENSBTAT00000021109	UBE2J2	506103
NM_001038045	-8.18319						-5.7118						-3.90306		-3.70462							ENSBTAG00000005851	ENSBTAT00000007693	VTA1	506430
NM_001038046	-6.5451	-4.9173				-4.41749			-5.55917			-4.41979								-3.24296		ENSBTAG00000020456	ENSBTAT00000027260	AGPAT3	506607
NM_001038047	-8.41482		-6.57972		-6.45856																	ENSBTAG00000026916	ENSBTAT00000038514	PRR13	506705
NM_001038048	-5.44066	-7.67535		-2.37671		-4.43858				-4.26981												ENSBTAG00000017652	ENSBTAT00000023480	NUP50	506836
NM_001038049	-6.93684															-0.707374						ENSBTAG00000012725	ENSBTAT00000016916	C10H14ORF93	506904
NM_001038052	-10.5931				-7.05187																	ENSBTAG00000003929	ENSBTAT00000005130	PHF10	507648
NM_001038053	-7.49778		-6.66268	-4.95739			-5.44143															ENSBTAG00000007370	ENSBTAT00000009691	EIF2AK1	507689
NM_001038054	-8.67332	-6.90801							-5.22796													ENSBTAG00000008789	ENSBTAT00000011581		507723
NM_001038055	-7.0745	-6.63112				-5.39435			-4.95106	-4.81053												ENSBTAG00000032340	ENSBTAT00000045876	C10H15ORF23	507864
NM_001038056	-4.68562	-6.37974	-5.30995	-1.5172	-4.60383																	ENSBTAG00000003516	ENSBTAT00000004567	TM2D2	507906
NM_001038059	-8.25629								-5.39588											-2.07967		ENSBTAG00000020634	ENSBTAT00000027498	FBXO7	508235
NM_001038063	-7.2246	-6.04426										-3.22482		-2.76983								ENSBTAG00000014375	ENSBTAT00000019113	TMCC3	509239
NM_001038064	-6.38313	-6.78775	-5.71796				-3.4967		-4.10769													ENSBTAG00000034495	ENSBTAT00000048870	GTF2F2	509259
NM_001038065	-3.87878	-7.34868		-8.15857	-7.15773				-7.25359					-3.65922								ENSBTAG00000000604	ENSBTAT00000000796	GPNMB	509600
NM_001038066	-9.13838						-5.08202															ENSBTAG00000020530	ENSBTAT00000027352	MTIF3	509987
NM_001038068	-11.1059																					ENSBTAG00000011388	ENSBTAT00000015136	STOML2	510324
NM_001038070	-7.8891									-5.3032		-4.30435										ENSBTAG00000016760	ENSBTAT00000022298	LRRFIP2	510368
NM_001038071	-8.82122					-6.4041								-3.36644								ENSBTAG00000024450	ENSBTAT00000011377	MAP2K2	510434
NM_001038072	-6.28184	-4.51653					-6.81045						-3.41674		-3.80327		-4.53896	-4.26241				ENSBTAG00000015584	ENSBTAT00000020705	BMI1	510666
NM_001038073	-9.77887									-5.19298												ENSBTAG00000015136	ENSBTAT00000030485	AARSD1	100125882
NM_001038075	-9.09767		-6.84753												-4.6191							ENSBTAG00000021851	ENSBTAT00000029129	BCAP29	511018
NM_001038078	-6.77801		-5.81738	-3.8897	-6.69622																	ENSBTAG00000001390	ENSBTAT00000047259	B4GALT4	511328
NM_001038079	-8.41473								-3.96936													ENSBTAG00000002238	ENSBTAT00000002890	ARL2	511349
NM_001038080	-4.19313	-7.31047	-6.24068	-6.53539	-1.53455	-6.07369	-3.01942	-4.32969				-5.49103		-5.03604		-4.84631		-4.47138		-4.3142	-4.22317	ENSBTAG00000013196	ENSBTAT00000017564	STK17B	511373
NM_001038084	-8.42263					-4.42054																ENSBTAG00000018314	ENSBTAT00000024370	MED11	511672
NM_001038085	-6.90622					-2.90414																ENSBTAG00000007702	ENSBTAT00000010127	RPP38	100849173
NM_001038088	-5.75673	-6.31335		-5.53827		-4.07658						-2.49391	-1.6286		-3.01513							ENSBTAG00000015346	ENSBTAT00000020401	NASP	512427
NM_001038090	-10.6732	-7.90786																				ENSBTAG00000012232	ENSBTAT00000016224	CYC1	512500
NM_001038091	-9.71543		-8.20226	-8.49697	-8.49613			-7.6132														ENSBTAG00000018405	ENSBTAT00000024487	MARS	512531
NM_001038092	-8.54432													-2.50458								ENSBTAG00000021931	ENSBTAT00000029238	BAP18	512885
NM_001038093	-10.0737			-6.53332																		ENSBTAG00000020776	ENSBTAT00000027684	POLR2E	512971
NM_001038094	-9.94366						-5.88731															ENSBTAG00000022160	ENSBTAT00000029894	NAP1L4	513028
NM_001038097	-9.93361				-6.39239																	ENSBTAG00000015944	ENSBTAT00000021203	WDR61	513208
NM_001038099	-7.25975											-1.675										ENSBTAG00000011635	ENSBTAT00000015452	CENPN	101906134
NM_001038100	-8.51438															-2.28492						ENSBTAG00000008734	ENSBTAT00000052382	PM20D1	513852
NM_001038104	-9.90477						-5.84841															ENSBTAG00000008964	ENSBTAT00000011800	DTD1	514493
NM_001038107	-7.76604					-4.76396						-3.18129										ENSBTAG00000018689	ENSBTAT00000024875	LIG3	514719
NM_001038108	-8.20822		-6.37312																			ENSBTAG00000001962	ENSBTAT00000002549	MRPS27	514740
NM_001038110	-8.56949	-9.38914	-8.31935	-8.61406		-8.15237		-5.73029	-6.12412													ENSBTAG00000019604	ENSBTAT00000026119	VASP	514902
NM_001038119	-7.60176								-3.15639													ENSBTAG00000002715	ENSBTAT00000003519	GMPR2	515837
NM_001038120	-6.96888		-4.54882																			ENSBTAG00000001223	ENSBTAT00000001617	CAAP1	515858
NM_001038123	-8.2897		-6.4546																			ENSBTAG00000015950	ENSBTAT00000021209	ISOC2	516212
NM_001038124	-8.08551			-5.54512																		ENSBTAG00000018969	ENSBTAT00000025246	POLR1C	516337
NM_001038125	-4.62044	-4.85513		-5.08005	-5.07922	-2.61836			-3.17507	-2.03454								-2.01605				ENSBTAG00000003500	ENSBTAT00000004550	WDR68	516678
NM_001038127	-9.72828		-6.89318																			ENSBTAG00000000072	ENSBTAT00000000080	TFB2M	516874
NM_001038129	-5.50837		-3.67328	-2.96799																		ENSBTAG00000024044	ENSBTAT00000033135	CDKL4	517478
NM_001038133	-6.99283				-4.03657													-1.9734				ENSBTAG00000004833	ENSBTAT00000006347	NIT2	520620
NM_001038134	-6.72468		-6.47454			-5.30756	-4.25329															ENSBTAG00000015023	ENSBTAT00000019999	TRAPPC6B	521470
NM_001038138	-10.7735			-8.23314					-7.32817													ENSBTAG00000005009	ENSBTAT00000006594	PRELID1	523609
NM_001038139	-8.03154		-5.19644																			ENSBTAG00000016969	ENSBTAT00000022571	ORC3	523714
NM_001038143	-6.94787			-4.40749																		ENSBTAG00000007842	ENSBTAT00000026855	GCLM	525659
NM_001038144	-5.4889	-6.81105		-2.71405	-6.03514	-7.15924	-5.52001		-5.13099			-5.57658				-3.93186			-4.51203		-3.30871	ENSBTAG00000012170	ENSBTAT00000035753	UBL3	526950
NM_001038145	-4.16438		-4.49921	-3.79392																2.23463		ENSBTAG00000011912	ENSBTAT00000015802	SLC25A25	527786
NM_001038146	-4.02622	-4.1678		-2.80776	-2.80692	-2.34606	-2.29179	-3.50895														ENSBTAG00000016823	ENSBTAT00000022380	CSNK1G1	527889
NM_001038147	-5.99575	-6.0378	-5.55297	-6.84768	-5.84685	-3.21606		-5.96391														ENSBTAG00000006945	ENSBTAT00000009121	CCDC50	529404
NM_001038148	-6.03222		-5.51905									-1.18444					-2.0263					ENSBTAG00000008825	ENSBTAT00000011619	POLR3F	529410
NM_001038157	-9.00104		-6.16594																			ENSBTAG00000000297	ENSBTAT00000000370	ZNF330	533230
NM_001038159	-7.87279	-5.10748
NM_001038161	-6.34137								-1.896													ENSBTAG00000013463	ENSBTAT00000017904	DISP1	534637
NM_001038162	-8.38869	-8.53027			-6.43243	-8.2935	-7.23923			-6.70968	-7.51835											ENSBTAG00000018959	ENSBTAT00000025235	RAB11A	534708
NM_001038167	-8.71136			-5.17097																		ENSBTAG00000020796	ENSBTAT00000055368	UBE2D1	535287
NM_001038170	-9.12941		-6.29431																			ENSBTAG00000004011	ENSBTAT00000005236	GALK2	536133
NM_001038171	-7.0134	-6.70753	-7.63774		-4.93161			-5.04867														ENSBTAG00000021323	ENSBTAT00000028427	AGFG1	536149
NM_001038172	-7.50521							-3.08105														ENSBTAG00000009951	ENSBTAT00000013127	PGP	538173
NM_001038173	-7.35564	-5.17529		-5.40021																		ENSBTAG00000014453	ENSBTAT00000019217	PLK1	538238
NM_001038174	-5.13539						-4.664		-2.69002					-0.68061	-1.65682						-1.86774	ENSBTAG00000020160	ENSBTAT00000026851	RNF138	538445
NM_001038176	-8.72306		-8.47292			-7.30594	-5.66671															ENSBTAG00000003986	ENSBTAT00000005204	CXXC5	538485
NM_001038179	-8.05256	-7.78975	-6.983		-5.79144		-8.08367													-5.37845		ENSBTAG00000020345	ENSBTAT00000027115	CNN3	538975
NM_001038180	-7.93443															-2.70497						ENSBTAG00000030567	ENSBTAT00000020325	ODF2	539043
NM_001038183	-6.84547	-5.40209			-5.62618		-5.11105															ENSBTAG00000013406	ENSBTAT00000017835	CSRP2	539381
NM_001038187	-9.60296				-8.06173																	ENSBTAG00000012471	ENSBTAT00000016549	ILF2	539760
NM_001038189	-7.5639												-1.6988									ENSBTAG00000005156	ENSBTAT00000006791	PIH1D2	539917
NM_001038190	-11.2829																					ENSBTAG00000015124	ENSBTAT00000020126	ARGLU1	540543
NM_001038194	-9.51164	-9.33129			-8.55538				-7.65124	-5.92574												ENSBTAG00000004531	ENSBTAT00000044819	CCT4	613336
NM_001038195	-5.32883	-4.14849	-4.0787		-3.37257																	ENSBTAG00000018025	ENSBTAT00000023995	IQCG	613455
NM_001038197	-10.0208				-8.80153						-7.56553											ENSBTAG00000016975	ENSBTAT00000022576	H2AFV	287016
NM_001038201	-8.91266															-3.6832	-3.58481					ENSBTAG00000019085	ENSBTAT00000025405	SRP54	614017
NM_001038205	-8.74445	-7.39418						-6.32029			-6.96722	-5.1597										ENSBTAG00000015069	ENSBTAT00000017901	PCNP	615197
NM_001038206	-5.91817		-4.08307				-3.86182															ENSBTAG00000018829	ENSBTAT00000025061	SPRYD7	615298
NM_001038209	-3.17574	-1.73235					-1.44131					0.0870837										ENSBTAG00000000074	ENSBTAT00000033431	NFIA	615371
NM_001038211	-9.40368				-6.86246	-7.4016																ENSBTAG00000024947	ENSBTAT00000034769		616168
NM_001038212	-9.38403											-3.79929										ENSBTAG00000009432	ENSBTAT00000012411	PMF1	616311
NM_001038214	-9.96515	-8.19984		-7.42477																		ENSBTAG00000005650	ENSBTAT00000046037	SKAP2	616545
NM_001038215	-6.61201			-3.07162																		ENSBTAG00000013663	ENSBTAT00000018160	CMSS1	616567
NM_001038217	-6.92102			-5.70256										-3.20321								ENSBTAG00000015437	ENSBTAT00000020514	NTMT1	617042
NM_001038220	-5.08878	-4.5251	-5.77724	-5.07195	-4.48615		-5.55599	-5.18818			-3.83511					-3.38287		-1.42299				ENSBTAG00000007659	ENSBTAT00000016014	CORO2A	617620
NM_001038224	-8.31526									-3.72937
NM_001038501	-9.90797	-9.46459				-8.22782	-7.17355															ENSBTAG00000006441	ENSBTAT00000008447	ATP5F1	282701
NM_001038504	-7.9573								-4.51194					-3.91757						-3.19573		ENSBTAG00000002650	ENSBTAT00000003433	ZNF259	504523
NM_001038505	-7.19301			-5.97455	-4.97372	-5.51286	-5.45859															ENSBTAG00000012908	ENSBTAT00000017155	HSPA13	505907
NM_001038507	-11.0676		-8.23248																			ENSBTAG00000021192	ENSBTAT00000043382	GLTSCR2	506401
NM_001038509	-8.49037	-7.04699				-6.81022									-3.74877							ENSBTAG00000000880	ENSBTAT00000001170	MGC133692	506714
NM_001038511	-9.07556								-4.63019													ENSBTAG00000021637	ENSBTAT00000028832	POLR3C	507314
NM_001038512	-5.40285	-4.80747		-5.03239	-4.03156					-2.98688				-2.53304				-1.96839				ENSBTAG00000017275	ENSBTAT00000022956	COIL	507580
NM_001038515	-9.44368	-7.67837							-5.99831													ENSBTAG00000007844	ENSBTAT00000010319	CETN2	508601
NM_001038516	-8.70763	-7.52728				-5.29051																ENSBTAG00000017265	ENSBTAT00000022946	VBP1	508727
NM_001038517	-9.61555			-6.07516																		ENSBTAG00000004266	ENSBTAT00000005587	DDX25	508962
NM_001038518	-6.99709	-5.49482	-7.74696	-7.04167								-4.99731		-4.54232								ENSBTAG00000002069	ENSBTAT00000031167	BOLA	515712
NM_001038519	-8.20914	-6.85887					-7.15279															ENSBTAG00000025358	ENSBTAT00000035582	SNX2	509769
NM_001038522	-11.3129					-7.31077																ENSBTAG00000002004	ENSBTAT00000002597	LLPH	510518
NM_001038525	-6.41209					-5.57993	-4.52566	-4.15785	-5.13664					-3.54227	-3.51848							ENSBTAG00000004961	ENSBTAT00000006525	GOSR1	511030
NM_001038526	-5.41523	-2.80192					-5.6808															ENSBTAG00000023417	ENSBTAT00000031907	RUVBL2	786362
NM_001038527	-11.5225																-5.19462					ENSBTAG00000003067	ENSBTAT00000003990	PSMB7	511207
NM_001038530	-8.12583	-5.36052																				ENSBTAG00000027983	ENSBTAT00000040362	GTF2H2	511829
NM_001038532	-8.28403		-7.77086	-7.06557	-6.06473															-3.84438		ENSBTAG00000004805	ENSBTAT00000006309	ITFG1	512545
NM_001038533	-8.49931		-8.24917						-6.6389		-6.30704								-4.43498			ENSBTAG00000000898	ENSBTAT00000001191	F2RL2	512581
NM_001038534	-9.1731																					ENSBTAG00000009661	ENSBTAT00000012731	RNASEH2A	512830
NM_001038535	-8.8827	-7.11739			-7.34148						-6.10547											ENSBTAG00000013218	ENSBTAT00000017590	GORASP2	513771
NM_001038536	-9.33063		-6.49553																			ENSBTAG00000002910	ENSBTAT00000003779	ECHDC2	513795
NM_001038538	-6.57794	-7.71952	-7.64974	-5.94445		-5.48275	-6.42848	-5.06067		-4.89894	-5.70761					-4.25537						ENSBTAG00000019441	ENSBTAT00000025895	MED28	513972
NM_001038539	-12.0562	-9.29094																				ENSBTAG00000007685	ENSBTAT00000010108	PSMB1	514237
NM_001038542	-9.50553																				-2.65292	ENSBTAG00000006613	ENSBTAT00000008681	METTL17	514880
NM_001038545	-5.08519	-3.90484			-4.12893		-3.6138						-1.80505									ENSBTAG00000030616	ENSBTAT00000035343	ZCCHC10	515542
NM_001038550	-5.29611			-3.75572			-4.23975	-3.87195		-2.71021		-2.71136			-2.23257							ENSBTAG00000011509	ENSBTAT00000015295	SERAC1	519860
NM_001038554	-5.91127		-5.77661		-6.07049	-4.60963	-5.55536		-3.58138						-3.54818			-2.00732				ENSBTAG00000009391	ENSBTAT00000053553	ADPRH	525738
NM_001038557	-7.19259												-2.91245	-2.73782		-2.54809						ENSBTAG00000002512	ENSBTAT00000003262	HAUS1	528378
NM_001038558	-7.18031	-5.415		-6.22489													-3.43743					ENSBTAG00000000977	ENSBTAT00000036932	CADM1	529873
NM_001038559	-7.12558									-4.53968	-4.34835											ENSBTAG00000037935	ENSBTAT00000001284	SMARCD1	533232
NM_001038560	-9.08839								-4.64303													ENSBTAG00000001471	ENSBTAT00000001927	POC1A	534489
NM_001038561	-7.39458		-6.14444				-4.92319															ENSBTAG00000007968	ENSBTAT00000010478	RPUSD3	534606
NM_001038562	-6.84078		-6.17561	-5.47032	-5.88452	-6.00862	-5.95435			-6.42481	-6.23348										-4.15809	ENSBTAG00000016457	ENSBTAT00000021880	FXR1	536793
NM_001038564	-9.66751					-8.47278	-7.41851									-5.2454						ENSBTAG00000020959	ENSBTAT00000027913	SET	538444
NM_001038565	-9.59689	-7.83158																				ENSBTAG00000030337	ENSBTAT00000042835	MYCBP	539291
NM_001038566	-8.04847																-1.98366	-4.02905				ENSBTAG00000005082	ENSBTAT00000006696	MED21	539496
NM_001038572	-8.47377	-5.70846																				ENSBTAG00000012372	ENSBTAT00000016415	TMEM53	540738
NM_001038573	-9.33965		-7.50455																-3.69036			ENSBTAG00000019564	ENSBTAT00000020865	SMU1	540842
NM_001038574	-8.47838																					ENSBTAG00000014215	ENSBTAT00000018897		540913
NM_001038575	-4.0707	-2.76482		-3.98975	-2.98891		-3.47378		-3.08477						-1.4666							ENSBTAG00000005928	ENSBTAT00000007784	MINPP1	541067
NM_001038576	-7.75121				-5.53192		-5.01679															ENSBTAG00000013531	ENSBTAT00000017996	APITD1	613732
NM_001038579	-7.40569			-5.8653				-4.98153			-4.62846											ENSBTAG00000021680	ENSBTAT00000028888	SKA2	615847
NM_001038581	-9.41843		-7.58333		-6.8772																	ENSBTAG00000010465	ENSBTAT00000030135	MGC134282	616423
NM_001038634	-9.9205				-6.37927																	ENSBTAG00000007455	ENSBTAT00000009806	DNASE1L1	515176
NM_001038670	-9.47298		-8.63788								-6.69575			-4.43324								ENSBTAG00000046996	ENSBTAT00000064026	EPN1	508199
NM_001038671	-6.62935									-2.62842	-3.43708											ENSBTAG00000001617	ENSBTAT00000002121	G2E3	508575
NM_001038675	-9.59826						-5.54191															ENSBTAG00000020109	ENSBTAT00000026786	TRAP1	514472
NM_001038678	-8.86988																					ENSBTAG00000019166	ENSBTAT00000025508	NSMCE4A	527312
NM_001038679	-9.94619															-3.71672						ENSBTAG00000000991	ENSBTAT00000001313	MRPL32	532842
NM_001038681	-7.5385			-3.99811																		ENSBTAG00000009734	ENSBTAT00000012834	XPA	537958
NM_001038683	-8.62235											-3.0376										ENSBTAG00000021956	ENSBTAT00000029272	ISCA2	613290
NM_001038684	-7.74808						-3.69173															ENSBTAG00000023831	ENSBTAT00000005990	ELP4	614139
NM_001038685	-8.13683											-4.55208					-2.80899					ENSBTAG00000018857	ENSBTAT00000049768	RAB4A	615849
NM_001038688	-9.03558	-6.27027																				ENSBTAG00000020983	ENSBTAT00000027944	RRAS	616503
NM_001038689	-5.79338			-5.06035						-2.42988	-3.82351											ENSBTAG00000021196	ENSBTAT00000028244	C5H12orf45	616791
NM_001038690	-3.32036	-1.14002													1.15821							ENSBTAG00000010413	ENSBTAT00000013741	TMEM169	617045
NM_001039953	-10.1861	-8.00578	-8.936																			ENSBTAG00000002549	ENSBTAT00000003305	PTMA	615626
NM_001039961	-10.7291																					ENSBTAG00000008237	ENSBTAT00000010835	TOLLIP	539480
NM_001040471	-10.6115							-7.18735				-7.02677										ENSBTAG00000006396	ENSBTAT00000008386	GPI	280808
NM_001040473	-8.18707						-5.13071															ENSBTAG00000009188	ENSBTAT00000012108	GART	281183
NM_001040474	-7.30369	-8.23882	-5.99911		-8.46291											-5.77467	-3.67628					ENSBTAG00000013631	ENSBTAT00000038488	GLUL	281199
NM_001040476	-9.58246	-8.40212	-9.33233				-8.11107						-6.30232									ENSBTAG00000007562	ENSBTAT00000009951	TRAM1	281546
NM_001040477	-4.08983	-1.99207	-3.05769	-7.58506	-5.99926	-6.86033	-8.39102	-9.02322	-7.00201	-7.27652		-6.86263	-5.99731	-7.40764	-7.38385							ENSBTAG00000021746	ENSBTAT00000028988	ANXA5	281626
NM_001040483	-11.9945	-9.22918																				ENSBTAG00000008314	ENSBTAT00000010949	SDHB	286840
NM_001040487	-10.3666		-7.72412															-6.76218				ENSBTAG00000011843	ENSBTAT00000015716	EEF1G	326581
NM_001040490	-4.58647	-5.19039	-3.70556	-4.19292	-5.41448	-4.53858	-6.48431		-3.28794		-4.76343	-4.95591						-2.93627			-3.68805	ENSBTAG00000024928	ENSBTAT00000034729	TNFRSF1B	338033
NM_001040491	-8.90115		-7.65102								-5.70889			-4.44638								ENSBTAG00000003757	ENSBTAT00000004890	DNAJA2	360006
NM_001040493	-9.00207	-7.55869					-7.26764	-6.89984		-6.7381												ENSBTAG00000019944	ENSBTAT00000026568	METAP2	404150
NM_001040494	-6.24804				-4.29178		-3.19169															ENSBTAG00000007847	ENSBTAT00000010324	EED	404183
NM_001040498	-10.1155	-8.93513		-9.16005								-6.11569										ENSBTAG00000020116	ENSBTAT00000011795	JSP.1	407173
NM_001040499	-10.0943											-4.50953										ENSBTAG00000009050	ENSBTAT00000011923	ADIPOR2	407234
NM_001040504	-9.76049										-5.56822											ENSBTAG00000004937	ENSBTAT00000006494	SEC61A1	505064
NM_001040506	-6.78522				-4.56592	-4.10506	-5.05079															ENSBTAG00000009838	ENSBTAT00000012966	RRP15	505387
NM_001040510	-6.31791	-5.87453	-5.80474							-4.05394			-2.77474									ENSBTAG00000004791	ENSBTAT00000006292	DSCR3	507647
NM_001040511	-10.0373								-5.5919													ENSBTAG00000010365	ENSBTAT00000013690	SQRDL	507858
NM_001040520	-12.2601						-8.78867															ENSBTAG00000011559	ENSBTAT00000015358	RPL7A	513128
NM_001040521	-7.75569		-5.92059																			ENSBTAG00000012005	ENSBTAT00000015927	IFT43	513228
NM_001040522	-9.31575		-7.48065	-8.36033							-7.12349		-6.03561									ENSBTAG00000013627	ENSBTAT00000018114	HNRNPAB	513410
NM_001040529	-6.05701			-3.51663			-3.00066															ENSBTAG00000002655	ENSBTAT00000003439		514564
NM_001040530	-5.94176	-6.17645				-4.93968			-4.49639													ENSBTAG00000003567	ENSBTAT00000004639	FXC1	514937
NM_001040531	-8.32038						-4.26403															ENSBTAG00000019894	ENSBTAT00000043931	C22orf39	515651
NM_001040534	-6.1496			-4.93114	-4.9303		-3.41517	-4.04736														ENSBTAG00000013493	ENSBTAT00000017939	BNIP2	516077
NM_001040537	-8.56892		-7.73382						-5.12355													ENSBTAG00000008543	ENSBTAT00000011263	GTF2H5	518046
NM_001040544	-6.14735	-6.18939	-6.1196			-4.95262	-4.89835			-2.78384												ENSBTAG00000017361	ENSBTAT00000023084	BAG5	522854
NM_001040546	-9.80904						-5.75269															ENSBTAG00000000382	ENSBTAT00000000493	MED27	525389
NM_001040549	-7.72577	-6.69742	-8.2126	-8.50731			-7.99134		-7.60233	-7.4618								-5.4433				ENSBTAG00000005694	ENSBTAT00000007481	TMED10	529761
NM_001040553	-7.99975	-6.23444			-7.04349	-6.58263	-6.52836															ENSBTAG00000014772	ENSBTAT00000019650	NUDCD2	532693
NM_001040555	-6.90805	-6.7277	-6.65791				-5.43666		-5.04764		-4.71578		-3.62791									ENSBTAG00000016085	ENSBTAT00000021407	IRAK1	533953
NM_001040563	-7.45933						-3.40298															ENSBTAG00000013419	ENSBTAT00000017856	HTATIP2	539276
NM_001040564	-10.4848													-4.44511								ENSBTAG00000010493	ENSBTAT00000013858	SERTAD1	539321
NM_001040566	-4.40879	-2.64348		-3.74287	-5.327	-4.86614	-2.81187			-4.28233												ENSBTAG00000015824	ENSBTAT00000021020	RNF141	539455
NM_001040568	-7.34553		-7.51043				-6.28918								-4.282	-4.11606						ENSBTAG00000001731	ENSBTAT00000002268	GLYR1	539636
NM_001040578	-10.1205		-7.87036												-5.64193							ENSBTAG00000040435	ENSBTAT00000057552	RPS27L	614220
NM_001040580	-5.35004	-5.39209				-2.15531						-2.57265										ENSBTAG00000009123	ENSBTAT00000012025	ING5	614733
NM_001040582	-5.89671		-3.64658																			ENSBTAG00000019496	ENSBTAT00000043712	CDKN3	615282
NM_001040583	-11.6475		-8.81243																			ENSBTAG00000022825	ENSBTAT00000055646	BRI3	615390
NM_001040584	-10.0326				-7.49135									-4.99283								ENSBTAG00000012594	ENSBTAT00000016717	MRPS6	615431
NM_001040585	-8.33496						-5.27861															ENSBTAG00000033136	ENSBTAT00000047077	FAM36A	615660
NM_001040592	-5.72447	-6.76651	-4.69673	-4.99144		-5.52974	-5.47547
NM_001040594	-5.31466	-5.3567			-2.25886			-3.69785														ENSBTAG00000039968	ENSBTAT00000028656	TMEM55A	616641
NM_001040595	-6.32505	-6.14471		-4.36963	-5.36879		-4.85366															ENSBTAG00000003358	ENSBTAT00000026596	MCFD2	616647
NM_001040596	-7.46473				-5.50847						-3.27246											ENSBTAG00000013560	ENSBTAT00000018029	RABIF	616779
NM_001040599	-8.71957									-4.54871												ENSBTAG00000002534	ENSBTAT00000003285	EEF1E1	617105
NM_001040600	-5.8507		-5.33753	-3.63224			-3.11627															ENSBTAG00000025148	ENSBTAT00000035207	FBXL12	617304
NM_001040601	-9.47099	-7.70568					-6.41463															ENSBTAG00000027446	ENSBTAT00000039415	RSU1	617534
NM_001040604	-6.03603			-7.35363	-5.35279	-3.57		-3.01042						-4.85428								ENSBTAG00000025462	ENSBTAT00000035803	GADD45B	618405
NM_001044721	-8.62525		-7.37511			-7.20813																ENSBTAG00000004371	ENSBTAT00000005730	CS	280682
NM_001045867	-7.95665				-6.41543		-4.9003															ENSBTAG00000001721	ENSBTAT00000002261	GYG1	280812
NM_001045868	-5.07365				-2.94747				-1.62828													ENSBTAG00000016683	ENSBTAT00000022183	BIKBA	282291
NM_001045872	-7.96001			-5.41962							-4.18278											ENSBTAG00000014239	ENSBTAT00000025670	CCNB1	327679
NM_001045874	-6.90517		-4.07007																			ENSBTAG00000018342	ENSBTAT00000024404	ZO3	407100
NM_001045875	-7.48218	-6.0388	-8.96901		-7.26289	-6.80203				-4.89629												ENSBTAG00000010069	ENSBTAT00000013284	EGR1	407125
NM_001045878	-5.59355		-3.85799		-3.63729						-3.13825											ENSBTAG00000005586	ENSBTAT00000007338	GATM	414732
NM_001045879	-11.9412			-8.40085																		ENSBTAG00000017143	ENSBTAT00000022782	ERP70	415110
NM_001045880	-6.87356	-7.10825			-6.33233		-4.8172		-4.42819	-5.28766							-3.54571					ENSBTAG00000001328	ENSBTAT00000001753	SLBP	444868
NM_001045881	-5.79139	-5.34801							-3.66795												-0.260707	ENSBTAG00000001323	ENSBTAT00000001748	CENPC1	450214
NM_001045882	-8.23508	-7.27712	-8.20734				-6.98608															ENSBTAG00000004199	ENSBTAT00000005496	DIABLO	493999
NM_001045884	-9.11812									-5.53223												ENSBTAG00000013329	ENSBTAT00000017724	AP1M1	504310
NM_001045885	-8.45848	-8.50053	-7.84578		-8.72462						-6.48861			-5.2261			-5.93799					ENSBTAG00000016828	ENSBTAT00000022386	TAPBP	504335
NM_001045886	-7.31504	-5.54973			-4.77382																	ENSBTAG00000014315	ENSBTAT00000019038	PBLD	504417
NM_001045889	-6.38069		-6.24603							-3.91027							-1.16832					ENSBTAG00000014649	ENSBTAT00000019505	CPT2	504502
NM_001045890	-8.4233														-5.16713				-2.25944			ENSBTAG00000000717	ENSBTAT00000000955	PPAP2C	504545
NM_001045893	-6.74098	-4.97567		-5.2006																		ENSBTAG00000005744	ENSBTAT00000007549	COQ2	504633
NM_001045896	-6.40475		-3.89158			-4.7246																ENSBTAG00000012642	ENSBTAT00000016776	TRADD	504707
NM_001045899	-8.85479					-5.85271																ENSBTAG00000002690	ENSBTAT00000003484	BLZF1	504820
NM_001045900	-10.4054						-6.34904															ENSBTAG00000021461	ENSBTAT00000028608	PSMD3	504937
NM_001045904	-5.91248		-3.07738																			ENSBTAG00000007994	ENSBTAT00000010509	OSCP1	504974
NM_001045906	-9.01291			-6.47252		-6.01082																ENSBTAG00000010524	ENSBTAT00000013909	BCKDK	505005
NM_001045908	-7.00375																					ENSBTAG00000013483	ENSBTAT00000017928	TAF1A	505051
NM_001045909	-10.6856																					ENSBTAG00000007893	ENSBTAT00000010381	SCPEP1	505054
NM_001045911	-9.52492	-8.75961	-9.27478	-8.56949	-8.56866							-7.52513						-6.50549		-6.34831		ENSBTAG00000001553	ENSBTAT00000002033	HNRNPA1	100848353
NM_001045912	-7.07233		-7.04458		-6.33846	-4.29264														-3.11811		ENSBTAG00000013615	ENSBTAT00000018100	CHORDC1	505144
NM_001045913	-7.48199										-2.70476											ENSBTAG00000013929	ENSBTAT00000018501	RRAD	505165
NM_001045915	-6.3012	-6.78382		-6.00874	-7.00791		-6.49278		-6.10376	-4.37827		-2.96438				-4.31966						ENSBTAG00000014726	ENSBTAT00000019438	VAMP3	505379
NM_001045917	-9.31901										-6.12674	-5.31923								-4.1424		ENSBTAG00000011400	ENSBTAT00000019445	DBN1	505406
NM_001045919	-6.3972	-6.43925		-6.66417		-5.20248	-6.14821										-2.87671					ENSBTAG00000007723	ENSBTAT00000010155	KDSR	505558
NM_001045920	-6.22791	-6.4626	-5.80785	-5.68753	-5.10173		-6.17156	-5.80375		-5.64202									-3.57862			ENSBTAG00000008001	ENSBTAT00000057198	NUCKS1	505585
NM_001045922	-6.59231		-7.07914	-6.37385	-4.37302	-5.91216	-4.85789															ENSBTAG00000000679	ENSBTAT00000000902	PGM3	505648
NM_001045923	-9.49171						-6.43536										-4.16386					ENSBTAG00000011613	ENSBTAT00000031933	PLS3	505687
NM_001045925	-9.23505	-9.27709		-8.50202		-7.04032	-7.98605				-7.26518											ENSBTAG00000003460	ENSBTAT00000004499	TCEA1	505722
NM_001045926	-6.67176	-5.64341	-6.15859	-4.86833					-5.54832				-4.12858									ENSBTAG00000016599	ENSBTAT00000022082	MRPL53	505728
NM_001045931	-7.27526				-4.73403	-4.27317																ENSBTAG00000016696	ENSBTAT00000033225	NCDN	505994
NM_001045935	-6.52517		-8.08239	-5.37709	-7.37626	-5.33044	-5.27617									-2.68802	-4.58964	-2.72813				ENSBTAG00000016508	ENSBTAT00000038164	CTDSP2	506115
NM_001045937	-12.7436				-9.20239																	ENSBTAG00000009508	ENSBTAT00000012511	SMDT1	506149
NM_001045938	-8.62783						-4.57148															ENSBTAG00000001189	ENSBTAT00000001576	AP1B1	506192
NM_001045940	-6.29658	-4.9907	-6.92091	-6.21562			-4.11469				-5.97878	-5.17126										ENSBTAG00000002578	ENSBTAT00000039353	ZMYND11	506325
NM_001045942	-7.55456					-3.55247																ENSBTAG00000019388	ENSBTAT00000025834	KIAA2013	506454
NM_001045945	-5.39398	-4.62867	-2.97392																			ENSBTAG00000017452	ENSBTAT00000023194	RCAN3	506601
NM_001045948	-9.67388							-5.24972														ENSBTAG00000006200	ENSBTAT00000008143	SLC25A17	506631
NM_001045949	-7.46888	-4.70357																				ENSBTAG00000008934	ENSBTAT00000011761	ESPL1	506740
NM_001045950	-7.235	-4.46969																				ENSBTAG00000018413	ENSBTAT00000024500	FAM46B	506745
NM_001045951	-8.16925		-6.91912				-5.69786															ENSBTAG00000001441	ENSBTAT00000001890	CARHSP1	506760
NM_001045952	-10.4372													-4.39751								ENSBTAG00000021514	ENSBTAT00000028671	DNPEP	506882
NM_001045954	-8.59152																			-1.82995		ENSBTAG00000013544	ENSBTAT00000018010	LGALS8	506977
NM_001045955	-8.10223			-5.14681	-6.14597
NM_001045956	-9.51587		-6.68077																			ENSBTAG00000004996	ENSBTAT00000006575	FAM206A	507081
NM_001045960	-9.32103					-5.31895																ENSBTAG00000008485	ENSBTAT00000001397	TCEAL1	507187
NM_001045962	-11.5317	-8.76643																				ENSBTAG00000009683	ENSBTAT00000012773	PSMA6	507213
NM_001045963	-10.1322							-5.70799
NM_001045969	-8.46955	-6.70424	-7.63445																			ENSBTAG00000009646	ENSBTAT00000055519	ALDH7A1	507477
NM_001045970	-7.50001				-5.28071				-5.37657											-3.06036		ENSBTAG00000015718	ENSBTAT00000038313	CASP8	507481
NM_001045973	-8.96956			-5.42917																		ENSBTAG00000019006	ENSBTAT00000025300	WDR24	507528
NM_001045974	-9.28828					-7.28619		-6.86411								-5.05881
NM_001045975	-11.264	-10.8206		-10.0455			-9.52957		-8.14056													ENSBTAG00000005726	ENSBTAT00000007527	HNRNPA2B1	507564
NM_001045976	-9.57703			-7.03664					-6.13166													ENSBTAG00000004792	ENSBTAT00000006291	CHMP4C	507572
NM_001045980	-8.35608	-8.59077			-7.81486						-5.57885			-4.31634								ENSBTAG00000007203	ENSBTAT00000009477	STT3A	507815
NM_001045981	-7.53465			-5.99427		-5.53257	-4.4783															ENSBTAG00000008646	ENSBTAT00000011401	TRMT112	507833
NM_001045982	-8.74695			-6.79152	-6.79069								-4.46681									ENSBTAG00000013992	ENSBTAT00000018595	ACYP1	507844
NM_001045984	-6.69785																					ENSBTAG00000006225	ENSBTAT00000008174	RPA2	507912
NM_001045985	-7.76353																	-2.15914				ENSBTAG00000014401	ENSBTAT00000045370	SORBS3	507914
NM_001045989	-8.95555						-4.8992
NM_001045991	-7.58767				-4.63141	-5.17055																ENSBTAG00000009881	ENSBTAT00000013034	ENTPD6	508097
NM_001045999	-6.89477							-3.05557				-2.89499										ENSBTAG00000013211	ENSBTAT00000017582	CFAP97	508280
NM_001046000	-8.1948						-4.13845															ENSBTAG00000013932	ENSBTAT00000018512	CCDC71	508336
NM_001046007	-7.37055				-4.82933																	ENSBTAG00000007266	ENSBTAT00000009556	DDX55	508581
NM_001046012	-7.63722				-5.68096												-2.89433					ENSBTAG00000003087	ENSBTAT00000004020	DCUN1D5	508759
NM_001046013	-6.40495								-3.54455										-0.34062			ENSBTAG00000016387	ENSBTAT00000021791	GDAP2	508774
NM_001046014	-5.26556	-3.08521						-2.42636														ENSBTAG00000017366	ENSBTAT00000023091	GRB7	508847
NM_001046015	-9.67806				-7.13684																	ENSBTAG00000003307	ENSBTAT00000004280	IMMT	508853
NM_001046017	-9.43686							-6.0127		-5.85097												ENSBTAG00000003407	ENSBTAT00000004418	SF3B14	508876
NM_001046022	-6.16423	-4.85835					-3.56731		-4.1783											-2.86209		ENSBTAG00000005158	ENSBTAT00000006800	NAPG	509041
NM_001046028	-9.09417	-6.91382			-7.13791																	ENSBTAG00000011945	ENSBTAT00000015852	TAF7	509327
NM_001046030	-8.96595					-4.96387																ENSBTAG00000012288	ENSBTAT00000016296	TFIP11	509349
NM_001046035	-7.22545	-7.16058		-5.80054	-7.38467		-5.86954							-4.88616	-4.86236		-4.59805					ENSBTAG00000030434	ENSBTAT00000042970	FUCA1	509522
NM_001046038	-6.52762	-6.64496	-7.57517		-6.06169	-5.08626	-5.54656	-6.9861	-7.9649			-6.82552	-5.54516	-6.37053	-6.34673					-4.64869		ENSBTAG00000003098	ENSBTAT00000004031	MTDH	509788
NM_001046040	-10.2504		-9.00022			-7.83323													-5.18602			ENSBTAG00000013901	ENSBTAT00000018461	PTDSS1	509819
NM_001046041	-7.05724	-6.34637	-6.51759	-7.27174			-6.43384		-6.78179		-6.44993	-6.22738			-6.74859							ENSBTAG00000017992	ENSBTAT00000023937	CD164	509820
NM_001046044	-6.65433	-7.47398	-6.40419			-3.42985												-2.6349				ENSBTAG00000019956	ENSBTAT00000026582	CMPK1	509965
NM_001046045	-9.28881		-7.45371										-4.4237									ENSBTAG00000006970	ENSBTAT00000009160	OLA1	509966
NM_001046046	-10.1869	-10.0066	-9.93679			-8.76981			-8.32652								-5.44404					ENSBTAG00000001086	ENSBTAT00000001440	FHL2	510008
NM_001046047	-7.16097		-6.23277		-7.52664				-5.03753		-6.29063	-3.89815							-4.41857			ENSBTAG00000020801	ENSBTAT00000040368	FAM49B	510019
NM_001046051	-9.13809																					ENSBTAG00000013946	ENSBTAT00000018533	PRPF3	510322
NM_001046052	-8.10575	-6.92541	-6.85562					-5.26656														ENSBTAG00000014700	ENSBTAT00000019566	DYNC1LI1	510330
NM_001046055	-9.6858																					ENSBTAG00000006321	ENSBTAT00000008293	RTCA	510469
NM_001046056	-6.8833			-3.34291																		ENSBTAG00000009208	ENSBTAT00000065505	TCTN1	510513
NM_001046061	-9.02992				-7.07366	-6.6128									-4.55135							ENSBTAG00000022613	ENSBTAT00000007918	CYCS	100850794
NM_001046062	-8.37165						-4.3153															ENSBTAG00000010403	ENSBTAT00000013731	FAAP24	510793
NM_001046063	-7.81198														-3.74844							ENSBTAG00000001027	ENSBTAT00000039717	SERPINH1	510850
NM_001046066	-7.03008		-7.00233									-2.25268		-3.79769				-3.23304				ENSBTAG00000018847	ENSBTAT00000025094	HARS	510937
NM_001046068	-10.843																					ENSBTAG00000002557	ENSBTAT00000003312	MRPL19	510957
NM_001046069	-7.3785				-4.83728																	ENSBTAG00000018043	ENSBTAT00000024018	LCAT	510960
NM_001046070	-9.52462		-7.2041		-9.62726	-11.1664	-8.7902		-10.7231					-8.12874								ENSBTAG00000017040	ENSBTAT00000022654	LY6E	510977
NM_001046071	-6.918	-7.24015	-8.17036			-7.00338	-4.62718		-6.5601	-5.41957												ENSBTAG00000012902	ENSBTAT00000017150	ARL8B	511009
NM_001046073	-7.6625			-4.12211																		ENSBTAG00000021156	ENSBTAT00000028197	TBC1D31	511062
NM_001046074	-1.73197	-4.10826	0.929622	-5.65511	-2.48435	-6.19341			-5.75013			-3.61075								-1.84896		ENSBTAG00000008409	ENSBTAT00000011066	MYC	511077
NM_001046075	-9.89313											-6.63031										ENSBTAG00000012885	ENSBTAT00000017122	ACAT1	511082
NM_001046076	-4.76611		-3.39044	-4.68515	-3.68432															-1.46397	-0.372932	ENSBTAG00000004036	ENSBTAT00000005277	GJC1	511119
NM_001046078	-6.544	-4.10062					-4.80958															ENSBTAG00000023989	ENSBTAT00000033028	MSANTD4	511226
NM_001046081	-7.28124		-7.61606		-6.90994	-6.44908			-4.42083	-5.86527												ENSBTAG00000002935	ENSBTAT00000003816	TMEM248	511252
NM_001046082	-8.59769											-3.01294										ENSBTAG00000010001	ENSBTAT00000035318	RHOT1	511257
NM_001046083	-6.32255			-5.10409					-4.19911							-2.41501						ENSBTAG00000016584	ENSBTAT00000022060	RPF2	511294
NM_001046085	-5.25566	-4.49035	-5.42056	-3.71527	-4.71443	-4.25357						-2.67091										ENSBTAG00000002725	ENSBTAT00000003532	RNGTT	511408
NM_001046087	-6.51211			-5.0872	-5.67133		-6.1562	-4.78839						-3.17281								ENSBTAG00000040055	ENSBTAT00000053463	CAB39	511451
NM_001046088	-10.8545									-6.26856												ENSBTAG00000021960	ENSBTAT00000029279	GPX8	511575
NM_001046089	-10.1576					-6.15551																ENSBTAG00000000411	ENSBTAT00000000527	HGS	511582
NM_001046091	-8.54505											-2.9603										ENSBTAG00000018877	ENSBTAT00000025128	PDIA5	511603
NM_001046092	-6.91243	-6.0402	-8.77777	-6.07248	-6.48668			-7.18871	-5.58254					-5.57313			-5.28502					ENSBTAG00000002608	ENSBTAT00000046362	2002-09-01	511612
NM_001046094	-7.82676		-5.99166	-5.28637																		ENSBTAG00000006581	ENSBTAT00000008639	CCDC82	511627
NM_001046095	-8.54465		-6.36163												-5.94055				-5.35479			ENSBTAG00000031998	ENSBTAT00000024371	CXCL16	511671
NM_001046106	-9.73757								-5.2922													ENSBTAG00000001036	ENSBTAT00000001374	HIBADH	512002
NM_001046107	-7.75604						-3.69969															ENSBTAG00000002014	ENSBTAT00000002609	SNX1	512029
NM_001046111	-8.15826			-5.61787																		ENSBTAG00000016295	ENSBTAT00000021677	RPP25L	512203
NM_001046114	-8.82957														-2.76604							ENSBTAG00000000640	ENSBTAT00000000842	VIMP	512276
NM_001046117	-10.5571				-7.01584																	ENSBTAG00000014337	ENSBTAT00000019064	EIF2S3	512350
NM_001046128	-7.09374							-3.66958			-3.31651											ENSBTAG00000003417	ENSBTAT00000004433	PHKG2	512670
NM_001046129	-8.42489						-4.9535															ENSBTAG00000012049	ENSBTAT00000016002	WIPI2	512685
NM_001046130	-7.62766	-7.44732	-6.37753						-5.76726		-4.4354											ENSBTAG00000006007	ENSBTAT00000007890	SH3GL1	512719
NM_001046132	-10.1527										-5.37548											ENSBTAG00000024701	ENSBTAT00000034384	TIMM10	512818
NM_001046133	-10.2944	-8.52907		-7.75399																		ENSBTAG00000037493	ENSBTAT00000002882	PUF60	512824
NM_001046134	-10.5355			-6.99507																		ENSBTAG00000000510	ENSBTAT00000000651	ATG101	513049
NM_001046138	-11.656														-5.59249							ENSBTAG00000014299	ENSBTAT00000018998	RHOC	513152
NM_001046140	-8.72063		-6.88553				-5.66428															ENSBTAG00000001352	ENSBTAT00000055628	SDCCAG3	513180
NM_001046142	-6.92923	-7.16392	-7.09414	-4.38885	-6.38801					-5.34334												ENSBTAG00000000504	ENSBTAT00000044137	GTF2B	513231
NM_001046144	-6.4005	-5.37216	-5.30237																-3.07313			ENSBTAG00000013159	ENSBTAT00000017493	PHF11	513331
NM_001046146	-9.95466	-7.18935																				ENSBTAG00000008913	ENSBTAT00000011732	TMEM98	513445
NM_001046148	-10.0738																					ENSBTAG00000018897	ENSBTAT00000025152	PSMD11	513461
NM_001046150	-6.35534	-5.17499					-5.46891		-2.75797													ENSBTAG00000005160	ENSBTAT00000006803	GTF2H1	513510
NM_001046151	-6.97913					-3.56201						-2.97935										ENSBTAG00000017819	ENSBTAT00000023689	PMVK	513533
NM_001046152	-6.53961	-5.47474	-6.40495	-5.69966			-3.86177															ENSBTAG00000004496	ENSBTAT00000035053	TVP23B	513550
NM_001046153	-7.66536				-5.7091					-4.66443												ENSBTAG00000000879	ENSBTAT00000001168	C8orf33	513585
NM_001046155	-3.03959	-6.31868	-0.330025	-4.95864		-5.0819	-5.02763			-5.49809										-3.32241		ENSBTAG00000016194	ENSBTAT00000021554	FBXO32	513776
NM_001046159	-8.85671			-6.31633					-5.41135													ENSBTAG00000015529	ENSBTAT00000020635	CHCHD4	513889
NM_001046161	-7.39442							-3.55522														ENSBTAG00000010355	ENSBTAT00000013675	VPS37A	513985
NM_001046166	-10.3151	-7.54983																				ENSBTAG00000004654	ENSBTAT00000006109	PWP1	514147
NM_001046167	-7.36424	-6.92086				-4.09912								-3.64643								ENSBTAG00000006713	ENSBTAT00000008828	ZDHHC6	514158
NM_001046168	-9.09841	-6.3331																				ENSBTAG00000032026	ENSBTAT00000015403	GMPPB	514161
NM_001046169	-2.49948	-2.99721	-4.24935	-4.54406		-2.4974	-2.44313	-0.852928	-0.0541158		-3.30722	-0.17777	-2.21934	-1.04471	-1.02091							ENSBTAG00000006255	ENSBTAT00000008209	MDM4	514225
NM_001046170	-9.9009		-8.65077		-8.94464						-6.12367											ENSBTAG00000019040	ENSBTAT00000025343	PLBD2	514347
NM_001046172	-8.22278																-1.89493					ENSBTAG00000005078	ENSBTAT00000046823	UCHL1	514394
NM_001046173	-10.7851						-6.7287															ENSBTAG00000001933	ENSBTAT00000032713	PPP2R4	514460
NM_001046176	-7.79038							-5.36622													-1.93777	ENSBTAG00000022461	ENSBTAT00000056779	2010-09-01	101909021
NM_001046178	-9.24053				-7.28427				-5.38013													ENSBTAG00000001294	ENSBTAT00000001702	PPP1R15A	514688
NM_001046179	-5.25362			-2.71323			-2.19727															ENSBTAG00000002918	ENSBTAT00000003788	RAD51	514749
NM_001046180	-10.6209						-6.56452															ENSBTAG00000008962	ENSBTAT00000011798	MRPL50	514753
NM_001046182	-5.12427		-3.98962		-5.28349				-4.37935	-4.23882	-2.46252								-1.17542	-2.06314		ENSBTAG00000008987	ENSBTAT00000011826	SOCS5	514773
NM_001046183	-6.88357				-5.92731		-5.41218		-3.4382													ENSBTAG00000010490	ENSBTAT00000013864	PEX5	514832
NM_001046184	-8.1665		-8.79083	-8.08554	-8.08471				-6.18056						-5.5624		-5.29808			-4.86435
NM_001046189	-7.83163			-6.8762						-4.83069												ENSBTAG00000019703	ENSBTAT00000026261	PRPS1	781227
NM_001046192	-7.64087			-4.36352							-5.44861											ENSBTAG00000012366	ENSBTAT00000016409	MRPS23	515228
NM_001046193	-6.53891	-5.07738	-9.0076	-8.30231	-7.71651	-7.84061	-7.78634		-5.58997	-4.79737	-5.06547				-6.77916		-6.51485					ENSBTAG00000008545	ENSBTAT00000011265	ATF3	515266
NM_001046195	-4.91224	-5.14693	-3.49218	-4.37186										-1.87251								ENSBTAG00000004587	ENSBTAT00000006022	DUSP6	515310
NM_001046196	-3.65653	-6.15801	-6.08822	-4.79797	-3.3821	-0.36665	-5.86697	-5.49916		-5.33743		-3.33857		-3.88358	-2.27483					-3.16175		ENSBTAG00000005524	ENSBTAT00000007265	HBP1	515320
NM_001046198	-11.7576		-8.92251																			ENSBTAG00000013123	ENSBTAT00000017442	PHB2	515363
NM_001046203	-8.07993				-4.53871																	ENSBTAG00000002137	ENSBTAT00000002770	SUGT1	515509
NM_001046204	-7.38699	-5.94361					-6.65257					-5.12417									-3.85631	ENSBTAG00000008424	ENSBTAT00000011083	ABR	515556
NM_001046205	-7.35297								-3.9076											-2.59139		ENSBTAG00000018735	ENSBTAT00000024937	C20orf27	515589
NM_001046206	-5.15182	-5.55644		-3.1964	-3.78052		-4.26539	-3.89759							-2.25821							ENSBTAG00000030784	ENSBTAT00000043505	APPL2	788375
NM_001046207	-6.44543																					ENSBTAG00000005364	ENSBTAT00000007052	HMBS	515614
NM_001046215	-4.59919	-4.19645	-2.41046		-6.2279		-5.71277	-4.34496	-5.32375													ENSBTAG00000000379	ENSBTAT00000000490	GOLT1B	515866
NM_001046217	-6.89392		-5.47386			-5.89184					-5.11669		-3.02882					-3.28953				ENSBTAG00000001518	ENSBTAT00000001989	ISG20L2	515980
NM_001046218	-6.45486	-5.91194		-5.13686	-6.72099		-4.6209		-5.81685			-4.67747		-3.22248								ENSBTAG00000039916	ENSBTAT00000017649	SMAD2	516010
NM_001046219	-7.63399				-4.09276																	ENSBTAG00000006832	ENSBTAT00000032961	SLC5A6	516021
NM_001046222	-6.63398	-6.3281		-7.55303	-7.55219	-8.09133	-8.03706			-6.50752		-5.50867			-6.02988	-4.86395	-5.76557					ENSBTAG00000040361	ENSBTAT00000056003	LFNG	516209
NM_001046226	-7.88245		-7.04735				-4.82609		-5.43708													ENSBTAG00000003476	ENSBTAT00000004519	FEM1A	516550
NM_001046228	-9.22517																					ENSBTAG00000007201	ENSBTAT00000054275	C9H6ORF35	517251
NM_001046229	-6.46574	-8.82971	-7.75992	-7.05463	-5.73187	-6.59294	-7.53867	-2.84893					-5.72992									ENSBTAG00000011883	ENSBTAT00000015767	ARL1	517345
NM_001046230	-8.20084		-6.95071			-5.78372			-5.34044													ENSBTAG00000020714	ENSBTAT00000004644		517438
NM_001046234	-6.49439	-5.31404			-4.53813				-3.63398													ENSBTAG00000015172	ENSBTAT00000055538	MCM6	517812
NM_001046240	-8.2372	-7.79381			-5.0179																	ENSBTAG00000015732	ENSBTAT00000020886	PSMC6	518637
NM_001046241	-9.34367	-8.16332			-8.38741							-5.34388								-5.16705		ENSBTAG00000012081	ENSBTAT00000016019	RBX1	518880
NM_001046245	-6.24125	-4.47594	-5.14312		-6.02195		-5.50682															ENSBTAG00000002293	ENSBTAT00000002959	ARL5A	519694
NM_001046246	-4.96725						-4.49586									0.999175						ENSBTAG00000031778	ENSBTAT00000027308	HIST1H2BI	519935
NM_001046247	-8.69378		-7.44364		-5.73751																	ENSBTAG00000022635	ENSBTAT00000057452	LAMC1	520167
NM_001046249	-7.14866	-4.60574							-5.51065													ENSBTAG00000014583	ENSBTAT00000019411	CALM	100297344
NM_001046251	-5.49062			-1.95023																		ENSBTAG00000005367	ENSBTAT00000007054	VRK3	520302
NM_001046252	-7.52222		-6.68712					-5.09806									-3.19437					ENSBTAG00000005622	ENSBTAT00000007391	LITAF	520564
NM_001046254	-8.8925	-6.12719
NM_001046258	-9.58239						-6.52604							-4.54265								ENSBTAG00000002493	ENSBTAT00000003239	VPS35	521864
NM_001046262	-6.81409				-4.27286				-3.36872													ENSBTAG00000044003	ENSBTAT00000061149	TEX10	522819
NM_001046263	-6.07308						-4.18665		-4.79763			-2.07329		-3.20326								ENSBTAG00000009749	ENSBTAT00000012857	USP2	522980
NM_001046264	-6.82616																					ENSBTAG00000004706	ENSBTAT00000006178	SUV39H1	523047
NM_001046265	-6.91591					-3.91383					-3.13868											ENSBTAG00000005377	ENSBTAT00000007076	SOSTDC1	523184
NM_001046268	-9.23998		-6.98984	-7.28455																		ENSBTAG00000003388	ENSBTAT00000004393	DPM2	523737
NM_001046270	-6.67197	-5.90666		-3.54662																		ENSBTAG00000009618	ENSBTAT00000050813	NEK2	523998
NM_001046273	-2.69296		-3.76476	-4.64443	-3.05863		-3.12846	-1.43873	-1.41752	-0.791566	-2.40759	-0.600069	-0.734753		-1.12128	-0.955352	0.464959					ENSBTAG00000017514	ENSBTAT00000023277	CCND1	524530
NM_001046275	-4.28044				-2.19865		-2.68351					-2.15512						-0.135476				ENSBTAG00000012391	ENSBTAT00000016444	FAM63B	524749
NM_001046277	-6.99141	-5.2261															-2.66356			-2.22983		ENSBTAG00000047673	ENSBTAT00000064153	THUMPD1	524854
NM_001046280	-9.52958
NM_001046283	-7.33654	-6.1562	-6.08641																			ENSBTAG00000034848	ENSBTAT00000049319	F2RL1	526525
NM_001046284	-8.2733			-4.73291																		ENSBTAG00000000026	ENSBTAT00000000029	VPS33B	526538
NM_001046286	-7.09639			-5.87793		-5.41623					-4.64109	-3.83357										ENSBTAG00000006307	ENSBTAT00000008272	HSD17B11	527592
NM_001046288	-8.24668										-4.46945						-2.91883					ENSBTAG00000008758	ENSBTAT00000011539	KIF20A	527854
NM_001046289	-8.75026																					ENSBTAG00000018452	ENSBTAT00000024557	ANKRA2	528003
NM_001046291	-8.74772		-5.91262																			ENSBTAG00000021456	ENSBTAT00000045273	MUS81	528432
NM_001046296	-7.55127	-4.78596																				ENSBTAG00000005458	ENSBTAT00000007182		529002
NM_001046297	-8.17393										-4.3967											ENSBTAG00000000684	ENSBTAT00000000909	ARHGEF10L	529043
NM_001046301	-9.69621	-6.9309																				ENSBTAG00000015291	ENSBTAT00000020335	ORC4	529245
NM_001046310	-8.69174		-8.4416		-6.15051				-6.83133													ENSBTAG00000001926	ENSBTAT00000002506	RAD23B	530189
NM_001046312	-4.95233	-4.27448						-2.03066														ENSBTAG00000020031	ENSBTAT00000026682	PKD2	530393
NM_001046314	-8.09865	-6.33334		-5.55827
NM_001046315	-9.31635				-5.77513																	ENSBTAG00000003550	ENSBTAT00000004617	C11orf54	530784
NM_001046318	-8.89307	-7.12776				-5.89099																ENSBTAG00000014482	ENSBTAT00000019259	FAF1	531770
NM_001046320	-6.65787	-5.37799		-6.92484	-6.924	-5.46314	-6.40887		-6.01986						-3.40169							ENSBTAG00000020605	ENSBTAT00000027457	SMTNL2	532143
NM_001046321	-10.3326					-6.33048																ENSBTAG00000011514	ENSBTAT00000015301	MRPL44	532389
NM_001046326	-6.97371	-7.01576	-9.2679	-6.97764	-5.97681	-8.10091	-7.04664		-6.65763			-6.51825	-4.23789		-4.03946							ENSBTAG00000011647	ENSBTAT00000015468	SLC25A15	532560
NM_001046330	-6.45025	-6.85486	-6.78507	-5.07978			-5.56382															ENSBTAG00000000139	ENSBTAT00000000160	SETD8	532622
NM_001046332	-7.09388	-5.37588		-9.50769	-9.50685		-7.99172	-5.81656	-6.60271		-8.27085	-7.46333	-7.18298		-4.98454		-5.72023	-6.44369				ENSBTAG00000001700	ENSBTAT00000043916	CDC42	532712
NM_001046333	-6.20609			-5.83562	-5.83479		-2.99773							-3.33627						-2.61444		ENSBTAG00000014463	ENSBTAT00000039835	CAMK2D	532713
NM_001046335	-5.11711	-5.3518	-6.28201		-4.35349	-5.69999	-4.32379		-5.2567	-3.11617			-4.83697		-4.63854		-1.78926		-3.05277			ENSBTAG00000015637	ENSBTAT00000020766	IMPAD1	532797
NM_001046336	-9.10323					-5.83811												-3.82077				ENSBTAG00000017557	ENSBTAT00000023342	QRSL1	532822
NM_001046340	-4.96755							-6.93571		-6.77397			-2.90981		0.932482							ENSBTAG00000016105	ENSBTAT00000021436	H2AFY	532990
NM_001046341	-8.23886		-6.98873										-3.95873
NM_001046343	-8.45166					-4.44957																ENSBTAG00000013914	ENSBTAT00000053094	PET112L	533058
NM_001046344	-9.74286												-3.87776									ENSBTAG00000011937	ENSBTAT00000029526	RITA1	533158
NM_001046345	-6.59398		-3.75889																			ENSBTAG00000010408	ENSBTAT00000013738	IKBKE	533216
NM_001046346	-9.69898				-8.47968		-6.37959		-7.57554													ENSBTAG00000013607	ENSBTAT00000018092	WDR1	533223
NM_001046347	-8.76905	-6.00374																				ENSBTAG00000031950	ENSBTAT00000022990	RAB3IP	533284
NM_001046349	-9.91879		-8.89105		-9.18492						-7.94892						-6.3983
NM_001046350	-6.63006	-4.86475		-5.08967										-2.59032								ENSBTAG00000014153	ENSBTAT00000018809	PKNOX1	533382
NM_001046355	-10.5185	-10.7531		-9.97807			-7.4621														-6.66584	ENSBTAG00000013081	ENSBTAT00000017392	PSPH	533630
NM_001046361	-5.26289	-5.95701	-5.88722		-5.1811	-3.72024	-4.66597				-2.36013								-2.07302			ENSBTAG00000006751	ENSBTAT00000008885	PAPD4	533862
NM_001046363	-6.7957			-4.84027										-2.34092								ENSBTAG00000008845	ENSBTAT00000049079	INTS9	533964
NM_001046364	-11.426				-7.88473																	ENSBTAG00000020439	ENSBTAT00000037140	BUD31	533977
NM_001046366	-6.96819	-7.3728	-6.30301	-6.59772			-6.08176						-4.27301									ENSBTAG00000030529	ENSBTAT00000013264	FAM53C	534006
NM_001046369	-6.20067				-4.24441				-2.34027													ENSBTAG00000004709	ENSBTAT00000006183	MAPK9	534125
NM_001046371	-6.68034	-4.91503										-2.09559										ENSBTAG00000003128	ENSBTAT00000004068	SPATA6	534169
NM_001046372	-8.49041		-7.46267											-3.25803			-4.96992					ENSBTAG00000016707	ENSBTAT00000033703	FKBP9	534182
NM_001046376	-6.15442			-2.61403																		ENSBTAG00000021893	ENSBTAT00000029184	USP21	534273
NM_001046377	-5.14307	-3.93416	-4.04494	-7.24654	-4.43835		-6.73058				-4.0097		-3.92183				-4.45908					ENSBTAG00000020180	ENSBTAT00000032159	TMED5	534351
NM_001046378	-9.30017		-6.46508																			ENSBTAG00000009275	ENSBTAT00000012219	MTRF1L	100851168
NM_001046380	-11.1358	-8.37052																				ENSBTAG00000012622	ENSBTAT00000016756	TRA2A	534586
NM_001046381	-6.12131		-4.28622									-2.53657										ENSBTAG00000013069	ENSBTAT00000017379	IQCB1	534598
NM_001046382	-7.95498					-4.9529			-4.50962													ENSBTAG00000016817	ENSBTAT00000022372	SNRNP40	534645
NM_001046383	-4.40861	-2.96523	-5.89544		-2.60436	-4.72846		-4.30638	-4.28517	-4.14465												ENSBTAG00000018050	ENSBTAT00000024028	CDR2	534647
NM_001046384	-8.57725				-6.62099																	ENSBTAG00000019867	ENSBTAT00000026470	COMMD1	534683
NM_001046390	-6.6457		-4.43863	-7.19277	-6.19194			-5.309														ENSBTAG00000021204	ENSBTAT00000031716	TES	534965
NM_001046391	-9.40782																					ENSBTAG00000048257	ENSBTAT00000036384	CYP4F3	534967
NM_001046393	-7.41811		-8.04244	-6.33715		-6.87546	-6.82119		-6.43218					-3.8378							-4.02493	ENSBTAG00000010023	ENSBTAT00000013221	FAM107B	535023
NM_001046394	-10.4962	-7.73087																				ENSBTAG00000021762	ENSBTAT00000029007	ZC3H15	535102
NM_001046395	-6.91733	-5.73699			-4.96107				-4.05693													ENSBTAG00000000675	ENSBTAT00000000897	PGS1	535126
NM_001046399	-9.39719		-7.56209				-6.34084															ENSBTAG00000007913	ENSBTAT00000010403	CWC15	535258
NM_001046401	-10.1725																					ENSBTAG00000001302	ENSBTAT00000001718	MRPS28	535290
NM_001046403	-9.54724		-6.71214																			ENSBTAG00000011454	ENSBTAT00000015220	FKBP10	535310
NM_001046404	-6.68376	-4.59652										-4.09901		-3.64402								ENSBTAG00000010206	ENSBTAT00000013466	UAP1	535325
NM_001046406	-9.73617	-8.55583												-5.2814							-4.46852	ENSBTAG00000013721	ENSBTAT00000018226	PSMD10	535414
NM_001046407	-10.7085																					ENSBTAG00000003059	ENSBTAT00000003977	C1H21orf59	535482
NM_001046408	-6.95003		-4.11493																			ENSBTAG00000026613	ENSBTAT00000037887	MSTO1	535567
NM_001046409	-9.30155	-6.53624																				ENSBTAG00000019020	ENSBTAT00000033663	TAX1BP1	535589
NM_001046411	-13.7194						-9.66302															ENSBTAG00000016165	ENSBTAT00000021516	KRT7	535697
NM_001046412	-7.53831		-6.28817										-2.25817									ENSBTAG00000014960	ENSBTAT00000031972	SCHIP1	535716
NM_001046416	-10.9975
NM_001046417	-8.07129				-5.53007									-3.03155								ENSBTAG00000006291	ENSBTAT00000008257	CYLD	536421
NM_001046419	-8.0448										-3.26757											ENSBTAG00000021880	ENSBTAT00000029167	ADCK3	536925
NM_001046420	-7.49271		-4.65761																			ENSBTAG00000009719	ENSBTAT00000012820	CALHM2	537067
NM_001046423	-9.86983									-5.28393												ENSBTAG00000017852	ENSBTAT00000034095	ALDH9A1	537539
NM_001046424	-8.58921																				-1.7366
NM_001046425	-5.44516	-6.76731	-6.69752		-5.9914	-5.53054		-1.78653								-3.30315						ENSBTAG00000019538	ENSBTAT00000026033	FBXO28	537745
NM_001046427	-4.20453	-4.89866		-4.12358					-3.2186	-1.49311	-2.88674	-2.07922		-0.624227								ENSBTAG00000015930	ENSBTAT00000021183	DNAL1	538164
NM_001046428	-10.5548		-9.30464	-8.59935																		ENSBTAG00000002423	ENSBTAT00000003145	PSMD12	538204
NM_001046430	-7.15447								-4.7091		-3.37724		-3.28937									ENSBTAG00000010428	ENSBTAT00000037574	USP15	538284
NM_001046431	-5.94166		-4.42849	-5.7232		-5.2615		-4.83942														ENSBTAG00000021191	ENSBTAT00000028239	EHD2	538348
NM_001046433	-5.78053	-5.01522	-3.94543																			ENSBTAG00000015192	ENSBTAT00000054949	FAM193B	538655
NM_001046444	-13.6688		-10.8337
NM_001046446	-4.80142			-2.84599									0.478722									ENSBTAG00000001949	ENSBTAT00000002533	ZNF2	539022
NM_001046448	-7.29985		-5.46475			-4.29777																ENSBTAG00000003907	ENSBTAT00000005102	TSPAN14	539055
NM_001046449	-6.7314	-6.22913	-9.06623	-7.36094	-6.03818	-7.31428	-6.52305	-5.66981		-6.31543	-5.1241	-7.31658	-4.22887	-5.86159	-5.25283		-6.57348					ENSBTAG00000012957	ENSBTAT00000043537	SERBP1	539060
NM_001046452	-6.49192	-7.39903	-7.00732	-7.62396	-6.62312	-7.16226	-8.10799	-4.28075	-7.71898			-4.99463							-3.51505			ENSBTAG00000013863	ENSBTAT00000018411	DUSP1	539175
NM_001046453	-4.46771	-5.50976	-2.43997		-4.73385	-4.27299				-3.68917								-0.670677				ENSBTAG00000013314	ENSBTAT00000056632	PBX3	539222
NM_001046454	-10.6819		-9.43179		-7.72567																	ENSBTAG00000008837	ENSBTAT00000045545	CSNK2B	539235
NM_001046455	-5.34867	-6.04279	-7.973	-4.68275	-7.26688	-2.63609	-5.75175		-4.77777			-4.22335									-3.95549	ENSBTAG00000014041	ENSBTAT00000018663	G3BP2	539249
NM_001046456	-6.07736				-4.85807						-3.62206			-0.774588								ENSBTAG00000002357	ENSBTAT00000003042	TICAM2	539350
NM_001046458	-3.89059	-2.31793		-4.3502	-4.34937																	ENSBTAG00000019952	ENSBTAT00000026578	ARMC8	539591
NM_001046461	-7.19515		-6.36005		-5.65393																	ENSBTAG00000037465	ENSBTAT00000007366		514492
NM_001046465	-7.37987	-4.61456																				ENSBTAG00000010595	ENSBTAT00000014007	WDR92	540032
NM_001046468	-8.54386					-7.12674												-4.52443	-4.47953			ENSBTAG00000019290	ENSBTAT00000025683	PACSIN2	540107
NM_001046469	-8.60821				-5.06699																	ENSBTAG00000012186	ENSBTAT00000016164	DKKL1	540124
NM_001046470	-8.70329																					ENSBTAG00000018362	ENSBTAT00000024427	TMEM109	540138
NM_001046471	-9.38954																-3.06169					ENSBTAG00000019115	ENSBTAT00000025446	CDC42EP4	540152
NM_001046474	-2.90237	-0.515576		-2.06243			-4.54646										-1.27497					ENSBTAG00000005754	ENSBTAT00000007563	PPM1K	540329
NM_001046475	-8.47187												-2.60677									ENSBTAG00000001160	ENSBTAT00000001544	GMEB1	540374
NM_001046477	-8.0127	-9.05475		-8.27967	-5.69387	-6.81798							-5.95496				-5.49221					ENSBTAG00000003418	ENSBTAT00000017503	MSN	540426
NM_001046478	-9.4316										-4.65437											ENSBTAG00000005089	ENSBTAT00000063604	RHBDD2	540447
NM_001046481	-8.3934		-5.55831																			ENSBTAG00000003801	ENSBTAT00000004954	MBD1	540558
NM_001046483	-6.50333	-4.32298			-4.54707																	ENSBTAG00000017905	ENSBTAT00000023798	WDR91	540606
NM_001046484	-10.2271	-7.46184																				ENSBTAG00000012654	ENSBTAT00000016785	CHCHD1	540610
NM_001046485	-6.36552	-6.10271		-3.45316	-6.91176															-3.6914		ENSBTAG00000003697	ENSBTAT00000065252	TARDBP	540632
NM_001046487	-7.91729		-6.08219											-3.87755								ENSBTAG00000014186	ENSBTAT00000018862	NCOA5	540762
NM_001046488	-8.59677				-5.05554																	ENSBTAG00000018496	ENSBTAT00000024618	TIMM17B	540765
NM_001046491	-5.63838	-7.82727		-2.96473	-5.46639		-3.53623		-5.14721													ENSBTAG00000000804	ENSBTAT00000001063	MOB3B	540817
NM_001046493	-9.07778	-7.31247				-7.66066		-7.23858														ENSBTAG00000002196	ENSBTAT00000002843	TCEB1	540859
NM_001046494	-9.11276		-6.86263										-4.83262									ENSBTAG00000011395	ENSBTAT00000037956	DNM1L	540892
NM_001046496	-7.24739	-7.48208	-8.99726	-8.29197	-6.29113	-7.83027	-4.96865	-7.40819		-6.24646		-5.24761		-5.79262								ENSBTAG00000004161	ENSBTAT00000055723	UBE2D2	326583
NM_001046498	-10.1495			-6.60915																		ENSBTAG00000020174	ENSBTAT00000026869	HBS1L	541083
NM_001046501	-5.3997		-3.24268							-2.81381												ENSBTAG00000018806	ENSBTAT00000025034	PSRC1	541250
NM_001046502	-7.12107								-3.67571				-2.25597									ENSBTAG00000000668	ENSBTAT00000035731	SLC22A5	541266
NM_001046503	-5.58909	-7.14571		-4.37063	-4.78484				-3.88069		-3.54883			-2.87128	-3.84749
NM_001046512	-7.49141	-4.7261																				ENSBTAG00000015337	ENSBTAT00000020385	TSPAN12	613639
NM_001046513	-6.57441				-5.03319						-2.21222											ENSBTAG00000037778	ENSBTAT00000045994	CXCL3	613667
NM_001046514	-7.31666			-3.77627																		ENSBTAG00000002272	ENSBTAT00000002929	KCTD18	613694
NM_001046516	-5.52673													0.513005								ENSBTAG00000027134	ENSBTAT00000020774	DYNC1I1	613724
NM_001046519	-6.64358	-5.97781		-6.42512	-6.00925		-6.49412		-4.78318						-5.48694							ENSBTAG00000008737	ENSBTAT00000011514	DR1	613828
NM_001046520	-6.87799			-5.92256	-4.33677			-6.03879	-6.01758	-5.87706							-4.1351					ENSBTAG00000015572	ENSBTAT00000020694	YTHDC1	613858
NM_001046525	-7.01738			-7.06195					-5.15697		-4.24015						-4.27449		-2.95304
NM_001046526	-6.35022		-5.32247	-4.61718	-5.61635		-4.10122															ENSBTAG00000012350	ENSBTAT00000016399	MAT2B	614177
NM_001046527	-6.49976		-6.83458	-6.12929	-6.12846					-4.08379											-2.81707	ENSBTAG00000005181	ENSBTAT00000006825	SYS1	614236
NM_001046528	-6.571				-5.3517		-4.83657								-2.82939						-1.04031	ENSBTAG00000034850	ENSBTAT00000049318	DENR	614238
NM_001046530	-8.49276					-4.49068																ENSBTAG00000015781	ENSBTAT00000020955	CCDC76	614311
NM_001046531	-7.32641	-5.5611			-4.78518																	ENSBTAG00000019365	ENSBTAT00000040056	BACE1	614333
NM_001046533	-8.64581				-5.10459																	ENSBTAG00000013708	ENSBTAT00000018213	SNX8	614344
NM_001046536	-7.86175		-7.02666								-4.08452											ENSBTAG00000025277	ENSBTAT00000035463	ABHD17A	614425
NM_001046538	-8.86072	-9.09541	-9.02562	-8.90529	-7.90446		-6.38933		-9.00031													ENSBTAG00000003474	ENSBTAT00000035769	RAB15	614507
NM_001046539	-7.07843	-5.31312		-4.53804																		ENSBTAG00000002021	ENSBTAT00000002619	BNIP1	614520
NM_001046542	-4.84308	-4.03197	-5.96218	-4.67193	-4.67109		-4.15596		-5.35191					-2.17258	-3.73375	-1.56781			-3.14798			ENSBTAG00000016951	ENSBTAT00000022552	WDFY1	614729
NM_001046543	-6.5253	-6.26249	-6.1927	-7.07237	-4.48658			-6.1886	-6.1674													ENSBTAG00000014522	ENSBTAT00000019303	SMIM14	614774
NM_001046544	-8.40833													-2.36859								ENSBTAG00000005030	ENSBTAT00000006625	INO80E	614852
NM_001046546	-6.6793	-3.91399																				ENSBTAG00000006570	ENSBTAT00000008631	SEC22C	614905
NM_001046547	-9.00629	-7.24098		-6.4659																		ENSBTAG00000031747	ENSBTAT00000045015	HMGN4	786256
NM_001046548	-8.99509														-2.93156							ENSBTAG00000046406	ENSBTAT00000065311	R3HDM4	614948
NM_001046549	-7.5614				-7.60514	-7.14429			-4.11604			-6.56162	-4.28127								-5.29376	ENSBTAG00000006969	ENSBTAT00000009158	TUBB5	615087
NM_001046552	-6.89268				-4.35146																	ENSBTAG00000014048	ENSBTAT00000039347	C20orf196	615129
NM_001046554	-10.6092	-7.84389																				ENSBTAG00000012152	ENSBTAT00000016122	NONO	615175
NM_001046556	-3.50522	-2.61438	-3.54459	-2.8393	-3.42343	-3.96257					-2.18742	-0.794939									-1.11204	ENSBTAG00000001393	ENSBTAT00000001831	MTF2	615211
NM_001046557	-8.15315			-4.61277																		ENSBTAG00000015092	ENSBTAT00000020084	NOL12	615252
NM_001046559	-8.79833		-5.96323																			ENSBTAG00000011815	ENSBTAT00000015684	SMG9	615492
NM_001046561	-6.22114	-5.45583			-3.67992																	ENSBTAG00000048071	ENSBTAT00000063775	EXOSC2	615712
NM_001046563	-9.67437																					ENSBTAG00000008347	ENSBTAT00000045090	MRPL48	615873
NM_001046567	-8.46682																		-1.81753
NM_001046571	-6.20025	-5.75687	-5.68708		-3.396																	ENSBTAG00000010774	ENSBTAT00000014263	NUSAP1	616028
NM_001046572	-9.22605		-9.71288	-9.00759	-8.00675		-6.90666		-8.10261					-6.50824								ENSBTAG00000019271	ENSBTAT00000025659		616033
NM_001046576	-8.00949	-7.24418							-4.56413													ENSBTAG00000017831	ENSBTAT00000039803	ERLIN2	616278
NM_001046580	-7.53589												-2.67079		-2.47236							ENSBTAG00000000758	ENSBTAT00000001006	TMEM206	616392
NM_001046581	-6.97619	-6.79584		-5.02076	-5.43496	-6.55907	-6.5048				-5.78392											ENSBTAG00000003469	ENSBTAT00000035771	CHURC1	616539
NM_001046582	-8.83408			-5.87865																		ENSBTAG00000011480	ENSBTAT00000046430	PITPNA	616550
NM_001046587	-10.2046											-4.61987
NM_001046588	-7.43259	-5.66728																				ENSBTAG00000008674	ENSBTAT00000011436	FAM136A	616997
NM_001046589	-6.09243		-6.57926	-5.87397	-5.28817	-4.41228	-6.358		-3.96899	-5.82846												ENSBTAG00000027453	ENSBTAT00000039422	RNF4	617018
NM_001046594	-8.69646	-8.13278	-9.38492		-8.6788	-8.21794	-7.57871	-8.79586		-8.63413		-7.63527		-7.18028				-6.61563		-6.45845		ENSBTAG00000021771	ENSBTAT00000029020	PTTG1IP	617245
NM_001046595	-5.47401	-4.16813			-3.80725	-3.3464																ENSBTAG00000000207	ENSBTAT00000000246	HDHD1A	617253
NM_001046597	-5.75424	-5.49989	-7.75203	-3.79882	-5.23855	-7.58505	-7.53078		-7.14176		-6.8099		-5.72203		-3.93864	-4.35767						ENSBTAG00000003359	ENSBTAT00000004358	ELOVL5	617293
NM_001046601	-8.21746		-5.96732			-5.80034																ENSBTAG00000007398	ENSBTAT00000009724	MRPS24	617466
NM_001046604	-8.78261						-4.72626															ENSBTAG00000013032	ENSBTAT00000017326	CCNDBP1	617512
NM_001046605	-8.153	-8.70962	-7.05487			-7.47285					-6.6977	-5.89018								-4.71335		ENSBTAG00000012804	ENSBTAT00000017009	REEP5	617543
NM_001046607	-5.40002	-5.6936		-4.91852	-5.50265				-1.69161													ENSBTAG00000008134	ENSBTAT00000010694	BDNF	617701
NM_001046612	-7.89943					-4.89735																ENSBTAG00000005207	ENSBTAT00000006858	COPS7B	617995
NM_001046613	-10.4916																-4.1638
NM_001046614	-6.27755	-5.68217		-4.90709						-3.27662								-2.84309				ENSBTAG00000007012	ENSBTAT00000037194	ZNF3	618141
NM_001046615	-6.76444	-6.80649	-6.7367	-4.44645					-4.12643													ENSBTAG00000001659	ENSBTAT00000045547	VPS4A	618168
NM_001046617	-8.77228												-2.90717									ENSBTAG00000019803	ENSBTAT00000026386	POLR3K	618296
NM_001046619	-8.43935															-2.20988						ENSBTAG00000020366	ENSBTAT00000027147	TBL3	618429
NM_001046620	-4.95894		-3.99832	-4.87799	-3.87715				-2.38805									-0.813984				ENSBTAG00000013545	ENSBTAT00000018013	MAVS	618508
NM_001046623	-11.0709
NM_001075118	-11.2609	-8.49557																				ENSBTAG00000007836	ENSBTAT00000010311	PPA1	280701
NM_001075121	-12.6336	-11.8683	-10.2135																			ENSBTAG00000004258	ENSBTAT00000005581	EEF2	281138
NM_001075122	-6.14502	-6.46717	-5.07545		-5.10629			-5.80832	-5.78711		-5.45525							-2.62809				ENSBTAG00000014105	ENSBTAT00000018762	SRPR	281504
NM_001075124	-9.94913	-9.99118							-8.31112		-7.97926									-5.99491		ENSBTAG00000010242	ENSBTAT00000045121	LAMP1	281897
NM_001075125	-7.92149	-7.03065	-7.54583			-7.37884		-6.95676				-5.79618										ENSBTAG00000020316	ENSBTAT00000027078	AP2B1	282183
NM_001075126	-6.05482		-6.21972	-3.92947		-4.05274									-2.99129							ENSBTAG00000019269	ENSBTAT00000043412	COL6A2	282194
NM_001075128	-7.72608	-6.96077							-5.28072		-4.94886						-3.39824					ENSBTAG00000011727	ENSBTAT00000015577	ETAA1	282224
NM_001075132	-8.46653							-5.04237														ENSBTAG00000021832	ENSBTAT00000029103	HMGCL	317658
NM_001075133	-9.12765				-6.58643																	ENSBTAG00000019552	ENSBTAT00000026053	PGRMC1	317706
NM_001075135	-7.35683	-7.98384	-7.32909		-8.20792			-4.00306		-6.16325											-4.89654	ENSBTAG00000047320	ENSBTAT00000063766	UBE2D3	326583
NM_001075136	-12.0184											-6.43369										ENSBTAG00000013930	ENSBTAT00000018505	ATP5C1	783991
NM_001075140	-8.78581				-5.24459																	ENSBTAG00000023659	ENSBTAT00000034373	MT2	404070
NM_001075141	-5.4442		-3.02414					-3.02004														ENSBTAG00000016309	ENSBTAT00000021699	ATP6V1D	404152
NM_001075145	-9.72738				-7.18616				-6.28201													ENSBTAG00000021282	ENSBTAT00000028355	SGCE	407209
NM_001075146	-11.3942											-5.8095
NM_001075148	-12.1072	-11.7569		-10.5668	-11.566		-11.0508		-11.6618			-10.5225			-10.0437
NM_001075152	-9.72381		-6.88872																			ENSBTAG00000015908	ENSBTAT00000021152	MBOAT7	504236
NM_001075153	-6.69319				-3.15197																	ENSBTAG00000006125	ENSBTAT00000008055	PLK3	504282
NM_001075154	-6.04647		-3.58988	-4.62156																		ENSBTAG00000016827	ENSBTAT00000022385	RGL2	504334
NM_001075156	-6.19571		-5.36061					-2.18658														ENSBTAG00000005497	ENSBTAT00000056481	RPRD1A	504355
NM_001075159	-6.60914				-4.65288	-4.19202			-3.74873													ENSBTAG00000001229	ENSBTAT00000001624	SLC25A22	504371
NM_001075160	-7.56825			-4.02786																		ENSBTAG00000000037	ENSBTAT00000000040	CWC27	504397
NM_001075161	-7.61137							-5.50914	-5.48793													ENSBTAG00000017002	ENSBTAT00000022612	C20ORF18	504400
NM_001075163	-9.8674	-8.10209																				ENSBTAG00000001296	ENSBTAT00000001706	TMEM50A	504456
NM_001075164	-8.98029																	-2.3759				ENSBTAG00000012981	ENSBTAT00000017261	HEXA	504468
NM_001075165	-7.8301							-3.40594														ENSBTAG00000014333	ENSBTAT00000019057	SLC10A3	101907549
NM_001075168	-7.50237			-3.96198																		ENSBTAG00000020172	ENSBTAT00000026865	DENND2D	504595
NM_001075174	-7.25515	-4.48984																				ENSBTAG00000018000	ENSBTAT00000023952		504799
NM_001075176	-8.13157						-5.66018															ENSBTAG00000009711	ENSBTAT00000012812	RPA1	504844
NM_001075178	-6.425		-4.17487																			ENSBTAG00000033669	ENSBTAT00000014374	IL17RC	504855
NM_001075180	-7.31213		-7.06199		-6.35587				-5.45173													ENSBTAG00000010376	ENSBTAT00000013696	TMEM34	504966
NM_001075181	-5.85			-3.04658					-2.72656													ENSBTAG00000005835	ENSBTAT00000000047	PYCR2	504987
NM_001075182	-9.54708																					ENSBTAG00000007623	ENSBTAT00000010025	GLTPD1	505009
NM_001075187	-10.0099																					ENSBTAG00000015628	ENSBTAT00000020758	SMPD1	505097
NM_001075189	-7.18225	-6.22429						-4.56544						-3.94986			-3.66175					ENSBTAG00000019214	ENSBTAT00000025580	USP14	505106
NM_001075190	-7.56679				-4.02557																	ENSBTAG00000019745	ENSBTAT00000004206	LMF1	505124
NM_001075192	-7.19106					-3.18897																ENSBTAG00000009837	ENSBTAT00000012963	ANKS4B	505168
NM_001075194	-6.20981	-4.02946										-2.21003										ENSBTAG00000003265	ENSBTAT00000053363	ADD3	505225
NM_001075199	-10.2992													-5.25944				-4.69478				ENSBTAG00000002378	ENSBTAT00000003073	NUCB1	505351
NM_001075200	-4.80259	-4.49671	-5.42692	-3.72163	-2.7208		-4.20567								-2.19849							ENSBTAG00000017115	ENSBTAT00000022752	TMEM41A	505368
NM_001075201	-8.12852		-5.29342																			ENSBTAG00000046142	ENSBTAT00000064004	PRKAR1B	505370
NM_001075202	-8.1243	-8.90331	-7.83352	-8.71319	-9.71236	-8.2515					-8.47635	-7.66883	-6.38848	-7.21384	-4.60508		-6.92573			-4.90704		ENSBTAG00000011358	ENSBTAT00000015092	IER3	505455
NM_001075203	-10.9587																				-4.10609	ENSBTAG00000011494	ENSBTAT00000015277	PYGL	505472
NM_001075207	-6.76106	-6.58071	-8.09588	-7.39059		-3.60697	-6.87463					-5.34623										ENSBTAG00000004515	ENSBTAT00000005929	KCNK1	505563
NM_001075210	-6.08765	-6.4098	-6.34001	-5.04976	-6.63389			-5.75095		-4.58922		-3.0054		-3.13537								ENSBTAG00000015318	ENSBTAT00000020344	PVRL2	505580
NM_001075213	-7.32495															-1.09548						ENSBTAG00000013910	ENSBTAT00000018472	POLR3GL	505641
NM_001075214	-9.13684				-5.59562																	ENSBTAG00000003989	ENSBTAT00000006245		505642
NM_001075216	-5.75335			-5.02032		-2.55863		-4.13655	-4.11534													ENSBTAG00000017781	ENSBTAT00000023645	BCDIN3D	505650
NM_001075217	-7.55593								-3.11056													ENSBTAG00000000039	ENSBTAT00000000043	SIRT7	505662
NM_001075218	-8.62349	-8.27322	-9.78839	-9.0831	-9.08227		-8.56714														-5.77088	ENSBTAG00000014204	ENSBTAT00000018877	S100A16	505679
NM_001075219	-9.47028		-9.72264	-10.0174	-10.0165						-7.78051					-5.32827					-6.70513	ENSBTAG00000024663	ENSBTAT00000034341	LAD1	505686
NM_001075221	-8.64497		-5.80988																			ENSBTAG00000021802	ENSBTAT00000029060	MIEN1	505710
NM_001075223	-6.87151	-7.35413	-6.69938	-5.99408	-5.99325	-7.11735	-7.06308		-6.67407			-5.53469	-5.25433		-5.0559							ENSBTAG00000005100	ENSBTAT00000006718	TMEM30A	505797
NM_001075226	-9.91654	-7.15123																				ENSBTAG00000008061	ENSBTAT00000029668	RILPL1	505840
NM_001075227	-6.2733										-3.08103		-1.99316						-1.20896			ENSBTAG00000000548	ENSBTAT00000000718	KLHDC10	505844
NM_001075228	-7.00826		-5.49509							-4.74429												ENSBTAG00000001656	ENSBTAT00000002166	TMEM254	505854
NM_001075230	-5.94856						-2.18172										-3.08015					ENSBTAG00000013033	ENSBTAT00000039968	BTBD10	505888
NM_001075231	-7.84157								-6.3962				-3.97647		-3.77804							ENSBTAG00000014541	ENSBTAT00000019323	PDGFA	505908
NM_001075233	-10.0829	-7.31757																				ENSBTAG00000023928	ENSBTAT00000006933	RDH14	505949
NM_001075240	-8.26587	-7.82249							-7.14243		-5.22561											ENSBTAG00000017763	ENSBTAT00000023618	NFIL3	506097
NM_001075241	-3.09627							-1.55963	-3.86036							-0.491296	-1.97788					ENSBTAG00000006222	ENSBTAT00000008170	TFDP2	506114
NM_001075242	-6.25484	-5.48953	-5.41974		-5.71361	-4.25275																ENSBTAG00000009923	ENSBTAT00000013093	KIAA1737	506130
NM_001075243	-7.6575														-1.59397							ENSBTAG00000011115	ENSBTAT00000014758	CH25H	506132
NM_001075245	-6.50918	-3.74387																				ENSBTAG00000003425	ENSBTAT00000004442	MGME1	506205
NM_001075246	-8.25668			-5.71629	-5.71546																	ENSBTAG00000009458	ENSBTAT00000012443	METTL2	506221
NM_001075247	-9.28691	-8.5216										-4.1172										ENSBTAG00000003695	ENSBTAT00000004811	WDR45L	506232
NM_001075249	-10.3434										-5.56618											ENSBTAG00000003747	ENSBTAT00000004878	PTGR2	506263
NM_001075250	-5.64154	-6.78312	-7.71333	-6.00804	-5.42224	-6.54635	-6.49208	-6.12427		-4.96253	-2.44927	-4.96368	-3.68333	-3.50869			-4.22058					ENSBTAG00000009578	ENSBTAT00000012605	PTK2	506270
NM_001075251	-6.98402		-6.31885				-3.77567															ENSBTAG00000016637	ENSBTAT00000022129	WBP4	506275
NM_001075252	-5.64775	-8.406	-6.52886			-8.16923	-7.11496		-5.14098			-5.0016		-6.13157		-0.213925	-3.52154	-5.56692				ENSBTAG00000018152	ENSBTAT00000024157	MYADM	506295
NM_001075254	-11.0939	-9.32859																				ENSBTAG00000019274	ENSBTAT00000025662	ATIC	506343
NM_001075255	-11.0702	-8.30494																				ENSBTAG00000004874	ENSBTAT00000006409	AURKAIP1	506359
NM_001075257	-3.63013	-4.23406		-5.04394	-3.45814	-4.58225	-2.94301	-0.160167	-4.13896		-3.8071				-1.5208							ENSBTAG00000007837	ENSBTAT00000010310	EPT1	506381
NM_001075261	-4.4875	-4.80966	-5.73987	-1.33414			-4.51861															ENSBTAG00000030951	ENSBTAT00000025885	ZNF655	506436
NM_001075262	-6.25391	-5.07356									-2.06164											ENSBTAG00000010252	ENSBTAT00000013542	ZNF397	506448
NM_001075264	-7.11175		-6.27665			-5.10967									-3.04822							ENSBTAG00000004916	ENSBTAT00000056498	ARFGAP3	506471
NM_001075265	-9.45266	-7.27232				-7.03555																ENSBTAG00000004552	ENSBTAT00000005980	PBXIP1	506485
NM_001075266	-6.55633	-5.79102						-3.13217												-1.79475		ENSBTAG00000008372	ENSBTAT00000011022	PEX11B	506527
NM_001075267	-10.8456										-6.06841											ENSBTAG00000004374	ENSBTAT00000005733	CNPY2	506534
NM_001075273	-6.66525		-6.53059																			ENSBTAG00000014794	ENSBTAT00000019684	SCYL3	506600
NM_001075274	-8.94436		-6.10926																			ENSBTAG00000007756	ENSBTAT00000010195	TFPT	506610
NM_001075275	-7.66073			-4.12035																		ENSBTAG00000017554	ENSBTAT00000023334	RTN4IP1	784848
NM_001075277	-4.95704	-2.5243			-5.50328	-5.04242	-4.98815															ENSBTAG00000003934	ENSBTAT00000005134	PSPC1	506696
NM_001075278	-7.29873	-5.85535	-6.78556						-5.17529													ENSBTAG00000011484	ENSBTAT00000015263	ZDHHC3	506728
NM_001075279	-7.72948																					ENSBTAG00000012980	ENSBTAT00000017260	RRAGB	506754
NM_001075280	-9.33416				-5.79294																	ENSBTAG00000015248	ENSBTAT00000030056	PLA2G16	506802
NM_001075281	-5.51173			-6.05881	-6.05797	-1.78976									-3.53566							ENSBTAG00000015977	ENSBTAT00000021254	SIKE1	506848
NM_001075282	-9.54376
NM_001075283	-9.45211			-5.91173																		ENSBTAG00000018622	ENSBTAT00000024779	PCBP4	506889
NM_001075284	-7.53376			-3.99337																		ENSBTAG00000012239	ENSBTAT00000033491	SLC37A3	506910
NM_001075285	-9.78535													-3.74561
NM_001075286	-6.65868	-3.89337																				ENSBTAG00000025593	ENSBTAT00000036068	CCDC32	506935
NM_001075287	-8.39879		-8.81162	-7.52137			-6.59037		-6.20135	-8.06083	-6.28453											ENSBTAG00000006071	ENSBTAT00000007976	CTTN	506939
NM_001075288	-7.00288									-2.41698												ENSBTAG00000016430	ENSBTAT00000021849	METTL8	506947
NM_001075290	-5.97531		-3.14021																			ENSBTAG00000015595	ENSBTAT00000020715	MCM5	506970
NM_001075293	-10.8185		-7.98343																			ENSBTAG00000037991	ENSBTAT00000053590		506989
NM_001075294	-7.62649		-4.96132																			ENSBTAG00000009002	ENSBTAT00000011851	PPDPF	506990
NM_001075299	-6.24906	-4.80568	-5.73589							-3.98509												ENSBTAG00000005470	ENSBTAT00000007195	BIN3	507115
NM_001075302	-9.09415	-9.1362		-7.36112			-6.84515							-5.86177				-5.29711				ENSBTAG00000005012	ENSBTAT00000006600	HSPH1	507165
NM_001075303	-9.67797				-7.13675																	ENSBTAG00000002542	ENSBTAT00000044927	KRCC1	507166
NM_001075304	-8.03606			-6.08063	-6.0798		-5.56467															ENSBTAG00000021130	ENSBTAT00000028155	MFSD10	507194
NM_001075305	-1.98512	-1.80477	-1.73499			-0.568001	-0.51373															ENSBTAG00000019838	ENSBTAT00000040264	SHC1	507196
NM_001075306	-5.37674	-5.93336	-4.64118	-6.74324	-3.04197				-5.83826				-4.41853				-3.95578					ENSBTAG00000016730	ENSBTAT00000022237	ANP32E	507203
NM_001075307	-7.47444				-4.93321														-1.82514			ENSBTAG00000002720	ENSBTAT00000003524	PRPF38A	507240
NM_001075308	-8.84832	-6.08301																				ENSBTAG00000010279	ENSBTAT00000013570	DUSP14	507294
NM_001075310	0.399182	-2.08344		-0.571392			-1.37735	-2.00955		4.70678	0.665449			-0.393969					0.215587			ENSBTAG00000024105	ENSBTAT00000049077	BCL2L11	507390
NM_001075316	-7.36378	-7.18344				-3.94666				-5.36285												ENSBTAG00000008821	ENSBTAT00000011613	SEPHS1	507470
NM_001075317	-6.34644		-7.68127	-5.65405	-5.39018	-6.51428	-7.46001		-7.071			-2.60969	-4.65127		-5.45283					-4.75479	-3.07879	ENSBTAG00000019370	ENSBTAT00000025807	RAB21	781001
NM_001075318	-8.68904		-6.4389																			ENSBTAG00000016571	ENSBTAT00000022045	ITFG3	507493
NM_001075324	-6.82715		-4.67012			-5.82506																ENSBTAG00000007177	ENSBTAT00000009444	EMP2	507667
NM_001075328	-9.36963	-6.60432																				ENSBTAG00000014302	ENSBTAT00000019001	TOMM70A	507707
NM_001075334	-6.70207		-8.45193			-7.28495	-6.23067	-5.2779	-6.84166			-5.70228			-4.2235					-1.20352		ENSBTAG00000003908	ENSBTAT00000044474	MAPRE1	507845
NM_001075338	-10.5136				-6.97239																	ENSBTAG00000005807	ENSBTAT00000007636	MICU1	507899
NM_001075341	-5.57509		-2.74																			ENSBTAG00000032089	ENSBTAT00000045518	CDC42EP2	507966
NM_001075342	-5.35781	-6.39985				-5.16308	-5.10881									-0.613767	-2.83731					ENSBTAG00000013535	ENSBTAT00000017999	DFFA	507981
NM_001075346	-8.64631								-4.20094													ENSBTAG00000005912	ENSBTAT00000007766	DMAP1	508127
NM_001075350	-10.0152		-7.76505																			ENSBTAG00000010390	ENSBTAT00000053811	SRI	508319
NM_001075354	-8.58782	-8.82251	-8.16776	-9.04744	-7.46164		-8.53147	-8.16366		-7.00193	-7.8106	-7.00308										ENSBTAG00000000948	ENSBTAT00000001253	RAB2A	508373
NM_001075356	-8.69784				-6.15661			-5.27368														ENSBTAG00000000287	ENSBTAT00000000357	GNPDA2	508383
NM_001075357	-9.69443		-7.4443																			ENSBTAG00000007139	ENSBTAT00000009395	WSB2	508388
NM_001075359	-9.9452	-7.76485		-7.98978																		ENSBTAG00000004242	ENSBTAT00000005555	ARPC1A	508402
NM_001075362	-7.84345				-5.30222
NM_001075364	-7.25789			-3.88743					-5.98245													ENSBTAG00000009084	ENSBTAT00000011976	ATG3	508571
NM_001075368	-9.14344	-9.18549			-8.40957				-7.50543			-6.36605									-5.09818	ENSBTAG00000011623	ENSBTAT00000015439	VMP1	508631
NM_001075369	-8.41604	-6.65073	-6.58094																			ENSBTAG00000006070	ENSBTAT00000044550	RANBP3	508641
NM_001075370	-9.36624														-3.30271							ENSBTAG00000000505	ENSBTAT00000000643	CCBL2	508712
NM_001075371	-10.9046	-10.7242		-10.9491									-8.62443	-7.44979				-6.88514				ENSBTAG00000016648	ENSBTAT00000040082	BSG	508716
NM_001075375	-8.08172	-7.12377	-8.05398	-7.34869			-5.83272															ENSBTAG00000001822	ENSBTAT00000002383	SNX10	508836
NM_001075379	-9.66673		-6.83163																			ENSBTAG00000001635	ENSBTAT00000057488	CUTA	508956
NM_001075383	-9.74573	-6.98042																				ENSBTAG00000008145	ENSBTAT00000010706	SMPD2	509018
NM_001075384	-7.83641		-6.58627						-4.97601	-4.83548												ENSBTAG00000010980	ENSBTAT00000014576	ANKMY2	509032
NM_001075385	-6.65954	-4.24215		-6.92651		-6.46481														-3.70532		ENSBTAG00000011225	ENSBTAT00000014908	TMX1	509037
NM_001075387	-6.72532		-3.89023																			ENSBTAG00000002657	ENSBTAT00000003442	NKIRAS2	509053
NM_001075389	-8.59924		-7.34911	-6.64382	-6.64298																	ENSBTAG00000018715	ENSBTAT00000024911	C4H7ORF11	509064
NM_001075393	-8.81608		-5.98098																			ENSBTAG00000031041	ENSBTAT00000043942	NHEJ1	509157
NM_001075396	-4.7235	-3.05772	-5.79529	-4.09		-4.62831			-4.18502	-4.04449												ENSBTAG00000005564	ENSBTAT00000047844	PIAS1	509231
NM_001075397	-8.77989																					ENSBTAG00000021424	ENSBTAT00000028559	CSK	509246
NM_001075400	-9.22383		-7.9737																	-3.04722		ENSBTAG00000033015	ENSBTAT00000046873	FAHD1	509273
NM_001075404	-9.24984	-6.48453																				ENSBTAG00000031561	ENSBTAT00000044707	RSRC1	509437
NM_001075406	-6.16956												-0.30446									ENSBTAG00000009471	ENSBTAT00000012468	CEP135	509483
NM_001075407	-5.35707				-1.81585																	ENSBTAG00000000380	ENSBTAT00000000491	C5H12orf39	509493
NM_001075412	-6.89206			-6.5216	-5.52076	-5.0599				-3.89113		-4.47724										ENSBTAG00000015686	ENSBTAT00000020830	TERF2IP	509625
NM_001075413	-3.18292	-0.528639											-2.0727					-1.33341				ENSBTAG00000018037	ENSBTAT00000024011	PSKH1	509656
NM_001075415	-9.06178			-8.10635	-8.10551									-4.02204					-4.99744
NM_001075416	-10.1104		-7.27531																			ENSBTAG00000010994	ENSBTAT00000014587	CTSF	509715
NM_001075420	-7.01849	-7.83814			-7.06223	-6.60137	-5.5471							-3.56371							-3.75084	ENSBTAG00000016228	ENSBTAT00000021594	NMD3	509871
NM_001075421	-9.04192			-5.50153																		ENSBTAG00000010723	ENSBTAT00000022382	PFDN6	509914
NM_001075422	-9.30295	-8.85957			-8.08366																	ENSBTAG00000006059	ENSBTAT00000007959	TSN	509943
NM_001075431	-5.66438	-6.26831			-7.07736		-4.97726	-5.19442	-4.58825	-6.03268		-3.44887			-3.55505		-4.29073					ENSBTAG00000001460	ENSBTAT00000001914	LIN7C	510125
NM_001075432	-6.46789			-4.92751		-2.88085																ENSBTAG00000030706	ENSBTAT00000043414	ALG6	510138
NM_001075433	-11.7428													-5.70306								ENSBTAG00000021275	ENSBTAT00000028350	CIB1	510141
NM_001075436	-7.27913	-7.97325	-6.90346					-6.3144	-6.29319				-4.87346					-2.5492			-2.88595	ENSBTAG00000018656	ENSBTAT00000024825	HP1BP3	510194
NM_001075437	-6.24332	-6.47801			-4.11713		-5.18696							-3.20358								ENSBTAG00000019043	ENSBTAT00000025345	GABPA	510204
NM_001075438	-9.70491										-4.92768											ENSBTAG00000001781	ENSBTAT00000032251	TOMM40	510219
NM_001075442	-3.7433	-5.5927	-2.87906	-1.35819		-3.77097		-4.34889	-3.32768			-4.77327		-4.31828				-2.75362			-3.5054	ENSBTAG00000020963	ENSBTAT00000027919	RASSF1	510276
NM_001075444	-8.01001														-2.94648							ENSBTAG00000009490	ENSBTAT00000046561	STX5	510312
NM_001075445	-5.81435	-6.27143			-2.91056	-5.03466			-5.17634		-5.84448											ENSBTAG00000001174	ENSBTAT00000001557	MRPL15	510347
NM_001075446	-8.00083								-4.55546										-2.35154			ENSBTAG00000013988	ENSBTAT00000042737	BID2	510373
NM_001075448	-6.78931		-3.95421																			ENSBTAG00000007783	ENSBTAT00000043539	MYBL2	510420
NM_001075449	-8.75916													-2.71942
NM_001075453	-6.87583								-2.43047													ENSBTAG00000004085	ENSBTAT00000005338	ASF1B	510538
NM_001075455	-8.69195			-7.73652	-7.73569						-5.49968											ENSBTAG00000016882	ENSBTAT00000022455	VPS26A	510574
NM_001075456	-5.76026		-4.24709	-5.5418		-4.08011																ENSBTAG00000005793	ENSBTAT00000007616	PEA15	510586
NM_001075457	-8.99592	-6.23061																				ENSBTAG00000038745	ENSBTAT00000018623	CHMP6	510596
NM_001075459	-8.47642	-9.03304	-8.96325		-5.9352		-7.742								-4.73482							ENSBTAG00000011257	ENSBTAT00000014960	ASAH1	510620
NM_001075460	-7.8768															-1.64734						ENSBTAG00000011000	ENSBTAT00000014602	HDAC10	510654
NM_001075463	-3.93709	-4.52933	-6.45955	-4.16929	-4.75342		-4.23829		-2.84928	-2.38682				-2.25491	-2.23111	-0.257825			-2.64535			ENSBTAG00000011895	ENSBTAT00000015780	PANK3	510749
NM_001075467	-7.4097	-7.64439	-9.15957	-8.45428	-6.45344			-4.98554	-5.96434		-5.63248	-6.40992			-5.93113							ENSBTAG00000017715	ENSBTAT00000017648	HOMER2	510811
NM_001075468	-9.31113				-5.76991																	ENSBTAG00000009906	ENSBTAT00000013075	DDX1	510816
NM_001075470	-6.47616				-2.93494																	ENSBTAG00000001290	ENSBTAT00000001700	TUBD1	510838
NM_001075471	-6.53156		-4.28143								-3.3393											ENSBTAG00000035244	ENSBTAT00000014400	ANKRD39	510840
NM_001075478	-9.83713															-3.60766						ENSBTAG00000020226	ENSBTAT00000026936	CHRAC1	510942
NM_001075479	-7.7327					-3.73062																ENSBTAG00000034645	ENSBTAT00000049076	PON3	510953
NM_001075481	-8.33536	-5.98509																				ENSBTAG00000016716	ENSBTAT00000022217	RRS1	510956
NM_001075483	-6.29046		-7.72838		-7.02225	-4.97643	-4.77016	-6.72428	-4.53315	-3.47508	-7.37121											ENSBTAG00000019910	ENSBTAT00000026526	SDCBP	510979
NM_001075486	-7.28273				-3.74151																	ENSBTAG00000000795	ENSBTAT00000001052	NMNAT2	511042
NM_001075487	-3.81484							-0.975642														ENSBTAG00000007366	ENSBTAT00000047333	HICE1	511056
NM_001075489	-8.51169			-4.97131																		ENSBTAG00000020066	ENSBTAT00000026733	ZW10	511084
NM_001075490	-8.49867							-4.0745														ENSBTAG00000007739	ENSBTAT00000036534	C19orf60	511085
NM_001075492	-6.55627	-6.59831		-5.82324		-3.03961																ENSBTAG00000003288	ENSBTAT00000004259	CCZ1	511088
NM_001075493	-8.752	-7.57165			-6.79574		-6.28061															ENSBTAG00000006759	ENSBTAT00000008894	SUCLA2	511090
NM_001075495	-9.35461		-8.32687							-5.25414												ENSBTAG00000030258	ENSBTAT00000028798	CDC42EP1	511099
NM_001075499	-6.37602	-6.19567	-7.71084							-4.96005											-3.69333	ENSBTAG00000009871	ENSBTAT00000013018	RAB18	511160
NM_001075501	-7.79728	-6.03197			-5.25606																	ENSBTAG00000000356	ENSBTAT00000034734	CCDC137	511225
NM_001075503	-8.38304																	-1.77865				ENSBTAG00000007543	ENSBTAT00000043676	TAF1B	511236
NM_001075505	-8.21598				-6.25972	-7.38383		-5.96175														ENSBTAG00000021170	ENSBTAT00000028214	OSBPL9	511255
NM_001075506	-8.96197				-5.42074																	ENSBTAG00000047679	ENSBTAT00000010317	DNTTIP2	511258
NM_001075507	-7.08571		-6.83557				-5.61432	-5.24651	-3.64034													ENSBTAG00000002490	ENSBTAT00000003236	CHPT1	511291
NM_001075508	-5.17585			-2.63546															0.473447			ENSBTAG00000018935	ENSBTAT00000025200	SETMAR	511299
NM_001075510	-10.5289									-6.94302								-4.92452				ENSBTAG00000001708	ENSBTAT00000002240	TTLL12	511319
NM_001075511	-7.90444	-5.72409			-5.94818
NM_001075512	-6.31987	-3.72449																				ENSBTAG00000008120	ENSBTAT00000010679	TMEM199	511376
NM_001075518	-8.74978	-7.56944	-7.49965						-6.88938													ENSBTAG00000013093	ENSBTAT00000044598	ALDH3B1	511469
NM_001075521	-6.15647		-4.05833		-3.93717																	ENSBTAG00000038241	ENSBTAT00000056211	REPIN1	511510
NM_001075525	-11.2432																					ENSBTAG00000020292	ENSBTAT00000027044	C5H12orf57	511545
NM_001075527	-6.70094	-5.10555		-6.33048											-3.80733				-3.22157			ENSBTAG00000019536	ENSBTAT00000026031	CRBN	511585
NM_001075529	-7.88741	-6.1221																				ENSBTAG00000011554	ENSBTAT00000015353	SURF6	511610
NM_001075531	-9.52163	-7.75632																				ENSBTAG00000019300	ENSBTAT00000025698	TPMT	511644
NM_001075532	-6.91033	-5.36742	-6.88259	-6.1773											-2.65416							ENSBTAG00000034823	ENSBTAT00000049280	AGGF1	511650
NM_001075533	-9.14657										-4.36934											ENSBTAG00000015255	ENSBTAT00000042557	ST6GALNAC2	511690
NM_001075538	-7.53412			-6.57869					-3.67371													ENSBTAG00000010923	ENSBTAT00000014511	RAB9A	511776
NM_001075539	-7.47486	-5.70955										-2.89011										ENSBTAG00000003997	ENSBTAT00000005220	UBE2D4	511801
NM_001075549	-9.50436				-6.96313					-5.91846												ENSBTAG00000002827	ENSBTAT00000003660	ACAT2	512044
NM_001075550	-9.64017																			-2.87859		ENSBTAG00000006510	ENSBTAT00000008529	YRDC	512062
NM_001075551	-7.26231		-5.01218					-4.42311														ENSBTAG00000012937	ENSBTAT00000017188	ACAD8	512070
NM_001075552	-7.22212									-2.63623												ENSBTAG00000010667	ENSBTAT00000014109	PIK3IP1	512082
NM_001075555	-6.01539		-5.98765	-5.28236										-1.19804								ENSBTAG00000009488	ENSBTAT00000012486	NXF1	512136
NM_001075557	-7.86697	-6.10166			-6.32575						-5.08974											ENSBTAG00000002086	ENSBTAT00000002695	PRPF4B	512236
NM_001075558	-7.76978					-6.08962				-4.50581				-3.05197								ENSBTAG00000015105	ENSBTAT00000020101	HERPUD2	512265
NM_001075559	-7.50166					-5.08454			-4.64125									-2.48223				ENSBTAG00000005344	ENSBTAT00000007027	GNPNAT1	512299
NM_001075562	-7.47848	-5.46524	-9.64338	-7.93809	-7.93726	-6.89143		-8.05432			-7.70125											ENSBTAG00000017465	ENSBTAT00000023218	GNS	512444
NM_001075563	-6.24497	-7.28701	-4.63226	-4.51194							-3.69013											ENSBTAG00000011096	ENSBTAT00000014730	ERGIC2	512481
NM_001075564	-8.44507								-3.9997													ENSBTAG00000009746	ENSBTAT00000012848	MPHOSPH6	512508
NM_001075567	-7.07841		-4.50635			-5.66129																ENSBTAG00000009636	ENSBTAT00000012698	SLC7A6OS	512543
NM_001075574	-7.37505		-6.3473		-6.64118			-4.75824					-4.3173		-4.11887							ENSBTAG00000015556	ENSBTAT00000020672	UBA3	512647
NM_001075576	-6.25249	-6.80911	-5.15436		-6.03319	-5.57233		-5.15025	-5.12905				-3.70931									ENSBTAG00000027173	ENSBTAT00000038963	CHP1	512662
NM_001075577	-7.30022			-3.75983																		ENSBTAG00000014476	ENSBTAT00000019248	ADAL	512667
NM_001075578	-7.89639																				-2.04378	ENSBTAG00000038298	ENSBTAT00000008920	C22H3ORF19	512697
NM_001075579	-8.35305			-7.13459	-6.13376		-6.61863												-4.02569			ENSBTAG00000015780	ENSBTAT00000020950	RCN2	512717
NM_001075582	-1.49856	-1.43369	-2.3639		-1.65778				1.24637		-0.421773						1.12885					ENSBTAG00000024534	ENSBTAT00000034119	POU2F1	512840
NM_001075587	-9.33677	-8.15642	-8.08663	-7.38134																		ENSBTAG00000001932	ENSBTAT00000002513	MGC142781	512902
NM_001075591	-11.1212															-4.89178						ENSBTAG00000000555	ENSBTAT00000000731	ACO1	512995
NM_001075592	-11.5032								-7.05786													ENSBTAG00000008721	ENSBTAT00000011489	MANSC1	512999
NM_001075593	-5.08591	-5.96446	-6.30971		-3.86661		-2.86606		-3.69944	-6.14387			-3.86466		-3.66623			-2.54041				ENSBTAG00000004636	ENSBTAT00000006081	PLEKHA1	513040
NM_001075594	-7.6351				-4.09388																	ENSBTAG00000011243	ENSBTAT00000043071	TOE1	513052
NM_001075595	-6.51113	-6.33078	-4.26099									-3.51134
NM_001075597	-6.9525	-5.18719		-5.41211					-4.50713													ENSBTAG00000031656	ENSBTAT00000044882	TAF13	513065
NM_001075598	-6.09313	-4.06479		-4.87467				-3.9909														ENSBTAG00000013145	ENSBTAT00000017473	DDHD2	513116
NM_001075599	-7.98013				-4.43891																	ENSBTAG00000006819	ENSBTAT00000045673		513132
NM_001075601	-4.58854	-4.82323	-3.75345	-4.04816							-1.22635											ENSBTAG00000000205	ENSBTAT00000000244	MMD	513155
NM_001075602	-8.49919		-5.66409																			ENSBTAG00000004438	ENSBTAT00000057101	XPNPEP1	513156
NM_001075603	-8.91388				-5.37265																	ENSBTAG00000048296	ENSBTAT00000044234	TMEM27	513188
NM_001075610	-8.05989		-6.22479												-2.99635							ENSBTAG00000030222	ENSBTAT00000037648	L3MBTL2	513297
NM_001075611	-10.7679	-8.00259																				ENSBTAG00000007013	ENSBTAT00000009229	TOM1L1	513303
NM_001075613	-8.30378				-4.76256
NM_001075614	-9.82236																					ENSBTAG00000020108	ENSBTAT00000026785	LETM1	513324
NM_001075616	-8.43975			-4.89936																		ENSBTAG00000020023	ENSBTAT00000026669	MTHFS	513372
NM_001075619	-7.91631							-5.07711														ENSBTAG00000006369	ENSBTAT00000010567	MRPS35	513438
NM_001075621	-9.48847				-6.94725				-7.0431			-5.90372										ENSBTAG00000015474	ENSBTAT00000020564	SFRS11	513451
NM_001075622	-8.59957																					ENSBTAG00000030839	ENSBTAT00000009840	MUM1	513471
NM_001075625	-10.0278																					ENSBTAG00000027390	ENSBTAT00000039313	RTFDC1	513536
NM_001075628	-7.89469								-4.44933													ENSBTAG00000039275	ENSBTAT00000001164	ERAP2	513572
NM_001075629	-9.46304				-5.92181																	ENSBTAG00000016026	ENSBTAT00000021330	PCOLCE2	513618
NM_001075631	-9.22319	-6.45788																				ENSBTAG00000015878	ENSBTAT00000021104	RHNO1	513642
NM_001075632	-9.04206													-3.00232								ENSBTAG00000010904	ENSBTAT00000045230	PAGR1	513650
NM_001075636	-5.76519	-5.1698		-5.39472					-2.16782									-2.33072				ENSBTAG00000038333	ENSBTAT00000023525	RBM23	513711
NM_001075637	-7.95573			-5.0003					-5.09532													ENSBTAG00000020441	ENSBTAT00000027243	HMG20A	513719
NM_001075641	-5.80184				-4.58254	-3.12168		-2.6996														ENSBTAG00000010372	ENSBTAT00000055365	MTMR7	513986
NM_001075642	-6.87458																-0.546738					ENSBTAG00000030175	ENSBTAT00000029359		513998
NM_001075643	-5.79128			-3.47328	-5.05741				-4.15327			-3.01389										ENSBTAG00000000409	ENSBTAT00000000526	CDC40	514003
NM_001075649	-9.79848							-5.37432														ENSBTAG00000004875	ENSBTAT00000006410	NAT15	514154
NM_001075651	-7.03033		-6.78019				-4.55894	-3.60617														ENSBTAG00000018186	ENSBTAT00000024203	PDXK	514168
NM_001075652	-9.27856			-5.73818																		ENSBTAG00000034700	ENSBTAT00000052013	NAF1	514182
NM_001075653	-12.5094									-7.92353												ENSBTAG00000003222	ENSBTAT00000004181	ASNS	514209
NM_001075654	-5.53616	-5.47129	-6.4015					-3.22747										-0.310276				ENSBTAG00000004659	ENSBTAT00000006115	COQ10B	514221
NM_001075655	-8.7496								-4.30423													ENSBTAG00000010176	ENSBTAT00000013428	ILKAP	514223
NM_001075656	-8.10383		-8.85369				-4.82508		-7.24343										-5.0395	-4.92722	-4.83618	ENSBTAG00000012046	ENSBTAT00000015987	JUNB	514246
NM_001075659	-8.01475			-7.28171							-5.04487		-4.957		-4.75857							ENSBTAG00000004075	ENSBTAT00000005323	IDI1	514293
NM_001075665	-10.1542																-3.8264					ENSBTAG00000039888	ENSBTAT00000007016	MAGED2	514372
NM_001075669	-7.53344											-1.94869										ENSBTAG00000015379	ENSBTAT00000020438	UBOX5	514445
NM_001075674	-5.53084	-5.57289	-3.91814			-4.33611							-2.4731				-2.01035					ENSBTAG00000019950	ENSBTAT00000026575	GRPEL2	514599
NM_001075678	-5.80283	-6.03752	-5.96773					-3.37867	-4.35746			-3.21808					-2.47498					ENSBTAG00000000435	ENSBTAT00000000558	TARBP2	514674
NM_001075679	-6.61112			-4.6557																		ENSBTAG00000002921	ENSBTAT00000003795	RMDN3	514748
NM_001075680	-6.07586			-4.99491	-5.99407					-3.36444						-2.30583	-3.20745		-1.886			ENSBTAG00000021883	ENSBTAT00000029169	AP3M1	514761
NM_001075682	-10.5422			-7.00177																		ENSBTAG00000021202	ENSBTAT00000028254	ACOT7	514788
NM_001075683	-8.07212		-5.82198						-6.21171													ENSBTAG00000011787	ENSBTAT00000015648	ISCU	533308
NM_001075685	-6.11466							-4.01242					-0.986521		-2.37305							ENSBTAG00000008880	ENSBTAT00000011692	KDELC1	514810
NM_001075689	-9.26914						-5.21279															ENSBTAG00000003064	ENSBTAT00000003986	GCFC	514918
NM_001075690	-7.62935	-5.449				-5.21223																ENSBTAG00000020212	ENSBTAT00000026917	WDR41	514919
NM_001075693	-9.55651								-5.11114													ENSBTAG00000016952	ENSBTAT00000022548	PSMD5	515021
NM_001075695	-5.86911			-2.91368						-2.86817												ENSBTAG00000003894	ENSBTAT00000005083	NDRG4	515033
NM_001075696	-4.91322		-3.40005		-2.69392						-2.45792											ENSBTAG00000006193	ENSBTAT00000008135	IRAK2	515034
NM_001075698	-7.65465		-5.30498						-6.01663													ENSBTAG00000017367	ENSBTAT00000023090	IFIT5	515091
NM_001075700	-6.94377		-6.4306			-6.26362	-5.20935		-5.82033	-5.6798	-5.48847									-3.50412		ENSBTAG00000004131	ENSBTAT00000005408	RAP2C	515181
NM_001075701	-7.02886		-6.19376																		-1.17625	ENSBTAG00000016398	ENSBTAT00000063126	DNAJC22	515215
NM_001075704	-7.56368	-5.79837																				ENSBTAG00000048162	ENSBTAT00000063584	C5H12ORF4	515243
NM_001075705	-6.44357				-4.48731												-1.70068					ENSBTAG00000014007	ENSBTAT00000018612	ELMOD2	515278
NM_001075707	-7.42531	-6.98193	-5.91214						-4.30187													ENSBTAG00000015146	ENSBTAT00000020149	TOX4	515314
NM_001075709	-6.49225	-5.72694			-4.95103		-3.85094		-5.04689													ENSBTAG00000000940	ENSBTAT00000001245	TBCC	515354
NM_001075710	-9.48832	-10.1824		-8.40737		-8.94567		-8.52359	-8.50239					-5.90802	-6.88422	-5.71829						ENSBTAG00000003018	ENSBTAT00000028801	FSTL3	515367
NM_001075711	-5.42211	-2.6568																				ENSBTAG00000019418	ENSBTAT00000038115	UBE3D	515386
NM_001075712	-8.95438				-6.99812							-4.95459										ENSBTAG00000011865	ENSBTAT00000015748	MTA2	515389
NM_001075714	-7.04608				-6.08982	-5.62896					-4.85382			-3.59131								ENSBTAG00000010470	ENSBTAT00000013832	UQCC3	515452
NM_001075715	-10.85						-6.79368															ENSBTAG00000011046	ENSBTAT00000014667	CDK7	515462
NM_001075716	-7.95424									-3.36835												ENSBTAG00000014314	ENSBTAT00000019034	HPS1	515531
NM_001075727	-3.47768	-3.14533	-4.39747	-3.10721	-2.36941	-4.23048								-2.19283		0.804254						ENSBTAG00000015969	ENSBTAT00000021243	STK40	515723
NM_001075729	-4.63777
NM_001075733	-8.35079			-8.13233				-5.66359		-5.08682						-5.44325						ENSBTAG00000017279	ENSBTAT00000022970	VAPA	516024
NM_001075737	-9.64547		-7.39533	-7.69004
NM_001075739	-7.43534	-7.99196		-7.21688	-6.21604	-5.17022	-6.70091	-6.33311		-6.17137												ENSBTAG00000021921	ENSBTAT00000029226	STRBP	516282
NM_001075741	-4.90435		-2.23918		-4.53305																	ENSBTAG00000019596	ENSBTAT00000026109	GPRC5B	516334
NM_001075743	-8.60745						-4.5511															ENSBTAG00000007269	ENSBTAT00000009560	EIF2B1	516670
NM_001075748	-6.83297	-5.52709		-5.16705					-5.84703	-5.7065				-4.25266			-3.96455					ENSBTAG00000013757	ENSBTAT00000018279	CTCF	517097
NM_001075749	-6.01934	-7.83899	-7.7692		-3.74115	-6.60222			-5.15893		-5.82707											ENSBTAG00000004672	ENSBTAT00000006129	RDX	517111
NM_001075750	-7.22754	-8.26959	-6.1998	-6.49451	-7.49367		-6.97854							-4.99516	-3.97136	-4.80543						ENSBTAG00000007784	ENSBTAT00000031069	NAA50	517211
NM_001075751	-5.94304	-6.76269		-4.40265	-5.98678		-5.47165		-5.08264			-3.94326	-2.6629									ENSBTAG00000018261	ENSBTAT00000024307	PDHX	517402
NM_001075752	-9.73441		-9.22124	-8.51595				-7.63218											-5.40704			ENSBTAG00000047249	ENSBTAT00000064159	WBSCR1	517409
NM_001075755	-7.76648		-7.39081	-7.68552		-6.22383	-7.16956				-5.44868	-4.0562										ENSBTAG00000004881	ENSBTAT00000006419	MTHFD2	517539
NM_001075766	-4.92912				-3.3879	-2.34208								-1.88938								ENSBTAG00000010898	ENSBTAT00000014475	SLC30A6	518111
NM_001075767	-5.25999					-1.2579																ENSBTAG00000006541	ENSBTAT00000008593	ATP2A1	518117
NM_001075769	-5.29581				-2.97698		-4.04681				-3.32593						-1.77532				-1.25055
NM_001075770	-8.64368	-6.46333	-7.39354																			ENSBTAG00000032996	ENSBTAT00000056188	P4HA1	518288
NM_001075774	-8.88714		-7.05204					-5.46298														ENSBTAG00000010513	ENSBTAT00000013888	GPS2	518494
NM_001075776	-6.33745	-5.96445		-4.38202		-6.72768	-5.08845		-4.69943													ENSBTAG00000010134	ENSBTAT00000013370	OSTM1	518522
NM_001075777	-5.60381	-4.16043				-3.92366	-3.86939															ENSBTAG00000018260	ENSBTAT00000024309	MFSD11	518635
NM_001075778	-7.50053								-3.05516													ENSBTAG00000000721	ENSBTAT00000000963	GPATCH1	518738
NM_001075780	-6.11836				-4.1621						-2.92609	-2.11857										ENSBTAG00000019625	ENSBTAT00000061513	EHHADH	518852
NM_001075781	-7.26523																	-0.660843				ENSBTAG00000019589	ENSBTAT00000026102	C1H21ORF2	518967
NM_001075786	-6.10729		-4.2722			-4.10521	-4.05094															ENSBTAG00000030817	ENSBTAT00000043570	LMBR1	519337
NM_001075790	-8.87838																					ENSBTAG00000007817	ENSBTAT00000057143	BRCC3	519513
NM_001075792	-7.97384			-5.43346																		ENSBTAG00000010810	ENSBTAT00000014316	UCK1	519697
NM_001075795	-6.6796	-6.49926		-5.72418	-5.72334				-4.8192			-3.67982										ENSBTAG00000010598	ENSBTAT00000055491	EIF4E2	519920
NM_001075798	-8.32144
NM_001075799	-9.63462				-6.0934																	ENSBTAG00000000871	ENSBTAT00000001158	TRIM27	520111
NM_001075800	-6.81895											-1.81917								-1.64234		ENSBTAG00000003419	ENSBTAT00000004437	EAPP	520143
NM_001075802	-7.35557				-5.39931		-4.88418						-3.07543									ENSBTAG00000002645	ENSBTAT00000003422	SH3BP5L	520254
NM_001075803	-11.1371				-8.59584		-8.08071															ENSBTAG00000021688	ENSBTAT00000028902	FH	520260
NM_001075804	-6.55444	-4.78913	-5.71934	-5.01405																		ENSBTAG00000022801	ENSBTAT00000030952	GABPB1	520313
NM_001075805	-8.48729			-5.9469								-3.90254										ENSBTAG00000004993	ENSBTAT00000006568	NXT1	520351
NM_001075806	-4.68238	-1.91707																				ENSBTAG00000021342	ENSBTAT00000040031	TMEM136	520468
NM_001075808	-10.6329																					ENSBTAG00000033747	ENSBTAT00000047926	SIL1	101909383
NM_001075811	-10.0826					-6.08056																ENSBTAG00000008523	ENSBTAT00000011237	TFE3	520800
NM_001075816	-8.93278						-4.87643															ENSBTAG00000013935	ENSBTAT00000018514	NTPCR	521103
NM_001075819	-6.7263	-6.28292	-6.21313																-0.813975			ENSBTAG00000011224	ENSBTAT00000014907	CITED2	521378
NM_001075828	-5.58871		-3.75361		-4.63245	-4.17159										-1.9442						ENSBTAG00000006534	ENSBTAT00000032325	GTPBP8	522329
NM_001075831	-5.13543		-5.05522	-6.34993	-3.02716		-4.83396		-5.44495	-4.30442		-3.30557				-3.66085						ENSBTAG00000005661	ENSBTAT00000007438	SNAP23	100336178
NM_001075836	-8.47615																					ENSBTAG00000010042	ENSBTAT00000013242	RIOK3	522917
NM_001075838	-7.14563	-8.90388	-8.83409					-5.66007		-7.08329	-5.307		-5.80409	-4.04449		-2.85476		-4.0648	-5.01989			ENSBTAG00000015527	ENSBTAT00000020634	MYO1D	522967
NM_001075839	-10.3562	-7.59085																				ENSBTAG00000014297	ENSBTAT00000018997	MOV10	523206
NM_001075841	-5.3186			-1.77821																		ENSBTAG00000020017	ENSBTAT00000035936	SLC25A41	523430
NM_001075845	-8.23129		-8.09663	-8.39134	-6.3905	-7.92964	-6.87537				-7.1545						-5.60388					ENSBTAG00000003027	ENSBTAT00000003937	EMX2	523601
NM_001075849	-6.42851				-5.69464	-5.23378			-3.7905		-4.45864				-2.17233							ENSBTAG00000019759	ENSBTAT00000026332	IDE	523752
NM_001075850	-10.0021													-3.96241								ENSBTAG00000018060	ENSBTAT00000024047	WDR13	523881
NM_001075856	-8.82526	-6.05995																				ENSBTAG00000019519	ENSBTAT00000026000	PWWP2B	524314
NM_001075857	-6.84729							-5.59305														ENSBTAG00000009245	ENSBTAT00000012182	PPP2CB	524361
NM_001075858	-7.41549						-3.35914															ENSBTAG00000014156	ENSBTAT00000018812	AMN1	524465
NM_001075859	-9.25537									-4.66947												ENSBTAG00000031267	ENSBTAT00000024445	SERPINB9	524513
NM_001075860	-7.86322				-5.64392								-4.32004					-2.58075				ENSBTAG00000038577	ENSBTAT00000043915	TSC22D4	524543
NM_001075868	-5.92669	-6.7057	-6.63592		-6.51475	-4.0539	-6.99962		-6.61061			-5.47123	-2.19088		-3.40748					-4.2944		ENSBTAG00000019565	ENSBTAT00000026068	NCOA4	525329
NM_001075869	-6.63696			-4.68153				-3.79776	-3.77655													ENSBTAG00000017249	ENSBTAT00000022924	SBSPON	525332
NM_001075871	-8.48632	-8.04293	-7.97315			-5.80616											-4.4804					ENSBTAG00000016354	ENSBTAT00000021755	IER2	525380
NM_001075873	-7.51674		-6.00357											-2.79893								ENSBTAG00000012063	ENSBTAT00000015999	E2F4	525428
NM_001075875	-7.53059			-6.9902			-5.47424									-1.9792						ENSBTAG00000014805	ENSBTAT00000019702	ENOPH1	525563
NM_001075883	-8.36227				-6.6284	-7.16754			-5.72426	-5.58373
NM_001075884	-5.94191	-5.34653	-6.27674		-5.57062	-4.10976	-3.47052															ENSBTAG00000015614	ENSBTAT00000020741	LNX2	526424
NM_001075892	-5.512	-4.59469	-6.84683		-6.1407					-3.09603	-4.9047						-3.35408					ENSBTAG00000014927	ENSBTAT00000019872	OXSR1	526949
NM_001075893	-5.91349				-2.37227
NM_001075899	-5.56114					-1.55906																ENSBTAG00000014992	ENSBTAT00000019957	GPR37L1	527572
NM_001075901	-10.3513																					ENSBTAG00000000857	ENSBTAT00000001142	GPR172B	527884
NM_001075907	-7.22546		-5.39036						-5.36505													ENSBTAG00000015424	ENSBTAT00000020499	WDR12	528209
NM_001075911	-3.06314				-1.84384	-0.382986			-0.939701	-0.799172												ENSBTAG00000000507	ENSBTAT00000000648	NR4A1	528390
NM_001075922	-5.47623	-6.78131	-9.03345	-6.7432	-6.00539	-7.86646	-2.32034		-7.42318	-3.82322	-7.09132	-5.2838		-4.82881			-5.5407			-5.10697		ENSBTAG00000000163	ENSBTAT00000000187	DDIT4	529235
NM_001075924	-8.92014		-7.50008			-7.91806			-7.47478						-5.85661		-4.5923					ENSBTAG00000011154	ENSBTAT00000014810	SDC1	529759
NM_001075925	-3.84489	-2.98647	-3.91668	-4.21139		-2.16473	-3.69542							-0.712038					-0.102481			ENSBTAG00000007581	ENSBTAT00000009974	ADORA2B	529760
NM_001075927	-5.46139								-2.01602			-0.876642										ENSBTAG00000017569	ENSBTAT00000023356	C20H5ORF22	529881
NM_001075931	-5.33511	-5.15476			-4.37885	-2.33302						-2.33532										ENSBTAG00000018057	ENSBTAT00000024037	ZNF658	530346
NM_001075932	-6.68201					-4.67993				-4.09612												ENSBTAG00000004922	ENSBTAT00000006476	AGPAT5	530414
NM_001075936	-9.67701																					ENSBTAG00000005824	ENSBTAT00000007660	SPOP	530618
NM_001075940	-6.35927			-3.40385										-1.9045								ENSBTAG00000012176	ENSBTAT00000032269	QPCTL	530871
NM_001075942	-10.9722		-8.13713																			ENSBTAG00000008931	ENSBTAT00000011757	CREG1	530908
NM_001075947	-4.19874	-4.56728	-2.24116	-6.96213	-4.15394		-5.44617	-6.07836	-6.05715	-3.91662		-4.91777						-2.31316				ENSBTAG00000007786	ENSBTAT00000010237	FBXL14	531211
NM_001075948	-7.95759		-7.12249		-5.83141								-6.09249									ENSBTAG00000032848	ENSBTAT00000036701	GOLPH3	531359
NM_001075954	-9.19223		-6.35713																			ENSBTAG00000002896	ENSBTAT00000003764	KPNA6	531602
NM_001075955	-8.87745											-3.2927										ENSBTAG00000020759	ENSBTAT00000027665	NCLN	531802
NM_001075959	-7.49114	-6.72583				-5.48906												-2.88675
NM_001075960	-7.3936	-5.21325		-5.43818																		ENSBTAG00000001712	ENSBTAT00000002243	CMTM7	532269
NM_001075962	-7.66555								-3.22018													ENSBTAG00000016028	ENSBTAT00000021332	ZNF691	532460
NM_001075964	-7.84713		-6.01203						-4.40177													ENSBTAG00000001724	ENSBTAT00000002256	ZADH2	532505
NM_001075965	-6.80518	-6.3618	-7.29201		-6.58589	-5.12503				-5.54121		-4.54236	-4.26201			-3.89765						ENSBTAG00000007202	ENSBTAT00000009476	EI24	532527
NM_001075971	-8.31767						-5.26131			-4.73177												ENSBTAG00000009600	ENSBTAT00000012633	STAMBP	532672
NM_001075972	-7.96075					-5.2806								-2.65798								ENSBTAG00000008595	ENSBTAT00000011339	PPHLN1	532695
NM_001075974	-7.61936	-7.43902					-5.14797														-3.35172	ENSBTAG00000001057	ENSBTAT00000053995	ARFGAP3	532778
NM_001075976	-8.52876				-5.98754								-3.66366									ENSBTAG00000014373	ENSBTAT00000019111	CETN3	532953
NM_001075980	-9.12953	-9.20072	-9.35333	-10.233	-11.2322	-8.7713					-7.4112	-6.86671					-8.44554		-4.80216	-7.01181		ENSBTAG00000015163	ENSBTAT00000020168	TM4SF1	533038
NM_001075981	-8.09639																					ENSBTAG00000008183	ENSBTAT00000010764	MBTPS2	533134
NM_001075983	-10.1149		-8.27976														-4.78701					ENSBTAG00000009051	ENSBTAT00000011924	MMP19	533203
NM_001075985	-6.82263																					ENSBTAG00000005868	ENSBTAT00000007711	HEBP1	533227
NM_001075986	-8.72671		-6.89161																			ENSBTAG00000018852	ENSBTAT00000025099	APC	533233
NM_001075987	-7.3334		-5.91334		-5.79218										-4.26987		-4.00555					ENSBTAG00000047868	ENSBTAT00000066137	TMOD3	533257
NM_001075990	-8.30779								-3.86242													ENSBTAG00000003679	ENSBTAT00000004794	PAAF1	533348
NM_001075991	-6.26568	-7.40726		-6.63219	-6.63135		-4.53126		-4.72721	-4.00172		-4.58783					-3.84473		-3.52328			ENSBTAG00000020218	ENSBTAT00000050132	ANXA7	533360
NM_001075993	-8.94066				-5.39944																	ENSBTAG00000012907	ENSBTAT00000017157	ODF2L	533508
NM_001075998	-9.16507				-7.20881					-6.16413				-4.71029								ENSBTAG00000021105	ENSBTAT00000028115	IRAK4	533692
NM_001076000	-7.41113		-6.38339				-6.16213		-5.77312				-4.35338									ENSBTAG00000018373	ENSBTAT00000024448	DPYSL2	533746
NM_001076001	-7.04779					-3.63067				-4.04686												ENSBTAG00000015728	ENSBTAT00000020876	NSUN3	533791
NM_001076006	-7.57265			-6.35419	-6.35336			-4.47042														ENSBTAG00000047434	ENSBTAT00000065270	TSNAX	100850793
NM_001076007	-6.13961																		0.509688			ENSBTAG00000000128	ENSBTAT00000000139	FGF18	533929
NM_001076008	-8.66765	-6.90234	-7.83255																-4.01835			ENSBTAG00000007499	ENSBTAT00000009864	HNRPH2	534001
NM_001076009	-7.48673			-6.53131		-6.06961												-3.4673				ENSBTAG00000005893	ENSBTAT00000037320	TMEM68	534013
NM_001076010	-6.86216			-5.32178					-4.4168	-4.27627									-2.21287			ENSBTAG00000011595	ENSBTAT00000015405	IP6K1	534029
NM_001076012	-10.8259																	-4.22152
NM_001076022	-6.95892			-4.41853					-3.51355													ENSBTAG00000011095	ENSBTAT00000014725	FAR2	534380
NM_001076023	-6.52403									-1.93813												ENSBTAG00000047139	ENSBTAT00000063283	C12orf49	534423
NM_001076025	-6.48834	-6.42347			-4.64755		-4.54746	-4.76461					-4.32367	-4.14904								ENSBTAG00000009085	ENSBTAT00000011977	SLC35A5	534488
NM_001076026	-8.4125																	-1.80811				ENSBTAG00000018594	ENSBTAT00000045069	LIN37	534550
NM_001076027	-6.33765		-3.50255																			ENSBTAG00000018598	ENSBTAT00000024749	HSPB6	534551
NM_001076028	-6.54376	-6.77845	-4.9013		-6.00253					-4.95786												ENSBTAG00000022167	ENSBTAT00000007367	DERA	534558
NM_001076029	-7.36296			-6.1445			-3.62853															ENSBTAG00000019645	ENSBTAT00000026175	TFDP1	534579
NM_001076030	-10.2116																					ENSBTAG00000006029	ENSBTAT00000007922	OGDH	534599
NM_001076036	-7.85579						-4.3844															ENSBTAG00000018942	ENSBTAT00000033499	SSX2IP	534692
NM_001076037	-9.15612		-7.32102		-6.6149																	ENSBTAG00000016010	ENSBTAT00000021310	KLHL7	534697
NM_001076039	-5.93604	-4.49266		-3.71758			-4.20162															ENSBTAG00000040422	ENSBTAT00000046494	UTP23	534858
NM_001076040	-8.80066			-5.26028																		ENSBTAG00000016041	ENSBTAT00000021344	B3GNT8	534859
NM_001076041	-9.33439	-6.56908																				ENSBTAG00000000392	ENSBTAT00000000504	ASCC1	534915
NM_001076042	-7.01855		-4.18345																			ENSBTAG00000004100	ENSBTAT00000005359	TTI1	534917
NM_001076044	-8.4282		-7.17806																			ENSBTAG00000018548	ENSBTAT00000024684	INTS7	534964
NM_001076045	-9.91766	-7.15235																				ENSBTAG00000001808	ENSBTAT00000002364	LACTB2	535021
NM_001076046	-10.7094		-7.87425																			ENSBTAG00000001996	ENSBTAT00000002587	SNRNP70	535113
NM_001076047	-6.10933	-5.85859		-7.89087	-5.56811	-6.42918	-5.05298		-6.98589	-6.84536	-3.84667	-3.52458		-4.39152						-4.66968		ENSBTAG00000047834	ENSBTAT00000010169	EFR3A	535125
NM_001076048	-9.59485						-5.5385															ENSBTAG00000020307	ENSBTAT00000027065	C11H9ORF78	535148
NM_001076050	-6.52134		-4.68625																-0.872048			ENSBTAG00000012972	ENSBTAT00000017246	CYP2U1	535227
NM_001076053	-6.9325							-2.50834														ENSBTAG00000010653	ENSBTAT00000014090	FAM73B	535315
NM_001076056	-10.4294									-5.84352												ENSBTAG00000027612	ENSBTAT00000039760	PPME1	535390
NM_001076058	-6.09666		-4.84653					-3.25746		-3.09573												ENSBTAG00000021002	ENSBTAT00000027968	ACP2	535407
NM_001076059	-7.18618							-2.76202
NM_001076060	-7.46268		-6.94951	-6.24422		-4.78253									-3.72108
NM_001076062	-7.68977	-9.17239	-6.51764	-6.81235	-8.39647	-6.35065						-6.35295						-5.3333	-5.2884			ENSBTAG00000016744	ENSBTAT00000022266	CAPRIN1	101909966
NM_001076063	-5.98464				-4.02838							-0.984851										ENSBTAG00000008416	ENSBTAT00000030667	ABHD5	535588
NM_001076064	-7.66341						-4.60705
NM_001076066	-8.14117	-6.37586	-6.30608																			ENSBTAG00000011072	ENSBTAT00000014702		783572
NM_001076067	-11.2403										-6.46311											ENSBTAG00000021691	ENSBTAT00000046166	PSMD14	535683
NM_001076069	-7.04951	-4.2842																				ENSBTAG00000016839	ENSBTAT00000022398	MTO1	535768
NM_001076070	-7.8997	-8.30432			-5.94344						-6.2924		-5.20453					-4.46523		-4.30805		ENSBTAG00000033186	ENSBTAT00000047142	OXCT1	535804
NM_001076072	-7.58944		-6.75434		-6.04822	-6.58736	-6.53309									-4.35998						ENSBTAG00000018427	ENSBTAT00000024518	NCK1	536154
NM_001076075	-6.32199			-4.004												-0.899884
NM_001076076	-7.45972		-7.43198				-4.62576			-5.68118												ENSBTAG00000039855	ENSBTAT00000055237	SUMF1	536435
NM_001076077	-6.04658	-3.86623											-1.76644									ENSBTAG00000019615	ENSBTAT00000026132	PHTF1	536504
NM_001076078	-10.5478							-6.12364														ENSBTAG00000010584	ENSBTAT00000013989	AP2S1	536553
NM_001076079	-10.0327						-5.97638															ENSBTAG00000015025	ENSBTAT00000020002	YAF2	536696
NM_001076084	-5.85794		-3.02284																			ENSBTAG00000008155	ENSBTAT00000010721	SUN3	537130
NM_001076085	-8.44948	-5.68417																				ENSBTAG00000004344	ENSBTAT00000005684	ACSL1	537161
NM_001076088	-7.2444					-5.24232						-3.65965										ENSBTAG00000011957	ENSBTAT00000043028	CREBL2	537195
NM_001076089	-5.41172	-6.81634			-2.45546	-4.57957	-3.94033															ENSBTAG00000001805	ENSBTAT00000002361	TWSG1	537290
NM_001076096	-6.4713		-4.6362																			ENSBTAG00000002211	ENSBTAT00000002865	MAPK8IP3	537598
NM_001076098	-9.0972						-5.04084															ENSBTAG00000016252	ENSBTAT00000021620	LSM12	538005
NM_001076100	-2.21402	-0.908138			-2.13223					-0.50259			0.776615			-0.443984					1.76412	ENSBTAG00000001600	ENSBTAT00000002106	DCUN1D4	538195
NM_001076103	-8.27695	-8.51164		-7.73656	-6.73572					-6.69105	-5.49972			-5.23721								ENSBTAG00000017007	ENSBTAT00000022616	TRIB3	538465
NM_001076104	-3.12646	-3.44861		-3.67354	-3.6727		-1.57261		-1.76856							0.0155403						ENSBTAG00000027442	ENSBTAT00000039408	NFIB	538474
NM_001076105	-8.58572																	-1.98132				ENSBTAG00000045834	ENSBTAT00000065506	RASSF7	538490
NM_001076106	-8.53498																					ENSBTAG00000001887	ENSBTAT00000002456	STAM2	100847279
NM_001076107	-7.064															-2.15646		-1.78154				ENSBTAG00000010387	ENSBTAT00000013714	FAM188A	538509
NM_001076108	-4.65587	-4.76503	-4.69524	-5.57491	-5.57408	-5.11322		-2.10618	-3.66993		-4.33807				-2.05177			-1.51091				ENSBTAG00000012463	ENSBTAT00000016535	ZMAT3	538512
NM_001076109	-5.93675	-3.97879	-5.32404			-5.74202																ENSBTAG00000019182	ENSBTAT00000025528	TIA1	538533
NM_001076110	-6.16677	-6.72339			-5.94748		-3.84739				-3.12651											ENSBTAG00000012762	ENSBTAT00000016958	C7H5orf24	538535
NM_001076111	-7.4051	-7.44715				-5.21037		-4.78829														ENSBTAG00000010885	ENSBTAT00000014457	TSPYL1	538541
NM_001076112	-9.89216	-9.44877		-7.08873								-6.62934										ENSBTAG00000000078	ENSBTAT00000000086	GLIPR2	538565
NM_001076113	-5.70818		-8.23064	-7.52535	-7.52451		-7.00938				-6.28851		-5.20063			-4.83627					-4.21312	ENSBTAG00000003291	ENSBTAT00000004262	RIMKLB	538579
NM_001076116	-5.49939	-6.94354	-6.28879	-7.16846	-5.58266		-5.6525	-3.96276	-2.17602					-4.66911			-3.381					ENSBTAG00000001161	ENSBTAT00000001545	FAM60A	538649
NM_001076117	-3.11989	-1.81401					-0.938008		-1.13396													ENSBTAG00000011344	ENSBTAT00000015075	TMEM110	538654
NM_001076119	-6.51795				-5.29865	-4.8378	-4.78352					-3.25513					-2.51203					ENSBTAG00000012343	ENSBTAT00000016375	TSPAN5	538668
NM_001076126	-7.85641	-7.41303		-5.05299		-6.17625																ENSBTAG00000011916	ENSBTAT00000033814	USP8	538743
NM_001076128	-6.04185					-3.62473	-3.15542					-2.62703										ENSBTAG00000045941	ENSBTAT00000065467	C7H5orf30	538782
NM_001076130	-7.41006	-7.96668	-5.57496		-7.19077		-6.67564												-3.08269			ENSBTAG00000004367	ENSBTAT00000005722	COQ10A	538821
NM_001076131	-5.73362	-5.29024	-4.63549			-3.4685		-4.63138				-3.4708										ENSBTAG00000004426	ENSBTAT00000005799	DNAJB14	538849
NM_001076132	-6.10613	-3.34082																				ENSBTAG00000020853	ENSBTAT00000027786	SLC16A13	538855
NM_001076133	-8.7961				-5.25488																	ENSBTAG00000015563	ENSBTAT00000020675	PDE12	538860
NM_001076135	-7.51807		-5.68297						-4.65767													ENSBTAG00000016847	ENSBTAT00000022409	ARL4D	538936
NM_001076136	-5.64202																			1.11956		ENSBTAG00000009363	ENSBTAT00000012322	GINS3	538943
NM_001076137	-9.46736								-5.02199													ENSBTAG00000010789	ENSBTAT00000014280	ANKRD54	538961
NM_001076141	-7.47871	-7.03533	-9.7729	-8.06761	-9.06677	-6.28398	-6.96668	-7.18383					-6.74289			-5.37853						ENSBTAG00000016420	ENSBTAT00000021838	CTNNB1	539003
NM_001076142	-8.9557	-7.19039															-3.62785					ENSBTAG00000011147	ENSBTAT00000014803	RNF13	539035
NM_001076143	-5.78796		-3.2159			-6.37084							-3.50782									ENSBTAG00000000359	ENSBTAT00000000465	EIF3J	539052
NM_001076144	-11.8724		-9.03729																			ENSBTAG00000008642	ENSBTAT00000047251	POLR1D	539061
NM_001076147	-5.05871	-4.44541	-7.54554	-6.84025	-2.93253	-5.37856	-6.32429		-5.93528		-3.60341		-4.51554		-4.31711					-3.61907		ENSBTAG00000001774	ENSBTAT00000002324	SPRY2	539090
NM_001076148	-7.06627	-6.62288					-6.33184	-5.96403				-3.21848										ENSBTAG00000008285	ENSBTAT00000053824	OXR1	539092
NM_001076150	-4.75216		-3.65403	-4.5337	-2.53287							-2.48934										ENSBTAG00000003906	ENSBTAT00000005101	SUPT7L	539152
NM_001076152	-5.52841	-3.50006	-6.01524		-4.30911																	ENSBTAG00000010784	ENSBTAT00000014277	ABT1	539270
NM_001076154	-7.31665	-9.01077	-7.94099	-8.2357		-6.774	-6.13477	-5.35192	-5.74575			-6.19134		-5.73635	-4.71255							ENSBTAG00000015053	ENSBTAT00000020036	CFL2	539332
NM_001076156	-5.99838	-6.36235	-8.29256	-6.00231	-4.77908		-7.07131			-5.54176		-5.54291	-5.26256			-3.89819			-2.8934		-2.69009	ENSBTAG00000010492	ENSBTAT00000013862	VPS4B	539357
NM_001076158	-7.58936		-7.25676		-8.1356	-6.67474					-6.89959	-5.09207		-5.63708	-4.61329		-3.34897				-4.82421	ENSBTAG00000002823	ENSBTAT00000003653	MPZL1	539387
NM_001076159	-4.81066					-2.39354							-0.530521		-0.33209
NM_001076160	-5.74977	-4.48696	-7.00213	-6.29684		-4.25018	-4.78088		-5.39186			-3.25248						-3.23284				ENSBTAG00000004995	ENSBTAT00000006572	C1GALT1	539417
NM_001076161	-8.60613													-3.5664								ENSBTAG00000002095	ENSBTAT00000002705	MEN1	539431
NM_001076163	-9.76079	-8.58044	-8.51066						-6.90039													ENSBTAG00000007964	ENSBTAT00000010469	ARPC4	539459
NM_001076165	-6.28541		-5.77224	-4.06695														-2.00295				ENSBTAG00000020379	ENSBTAT00000043122	AREL1	539472
NM_001076173	-7.01015										-2.23293											ENSBTAG00000009281	ENSBTAT00000012225	SPRYD4	539560
NM_001076177	-9.62508		-8.37494																	-4.44846	-4.35743	ENSBTAG00000017913	ENSBTAT00000057027	BUB3	539594
NM_001076181	-11.3446																					ENSBTAG00000006056	ENSBTAT00000007955	HEXIM1	539696
NM_001076184	-8.62401		-5.78891																			ENSBTAG00000013958	ENSBTAT00000018545	PAK4	539742
NM_001076185	-4.73602					-3.73394		-3.31186			-1.37383			-1.69628								ENSBTAG00000013999	ENSBTAT00000044368	FAM20B	539755
NM_001076186	-8.10883			-6.56844	-6.56761																	ENSBTAG00000046385	ENSBTAT00000064563	RAB5A	539764
NM_001076187	-8.511
NM_001076189	-7.56716	-5.80185																				ENSBTAG00000030632	ENSBTAT00000043297	ALG10	539837
NM_001076195	-9.34868	-9.58337	-8.19166	-9.80829	-8.80746	-8.3466								-6.30894								ENSBTAG00000015924	ENSBTAT00000021174	CALB1	539930
NM_001076196	-9.12275		-9.09501		-8.38889																	ENSBTAG00000003942	ENSBTAT00000005146	PIP4K2C	540005
NM_001076199	-8.04754	-6.79681	-9.53437		-7.82825	-6.04546	-8.31312							-6.32973								ENSBTAG00000008218	ENSBTAT00000010806	NPTN	540039
NM_001076200	-5.73091	-6.13552	-7.06573	-6.36044		-3.89875	-2.52255															ENSBTAG00000034598	ENSBTAT00000029738	BOD1	101909715
NM_001076205	-10.5028			-6.9624																		ENSBTAG00000013440	ENSBTAT00000017884	RBM42	540172
NM_001076207	-4.42339								-1.56299													ENSBTAG00000039815	ENSBTAT00000043362	ZBTB6	540218
NM_001076208	-5.69758				-2.15636																	ENSBTAG00000003650	ENSBTAT00000004758	NR4A2	540245
NM_001076209	-7.82533			-6.74438	-7.74354	-7.28268		-6.8606						-5.24503								ENSBTAG00000006919	ENSBTAT00000009081	SMAD4	540248
NM_001076210	-6.90904			-5.36865		-3.90695	-4.85268															ENSBTAG00000019729	ENSBTAT00000026292	COQ3	540298
NM_001076211	-8.39878		-5.56368																			ENSBTAG00000007039	ENSBTAT00000009259	FBXO25	540328
NM_001076212	-6.22044				-3.90161	-4.02571	-4.97144															ENSBTAG00000005257	ENSBTAT00000006917	PEX13	540337
NM_001076214	-11.838																					ENSBTAG00000006199	ENSBTAT00000008142	DRAP1	540345
NM_001076218	-7.44192	-6.26158			-5.48566		-4.97053															ENSBTAG00000021988	ENSBTAT00000029320	SOCS4	540412
NM_001076220	-5.90231		-3.06721																			ENSBTAG00000001139	ENSBTAT00000001512	ACHE	540446
NM_001076222	-9.38448													-3.34474								ENSBTAG00000005431	ENSBTAT00000007149	LMCD1	540474
NM_001076223	-5.45256		-7.78739			-1.81305	-6.56613							-3.58275								ENSBTAG00000002835	ENSBTAT00000003668	SMAD1	540488
NM_001076224	-8.16728				-5.62606		-5.11093															ENSBTAG00000019026	ENSBTAT00000025321	EXTL2	540527
NM_001076227	-9.05024		-6.21515																			ENSBTAG00000015066	ENSBTAT00000020055	LANCL1	540559
NM_001076228	-11.0545				-7.51326																	ENSBTAG00000021911	ENSBTAT00000029213	PTPRG	540575
NM_001076229	-5.37001		-3.11988												-0.891441							ENSBTAG00000002417	ENSBTAT00000003135	RAB30	540583
NM_001076230	-7.2463	-6.35546		-7.16534		-5.11869	-6.64938															ENSBTAG00000008609	ENSBTAT00000011359	2008-09-01	540614
NM_001076231	-9.70036																					ENSBTAG00000046092	ENSBTAT00000063475	HDAC8	540666
NM_001076232	-9.20729		-6.3722																			ENSBTAG00000019537	ENSBTAT00000039901	2008-03-01	540667
NM_001076233	-10.4876																					ENSBTAG00000046485	ENSBTAT00000064628	RAB1B	540685
NM_001076235	-8.61917			-5.07879																		ENSBTAG00000002678	ENSBTAT00000003468	MED18	540695
NM_001076237	-11.0854		-8.25035																			ENSBTAG00000008191	ENSBTAT00000052666	SLC39A7	540716
NM_001076239	-7.51453						-3.45818															ENSBTAG00000000080	ENSBTAT00000000088	GRWD1	540739
NM_001076241	-5.30296		-3.10529	-5.56993	-5.56909						-4.33309											ENSBTAG00000005136	ENSBTAT00000039490	ABI1	540815
NM_001076242	-5.56933			-3.02895		-2.56725																ENSBTAG00000015371	ENSBTAT00000033798	GABPB2	540818
NM_001076247	-6.14514	-3.79487	-5.31005																			ENSBTAG00000020426	ENSBTAT00000027222	TFAP2B	540867
NM_001076249	-4.0341	-3.17568	-5.10589	-4.4006	-3.39976	-2.93891			-3.49562				-1.07589		-1.87745				-1.29169			ENSBTAG00000007953	ENSBTAT00000010457	FBXW7	540932
NM_001076250	-9.86542																-3.53757					ENSBTAG00000017942	ENSBTAT00000056382	CRTC2	540959
NM_001076252	-6.22727		-6.19952										-1.58456	-2.99488	-1.97109							ENSBTAG00000019235	ENSBTAT00000025615	MAGOHB	541013
NM_001076253	-8.49152		-6.39338				-6.75709															ENSBTAG00000015771	ENSBTAT00000020940	YTHDF2	541050
NM_001076254	-7.46141	-7.08842		-6.72838	-8.31251	-6.85165				-4.94591			-5.98863		-5.7902		-5.52588					ENSBTAG00000011415	ENSBTAT00000035255	ETF1	541077
NM_001076257	-5.15438			-3.61399	-3.61315		-3.09802									-0.924912						ENSBTAG00000007116	ENSBTAT00000009364	ARRDC3	541123
NM_001076258	-7.91233	-6.31694		-6.54186																		ENSBTAG00000021767	ENSBTAT00000052393	UBE2N	541130
NM_001076262	-6.86239	-5.51212				-4.27535						-4.27764		-3.82265								ENSBTAG00000014304	ENSBTAT00000019004	TMEM47	541164
NM_001076264	-2.72065		-1.47051					-0.881449														ENSBTAG00000018199	ENSBTAT00000024222	ZBTB8A	541221
NM_001076265	-5.37396		-3.12382														-0.631075					ENSBTAG00000005328	ENSBTAT00000007009	ICE2	541255
NM_001076267	-6.46289		-4.94972							-4.19892	-4.00759											ENSBTAG00000010419	ENSBTAT00000013747	CYP2R1	541302
NM_001076271	-7.71967	-7.53932		-5.76424									-2.85457									ENSBTAG00000006665	ENSBTAT00000008754	ERP29	613357
NM_001076274	-9.72388				-7.76762		-7.25249															ENSBTAG00000004844	ENSBTAT00000006363	ARL2BP	613462
NM_001076275	-8.19854			-5.79566		-7.65589			-7.21261					-5.61824					-5.00868	-4.8964		ENSBTAG00000020630	ENSBTAT00000055279	KCMF1	613522
NM_001076279	-7.05216		-7.02442		-6.3183	-5.85744	-5.80317	-5.43536									-3.53167					ENSBTAG00000013425	ENSBTAT00000017862	COPS2	613584
NM_001076282	-8.68002		-6.84492															-4.07563		-3.91844		ENSBTAG00000013776	ENSBTAT00000018301	ITPA	613653
NM_001076283	-5.63682				-2.31799						-3.66695											ENSBTAG00000008411	ENSBTAT00000011069	PLEKHO2	613696
NM_001076284	-5.61986		-2.78477																			ENSBTAG00000030775	ENSBTAT00000043482	PCBP3	613725
NM_001076287	-6.75423			-3.99145	-6.79797					-4.7533												ENSBTAG00000012124	ENSBTAT00000016085	GPBP1	613751
NM_001076288	-6.63679							-4.21263										-2.0324		-0.87522
NM_001076289	-6.76698	-5.58664		-4.81156																		ENSBTAG00000013317	ENSBTAT00000017712	RNF168	613812
NM_001076290	-6.2569	-5.22855	-5.74373		-6.0376	-5.57674			-4.13346											-2.81725		ENSBTAG00000035370	ENSBTAT00000049877	TBPL1	613818
NM_001076291	-6.64839	-7.205	-6.13522	-6.42993		-5.96823								-3.93057		-3.74085		-2.36592				ENSBTAG00000017845	ENSBTAT00000023720	BAG1	781741
NM_001076292	-9.07357				-5.53235																	ENSBTAG00000034522	ENSBTAT00000048906	SLC10A7	613859
NM_001076294	-7.33299	-6.15264							-4.47259		-4.14073											ENSBTAG00000024903	ENSBTAT00000034686	KCNJ16	613890
NM_001076297	-5.6163	-6.17291		-6.39784	-4.07507		-5.88187		-3.9079	-4.35233			-3.07312		-3.87469							ENSBTAG00000030575	ENSBTAT00000043182	BHLHE41	613907
NM_001076299	-5.04224	-5.0139		-4.82378	-5.82295			-2.94001	-3.91881		-3.58694	-2.19446		-3.32443
NM_001076300	-6.67466	-5.49431			-4.7184																-1.40701	ENSBTAG00000019930	ENSBTAT00000026551	CLNS1A	613968
NM_001076306	-9.22705		-6.39195																			ENSBTAG00000031432	ENSBTAT00000044551	LYRM4	614011
NM_001076308	-7.32449	-5.55918	-7.07435			-5.90737																ENSBTAG00000008131	ENSBTAT00000010691	RNF115	614061
NM_001076311	-6.84945				-5.63015				-4.72601							-2.94191				-2.4098		ENSBTAG00000031069	ENSBTAT00000043983	SNX24	614112
NM_001076312	-9.19004																					ENSBTAG00000016369	ENSBTAT00000021771	TSEN15	614118
NM_001076317	-6.61608		-5.36594	-4.66065	-4.65982																	ENSBTAG00000011146	ENSBTAT00000014802	RAB8B	614242
NM_001076318	-6.05141	-6.09345	-6.02367		-6.31754		-4.80241					-4.27402	-2.99366								-3.00615	ENSBTAG00000022114	ENSBTAT00000029813	TMEM65	614243
NM_001076320	-5.07014		-5.23505	-2.94479			-4.01379						-2.20504					-1.46575	-1.42085			ENSBTAG00000025345	ENSBTAT00000035563	ARL10	614282
NM_001076325	-5.65802	-4.70006	-6.63028	-4.92499		-4.46329						-3.88063										ENSBTAG00000012250	ENSBTAT00000016245	BLOC1S6	614408
NM_001076326	-6.02179										-1.24457											ENSBTAG00000003496	ENSBTAT00000004546	AIG1	614409
NM_001076327	-7.04506																					ENSBTAG00000003454	ENSBTAT00000052352	RGS20	614441
NM_001076331	-4.38527							-0.96111									0.942575					ENSBTAG00000017263	ENSBTAT00000052570	MXI1	614509
NM_001076332	-5.1182	-3.93785															-0.375311					ENSBTAG00000005870	ENSBTAT00000007713	FANCL	614512
NM_001076334	-8.50128										-5.30901		-3.22114									ENSBTAG00000024549	ENSBTAT00000034155	SNRPC	614553
NM_001076337	-8.28392						-4.81253															ENSBTAG00000011760	ENSBTAT00000015619	MRPL14	614579
NM_001076338	-7.12331	-7.94296	-6.28821	-7.16788	-5.58209				-4.67794	-6.12238												ENSBTAG00000006259	ENSBTAT00000047356	MOBKL1B	614611
NM_001076339	-5.27647	-4.51116	-4.44137					-2.85231					-1.41137									ENSBTAG00000021869	ENSBTAT00000029153	THAP5	614615
[truncated: 3,685 more rows]
